# Supplementary material for: Mycobacterial RNase E cleaves with a distinct sequence preference and controls the degradation rates of most Mycolicibacterium smegmatis mRNAs
Source: J Biol Chem. 2023 Oct 5;299(11):105312. doi: 10.1016/j.jbc.2023.105312 (PMC10641625; doi:10.1016/j.jbc.2023.105312)
Supplement: Table S1 [file mmc1.xlsx]

## Sheet: S1A Control strain no ATc
Table S1A. Half-lives of transcripts in the M. smegmatis control strain in the absence of ATc (normal rne expression). Delay type indicates the length of delay following RIF addition before degradation was evident (see Fig. S2A). The slope derived from the timepoints in the best interval were used to calculate the half-life.
Gene	Delay type (minutes)	Best interval (used to calculate half-life)	Slope of best interval	MSE of best interval	Half-life	Log2 mRNA abundance at time zero (normalized summed coverage, arbitrary units)
MSMEG_0001	0	0-2 min	-1.3331	0.0184896	0.750131	16.1141
MSMEG_0002	1	1-4 min	-1.08715	0.0913143	0.919834	15.9538
MSMEG_0003	1	1-4 min	-1.46208	0.0754336	0.683957	15.101
MSMEG_0005	1	1-4 min	-1.01876	0.0518214	0.981586	16.2562
MSMEG_0006	2	2-8 min	-0.606863	0.238113	1.64782	15.6167
MSMEG_0007	2	2-8 min	-0.66961	0.234443	1.49341	15.2794
MSMEG_0009	0	0-2 min	-1.6015	0.340462	0.624415	18.187
MSMEG_0011	0	0-4 min	-1.56919	0.348557	0.637271	15.0708
MSMEG_0012	0	0-4 min	-1.03199	0.0855984	0.969002	11.7834
MSMEG_0015	0	0-2 min	-0.642583	0.133156	1.55622	12.0231
MSMEG_0017	0	0-2 min	-1.3529	0.0684761	0.739153	10.8787
MSMEG_0019	2	2-8 min	-0.190975	0.218065	5.23629	9.40987
MSMEG_0020	1	1-4 min	-0.893898	0.137625	1.1187	13.5356
MSMEG_0021	0	0-2 min	-1.22685	0.0363606	0.815096	12.4959
MSMEG_0022	0	0-2 min	-1.06078	0.0860683	0.9427	11.9521
MSMEG_0023	0	0-2 min	-0.44885	0.0418343	2.22792	14.7356
MSMEG_0024	2	2-8 min	-0.941299	0.317553	1.06236	18.0398
MSMEG_0025	0	0-2 min	-1.33368	0.0431972	0.749803	14.8575
MSMEG_0026	0	0-2 min	-1.55672	0.0612517	0.642378	15.5828
MSMEG_0027	0	0-2 min	-0.649483	0.188619	1.53969	12.7197
MSMEG_0028	1	1-4 min	-0.608881	0.0562432	1.64236	15.526
MSMEG_0029	0	0-2 min	-1.48302	0.0786443	0.674301	14.6571
MSMEG_0030	2	2-8 min	-0.655488	0.17536	1.52558	15.3543
MSMEG_0031	2	2-8 min	-0.713656	0.359108	1.40124	14.9335
MSMEG_0033	1	1-4 min	-1.03305	0.0660248	0.968003	15.6511
MSMEG_0034	1	1-4 min	-1.6286	0.164999	0.614025	16.3147
MSMEG_0035	0	0-2 min	-0.817433	0.0281973	1.22334	15.8146
MSMEG_0042	0	0-2 min	-1.5747	0.108315	0.635042	13.3753
MSMEG_0043	0	0-2 min	-1.18505	0.124825	0.843846	13.5122
MSMEG_0044	0	0-2 min	-1.3141	0.0777054	0.760977	13.6122
MSMEG_0045	2	2-8 min	-0.400092	0.419959	2.49943	13.5776
MSMEG_0046	2	2-8 min	-0.735839	0.463024	1.35899	13.4381
MSMEG_0047	0	0-2 min	-1.13427	0.0143889	0.881627	13.9076
MSMEG_0048	0	0-2 min	-0.908117	0.0267714	1.10118	14.2174
MSMEG_0049	0	0-2 min	-1.9133	0.0502035	0.522657	12.2971
MSMEG_0050	0	0-2 min	-0.872533	0.172302	1.14609	11.7482
MSMEG_0051	0	0-2 min	-1.21298	0.328873	0.824414	11.6698
MSMEG_0052	0	0-2 min	-1.20298	0.112826	0.831267	14.5456
MSMEG_0053	0	0-2 min	-1.35095	0.0347257	0.74022	13.7722
MSMEG_0054	0	0-2 min	-2.25918	0.0584452	0.442638	12.3304
MSMEG_0055	0	0-2 min	-0.964083	0.0727256	1.03725	12.1389
MSMEG_0056	1	1-4 min	-1.60507	0.0958145	0.623025	14.6598
MSMEG_0057	0	0-2 min	-1.05963	0.0235305	0.943723	15.0422
MSMEG_0058	0	0-2 min	-1.04745	0.0362425	0.9547	13.3789
MSMEG_0060	2	2-8 min	-0.727963	0.440358	1.3737	13.9847
MSMEG_0061	2	2-8 min	-0.649985	0.152315	1.5385	13.9526
MSMEG_0062	2	2-8 min	-0.589744	0.202955	1.69565	13.875
MSMEG_0063	2	2-8 min	-0.370577	0.23137	2.69849	14.3755
MSMEG_0064	2	2-16 min	-0.346432	0.160054	2.88657	14.5341
MSMEG_0065	2	2-16 min	-0.205325	0.139849	4.87033	15.6054
MSMEG_0066	2	2-16 min	-0.190091	0.134913	5.26065	17.521
MSMEG_0067	2	2-16 min	-0.379278	0.21496	2.63659	14.6369
MSMEG_0068	2	2-8 min	-0.40462	0.206723	2.47145	14.1694
MSMEG_0069	0	0-2 min	-0.743833	0.0285848	1.34439	15.0569
MSMEG_0070	1	1-4 min	-0.994783	0.0368434	1.00524	15.2492
MSMEG_0071	2	2-8 min	-0.6571	0.303429	1.52184	14.6662
MSMEG_0072	0	0-2 min	-1.69985	0.337784	0.588287	9.10547
MSMEG_0073	0	0-4 min	-1.04756	0.0532395	0.9546	11.9723
MSMEG_0074	0	0-2 min	-1.0045	0.0451011	0.99552	11.847
MSMEG_0075	2	2-8 min	-0.842499	0.428257	1.18695	12.1582
MSMEG_0076	1	1-4 min	-1.20332	0.127329	0.831032	14.0873
MSMEG_0077	2	2-8 min	-0.734208	0.268612	1.36201	14.398
MSMEG_0082	1	1-4 min	-1.50776	0.159341	0.663236	13.7996
MSMEG_0083	0	0-2 min	-0.919033	0.087077	1.0881	13.9655
MSMEG_0085	1	1-4 min	-1.13212	0.231549	0.883301	12.9594
MSMEG_0086	1	1-4 min	-0.93665	0.367736	1.06763	12.8054
MSMEG_0087	0	0-2 min	-1.72378	0.158467	0.580119	13.3198
MSMEG_0088	0	0-2 min	-1.07457	0.213872	0.930608	11.6318
MSMEG_0089	1	1-4 min	-1.10305	0.127601	0.906581	11.0941
MSMEG_0090	0	0-2 min	-0.942533	0.0156025	1.06097	12.4429
MSMEG_0091	0	0-2 min	-1.93867	0.196844	0.515818	14.8573
MSMEG_0092	0	0-2 min	-2.72197	0.0596538	0.367381	15.9502
MSMEG_0093	0	0-2 min	-1.80955	0.032453	0.552624	14.6161
MSMEG_0095	1	1-4 min	-1.43852	0.103832	0.695159	13.9497
MSMEG_0096	2	2-16 min	-0.365703	0.165848	2.73446	15.677
MSMEG_0097	2	2-16 min	-0.332812	0.252948	3.0047	14.4723
MSMEG_0099	0	0-2 min	-0.569567	0.0361749	1.75572	13.2651
MSMEG_0100	1	1-4 min	-1.00578	0.0571813	0.994257	13.5074
MSMEG_0101	0	0-2 min	-1.7279	0.105816	0.578737	14.8721
MSMEG_0102	0	0-2 min	-0.834417	0.021147	1.19844	13.3637
MSMEG_0103	0	0-2 min	-1.19572	0.138793	0.836319	11.2507
MSMEG_0104	0	0-2 min	-1.72892	0.20787	0.578397	11.6108
MSMEG_0105	0	0-2 min	-2.25518	0.278884	0.443423	10.8927
MSMEG_0109	1	1-4 min	-1.52791	0.185257	0.654489	14.9497
MSMEG_0110	0	0-2 min	-0.945333	0.0155139	1.05783	15.4946
MSMEG_0111	0	0-2 min	-2.0984	0.211422	0.476554	12.9142
MSMEG_0113	1	1-4 min	-0.472455	0.0331842	2.1166	13.6181
MSMEG_0114	0	0-2 min	-0.72675	0.0981379	1.37599	12.0842
MSMEG_0115	0	0-2 min	-0.531367	0.115968	1.88194	10.378
MSMEG_0116	1	1-4 min	-0.858481	0.0760499	1.16485	11.8937
MSMEG_0118	0	0-2 min	-1.47533	0.252025	0.677813	12.4446
MSMEG_0119	0	0-2 min	-2.44632	0.0866767	0.408778	16.0438
MSMEG_0120	0	0-2 min	-1.55813	0.15568	0.641794	14.0599
MSMEG_0121	0	0-4 min	-0.783816	0.0273119	1.27581	14.357
MSMEG_0122	0	0-2 min	-1.10018	0.158028	0.908939	11.2683
MSMEG_0124	0	0-2 min	-0.893467	0.0548969	1.11924	11.6288
MSMEG_0126	1	1-4 min	-0.9173	0.126127	1.09016	11.5121
MSMEG_0127	0	0-2 min	-0.4268	0.0142354	2.34302	11.5887
MSMEG_0128	0	0-2 min	-1.5054	0.209491	0.664275	12.6242
MSMEG_0129	0	0-2 min	-2.52067	0.0489786	0.39672	14.3985
MSMEG_0130	0	0-2 min	-1.05793	0.110435	0.945239	11.3928
MSMEG_0131	0	0-4 min	-1.08046	0.291576	0.925528	13.0063
MSMEG_0132	0	0-2 min	-1.02985	0.0541413	0.971015	15.6555
MSMEG_0133	1	1-4 min	-1.52242	0.206851	0.656849	15.1926
MSMEG_0134	1	1-4 min	-1.42564	0.0837887	0.701439	14.7954
MSMEG_0138	2	2-8 min	-0.645918	0.410782	1.54818	14.3573
MSMEG_0139	2	2-8 min	-0.507883	0.24058	1.96896	14.5744
MSMEG_0140	0	0-2 min	-0.24715	0.0412433	4.04613	15.336
MSMEG_0141	1	1-4 min	-0.382414	0.082987	2.61497	13.9546
MSMEG_0142	1	1-4 min	-0.524579	0.0444759	1.90629	13.5739
MSMEG_0143	2	2-8 min	-0.637286	0.238349	1.56915	13.4201
MSMEG_0144	0	0-2 min	-1.69045	0.132066	0.591558	11.228
MSMEG_0145	2	2-16 min	-0.398404	0.345731	2.51001	12.639
MSMEG_0146	0	0-2 min	-1.53893	0.0757018	0.649801	14.2887
MSMEG_0148	0	0-2 min	-0.933883	0.155402	1.0708	11.4804
MSMEG_0152	0	0-2 min	-0.771533	0.230193	1.29612	10.0884
MSMEG_0153	0	0-2 min	-0.8408	0.0433535	1.18934	11.0869
MSMEG_0154	1	1-4 min	-0.887179	0.220521	1.12717	11.0677
MSMEG_0155	0	0-2 min	-1.52583	0.164343	0.65538	11.3133
MSMEG_0156	0	0-2 min	-0.547733	0.0882291	1.82571	11.1961
MSMEG_0158	2	2-8 min	-0.150973	0.144479	6.62372	13.3345
MSMEG_0159	2	2-8 min	-0.499824	0.455936	2.00071	9.79917
MSMEG_0160	2	2-16 min	-0.366443	0.440983	2.72894	10.1305
MSMEG_0161	2	2-8 min	-0.465629	0.294373	2.14763	10.0596
MSMEG_0165	0	0-2 min	-0.693883	0.0969186	1.44116	11.55
MSMEG_0166	0	0-2 min	-1.75997	0.0891667	0.568193	13.9986
MSMEG_0167	1	1-4 min	-0.592433	0.0762679	1.68795	11.8079
MSMEG_0169	0	0-4 min	-0.988368	0.0837766	1.01177	14.2831
MSMEG_0170	1	1-4 min	-0.74174	0.114943	1.34818	10.616
MSMEG_0172	0	0-2 min	-2.16035	0.0992153	0.462888	16.0221
MSMEG_0173	0	0-2 min	-1.21342	0.104578	0.824119	13.356
MSMEG_0174	0	0-2 min	-1.95793	0.303717	0.510743	12.7676
MSMEG_0175	0	0-2 min	-0.8108	0.0975858	1.23335	10.5481
MSMEG_0178	1	1-4 min	-1.34832	0.311083	0.741666	10.1362
MSMEG_0179	0	0-2 min	-0.9328	0.0724943	1.07204	12.8528
MSMEG_0180	0	0-2 min	-2.24655	0.442322	0.445127	12.5545
MSMEG_0181	0	0-2 min	-1.13705	0.192261	0.879469	9.82987
MSMEG_0182	1	1-4 min	-1.07026	0.160528	0.934349	10.7312
MSMEG_0184	0	0-2 min	-0.825383	0.170386	1.21156	11.4402
MSMEG_0185	0	0-2 min	-0.753567	0.0899478	1.32702	11.0003
MSMEG_0187	0	0-2 min	-2.13877	0.0299939	0.467559	14.0059
MSMEG_0188	0	0-2 min	-1.25053	0.0802453	0.799659	13.4838
MSMEG_0189	1	1-4 min	-0.817657	0.134726	1.22301	9.75217
MSMEG_0191	0	0-2 min	-0.861	0.0747958	1.16144	11.4676
MSMEG_0192	0	0-2 min	-2.21637	0.335324	0.451189	11.1967
MSMEG_0193	1	1-4 min	-0.997367	0.0478491	1.00264	11.6645
MSMEG_0194	0	0-4 min	-1.00076	0.0327163	0.999241	15.1478
MSMEG_0195	0	0-2 min	-0.824783	0.253535	1.21244	10.4736
MSMEG_0196	1	1-4 min	-1.21178	0.442889	0.82523	10.9141
MSMEG_0202	1	1-4 min	-1.23683	0.0465312	0.808519	13.0692
MSMEG_0203	0	0-2 min	-1.25207	0.053473	0.79868	14.6345
MSMEG_0206	0	0-2 min	-1.06303	0.0942193	0.940704	11.8532
MSMEG_0207	0	0-4 min	-1.01309	0.401948	0.987079	10.4359
MSMEG_0210	0	0-2 min	-1.23065	0.0597364	0.812579	14.4624
MSMEG_0211	1	1-4 min	-1.203	0.0908498	0.831258	13.158
MSMEG_0212	0	0-2 min	-1.21003	0.0788684	0.826424	13.1875
MSMEG_0213	1	1-4 min	-1.60993	0.242451	0.621146	13.8913
MSMEG_0214	1	1-4 min	-1.1527	0.102886	0.867527	13.3598
MSMEG_0215	0	0-2 min	-1.19222	0.0517911	0.838774	13.6158
MSMEG_0216	2	2-8 min	-0.289776	0.136163	3.45094	15.2567
MSMEG_0217	0	0-2 min	-0.7442	0.111427	1.34372	11.5222
MSMEG_0218	0	0-2 min	-0.47345	0.188095	2.11216	8.8369
MSMEG_0219	0	0-4 min	-1.17022	0.0647223	0.854541	14.1183
MSMEG_0220	0	0-2 min	-1.81235	0.0534465	0.55177	13.3659
MSMEG_0221	1	1-4 min	-2.07469	0.425771	0.482001	13.405
MSMEG_0222	1	1-4 min	-1.94282	0.206922	0.514717	14.0347
MSMEG_0223	1	1-4 min	-1.3707	0.0591589	0.729552	13.7031
MSMEG_0224	0	0-2 min	-0.631533	0.0183304	1.58345	14.4408
MSMEG_0225	1	1-4 min	-1.23455	0.0780562	0.810009	15.2084
MSMEG_0226	0	0-2 min	-2.71843	0.248276	0.367859	15.3646
MSMEG_0227	0	0-2 min	-1.67217	0.127226	0.598027	14.6033
MSMEG_0228	0	0-2 min	-1.37393	0.0664494	0.727837	11.1076
MSMEG_0229	1	1-4 min	-0.727348	0.0238535	1.37486	15.6531
MSMEG_0230	0	0-2 min	-2.06138	0.0718487	0.485111	15.7599
MSMEG_0231	2	2-8 min	-0.589531	0.148484	1.69626	14.2176
MSMEG_0232	0	0-2 min	-0.595433	0.0349251	1.67945	12.876
MSMEG_0233	1	1-4 min	-1.46475	0.0617186	0.682709	15.9819
MSMEG_0234	0	0-2 min	-0.54505	0.0240272	1.83469	15.4276
MSMEG_0235	0	0-2 min	-1.31072	0.0759375	0.762941	13.8742
MSMEG_0236	0	0-2 min	-0.913117	0.0352801	1.09515	14.2718
MSMEG_0237	1	1-4 min	-1.09789	0.207072	0.910838	11.8029
MSMEG_0238	1	1-4 min	-1.39235	0.167713	0.718209	14.4527
MSMEG_0239	0	0-2 min	-0.633217	0.0187937	1.57924	15.5604
MSMEG_0240	0	0-2 min	-0.7985	0.0230713	1.25235	15.7031
MSMEG_0241	1	1-4 min	-1.08901	0.0514059	0.918266	15.0529
MSMEG_0242	0	0-2 min	-1.4004	0.035102	0.714082	14.8914
MSMEG_0243	2	2-8 min	-0.251268	0.166663	3.97982	17.6446
MSMEG_0244	0	0-2 min	-0.4263	0.0265193	2.34577	16.8578
MSMEG_0245	0	0-2 min	-1.0795	0.0220516	0.926355	14.5864
MSMEG_0247	1	1-4 min	-1.60504	0.212411	0.623038	12.4368
MSMEG_0248	0	0-2 min	-1.68652	0.0366926	0.592938	13.6754
MSMEG_0249	0	0-2 min	-1.092	0.0443045	0.915751	13.1256
MSMEG_0250	1	1-4 min	-1.35723	0.166782	0.736793	15.2355
MSMEG_0251	0	0-2 min	-1.52212	0.0196055	0.65698	15.201
MSMEG_0252	0	0-2 min	-1.84113	0.0799551	0.543144	14.6625
MSMEG_0253	0	0-2 min	-0.9675	0.0155824	1.03359	13.5951
MSMEG_0254	1	1-4 min	-0.817452	0.0506986	1.22331	12.9851
MSMEG_0255	0	0-2 min	-0.702333	0.0248756	1.42383	15.1697
MSMEG_0259	0	0-2 min	-0.86115	0.0273537	1.16124	11.6938
MSMEG_0260	0	0-2 min	-1.06512	0.0408094	0.938864	12.4143
MSMEG_0261	0	0-2 min	-1.0451	0.0386001	0.956846	15.2532
MSMEG_0262	1	1-4 min	-1.11548	0.132551	0.896474	13.5421
MSMEG_0268	1	1-4 min	-1.0976	0.0555249	0.911075	14.1403
MSMEG_0270	0	0-2 min	-0.515433	0.0806509	1.94012	12.0441
MSMEG_0271	1	1-4 min	-0.417302	0.108373	2.39634	8.40703
MSMEG_0278	0	0-2 min	-0.5328	0.225086	1.87688	10.4288
MSMEG_0280	0	0-2 min	-1.25945	0.175155	0.793997	11.5618
MSMEG_0281	0	0-4 min	-0.671551	0.140448	1.48909	9.77157
MSMEG_0282	0	0-2 min	-0.887433	0.0513835	1.12685	12.5376
MSMEG_0283	0	0-2 min	-0.808383	0.110584	1.23704	12.3758
MSMEG_0284	2	2-8 min	-0.490273	0.276551	2.03968	12.0019
MSMEG_0285	0	0-2 min	-0.73965	0.0612015	1.35199	11.1985
MSMEG_0286	0	0-2 min	-0.751367	0.039159	1.33091	10.0787
MSMEG_0289	0	0-2 min	-0.68835	0.0520386	1.45275	11.0481
MSMEG_0290	0	0-2 min	-0.748817	0.0416608	1.33544	11.9173
MSMEG_0293	1	1-4 min	-1.44481	0.226538	0.69213	10.7004
MSMEG_0294	0	0-2 min	-1.51702	0.119931	0.659189	12.065
MSMEG_0301	0	0-2 min	-0.915217	0.063125	1.09264	12.7637
MSMEG_0304	1	1-4 min	-1.64673	0.218428	0.607265	11.7103
MSMEG_0305	0	0-2 min	-1.8257	0.128016	0.547735	11.7976
MSMEG_0306	0	0-2 min	-1.17632	0.193593	0.850111	10.1748
MSMEG_0308	1	1-4 min	-0.693783	0.175891	1.44137	11.2382
MSMEG_0309	1	1-4 min	-0.835345	0.0208944	1.19711	13.2384
MSMEG_0311	0	0-2 min	-1.05345	0.00510602	0.949262	15.5291
MSMEG_0314	0	0-2 min	-0.890283	0.0915934	1.12324	14.051
MSMEG_0315	1	1-4 min	-1.00002	0.0549963	0.999981	14.0829
MSMEG_0316	0	0-2 min	-0.8988	0.0649397	1.11259	12.9708
MSMEG_0317	0	0-2 min	-1.81907	0.0374408	0.549732	16.407
MSMEG_0318	1	1-4 min	-1.0619	0.138087	0.941704	11.2085
MSMEG_0319	0	0-2 min	-0.976317	0.00957973	1.02426	13.9205
MSMEG_0321	1	1-4 min	-1.16386	0.108071	0.859208	13.4526
MSMEG_0323	0	0-2 min	-1.19127	0.125106	0.839443	10.1322
MSMEG_0324	0	0-2 min	-1.07558	0.121416	0.929728	9.12163
MSMEG_0325	0	0-4 min	-0.765425	0.390222	1.30646	10.5782
MSMEG_0326	0	0-4 min	-0.992469	0.306901	1.00759	9.84307
MSMEG_0327	1	1-4 min	-0.669071	0.267401	1.49461	9.42177
MSMEG_0328	2	2-8 min	-0.465498	0.324386	2.14824	9.89567
MSMEG_0329	0	0-8 min	-0.530726	0.35653	1.88421	8.58113
MSMEG_0330	1	1-4 min	-1.51733	0.344139	0.659052	11.4028
MSMEG_0332	0	0-2 min	-1.27953	0.171399	0.781535	11.0362
MSMEG_0338	2	2-8 min	-0.681458	0.36793	1.46744	9.67857
MSMEG_0340	0	0-4 min	-0.360219	0.168937	2.77609	9.87083
MSMEG_0341	1	1-4 min	-1.48914	0.126923	0.671529	11.8779
MSMEG_0342	0	0-2 min	-1.10287	0.140112	0.906728	11.2367
MSMEG_0344	0	0-4 min	-0.97784	0.186065	1.02266	11.7912
MSMEG_0345	0	0-2 min	-1.60592	0.0705693	0.622697	10.9172
MSMEG_0346	0	0-4 min	-0.953911	0.0716827	1.04832	11.9257
MSMEG_0349	2	2-8 min	-0.986854	0.34124	1.01332	10.9092
MSMEG_0350	2	2-8 min	-0.726636	0.156181	1.37621	11.0677
MSMEG_0351	2	2-8 min	-0.729871	0.225828	1.3701	11.5567
MSMEG_0352	2	2-8 min	-0.532774	0.0581657	1.87697	11.2964
MSMEG_0353	2	2-8 min	-0.415236	0.0901841	2.40827	11.7642
MSMEG_0354	2	2-16 min	-0.52435	0.275015	1.90712	11.9115
MSMEG_0355	0	0-4 min	-0.273029	0.128806	3.66262	11.892
MSMEG_0356	0	0-4 min	-0.793926	0.236985	1.25956	12.1295
MSMEG_0357	0	0-4 min	-0.554332	0.0906393	1.80397	11.7187
MSMEG_0358	0	0-2 min	-1.42908	0.111881	0.699749	12.7891
MSMEG_0359	0	0-2 min	-0.659433	0.0202947	1.51645	14.1108
MSMEG_0360	0	0-2 min	-0.90035	0.0517576	1.11068	19.4634
MSMEG_0361	0	0-2 min	-1.08033	0.0193971	0.92564	14.4343
MSMEG_0362	0	0-2 min	-1.05377	0.0994617	0.948977	11.2423
MSMEG_0363	0	0-2 min	-1.86188	0.109626	0.537091	14.6304
MSMEG_0364	0	0-2 min	-1.08995	0.0279278	0.917473	15.7582
MSMEG_0365	0	0-2 min	-1.10758	0.0402673	0.902867	13.3074
MSMEG_0366	1	1-4 min	-0.829288	0.0410836	1.20585	14.8711
MSMEG_0367	0	0-2 min	-0.855383	0.0562597	1.16907	12.8509
MSMEG_0368	0	0-2 min	-1.66887	0.0199742	0.599209	14.3613
MSMEG_0369	1	1-4 min	-2.10681	0.438425	0.474651	14.0937
MSMEG_0371	2	2-8 min	-0.523861	0.106639	1.9089	14.3506
MSMEG_0372	0	0-2 min	-0.317067	0.0306773	3.15391	14.5956
MSMEG_0373	2	2-8 min	-0.676124	0.283435	1.47902	15.3647
MSMEG_0374	0	0-4 min	-0.948514	0.41485	1.05428	9.4215
MSMEG_0375	0	0-2 min	-0.885933	0.143551	1.12875	9.67703
MSMEG_0376	0	0-4 min	-0.619853	0.0843082	1.61328	12.0551
MSMEG_0380	0	0-2 min	-2.10282	0.0731611	0.475553	16.2354
MSMEG_0381	1	1-4 min	-1.68199	0.113519	0.594533	16.4463
MSMEG_0383	2	2-8 min	-0.683427	0.337852	1.46321	17.2127
MSMEG_0385	0	0-2 min	-2.14728	0.0566408	0.465705	13.454
MSMEG_0386	0	0-2 min	-2.14075	0.0516475	0.467126	14.775
MSMEG_0387	1	1-4 min	-1.69129	0.175822	0.591266	15.5577
MSMEG_0388	1	1-4 min	-1.31824	0.0746685	0.75859	15.7551
MSMEG_0391	0	0-2 min	-1.66925	0.127626	0.599071	17.6377
MSMEG_0392	0	0-2 min	-2.74723	0.107423	0.364003	13.0902
MSMEG_0393	0	0-2 min	-1.45998	0.095866	0.684939	15.1402
MSMEG_0397	1	1-4 min	-1.20424	0.0336094	0.830402	13.0573
MSMEG_0398	0	0-2 min	-1.32505	0.0231839	0.754689	14.6583
MSMEG_0399	0	0-2 min	-1.41895	0.0245641	0.704746	18.5644
MSMEG_0400	2	2-8 min	-0.630425	0.44693	1.58623	16.6858
MSMEG_0401	2	2-8 min	-0.527157	0.223142	1.89697	16.7244
MSMEG_0402	2	2-8 min	-0.185006	0.118207	5.40523	16.6153
MSMEG_0406	0	0-2 min	-0.451317	0.0253905	2.21574	13.2781
MSMEG_0407	0	0-2 min	-0.891517	0.055688	1.12168	9.78523
MSMEG_0408	2	2-8 min	-0.508835	0.185998	1.96528	14.7068
MSMEG_0409	0	0-2 min	-1.85383	0.0166405	0.539423	16.0122
MSMEG_0410	1	1-4 min	-1.355	0.0789094	0.73801	14.992
MSMEG_0411	2	2-8 min	-0.618707	0.360526	1.61627	14.9378
MSMEG_0412	2	2-8 min	-0.667011	0.140294	1.49923	15.3806
MSMEG_0413	0	0-2 min	-0.960867	0.0640752	1.04073	12.4576
MSMEG_0414	2	2-8 min	-0.592419	0.223361	1.68799	12.4552
MSMEG_0415	0	0-2 min	-1.09598	0.021483	0.912423	16.4343
MSMEG_0416	0	0-2 min	-0.98455	0.0951684	1.01569	12.7792
MSMEG_0418	1	1-4 min	-0.895538	0.396673	1.11665	9.83577
MSMEG_0422	0	0-2 min	-1.28677	0.0169736	0.777142	15.1993
MSMEG_0423	0	0-2 min	-1.27153	0.0963843	0.786452	13.6152
MSMEG_0424	1	1-4 min	-0.641402	0.0169062	1.55908	13.7794
MSMEG_0425	0	0-2 min	-0.712667	0.0690613	1.40318	12.0606
MSMEG_0426	0	0-2 min	-1.1662	0.0802381	0.857486	11.3966
MSMEG_0427	1	1-4 min	-1.16901	0.184498	0.855425	9.78647
MSMEG_0430	0	0-4 min	-0.713271	0.0627196	1.40199	10.9923
MSMEG_0432	0	0-2 min	-0.915983	0.119167	1.09172	10.7775
MSMEG_0433	0	0-4 min	-0.902246	0.111073	1.10835	10.6229
MSMEG_0434	0	0-4 min	-0.991584	0.106311	1.00849	14.6343
MSMEG_0436	0	0-2 min	-0.79215	0.0889362	1.26239	12.8166
MSMEG_0437	0	0-2 min	-1.80747	0.0419413	0.553261	13.9079
MSMEG_0438	0	0-2 min	-1.34523	0.131278	0.743365	13.6296
MSMEG_0439	1	1-4 min	-1.26558	0.0208257	0.790154	13.0511
MSMEG_0440	0	0-2 min	-0.602233	0.0541041	1.66049	14.5688
MSMEG_0441	0	0-2 min	-0.614567	0.0202412	1.62716	14.4185
MSMEG_0443	0	0-2 min	-1.45088	0.224314	0.689235	11.7141
MSMEG_0444	1	1-4 min	-1.2449	0.284734	0.803279	11.5426
MSMEG_0445	0	0-2 min	-0.7475	0.0275662	1.33779	13.1105
MSMEG_0447	0	0-4 min	-0.504486	0.278139	1.98222	11.942
MSMEG_0449	1	1-4 min	-1.19748	0.113388	0.835085	11.8993
MSMEG_0451	1	1-4 min	-0.897224	0.083376	1.11455	12.6691
MSMEG_0452	2	2-8 min	-0.453033	0.361473	2.20734	12.1559
MSMEG_0453	0	0-2 min	-1.25195	0.115906	0.798754	11.0313
MSMEG_0454	0	0-2 min	-1.0015	0.0432577	0.998502	13.9907
MSMEG_0455	0	0-4 min	-0.93381	0.0187979	1.07088	12.9509
MSMEG_0457	0	0-2 min	-1.95797	0.0795572	0.510734	15.3229
MSMEG_0458	1	1-4 min	-0.966176	0.0723873	1.03501	11.711
MSMEG_0459	1	1-4 min	-1.21725	0.323433	0.821527	10.6709
MSMEG_0460	0	0-2 min	-2.28647	0.333637	0.437356	12.7939
MSMEG_0461	0	0-4 min	-0.65497	0.121957	1.52679	11.2251
MSMEG_0463	1	1-4 min	-1.28815	0.0370189	0.776307	10.8794
MSMEG_0464	1	1-4 min	-0.834121	0.024718	1.19887	15.7462
MSMEG_0465	0	0-2 min	-1.76898	0.153198	0.565296	14.6839
MSMEG_0466	0	0-4 min	-0.7155	0.0279	1.39762	11.447
MSMEG_0469	0	0-2 min	-0.5842	0.153366	1.71174	11.3008
MSMEG_0470	1	1-4 min	-1.50534	0.193785	0.664304	10.6975
MSMEG_0471	0	0-2 min	-1.64408	0.0602177	0.608242	10.9319
MSMEG_0478	0	0-4 min	-0.638332	0.185905	1.56658	9.4494
MSMEG_0479	1	1-4 min	-0.64755	0.25278	1.54428	10.4341
MSMEG_0482	0	0-2 min	-1.09327	0.178838	0.91469	9.73727
MSMEG_0484	1	1-4 min	-1.00465	0.199705	0.995372	11.7795
MSMEG_0485	0	0-2 min	-1.36082	0.0424923	0.734853	12.0802
MSMEG_0491	0	0-2 min	-2.14655	0.076171	0.465864	14.3221
MSMEG_0492	0	0-4 min	-0.754131	0.0868557	1.32603	12.1809
MSMEG_0493	2	2-8 min	-0.434083	0.442905	2.30371	10.1542
MSMEG_0497	0	0-2 min	-0.970517	0.265415	1.03038	8.22307
MSMEG_0499	0	0-2 min	-0.661033	0.276844	1.51278	9.38477
MSMEG_0500	0	0-2 min	-1.25623	0.22826	0.79603	11.3941
MSMEG_0502	0	0-2 min	-1.00538	0.0462794	0.994645	11.6658
MSMEG_0504	0	0-2 min	-1.06722	0.056287	0.937017	11.1342
MSMEG_0516	1	1-4 min	-0.400079	0.0825339	2.49951	8.90187
MSMEG_0518	0	0-2 min	-0.72575	0.0275912	1.37788	10.7471
MSMEG_0519	0	0-4 min	-0.594049	0.441293	1.68336	10.3999
MSMEG_0520	0	0-2 min	-0.34925	0.02981	2.86328	14.1263
MSMEG_0523	0	0-2 min	-2.11587	0.463016	0.47262	9.8551
MSMEG_0524	0	0-2 min	-0.858117	0.314387	1.16534	8.42977
MSMEG_0526	0	0-2 min	-1.37122	0.28427	0.729279	10.4745
MSMEG_0527	0	0-2 min	-0.782817	0.229746	1.27744	10.2021
MSMEG_0528	0	0-2 min	-0.675567	0.454055	1.48024	9.02147
MSMEG_0529	1	1-4 min	-1.56967	0.189297	0.637075	13.6465
MSMEG_0530	0	0-2 min	-1.3961	0.0300015	0.716281	16.705
MSMEG_0531	0	0-2 min	-0.416083	0.0220731	2.40336	14.7332
MSMEG_0533	1	1-4 min	-1.65769	0.326187	0.60325	11.2612
MSMEG_0534	1	1-4 min	-1.36568	0.231791	0.732237	11.6969
MSMEG_0536	1	1-4 min	-1.08922	0.207351	0.918085	13.6556
MSMEG_0537	1	1-4 min	-2.37407	0.0962503	0.421217	14.8395
MSMEG_0538	0	0-2 min	-2.32193	0.039145	0.430676	15.1257
MSMEG_0539	0	0-2 min	-1.6716	0.0334484	0.598229	16.2064
MSMEG_0540	0	0-2 min	-2.70813	0.273467	0.369258	13.8113
MSMEG_0541	0	0-2 min	-2.18185	0.117928	0.458327	14.728
MSMEG_0542	0	0-2 min	-2.10247	0.0904961	0.475632	14.6888
MSMEG_0543	0	0-2 min	-2.04513	0.25025	0.488966	10.612
MSMEG_0544	1	1-4 min	-1.53423	0.314385	0.651792	13.4481
MSMEG_0547	2	2-8 min	-0.723587	0.356881	1.382	12.8639
MSMEG_0548	0	0-2 min	-1.1322	0.0663188	0.883236	12.9871
MSMEG_0549	1	1-4 min	-1.11302	0.058698	0.898453	16.2101
MSMEG_0550	0	0-2 min	-0.79125	0.0261062	1.26382	15.9749
MSMEG_0551	0	0-2 min	-1.64095	0.0385785	0.609403	15.8385
MSMEG_0552	0	0-2 min	-0.96725	0.0671876	1.03386	14.8508
MSMEG_0553	0	0-2 min	-1.7598	0.0271987	0.568246	12.3238
MSMEG_0554	0	0-2 min	-0.52675	0.189432	1.89843	10.8332
MSMEG_0558	0	0-2 min	-1.04738	0.108535	0.95476	13.1942
MSMEG_0559	1	1-4 min	-0.747098	0.027793	1.33851	19.174
MSMEG_0560	1	1-4 min	-1.17929	0.160592	0.847968	10.0085
MSMEG_0561	0	0-2 min	-1.5744	0.172879	0.635163	12.689
MSMEG_0562	1	1-4 min	-0.64945	0.0364306	1.53976	13.9156
MSMEG_0563	0	0-2 min	-1.09713	0.0316557	0.911466	13.2787
MSMEG_0564	1	1-4 min	-1.16776	0.0492934	0.856341	12.867
MSMEG_0565	0	0-4 min	-0.490378	0.0580211	2.03924	12.0076
MSMEG_0566	0	0-2 min	-1.25442	0.110409	0.797183	11.6795
MSMEG_0567	0	0-4 min	-0.650278	0.079754	1.5378	10.3752
MSMEG_0576	1	1-4 min	-1.42662	0.127679	0.700956	11.7584
MSMEG_0578	0	0-2 min	-1.19277	0.248622	0.838387	9.55613
MSMEG_0579	0	0-2 min	-1.23637	0.0429537	0.808822	11.6636
MSMEG_0580	0	0-2 min	-1.26085	0.0567959	0.793116	14.3666
MSMEG_0581	0	0-4 min	-0.679557	0.330756	1.47155	9.52297
MSMEG_0582	2	2-8 min	-0.565104	0.371857	1.76959	9.0302
MSMEG_0584	0	0-2 min	-0.3176	0.212455	3.14861	13.13
MSMEG_0586	0	0-2 min	-0.4685	0.183922	2.13447	14.9379
MSMEG_0588	0	0-4 min	-0.93577	0.158987	1.06864	9.8559
MSMEG_0590	1	1-4 min	-1.05457	0.0668466	0.948253	9.52507
MSMEG_0592	0	0-2 min	-1.24863	0.0308604	0.800876	12.8674
MSMEG_0593	1	1-4 min	-1.21617	0.100358	0.822254	12.8137
MSMEG_0594	1	1-4 min	-1.08864	0.031672	0.918579	13.2013
MSMEG_0595	0	0-2 min	-1.3176	0.0600517	0.758956	12.8806
MSMEG_0597	0	0-2 min	-2.13515	0.22806	0.468351	12.5173
MSMEG_0598	0	0-2 min	-1.519	0.083665	0.658328	13.4238
MSMEG_0599	0	0-2 min	-0.9618	0.182517	1.03972	12.7545
MSMEG_0600	1	1-4 min	-1.54578	0.079487	0.646922	12.8677
MSMEG_0601	0	0-2 min	-1.27507	0.0653812	0.784273	12.7178
MSMEG_0602	0	0-2 min	-1.205	0.36784	0.829876	12.7999
MSMEG_0603	2	2-8 min	-0.528183	0.461959	1.89328	11.3568
MSMEG_0604	1	1-4 min	-1.22817	0.330946	0.81422	11.7151
MSMEG_0605	0	0-2 min	-1.68092	0.10018	0.594913	12.5999
MSMEG_0607	0	0-2 min	-1.49198	0.188279	0.670249	12.5876
MSMEG_0608	0	0-2 min	-2.09173	0.0811326	0.478072	13.9186
MSMEG_0609	0	0-2 min	-1.76645	0.126284	0.566107	10.6771
MSMEG_0612	0	0-2 min	-0.98985	0.0812065	1.01025	12.6497
MSMEG_0613	0	0-2 min	-1.27445	0.103148	0.784652	12.1354
MSMEG_0614	0	0-2 min	-0.637067	0.0160675	1.56969	14.2657
MSMEG_0615	1	1-4 min	-1.13884	0.0557011	0.878088	12.5701
MSMEG_0616	1	1-4 min	-0.907424	0.211971	1.10202	11.9998
MSMEG_0617	2	2-8 min	-0.632364	0.409905	1.58137	11.9342
MSMEG_0618	2	2-8 min	-0.219611	0.375721	4.55351	12.4183
MSMEG_0619	2	2-16 min	-0.384518	0.468263	2.60066	11.6669
MSMEG_0620	2	2-8 min	-0.261064	0.193811	3.83047	11.8784
MSMEG_0621	2	2-8 min	-0.277711	0.196225	3.60087	11.9488
MSMEG_0622	2	2-8 min	-0.389758	0.242326	2.56569	12.5196
MSMEG_0623	2	2-16 min	-0.317535	0.183601	3.14926	12.0527
MSMEG_0624	2	2-8 min	-0.288124	0.3106	3.47073	11.6748
MSMEG_0625	0	0-2 min	-1.39132	0.0460407	0.718744	12.8663
MSMEG_0626	2	2-8 min	-0.211301	0.148529	4.73258	12.1225
MSMEG_0627	1	1-4 min	-0.734031	0.0468964	1.36234	13.2942
MSMEG_0628	0	0-2 min	-1.5203	0.0975094	0.657765	14.8964
MSMEG_0629	0	0-2 min	-1.07183	0.0184063	0.932981	12.9124
MSMEG_0630	1	1-4 min	-1.7421	0.299577	0.574019	10.7672
MSMEG_0632	0	0-2 min	-2.05498	0.187985	0.486622	13.1578
MSMEG_0633	1	1-4 min	-1.11455	0.0949706	0.897225	12.7758
MSMEG_0634	0	0-2 min	-1.0464	0.106707	0.955657	13.0599
MSMEG_0635	0	0-2 min	-1.95467	0.0444488	0.511596	15.2501
MSMEG_0636	0	0-2 min	-0.936617	0.0603081	1.06767	14.4567
MSMEG_0637	2	2-8 min	-0.491511	0.117123	2.03454	10.4327
MSMEG_0638	0	0-2 min	-1.60602	0.0267083	0.622659	15.3868
MSMEG_0639	2	2-8 min	-0.42789	0.202796	2.33705	16.2438
MSMEG_0642	1	1-4 min	-1.26678	0.109777	0.789401	16.6484
MSMEG_0643	0	0-2 min	-0.752617	0.0292717	1.3287	16.9485
MSMEG_0644	0	0-2 min	-2.01252	0.109259	0.49689	14.6025
MSMEG_0645	0	0-2 min	-1.22172	0.0212214	0.81852	16.5579
MSMEG_0646	1	1-4 min	-0.938888	0.244679	1.06509	8.58303
MSMEG_0649	0	0-2 min	-0.777033	0.3705	1.28695	8.96653
MSMEG_0650	0	0-2 min	-1.77623	0.341842	0.562989	11.1181
MSMEG_0652	0	0-2 min	-1.55895	0.102924	0.641457	12.8886
MSMEG_0655	0	0-2 min	-0.818217	0.179073	1.22217	10.2966
MSMEG_0656	0	0-2 min	-2.0417	0.0740291	0.489788	12.0761
MSMEG_0657	0	0-2 min	-1.61255	0.156543	0.620136	10.7137
MSMEG_0661	0	0-2 min	-0.808283	0.0895518	1.23719	11.7955
MSMEG_0662	0	0-4 min	-0.95255	0.0720398	1.04981	11.3276
MSMEG_0663	0	0-2 min	-2.13792	0.244835	0.467745	12.1432
MSMEG_0664	0	0-2 min	-1.6955	0.248495	0.589797	10.6379
MSMEG_0665	0	0-2 min	-0.745683	0.0602372	1.34105	11.8808
MSMEG_0666	1	1-4 min	-0.858224	0.12891	1.1652	9.9514
MSMEG_0667	0	0-2 min	-1.07212	0.126839	0.932734	10.692
MSMEG_0668	0	0-2 min	-1.48117	0.0916965	0.675143	13.9196
MSMEG_0670	0	0-4 min	-0.907195	0.0710488	1.1023	12.2383
MSMEG_0671	2	2-8 min	-0.531654	0.231738	1.88092	11.2059
MSMEG_0673	1	1-4 min	-0.352079	0.0355155	2.84028	14.3456
MSMEG_0674	0	0-2 min	-2.51428	0.0340249	0.397728	14.67
MSMEG_0678	0	0-2 min	-1.63998	0.0607388	0.609762	14.7532
MSMEG_0679	1	1-4 min	-1.01211	0.0551572	0.988038	14.3325
MSMEG_0680	1	1-4 min	-1.34154	0.0322919	0.745414	12.4344
MSMEG_0681	0	0-2 min	-1.40342	0.0426728	0.712547	12.8488
MSMEG_0682	1	1-4 min	-1.37571	0.137944	0.726895	13.4425
MSMEG_0683	0	0-2 min	-0.837433	0.0607754	1.19412	14.1663
MSMEG_0686	1	1-4 min	-0.888536	0.167464	1.12545	10.1686
MSMEG_0687	1	1-4 min	-1.08144	0.0829423	0.924693	13.5647
MSMEG_0688	0	0-2 min	-1.16958	0.0354581	0.855005	13.7151
MSMEG_0689	1	1-4 min	-0.618329	0.0698197	1.61726	14.4501
MSMEG_0690	0	0-2 min	-0.79455	0.0169112	1.25857	14.9553
MSMEG_0691	1	1-4 min	-0.562371	0.0153659	1.77818	13.8483
MSMEG_0692	0	0-2 min	-1.2016	0.0314217	0.832224	15.0405
MSMEG_0693	0	0-2 min	-1.15787	0.0347653	0.863657	14.5908
MSMEG_0695	1	1-4 min	-0.920024	0.0336803	1.08693	13.3802
MSMEG_0698	1	1-4 min	-0.755781	0.0314242	1.32313	14.0858
MSMEG_0699	1	1-4 min	-0.695512	0.0324697	1.43779	12.7236
MSMEG_0700	0	0-2 min	-0.928267	0.0195915	1.07728	14.9189
MSMEG_0701	1	1-4 min	-0.796945	0.15747	1.25479	11.787
MSMEG_0702	0	0-2 min	-0.402217	0.0252065	2.48622	16.0065
MSMEG_0703	0	0-2 min	-1.20645	0.127715	0.828878	13.9827
MSMEG_0704	0	0-2 min	-1.6756	0.212536	0.596801	14.0308
MSMEG_0705	0	0-2 min	-1.33688	0.268151	0.748008	9.37573
MSMEG_0708	0	0-4 min	-0.703592	0.108994	1.42128	12.7258
MSMEG_0709	2	2-8 min	-0.326602	0.13277	3.06183	15.7714
MSMEG_0710	2	2-16 min	-0.333681	0.10743	2.99687	15.4788
MSMEG_0711	2	2-8 min	-0.412421	0.123096	2.4247	15.3144
MSMEG_0712	0	0-2 min	-1.20858	0.12541	0.827415	14.09
MSMEG_0713	2	2-8 min	-0.66056	0.468245	1.51387	14.4935
MSMEG_0717	0	0-2 min	-1.67225	0.0346974	0.597997	13.6496
MSMEG_0718	0	0-2 min	-0.831517	0.196189	1.20262	8.73097
MSMEG_0719	0	0-2 min	-1.92853	0.163558	0.518529	13.5934
MSMEG_0724	1	1-4 min	-1.40687	0.138302	0.710799	12.1686
MSMEG_0726	1	1-4 min	-1.22644	0.179612	0.815369	15.0675
MSMEG_0728	0	0-2 min	-1.3704	0.0442685	0.729714	13.7819
MSMEG_0729	0	0-4 min	-1.24864	0.360298	0.800871	12.2502
MSMEG_0730	1	1-4 min	-1.22688	0.152753	0.815073	11.3035
MSMEG_0731	0	0-2 min	-0.853717	0.0984913	1.17135	12.2175
MSMEG_0732	1	1-4 min	-0.697771	0.0342364	1.43313	12.7733
MSMEG_0733	1	1-4 min	-1.11488	0.282958	0.896957	11.1786
MSMEG_0735	0	0-2 min	-1.52322	0.423723	0.656505	12.4313
MSMEG_0736	0	0-2 min	-2.04172	0.00704533	0.489784	16.8249
MSMEG_0737	0	0-2 min	-1.9138	0.0924367	0.522521	15.1748
MSMEG_0738	1	1-4 min	-1.16172	0.0745865	0.860793	13.6949
MSMEG_0739	1	1-4 min	-1.46302	0.194899	0.683519	13.2452
MSMEG_0741	2	2-8 min	-0.410898	0.25373	2.4337	14.0416
MSMEG_0742	0	0-2 min	-1.38805	0.151685	0.720435	11.7608
MSMEG_0743	0	0-2 min	-1.03183	0.0459966	0.969149	13.8142
MSMEG_0744	0	0-2 min	-1.02257	0.160266	0.977931	10.6725
MSMEG_0746	1	1-4 min	-1.19939	0.285939	0.83376	9.50493
MSMEG_0750	0	0-2 min	-2.33163	0.0759151	0.428884	15.4139
MSMEG_0752	0	0-2 min	-1.85612	0.016901	0.538759	12.6871
MSMEG_0753	0	0-2 min	-2.30023	0.24661	0.434739	13.968
MSMEG_0754	0	0-2 min	-1.6052	0.0298244	0.622975	15.3721
MSMEG_0755	0	0-2 min	-1.19622	0.0652492	0.835969	13.1821
MSMEG_0756	0	0-2 min	-1.16743	0.0536889	0.85658	13.9945
MSMEG_0757	0	0-2 min	-1.10268	0.0716286	0.906879	13.2551
MSMEG_0758	0	0-2 min	-1.62232	0.075858	0.616402	12.9791
MSMEG_0759	0	0-2 min	-1.50017	0.0370794	0.666593	15.7614
MSMEG_0760	1	1-4 min	-1.33017	0.114648	0.751781	15.5427
MSMEG_0761	0	0-2 min	-1.09665	0.0659716	0.911868	15.3089
MSMEG_0762	0	0-2 min	-0.5572	0.108531	1.79469	12.8639
MSMEG_0763	2	2-8 min	-0.432937	0.426873	2.30981	13.1955
MSMEG_0764	0	0-2 min	-0.911517	0.0659304	1.09707	13.3736
MSMEG_0765	0	0-2 min	-2.9421	0.271628	0.339893	13.3834
MSMEG_0766	0	0-2 min	-1.18615	0.0226793	0.843064	14.6922
MSMEG_0767	1	1-4 min	-1.4773	0.134853	0.676911	14.2271
MSMEG_0768	1	1-4 min	-1.39392	0.0997309	0.717403	15.6975
MSMEG_0769	1	1-4 min	-1.04525	0.0552404	0.956707	15.5399
MSMEG_0770	1	1-4 min	-0.804207	0.0623331	1.24346	15.8699
MSMEG_0771	1	1-4 min	-0.807864	0.339028	1.23783	10.697
MSMEG_0773	0	0-4 min	-0.998968	0.0722678	1.00103	11.4629
MSMEG_0775	0	0-2 min	-1.42962	0.0929173	0.699488	13.8557
MSMEG_0776	0	0-2 min	-2.20025	0.202592	0.454494	14.6621
MSMEG_0777	2	2-8 min	-0.379296	0.135627	2.63646	15.5224
MSMEG_0781	2	2-16 min	-0.380998	0.31521	2.62468	13.7618
MSMEG_0782	1	1-4 min	-0.958124	0.0909295	1.04371	13.6218
MSMEG_0783	0	0-2 min	-1.03567	0.035177	0.965562	13.7714
MSMEG_0784	1	1-4 min	-1.48719	0.146918	0.672409	13.4558
MSMEG_0787	1	1-4 min	-1.18454	0.200631	0.844213	14.369
MSMEG_0788	0	0-2 min	-2.14053	0.0847028	0.467173	14.3484
MSMEG_0789	0	0-2 min	-1.06775	0.0576469	0.936549	14.4607
MSMEG_0790	0	0-2 min	-1.1234	0.0117178	0.890155	14.6707
MSMEG_0791	0	0-2 min	-1.25957	0.0122064	0.793924	15.1755
MSMEG_0792	1	1-4 min	-1.53339	0.0695277	0.65215	14.9351
MSMEG_0793	1	1-4 min	-1.18757	0.117735	0.842058	15.2547
MSMEG_0794	1	1-4 min	-1.07592	0.0361413	0.929434	14.4735
MSMEG_0796	2	2-8 min	-0.534179	0.484653	1.87203	14.2845
MSMEG_0798	2	2-8 min	-0.836043	0.153721	1.19611	12.4875
MSMEG_0801	0	0-4 min	-1.15495	0.0291001	0.865837	14.631
MSMEG_0802	1	1-4 min	-1.24996	0.0445888	0.800024	13.1088
MSMEG_0806	0	0-2 min	-1.14262	0.0425758	0.875184	13.511
MSMEG_0807	1	1-4 min	-1.3393	0.0897559	0.746659	13.2505
MSMEG_0810	1	1-4 min	-0.976793	0.089743	1.02376	13.0502
MSMEG_0811	0	0-4 min	-0.63265	0.281526	1.58065	9.18567
MSMEG_0812	0	0-2 min	-0.775967	0.0199298	1.28872	12.5036
MSMEG_0814	1	1-4 min	-0.494186	0.0380099	2.02353	15.8592
MSMEG_0815	0	0-2 min	-1.96088	0.0196589	0.509974	13.4796
MSMEG_0816	0	0-2 min	-0.702	0.0239455	1.4245	12.2372
MSMEG_0818	0	0-2 min	-1.12347	0.128963	0.890102	10.6121
MSMEG_0819	0	0-2 min	-0.650267	0.0927661	1.53783	11.1798
MSMEG_0820	1	1-4 min	-0.95864	0.330699	1.04314	9.06513
MSMEG_0821	1	1-4 min	-0.993498	0.093577	1.00654	10.1962
MSMEG_0825	1	1-4 min	-1.18135	0.0383635	0.846486	16.6876
MSMEG_0826	0	0-2 min	-1.17648	0.016708	0.849991	16.2831
MSMEG_0827	0	0-2 min	-0.886983	0.0244486	1.12742	10.8206
MSMEG_0828	0	0-2 min	-0.6789	0.0642929	1.47297	12.3946
MSMEG_0829	0	0-2 min	-2.4113	0.195681	0.414714	13.5269
MSMEG_0830	1	1-4 min	-0.917838	0.054043	1.08952	14.6944
MSMEG_0832	0	0-2 min	-0.97505	0.0311509	1.02559	14.9738
MSMEG_0833	0	0-2 min	-2.93568	0.190186	0.340636	17.8641
MSMEG_0834	0	0-2 min	-2.6568	0.0744931	0.376393	16.6547
MSMEG_0835	0	0-2 min	-0.928517	0.0355474	1.07699	16.1915
MSMEG_0836	1	1-4 min	-0.997171	0.0227871	1.00284	15.9237
MSMEG_0837	1	1-4 min	-0.914574	0.0658591	1.09341	15.1483
MSMEG_0838	0	0-2 min	-1.59773	0.33859	0.625887	13.1854
MSMEG_0839	0	0-2 min	-1.18937	0.0703193	0.840784	12.3584
MSMEG_0840	2	2-8 min	-0.805199	0.159847	1.24193	14.9337
MSMEG_0842	2	2-8 min	-0.971998	0.179836	1.02881	14.5507
MSMEG_0843	2	2-8 min	-0.6331	0.302479	1.57953	14.5236
MSMEG_0848	1	1-4 min	-0.964133	0.051156	1.0372	14.5719
MSMEG_0849	0	0-2 min	-1.50758	0.293818	0.663313	13.4512
MSMEG_0850	0	0-4 min	-0.996323	0.0943703	1.00369	11.5303
MSMEG_0851	0	0-2 min	-1.60665	0.206479	0.622413	9.71243
MSMEG_0852	0	0-2 min	-0.774367	0.294395	1.29138	10.6837
MSMEG_0855	0	0-2 min	-0.827767	0.142585	1.20807	12.1305
MSMEG_0857	0	0-2 min	-0.423633	0.191324	2.36053	12.4214
MSMEG_0859	0	0-2 min	-1.07818	0.0678959	0.927486	14.0371
MSMEG_0860	0	0-2 min	-0.97	0.00985043	1.03093	14.8685
MSMEG_0861	0	0-2 min	-0.987933	0.0199656	1.01221	15.4476
MSMEG_0862	1	1-4 min	-0.903926	0.0306404	1.10629	13.6966
MSMEG_0863	0	0-2 min	-1.60485	0.0298427	0.623111	13.5807
MSMEG_0864	0	0-4 min	-0.653368	0.107056	1.53053	12.6038
MSMEG_0865	1	1-4 min	-0.745767	0.0911396	1.3409	12.1694
MSMEG_0866	0	0-2 min	-2.0515	0.0400372	0.487448	16.1182
MSMEG_0867	0	0-4 min	-0.778183	0.0817193	1.28505	14.1074
MSMEG_0870	1	1-4 min	-0.725707	0.178531	1.37797	9.95303
MSMEG_0874	0	0-2 min	-1.57378	0.1777	0.635411	12.4508
MSMEG_0875	0	0-2 min	-1.39973	0.14703	0.714422	12.0963
MSMEG_0876	0	0-2 min	-0.598117	0.0200547	1.67191	13.0869
MSMEG_0877	0	0-2 min	-0.694133	0.0170945	1.44065	12.7721
MSMEG_0878	0	0-2 min	-1.24498	0.102087	0.803224	13.5425
MSMEG_0880	2	2-8 min	-0.203565	0.174619	4.91242	19.0856
MSMEG_0881	1	1-4 min	-0.761381	0.102475	1.3134	11.2544
MSMEG_0882	0	0-2 min	-1.60185	0.136743	0.624278	13.3337
MSMEG_0883	1	1-4 min	-0.829898	0.0315453	1.20497	11.7275
MSMEG_0884	0	0-2 min	-2.03125	0.156218	0.492308	13.284
MSMEG_0885	1	1-4 min	-0.472657	0.046044	2.1157	13.9065
MSMEG_0886	0	0-4 min	-0.53723	0.0521803	1.8614	12.3846
MSMEG_0887	2	2-8 min	-0.552317	0.39045	1.81056	12.6138
MSMEG_0888	0	0-2 min	-0.54635	0.0517495	1.83033	12.7699
MSMEG_0889	1	1-4 min	-1.02332	0.156776	0.977212	12.9479
MSMEG_0890	0	0-2 min	-1.31198	0.043713	0.762205	12.7957
MSMEG_0891	0	0-2 min	-2.26517	0.0928083	0.441469	11.9835
MSMEG_0892	0	0-2 min	-2.67673	0.14957	0.37359	13.2385
MSMEG_0894	0	0-2 min	-0.60395	0.106067	1.65577	10.3907
MSMEG_0895	0	0-2 min	-1.94143	0.263774	0.515083	13.8202
MSMEG_0899	0	0-2 min	-1.39565	0.0483067	0.716512	13.9263
MSMEG_0900	0	0-2 min	-0.649667	0.0818979	1.53925	11.9256
MSMEG_0901	0	0-2 min	-0.601633	0.0903169	1.66214	14.4719
MSMEG_0902	0	0-2 min	-0.84095	0.0319422	1.18913	11.0667
MSMEG_0903	2	2-8 min	-0.807092	0.264134	1.23902	16.3453
MSMEG_0904	1	1-4 min	-1.10994	0.0590165	0.900949	16.0316
MSMEG_0905	0	0-2 min	-2.43602	0.238015	0.410506	13.5986
MSMEG_0906	0	0-2 min	-2.18747	0.0280748	0.45715	14.4397
MSMEG_0909	0	0-2 min	-2.2829	0.0538167	0.438039	14.657
MSMEG_0911	2	2-8 min	-0.566021	0.226223	1.76672	14.2936
MSMEG_0912	0	0-2 min	-0.579267	0.012265	1.72632	14.8581
MSMEG_0913	0	0-2 min	-0.91875	0.0132671	1.08844	17.1855
MSMEG_0914	1	1-4 min	-1.20795	0.106333	0.82785	12.7252
MSMEG_0915	0	0-2 min	-1.0046	0.0445674	0.995421	14.8677
MSMEG_0916	0	0-2 min	-2.32783	0.12579	0.429584	15.6995
MSMEG_0917	1	1-4 min	-1.22653	0.070535	0.815309	13.7384
MSMEG_0918	0	0-2 min	-0.7169	0.0300464	1.39489	14.3557
MSMEG_0919	2	2-8 min	-0.532799	0.27236	1.87688	14.4701
MSMEG_0920	0	0-2 min	-1.5942	0.0367328	0.627274	16.3581
MSMEG_0921	0	0-2 min	-1.35708	0.0577948	0.736874	15.0847
MSMEG_0922	1	1-4 min	-1.03063	0.0351758	0.970277	14.4272
MSMEG_0923	0	0-2 min	-1.82728	0.0462867	0.547261	14.9563
MSMEG_0924	0	0-2 min	-1.5267	0.0895019	0.655008	13.9942
MSMEG_0925	0	0-2 min	-1.16042	0.167573	0.861759	11.9183
MSMEG_0927	0	0-2 min	-1.40112	0.19059	0.713716	13.8259
MSMEG_0928	0	0-2 min	-0.629267	0.0384799	1.58915	14.9688
MSMEG_0929	0	0-2 min	-2.00018	0.0313622	0.499954	15.7007
MSMEG_0930	0	0-4 min	-1.05921	0.0681818	0.944101	13.6428
MSMEG_0932	0	0-2 min	-1.4938	0.0216485	0.669434	17.1508
MSMEG_0933	0	0-2 min	-1.1093	0.0773981	0.901469	15.6905
MSMEG_0934	1	1-4 min	-1.62149	0.175711	0.616717	13.9862
MSMEG_0935	1	1-4 min	-1.22004	0.0384756	0.819648	15.5838
MSMEG_0936	0	0-2 min	-0.9774	0.0276946	1.02312	14.0186
MSMEG_0937	2	2-8 min	-0.71789	0.227502	1.39297	13.5129
MSMEG_0938	0	0-2 min	-1.94027	0.0631907	0.515393	15.3359
MSMEG_0939	0	0-2 min	-1.43345	0.0412702	0.697618	15.3382
MSMEG_0940	1	1-4 min	-1.2912	0.0605529	0.774471	15.3501
MSMEG_0941	1	1-4 min	-1.52684	0.0483995	0.654948	14.8859
MSMEG_0942	0	0-2 min	-0.561217	0.0842703	1.78184	13.7939
MSMEG_0943	0	0-2 min	-0.4863	0.0301421	2.05634	14.124
MSMEG_0944	0	0-2 min	-1.02837	0.0279179	0.972416	18.1311
MSMEG_0945	1	1-4 min	-1.15082	0.0707241	0.868943	18.946
MSMEG_0946	1	1-4 min	-1.2259	0.0661043	0.815729	17.6974
MSMEG_0947	1	1-4 min	-1.24391	0.101637	0.803919	15.0813
MSMEG_0948	0	0-2 min	-1.8108	0.0124205	0.552242	16.0596
MSMEG_0949	0	0-2 min	-1.47558	0.0273281	0.677698	14.2894
MSMEG_0950	0	0-2 min	-1.44397	0.121342	0.692537	11.2169
MSMEG_0951	0	0-2 min	-2.2195	0.164515	0.450552	14.926
MSMEG_0952	0	0-2 min	-1.72022	0.0230213	0.581322	16.2885
MSMEG_0953	1	1-4 min	-1.27085	0.127912	0.786876	16.4518
MSMEG_0958	2	2-8 min	-0.492324	0.366212	2.03118	15.104
MSMEG_0959	0	0-2 min	-0.903217	0.0289936	1.10715	14.7587
MSMEG_0960	0	0-2 min	-0.997483	0.0166378	1.00252	15.1437
MSMEG_0962	0	0-2 min	-2.14608	0.0331386	0.465965	13.3421
MSMEG_0964	0	0-2 min	-0.8423	0.0688589	1.18723	13.5154
MSMEG_0965	2	2-16 min	-0.267753	0.16572	3.73479	20.0552
MSMEG_0966	0	0-4 min	-0.58181	0.278903	1.71878	11.5178
MSMEG_0969	0	0-2 min	-1.0779	0.0350437	0.92773	14.4809
MSMEG_0970	1	1-4 min	-1.0629	0.05467	0.940824	14.7552
MSMEG_0971	1	1-4 min	-1.62791	0.0459966	0.614286	14.6937
MSMEG_0972	1	1-4 min	-0.858555	0.0580711	1.16475	14.523
MSMEG_0975	2	2-8 min	-0.769662	0.261259	1.29927	13.8757
MSMEG_0977	0	0-2 min	-1.32445	0.0169315	0.75503	16.2911
MSMEG_0978	0	0-2 min	-0.997917	0.0508528	1.00209	14.9625
MSMEG_0982	0	0-4 min	-0.760145	0.20087	1.31554	10.2283
MSMEG_0983	1	1-4 min	-1.58069	0.0704751	0.632637	14.0671
MSMEG_0984	1	1-4 min	-0.838452	0.103809	1.19267	10.3049
MSMEG_0985	1	1-4 min	-1.78837	0.188442	0.559168	14.9433
MSMEG_0986	0	0-4 min	-1.08817	0.102483	0.918976	14.6853
MSMEG_0987	0	0-2 min	-0.619883	0.0509226	1.61321	16.578
MSMEG_0988	0	0-2 min	-1.38865	0.0944944	0.720124	12.4665
MSMEG_0989	1	1-4 min	-1.72998	0.131121	0.578043	16.018
MSMEG_0990	1	1-4 min	-1.44061	0.0759914	0.694152	15.339
MSMEG_0993	1	1-4 min	-0.993162	0.0420047	1.00689	12.868
MSMEG_0994	0	0-2 min	-1.29598	0.0646871	0.771615	12.4435
MSMEG_0995	2	2-8 min	-0.21866	0.128934	4.57332	12.1563
MSMEG_0996	0	0-4 min	-0.639757	0.307103	1.56309	10.4068
MSMEG_0997	1	1-4 min	-0.958964	0.0930009	1.04279	10.5749
MSMEG_0998	1	1-4 min	-1.07517	0.247847	0.930084	9.99677
MSMEG_0999	0	0-2 min	-1.48633	0.0637397	0.672797	12.6748
MSMEG_1001	0	0-2 min	-0.766733	0.0225792	1.30423	14.7175
MSMEG_1002	0	0-2 min	-1.37245	0.0104305	0.728624	14.6683
MSMEG_1003	1	1-4 min	-1.25934	0.144291	0.794065	13.179
MSMEG_1004	0	0-2 min	-1.48512	0.20034	0.673348	11.419
MSMEG_1005	0	0-2 min	-0.483483	0.0705161	2.06832	10.359
MSMEG_1006	0	0-2 min	-0.935033	0.0898416	1.06948	12.1334
MSMEG_1007	0	0-2 min	-1.40655	0.104921	0.710959	14.0347
MSMEG_1008	0	0-2 min	-2.67755	0.445443	0.373476	14.0741
MSMEG_1009	0	0-4 min	-0.848299	0.128972	1.17883	10.1783
MSMEG_1010	0	0-2 min	-2.32003	0.149864	0.431028	14.1672
MSMEG_1011	0	0-2 min	-1.49545	0.118285	0.668695	13.8943
MSMEG_1012	1	1-4 min	-0.983664	0.0429937	1.01661	10.6759
MSMEG_1013	1	1-4 min	-0.717317	0.138255	1.39408	12.0173
MSMEG_1014	0	0-2 min	-1.62973	0.109612	0.613597	12.8412
MSMEG_1015	0	0-4 min	-0.791163	0.105807	1.26396	14.6313
MSMEG_1016	2	2-8 min	-0.230268	0.318877	4.34277	10.5078
MSMEG_1017	0	0-2 min	-0.664017	0.0491614	1.50599	18.2421
MSMEG_1023	0	0-2 min	-0.8264	0.0590612	1.21007	12.562
MSMEG_1024	0	0-2 min	-1.0356	0.0305282	0.965624	12.6152
MSMEG_1026	1	1-4 min	-1.1885	0.0535057	0.841398	13.1639
MSMEG_1027	0	0-2 min	-0.91265	0.0572101	1.09571	11.1109
MSMEG_1028	0	0-2 min	-0.827317	0.0192197	1.20873	17.2145
MSMEG_1029	0	0-2 min	-1.9044	0.23664	0.5251	15.2007
MSMEG_1030	0	0-2 min	-1.29822	0.0342786	0.770287	13.9589
MSMEG_1031	1	1-4 min	-0.91875	0.0490959	1.08844	14.243
MSMEG_1032	0	0-4 min	-0.89141	0.0277853	1.12182	14.6835
MSMEG_1033	0	0-4 min	-1.43939	0.0374542	0.694737	16.6454
MSMEG_1034	1	1-4 min	-1.06313	0.018944	0.940622	15.2847
MSMEG_1035	1	1-4 min	-0.676471	0.0483647	1.47826	13.5944
MSMEG_1037	0	0-2 min	-0.721633	0.0188995	1.38575	15.3133
MSMEG_1038	0	0-2 min	-1.35983	0.0239179	0.735384	15.8267
MSMEG_1039	0	0-2 min	-0.99445	0.0348853	1.00558	14.1337
MSMEG_1041	1	1-4 min	-1.04978	0.0904606	0.95258	16.7329
MSMEG_1042	0	0-2 min	-0.89985	0.0218441	1.1113	16.6202
MSMEG_1043	0	0-2 min	-1.07387	0.109292	0.931214	10.9788
MSMEG_1045	0	0-2 min	-0.825867	0.0143479	1.21085	12.2388
MSMEG_1046	0	0-2 min	-0.989317	0.0300579	1.0108	15.2333
MSMEG_1047	0	0-2 min	-1.39167	0.0511819	0.718563	14.6984
MSMEG_1048	1	1-4 min	-1.06835	0.0926893	0.936021	14.4574
MSMEG_1049	1	1-4 min	-1.14518	0.107637	0.873228	14.6728
MSMEG_1050	1	1-4 min	-1.04703	0.100417	0.955086	14.552
MSMEG_1051	0	0-2 min	-0.96265	0.0112929	1.0388	15.4229
MSMEG_1052	1	1-4 min	-1.24636	0.0627887	0.802337	15.0127
MSMEG_1053	0	0-2 min	-1.06818	0.0225216	0.936169	15.2322
MSMEG_1055	0	0-2 min	-1.81248	0.0459936	0.551729	15.4941
MSMEG_1057	0	0-2 min	-1.01333	0.142023	0.986842	11.4351
MSMEG_1058	0	0-2 min	-1.26822	0.0444724	0.788509	14.7027
MSMEG_1059	1	1-4 min	-1.14179	0.0627229	0.875817	13.7934
MSMEG_1060	0	0-2 min	-0.516917	0.0148923	1.93455	16.255
MSMEG_1061	1	1-4 min	-1.77972	0.043852	0.561886	14.4872
MSMEG_1062	1	1-4 min	-1.02207	0.107473	0.97841	13.8716
MSMEG_1063	0	0-2 min	-2.16923	0.110518	0.460992	13.5864
MSMEG_1064	0	0-2 min	-1.7046	0.0246597	0.586648	14.9131
MSMEG_1067	0	0-2 min	-1.81985	0.167797	0.549496	13.219
MSMEG_1068	0	0-2 min	-1.08437	0.0574653	0.922197	12.3955
MSMEG_1073	1	1-4 min	-1.00151	0.0848774	0.998488	14.0722
MSMEG_1074	0	0-2 min	-1.54572	0.119807	0.646949	12.9052
MSMEG_1075	0	0-2 min	-0.503517	0.0215094	1.98603	13.6417
MSMEG_1077	0	0-2 min	-1.28963	0.0305515	0.775414	14.6365
MSMEG_1078	0	0-2 min	-1.88815	0.103345	0.529619	13.4098
MSMEG_1080	0	0-4 min	-0.870339	0.212236	1.14898	9.2179
MSMEG_1082	0	0-4 min	-0.444022	0.245036	2.25214	9.3989
MSMEG_1088	1	1-4 min	-0.862398	0.22999	1.15956	9.43757
MSMEG_1089	2	2-8 min	-0.369679	0.197584	2.70505	10.8144
MSMEG_1090	2	2-8 min	-0.343776	0.192614	2.90887	10.9701
MSMEG_1091	2	2-8 min	-0.427796	0.158565	2.33756	11.0592
MSMEG_1092	1	1-4 min	-0.359269	0.327607	2.78343	9.50813
MSMEG_1094	0	0-2 min	-0.355133	0.160083	2.81584	9.4274
MSMEG_1096	2	2-8 min	-0.540408	0.472274	1.85045	8.45377
MSMEG_1098	0	0-2 min	-0.427283	0.0280684	2.34037	10.3839
MSMEG_1100	1	1-4 min	-0.580021	0.336031	1.72407	10.1513
MSMEG_1101	0	0-2 min	-1.26803	0.214886	0.788623	10.7957
MSMEG_1102	1	1-4 min	-1.02704	0.116331	0.973676	11.5019
MSMEG_1103	0	0-2 min	-1.07528	0.0974973	0.929987	13.5292
MSMEG_1106	0	0-4 min	-0.67755	0.108889	1.47591	10.9654
MSMEG_1107	2	2-16 min	-0.14065	0.429538	7.10985	9.88117
MSMEG_1108	0	0-2 min	-1.374	0.0596458	0.727802	13.5251
MSMEG_1109	0	0-2 min	-1.04833	0.0281024	0.953895	14.6803
MSMEG_1110	1	1-4 min	-1.3114	0.0549241	0.762547	14.2012
MSMEG_1111	0	0-2 min	-2.0705	0.214102	0.482975	12.8688
MSMEG_1112	2	2-8 min	-0.371563	0.46121	2.69133	10.3792
MSMEG_1114	1	1-4 min	-0.834052	0.160555	1.19897	11.435
MSMEG_1115	0	0-2 min	-1.56142	0.0826442	0.640444	13.4241
MSMEG_1118	1	1-4 min	-1.10081	0.155986	0.90842	11.2655
MSMEG_1119	1	1-4 min	-0.807562	0.0421426	1.2383	12.1736
MSMEG_1123	0	0-2 min	-1.0739	0.216882	0.931185	12.3324
MSMEG_1127	1	1-4 min	-0.994924	0.287353	1.0051	11.7902
MSMEG_1128	2	2-8 min	-0.241015	0.265968	4.14911	11.466
MSMEG_1130	0	0-2 min	-1.74788	0.079402	0.572121	15.0296
MSMEG_1132	0	0-2 min	-1.31493	0.0915849	0.760495	13.0821
MSMEG_1133	0	0-2 min	-1.09595	0.024509	0.91245	15.4507
MSMEG_1134	1	1-4 min	-1.2886	0.108995	0.776035	15.0221
MSMEG_1136	0	0-2 min	-1.32853	0.0240058	0.75271	15.5018
MSMEG_1138	0	0-2 min	-0.780533	0.280848	1.28118	9.7515
MSMEG_1139	0	0-2 min	-1.37465	0.137746	0.727458	11.4619
MSMEG_1140	0	0-4 min	-1.24747	0.0782364	0.801623	12.5698
MSMEG_1141	0	0-2 min	-1.76962	0.281071	0.565094	12.0707
MSMEG_1143	1	1-4 min	-1.6133	0.189748	0.619849	11.5877
MSMEG_1148	2	2-8 min	-0.760767	0.463182	1.31446	11.5207
MSMEG_1150	0	0-8 min	-0.68747	0.337912	1.45461	13.7825
MSMEG_1151	0	0-4 min	-0.701508	0.0703343	1.4255	14.2508
MSMEG_1153	2	2-8 min	-0.242752	0.29852	4.11942	10.5061
MSMEG_1154	2	2-8 min	-0.234388	0.414881	4.26643	9.9722
MSMEG_1155	2	2-8 min	-0.166275	0.219467	6.01413	10.3351
MSMEG_1156	1	1-4 min	-0.618617	0.361213	1.61651	10.6943
MSMEG_1162	2	2-8 min	-0.178127	0.430049	5.61396	6.86003
MSMEG_1163	1	1-4 min	-0.391943	0.156712	2.55139	10.8562
MSMEG_1165	1	1-4 min	-0.701083	0.0288974	1.42636	15.0107
MSMEG_1167	0	0-2 min	-1.69613	0.153966	0.589576	12.1271
MSMEG_1169	0	0-2 min	-1.26653	0.128398	0.789557	12.5606
MSMEG_1172	0	0-2 min	-1.65582	0.0522675	0.603932	12.0842
MSMEG_1173	0	0-2 min	-1.5861	0.226658	0.630477	13.2941
MSMEG_1174	2	2-8 min	-0.473694	0.391261	2.11107	11.8764
MSMEG_1175	0	0-2 min	-2.04525	0.185799	0.488938	11.9105
MSMEG_1176	0	0-2 min	-2.5255	0.197139	0.395961	13.9462
MSMEG_1178	0	0-2 min	-1.16397	0.11954	0.859131	12.8434
MSMEG_1179	1	1-4 min	-1.07553	0.202283	0.929773	11.6047
MSMEG_1180	1	1-4 min	-1.05803	0.12419	0.945152	11.4363
MSMEG_1183	2	2-8 min	-0.702079	0.251375	1.42434	11.6203
MSMEG_1184	2	2-8 min	-0.574163	0.17515	1.74167	11.9019
MSMEG_1186	0	0-4 min	-0.435505	0.317405	2.29619	9.46533
MSMEG_1187	1	1-4 min	-0.49804	0.0793295	2.00787	10.1695
MSMEG_1188	0	0-2 min	-0.862233	0.0282042	1.15978	14.2611
MSMEG_1189	0	0-2 min	-0.8342	0.034896	1.19875	13.9088
MSMEG_1190	1	1-4 min	-1.6347	0.15442	0.611735	10.6359
MSMEG_1191	2	2-8 min	-0.95322	0.481053	1.04908	14.1389
MSMEG_1192	0	0-2 min	-1.5444	0.46784	0.647501	8.8308
MSMEG_1193	1	1-4 min	-0.354121	0.0837745	2.82389	12.5042
MSMEG_1195	0	0-2 min	-2.02737	0.169402	0.493251	14.3071
MSMEG_1196	0	0-2 min	-1.7221	0.161152	0.580686	11.3085
MSMEG_1199	0	0-2 min	-0.976083	0.0516407	1.0245	13.3216
MSMEG_1200	0	0-2 min	-1.9239	0.116384	0.519778	11.8217
MSMEG_1204	0	0-2 min	-2.01958	0.149129	0.495152	12.5517
MSMEG_1207	0	0-4 min	-0.633241	0.339948	1.57918	8.72193
MSMEG_1209	0	0-2 min	-1.25628	0.315909	0.795999	10.3793
MSMEG_1210	0	0-2 min	-1.94947	0.405164	0.512961	12.1666
MSMEG_1211	0	0-2 min	-1.88238	0.0204232	0.531241	14.0237
MSMEG_1213	0	0-4 min	-0.74727	0.198844	1.33821	11.5098
MSMEG_1214	1	1-4 min	-1.19805	0.123604	0.834691	10.6887
MSMEG_1215	0	0-2 min	-1.65547	0.05424	0.604059	13.7436
MSMEG_1216	2	2-8 min	-0.377664	0.172204	2.64785	10.1068
MSMEG_1217	0	0-2 min	-0.553517	0.281488	1.80663	10.7481
MSMEG_1218	1	1-4 min	-1.22586	0.202644	0.815751	10.0247
MSMEG_1220	0	0-4 min	-1.03178	0.111935	0.9692	11.9981
MSMEG_1221	1	1-4 min	-1.01112	0.399085	0.989001	10.9031
MSMEG_1222	0	0-4 min	-1.29197	0.100406	0.774011	11.8296
MSMEG_1225	1	1-4 min	-1.15988	0.189172	0.862161	11.4515
MSMEG_1226	0	0-2 min	-0.642817	0.0608187	1.55565	11.6668
MSMEG_1229	1	1-4 min	-1.04393	0.119114	0.957918	10.2238
MSMEG_1235	0	0-4 min	-0.701165	0.198709	1.4262	8.96023
MSMEG_1236	2	2-8 min	-0.301624	0.223725	3.31539	12.0105
MSMEG_1237	0	0-2 min	-0.539917	0.0678634	1.85214	11.5564
MSMEG_1238	0	0-2 min	-0.47545	0.0242318	2.10327	13.0518
MSMEG_1239	0	0-4 min	-0.703241	0.0790113	1.42199	10.9117
MSMEG_1241	1	1-4 min	-0.834729	0.241252	1.19799	9.6414
MSMEG_1242	0	0-2 min	-1.64658	0.0374016	0.607318	14.8504
MSMEG_1243	1	1-4 min	-1.94035	0.0587263	0.51537	14.6363
MSMEG_1244	2	2-8 min	-0.939236	0.481536	1.0647	14.625
MSMEG_1245	2	2-16 min	-0.527896	0.0950711	1.89431	15.4882
MSMEG_1246	2	2-8 min	-0.831132	0.352956	1.20318	14.7671
MSMEG_1247	2	2-8 min	-0.62722	0.251082	1.59434	14.5514
MSMEG_1248	2	2-8 min	-0.48485	0.116514	2.06249	14.3787
MSMEG_1250	0	0-4 min	-1.3672	0.194667	0.731423	12.7533
MSMEG_1251	0	0-2 min	-1.71292	0.04629	0.5838	14.0064
MSMEG_1253	2	2-8 min	-0.728904	0.365866	1.37192	11.764
MSMEG_1254	0	0-2 min	-0.376083	0.0303321	2.65899	12.8911
MSMEG_1255	1	1-4 min	-0.547924	0.0236914	1.82507	13.3931
MSMEG_1256	1	1-4 min	-0.685419	0.0921283	1.45896	13.15
MSMEG_1257	0	0-2 min	-1.26492	0.0489443	0.790566	14.728
MSMEG_1258	1	1-4 min	-1.28085	0.074285	0.780734	13.3336
MSMEG_1260	0	0-2 min	-1.79008	0.049829	0.558633	14.3847
MSMEG_1261	0	0-2 min	-1.70257	0.0562968	0.587349	12.8577
MSMEG_1262	1	1-4 min	-1.91617	0.264922	0.521875	12.5815
MSMEG_1264	0	0-4 min	-0.421525	0.081702	2.37234	11.2924
MSMEG_1265	0	0-2 min	-1.2315	0.0357958	0.812018	14.2125
MSMEG_1268	0	0-2 min	-1.94083	0.133298	0.515243	14.4976
MSMEG_1269	0	0-2 min	-1.05998	0.0621322	0.943411	11.1181
MSMEG_1272	0	0-2 min	-1.3452	0.0525835	0.743384	11.7452
MSMEG_1275	0	0-4 min	-1.03874	0.0910597	0.962704	11.4031
MSMEG_1277	0	0-2 min	-1.85922	0.111832	0.537861	13.0658
MSMEG_1278	0	0-2 min	-1.75192	0.0620082	0.570803	14.0683
MSMEG_1279	0	0-2 min	-1.23815	0.0388763	0.807657	13.1323
MSMEG_1280	1	1-4 min	-1.47469	0.0800227	0.678109	12.595
MSMEG_1282	2	2-8 min	-0.831293	0.212724	1.20295	11.2613
MSMEG_1283	0	0-2 min	-0.688317	0.114725	1.45282	13.2762
MSMEG_1284	0	0-2 min	-0.956967	0.0608591	1.04497	13.4737
MSMEG_1285	1	1-4 min	-1.15481	0.0511735	0.865945	13.9896
MSMEG_1286	1	1-4 min	-1.28907	0.0444218	0.775751	11.4695
MSMEG_1288	0	0-2 min	-1.56188	0.137674	0.640253	11.2406
MSMEG_1289	0	0-2 min	-1.65508	0.113915	0.604199	11.3671
MSMEG_1290	0	0-2 min	-1.04113	0.289207	0.960492	8.84263
MSMEG_1291	1	1-4 min	-0.848164	0.062859	1.17902	12.4648
MSMEG_1292	0	0-2 min	-1.67313	0.343225	0.597681	12.812
MSMEG_1293	0	0-2 min	-1.18372	0.126889	0.844797	11.6554
MSMEG_1294	1	1-4 min	-1.34385	0.437885	0.744133	11.5037
MSMEG_1295	1	1-4 min	-1.12144	0.256476	0.89171	12.4002
MSMEG_1298	2	2-8 min	-0.70643	0.366403	1.41557	11.5232
MSMEG_1303	0	0-2 min	-0.855583	0.149917	1.16879	10.5891
MSMEG_1310	0	0-2 min	-1.26672	0.0424242	0.789443	11.8256
MSMEG_1311	1	1-4 min	-1.3297	0.0681128	0.752047	13.6367
MSMEG_1312	2	2-8 min	-0.301629	0.46195	3.31534	9.81847
MSMEG_1313	0	0-2 min	-0.671083	0.0168516	1.49013	11.4831
MSMEG_1314	1	1-4 min	-1.80472	0.174989	0.554104	11.6364
MSMEG_1316	0	0-2 min	-1.84012	0.0375778	0.543444	14.4368
MSMEG_1317	0	0-2 min	-1.70673	0.0705232	0.585915	13.3872
MSMEG_1319	0	0-4 min	-0.6739	0.482329	1.4839	8.89107
MSMEG_1321	0	0-2 min	-1.71978	0.308028	0.581469	10.5784
MSMEG_1322	0	0-2 min	-2.19727	0.0927972	0.455111	14.3298
MSMEG_1325	2	2-8 min	-0.525036	0.100282	1.90463	12.4652
MSMEG_1328	1	1-4 min	-1.12062	0.0434793	0.892364	12.609
MSMEG_1329	0	0-2 min	-1.18635	0.0760285	0.842922	11.9806
MSMEG_1330	0	0-2 min	-1.22472	0.0355286	0.816515	14.5603
MSMEG_1331	0	0-2 min	-1.2529	0.0896239	0.798148	13.9786
MSMEG_1332	0	0-2 min	-2.40142	0.13334	0.416421	13.0094
MSMEG_1333	0	0-2 min	-1.20468	0.0550786	0.830094	12.2792
MSMEG_1334	0	0-2 min	-1.50918	0.0306116	0.66261	13.9389
MSMEG_1335	0	0-4 min	-0.828311	0.317389	1.20728	10.2969
MSMEG_1336	2	2-8 min	-0.408706	0.185528	2.44675	11.194
MSMEG_1339	0	0-2 min	-2.38718	0.0569676	0.418904	18.9677
MSMEG_1340	0	0-2 min	-2.33385	0.0320147	0.428477	18.5449
MSMEG_1341	1	1-4 min	-1.45481	0.142215	0.687374	18.1196
MSMEG_1342	1	1-4 min	-1.77115	0.175878	0.564606	17.6926
MSMEG_1344	1	1-4 min	-1.70149	0.16616	0.587719	17.3436
MSMEG_1345	0	0-2 min	-0.6486	0.0677306	1.54178	17.0769
MSMEG_1346	2	2-8 min	-0.612356	0.268195	1.63304	17.4411
MSMEG_1347	2	2-8 min	-0.739675	0.363697	1.35195	17.5123
MSMEG_1348	1	1-4 min	-1.52747	0.0929556	0.654676	11.6466
MSMEG_1349	1	1-4 min	-1.49105	0.0502835	0.67067	15.2899
MSMEG_1350	0	0-2 min	-1.9548	0.023842	0.511561	15.9851
MSMEG_1351	1	1-4 min	-1.97649	0.276671	0.505947	12.7905
MSMEG_1352	1	1-4 min	-1.73863	0.101602	0.575165	14.6624
MSMEG_1353	0	0-2 min	-1.69063	0.0635586	0.591494	14.4835
MSMEG_1355	0	0-2 min	-1.2726	0.033948	0.785793	13.0299
MSMEG_1356	2	2-16 min	-0.344021	0.154574	2.9068	11.7117
MSMEG_1358	0	0-2 min	-1.3683	0.479348	0.730834	11.1563
MSMEG_1359	0	0-2 min	-1.44452	0.249722	0.692273	9.9645
MSMEG_1360	0	0-2 min	-1.4568	0.0951745	0.686436	13.4363
MSMEG_1361	0	0-2 min	-0.499667	0.0731181	2.00133	9.5196
MSMEG_1363	0	0-4 min	-0.803573	0.0653087	1.24444	11.7825
MSMEG_1364	1	1-4 min	-0.618638	0.0583238	1.61645	18.2329
MSMEG_1365	1	1-4 min	-0.50921	0.0751579	1.96383	19.6063
MSMEG_1366	0	0-2 min	-1.04872	0.0349211	0.953546	14.9474
MSMEG_1367	1	1-4 min	-0.739407	0.076301	1.35243	16.4736
MSMEG_1368	2	2-8 min	-0.332956	0.191552	3.0034	16.6352
MSMEG_1369	0	0-2 min	-1.114	0.0190012	0.897666	13.1823
MSMEG_1372	0	0-2 min	-0.690383	0.306536	1.44847	9.95537
MSMEG_1374	1	1-4 min	-0.805948	0.230526	1.24078	10.165
MSMEG_1375	0	0-2 min	-1.53943	0.0734634	0.64959	12.8548
MSMEG_1376	0	0-2 min	-1.01123	0.0548016	0.988891	12.3512
MSMEG_1377	1	1-4 min	-1.04432	0.223012	0.95756	12.7392
MSMEG_1378	1	1-4 min	-0.896431	0.091523	1.11553	11.6051
MSMEG_1379	0	0-2 min	-1.14555	0.00858113	0.872943	14.7593
MSMEG_1382	1	1-4 min	-1.13977	0.0551898	0.877367	12.9119
MSMEG_1383	0	0-2 min	-1.42762	0.0783679	0.700468	15.2187
MSMEG_1385	0	0-2 min	-1.41073	0.0389919	0.708851	14.7329
MSMEG_1386	1	1-4 min	-1.19101	0.173645	0.839624	9.88633
MSMEG_1387	0	0-2 min	-0.7005	0.0401363	1.42755	13.0845
MSMEG_1389	2	2-8 min	-0.737043	0.39512	1.35677	11.557
MSMEG_1390	2	2-8 min	-0.57289	0.331804	1.74553	11.4212
MSMEG_1391	0	0-2 min	-1.18907	0.133842	0.840996	11.7354
MSMEG_1392	0	0-2 min	-0.796433	0.0425082	1.2556	14.1266
MSMEG_1395	0	0-2 min	-1.22432	0.0201635	0.816782	14.8527
MSMEG_1396	0	0-2 min	-0.898183	0.0413205	1.11336	13.9546
MSMEG_1397	0	0-2 min	-2.27918	0.183505	0.438754	15.5958
MSMEG_1398	0	0-2 min	-1.06707	0.046279	0.937149	17.4233
MSMEG_1399	0	0-2 min	-0.828333	0.051543	1.20724	17.5959
MSMEG_1401	2	2-16 min	-0.443334	0.240216	2.25564	19.1277
MSMEG_1402	0	0-2 min	-0.513067	0.0633633	1.94906	13.8076
MSMEG_1403	0	0-2 min	-1.15738	0.0243402	0.864018	14.679
MSMEG_1404	1	1-4 min	-1.23798	0.0689332	0.80777	13.3009
MSMEG_1405	0	0-4 min	-1.17222	0.0362246	0.85308	14.6262
MSMEG_1410	0	0-2 min	-0.992683	0.126316	1.00737	12.3797
MSMEG_1411	0	0-2 min	-0.883117	0.0943548	1.13235	12.8767
MSMEG_1412	1	1-4 min	-0.950857	0.0943026	1.05168	9.6623
MSMEG_1413	0	0-2 min	-1.00388	0.19196	0.996132	9.4769
MSMEG_1415	1	1-4 min	-1.04129	0.083621	0.960345	12.0243
MSMEG_1416	0	0-4 min	-0.924261	0.0262873	1.08195	15.3809
MSMEG_1417	1	1-4 min	-0.928317	0.250933	1.07722	10.3307
MSMEG_1419	0	0-2 min	-2.12075	0.412889	0.471531	11.9551
MSMEG_1420	0	0-2 min	-1.1758	0.241247	0.850485	12.2376
MSMEG_1421	2	2-16 min	-0.267328	0.152319	3.74073	18.5903
MSMEG_1422	2	2-16 min	-0.262904	0.139353	3.80368	18.6853
MSMEG_1423	1	1-4 min	-0.926998	0.288932	1.07875	15.6124
MSMEG_1424	1	1-4 min	-0.815367	0.139441	1.22644	15.5356
MSMEG_1426	2	2-8 min	-0.373807	0.274305	2.67518	14.7525
MSMEG_1427	0	0-2 min	-0.945833	0.0460021	1.05727	10.7918
MSMEG_1428	2	2-8 min	-0.588606	0.321733	1.69893	13.6304
MSMEG_1429	0	0-2 min	-0.62705	0.0511953	1.59477	11.66
MSMEG_1430	0	0-2 min	-1.03598	0.0478583	0.965266	13.8795
MSMEG_1432	0	0-2 min	-0.952733	0.0906947	1.04961	12.2785
MSMEG_1433	0	0-2 min	-1.58952	0.249681	0.629122	9.63163
MSMEG_1434	1	1-4 min	-1.25395	0.302143	0.79748	13.6043
MSMEG_1435	0	0-2 min	-0.97775	0.0660784	1.02276	17.9321
MSMEG_1436	1	1-4 min	-0.900243	0.156692	1.11081	17.3383
MSMEG_1437	1	1-4 min	-0.90546	0.156188	1.10441	17.5826
MSMEG_1438	1	1-4 min	-1.00591	0.13857	0.994125	17.8157
MSMEG_1439	1	1-4 min	-0.843452	0.148438	1.1856	17.6226
MSMEG_1440	1	1-4 min	-0.806479	0.116411	1.23996	17.6361
MSMEG_1441	1	1-4 min	-0.780329	0.126012	1.28151	17.4406
MSMEG_1442	1	1-4 min	-0.651217	0.0971551	1.53559	17.8046
MSMEG_1443	1	1-4 min	-0.625205	0.101986	1.59948	17.7276
MSMEG_1444	1	1-4 min	-0.64376	0.0701868	1.55338	18.2451
MSMEG_1445	1	1-4 min	-0.449952	0.0801367	2.22246	18.8107
MSMEG_1446	2	2-16 min	-0.486592	0.37745	2.05511	13.3227
MSMEG_1448	0	0-2 min	-1.37318	0.061226	0.728235	14.0631
MSMEG_1451	1	1-4 min	-1.23603	0.0333878	0.809041	12.8365
MSMEG_1453	0	0-2 min	-0.979817	0.105484	1.0206	10.9234
MSMEG_1454	1	1-4 min	-0.880619	0.21824	1.13556	10.3856
MSMEG_1455	0	0-4 min	-0.86227	0.127018	1.15973	10.7182
MSMEG_1456	1	1-4 min	-0.880419	0.0609272	1.13582	11.1167
MSMEG_1458	2	2-16 min	-0.217946	0.35938	4.5883	10.0701
MSMEG_1459	2	2-16 min	-0.22845	0.373169	4.37733	9.92827
MSMEG_1460	2	2-8 min	-0.494226	0.182872	2.02337	8.71563
MSMEG_1463	0	0-2 min	-0.522783	0.0814498	1.91284	9.99447
MSMEG_1464	1	1-4 min	-0.653814	0.221003	1.52949	10.1674
MSMEG_1465	0	0-2 min	-1.20452	0.0705021	0.830209	17.8463
MSMEG_1466	0	0-2 min	-0.997517	0.0653151	1.00249	18.0778
MSMEG_1467	1	1-4 min	-1.11598	0.158936	0.896073	17.9768
MSMEG_1468	1	1-4 min	-1.11425	0.134207	0.897467	17.9722
MSMEG_1469	1	1-4 min	-0.88249	0.165505	1.13316	17.8429
MSMEG_1470	1	1-4 min	-1.0437	0.103513	0.958134	17.6853
MSMEG_1471	1	1-4 min	-0.823681	0.123554	1.21406	17.7183
MSMEG_1472	1	1-4 min	-0.743012	0.0803239	1.34587	17.7598
MSMEG_1473	2	2-8 min	-0.749273	0.324002	1.33463	17.4546
MSMEG_1474	1	1-4 min	-0.699264	0.0933632	1.43007	18.5577
MSMEG_1475	0	0-2 min	-0.9872	0.103591	1.01297	13.2163
MSMEG_1476	0	0-2 min	-0.57765	0.021472	1.73115	13.7738
MSMEG_1477	1	1-4 min	-1.16632	0.0617708	0.857395	15.4301
MSMEG_1478	1	1-4 min	-2.10441	0.205872	0.475193	14.102
MSMEG_1479	0	0-2 min	-0.618483	0.0262814	1.61686	13.634
MSMEG_1480	0	0-2 min	-0.3381	0.0282321	2.9577	12.5072
MSMEG_1481	1	1-4 min	-1.00324	0.0839871	0.996772	11.8741
MSMEG_1482	0	0-4 min	-0.948277	0.161909	1.05454	12.2007
MSMEG_1483	0	0-2 min	-1.64887	0.0580433	0.606477	16.9154
MSMEG_1484	1	1-4 min	-1.45955	0.0948007	0.68514	16.9316
MSMEG_1485	1	1-4 min	-1.7752	0.286803	0.563316	16.3175
MSMEG_1491	0	0-4 min	-0.802206	0.373059	1.24656	9.7699
MSMEG_1492	0	0-2 min	-0.7877	0.0429126	1.26952	14.2756
MSMEG_1493	0	0-2 min	-1.03607	0.127319	0.965189	12.1465
MSMEG_1494	0	0-2 min	-1.42275	0.188814	0.702864	12.3134
MSMEG_1495	1	1-4 min	-0.56439	0.220093	1.77182	9.95403
MSMEG_1496	2	2-8 min	-0.138086	0.167389	7.24188	13.9542
MSMEG_1497	2	2-8 min	-0.220546	0.262848	4.53419	12.0852
MSMEG_1498	0	0-2 min	-0.42105	0.0461922	2.37501	11.2581
MSMEG_1499	0	0-4 min	-1.10285	0.292173	0.906743	10.2199
MSMEG_1500	0	0-4 min	-1.0194	0.126882	0.980971	10.9104
MSMEG_1501	0	0-2 min	-1.22685	0.0937224	0.815096	12.903
MSMEG_1502	1	1-4 min	-1.39117	0.31855	0.718817	11.2738
MSMEG_1503	1	1-4 min	-1.03467	0.248691	0.96649	11.2888
MSMEG_1504	2	2-8 min	-0.465277	0.283038	2.14926	11.7018
MSMEG_1505	0	0-2 min	-1.4195	0.239151	0.704473	12.2963
MSMEG_1506	0	0-2 min	-2.02565	0.0648617	0.493669	12.5612
MSMEG_1507	0	0-2 min	-0.471983	0.0951416	2.11872	9.2805
MSMEG_1508	0	0-2 min	-0.429767	0.113577	2.32684	10.5238
MSMEG_1509	0	0-2 min	-1.35147	0.18608	0.739937	11.0982
MSMEG_1510	0	0-2 min	-1.11162	0.0940261	0.899591	14.5423
MSMEG_1511	0	0-2 min	-1.4971	0.179932	0.667958	10.926
MSMEG_1512	0	0-4 min	-0.57588	0.0185005	1.73647	15.4564
MSMEG_1514	0	0-2 min	-0.430083	0.0281707	2.32513	14.4309
MSMEG_1515	1	1-4 min	-1.65917	0.152527	0.60271	14.3126
MSMEG_1516	0	0-2 min	-1.01272	0.0236354	0.987443	14.9906
MSMEG_1517	1	1-4 min	-0.931162	0.0632536	1.07393	12.6055
MSMEG_1518	0	0-2 min	-1.62528	0.238259	0.615277	12.447
MSMEG_1519	0	0-2 min	-0.8884	0.0313605	1.12562	18.8472
MSMEG_1520	0	0-2 min	-0.918333	0.0385619	1.08893	18.3555
MSMEG_1521	0	0-2 min	-0.583533	0.0439365	1.7137	18.0606
MSMEG_1522	1	1-4 min	-0.790483	0.0776752	1.26505	17.6496
MSMEG_1523	1	1-4 min	-0.739569	0.0551278	1.35214	17.8302
MSMEG_1524	1	1-4 min	-0.838407	0.144588	1.19274	17.19
MSMEG_1525	2	2-8 min	-0.723881	0.308007	1.38144	17.8937
MSMEG_1526	0	0-2 min	-1.37615	0.0427462	0.726665	15.0189
MSMEG_1528	0	0-2 min	-1.15552	0.0152758	0.865414	15.5474
MSMEG_1529	0	0-2 min	-1.74825	0.0229873	0.572001	15.297
MSMEG_1530	0	0-2 min	-1.14985	0.0129626	0.869679	14.1724
MSMEG_1531	0	0-2 min	-1.87392	0.222964	0.533642	13.6588
MSMEG_1533	0	0-2 min	-0.3133	0.181614	3.19183	8.6542
MSMEG_1534	0	0-2 min	-0.898967	0.0569319	1.11239	11.7079
MSMEG_1535	0	0-4 min	-0.773904	0.0800898	1.29215	9.20573
MSMEG_1536	0	0-2 min	-0.634583	0.0859641	1.57584	9.50743
MSMEG_1540	0	0-2 min	-1.95162	0.21364	0.512396	11.8669
MSMEG_1542	0	0-2 min	-1.49072	0.0912278	0.670818	13.6221
MSMEG_1543	1	1-4 min	-0.957212	0.279069	1.0447	13.6516
MSMEG_1544	1	1-4 min	-0.712564	0.109535	1.40338	13.0657
MSMEG_1545	0	0-2 min	-0.655717	0.0406871	1.52505	13.0057
MSMEG_1546	0	0-2 min	-0.68725	0.119872	1.45507	12.753
MSMEG_1547	1	1-4 min	-0.89664	0.102467	1.11527	13.2776
MSMEG_1548	1	1-4 min	-0.957369	0.11996	1.04453	12.9669
MSMEG_1552	0	0-2 min	-0.662467	0.0551909	1.50951	13.3397
MSMEG_1553	1	1-4 min	-1.09464	0.111477	0.913544	13.4714
MSMEG_1556	1	1-4 min	-0.952395	0.0875803	1.04998	18.3351
MSMEG_1557	1	1-4 min	-1.00122	0.0658045	0.998778	18.3669
MSMEG_1558	2	2-8 min	-0.343738	0.266424	2.90919	13.0572
MSMEG_1559	0	0-2 min	-1.24993	0.0214258	0.800043	15.7552
MSMEG_1560	1	1-4 min	-1.53171	0.258203	0.652863	14.9427
MSMEG_1561	0	0-4 min	-0.847184	0.0459299	1.18038	12.318
MSMEG_1563	0	0-4 min	-0.646969	0.220243	1.54567	9.84663
MSMEG_1565	0	0-2 min	-2.30158	0.135592	0.434484	13.0341
MSMEG_1566	0	0-2 min	-2.02385	0.0380508	0.494108	12.9387
MSMEG_1567	0	0-2 min	-1.28328	0.0107662	0.779251	14.5962
MSMEG_1568	0	0-2 min	-1.91652	0.0487012	0.52178	15.6823
MSMEG_1570	1	1-4 min	-1.59159	0.144134	0.628303	14.1589
MSMEG_1571	0	0-4 min	-0.858032	0.237873	1.16546	10.3161
MSMEG_1572	0	0-2 min	-0.741633	0.0402425	1.34838	10.5437
MSMEG_1573	0	0-2 min	-0.6866	0.0292337	1.45645	13.0732
MSMEG_1574	1	1-4 min	-0.873462	0.023308	1.14487	13.8063
MSMEG_1575	0	0-2 min	-0.806883	0.0383758	1.23934	15.5191
MSMEG_1576	1	1-4 min	-1.26295	0.1383	0.791794	13.9157
MSMEG_1577	1	1-4 min	-0.7719	0.042773	1.2955	14.7649
MSMEG_1578	1	1-4 min	-0.810745	0.0477299	1.23343	13.7822
MSMEG_1580	2	2-8 min	-0.469304	0.361301	2.13082	13.7221
MSMEG_1581	2	2-8 min	-0.449876	0.318762	2.22283	13.7585
MSMEG_1582	1	1-4 min	-0.482974	0.0512756	2.07051	19.4311
MSMEG_1583	1	1-4 min	-0.416071	0.0543654	2.40343	16.6789
MSMEG_1584	0	0-4 min	-0.554938	0.375163	1.802	9.61503
MSMEG_1585	0	0-4 min	-0.939676	0.454058	1.0642	10.8942
MSMEG_1591	0	0-2 min	-1.29865	0.0491339	0.77003	11.814
MSMEG_1592	0	0-2 min	-1.45788	0.0717727	0.685926	12.7262
MSMEG_1594	0	0-2 min	-1.44143	0.0292461	0.693754	14.7182
MSMEG_1596	0	0-2 min	-1.59852	0.270151	0.62558	12.4739
MSMEG_1597	0	0-2 min	-0.546483	0.0124903	1.82988	15.6374
MSMEG_1598	0	0-2 min	-1.66782	0.180689	0.599586	12.4219
MSMEG_1599	0	0-4 min	-1.14237	0.0525518	0.875373	16.2378
MSMEG_1600	0	0-2 min	-1.55945	0.0591994	0.641252	14.8343
MSMEG_1601	0	0-2 min	-3.13417	0.101088	0.319064	17.1135
MSMEG_1602	0	0-2 min	-1.24368	0.023076	0.804063	15.8785
MSMEG_1603	1	1-4 min	-1.29285	0.123458	0.773488	15.1836
MSMEG_1604	1	1-4 min	-1.6513	0.136565	0.605583	13.6714
MSMEG_1605	2	2-8 min	-0.562114	0.164635	1.779	12.0326
MSMEG_1606	0	0-4 min	-0.915254	0.357494	1.09259	9.38187
MSMEG_1608	1	1-4 min	-1.0778	0.0611997	0.927818	11.5037
MSMEG_1609	0	0-2 min	-1.34507	0.243108	0.743458	12.0474
MSMEG_1610	0	0-2 min	-1.08963	0.0172976	0.91774	15.3673
MSMEG_1611	1	1-4 min	-1.80343	0.302125	0.554499	14.547
MSMEG_1615	2	2-8 min	-0.425656	0.0217812	2.34932	9.5219
MSMEG_1617	1	1-4 min	-0.975807	0.0555257	1.02479	13.9731
MSMEG_1618	2	2-8 min	-0.576789	0.226714	1.73374	16.6281
MSMEG_1620	0	0-2 min	-0.63895	0.124984	1.56507	10.8139
MSMEG_1621	0	0-2 min	-1.62565	0.192767	0.615139	14.1833
MSMEG_1622	2	2-8 min	-0.255775	0.184704	3.90969	10.5329
MSMEG_1623	0	0-2 min	-0.842483	0.0591738	1.18697	10.173
MSMEG_1625	0	0-2 min	-1.14603	0.0398897	0.872575	9.23233
MSMEG_1626	0	0-2 min	-0.699833	0.201403	1.42891	10.7502
MSMEG_1627	1	1-4 min	-0.975336	0.0717758	1.02529	15.7911
MSMEG_1629	1	1-4 min	-1.10629	0.0840862	0.903924	15.5693
MSMEG_1631	0	0-2 min	-1.35633	0.117252	0.737282	12.0758
MSMEG_1632	0	0-2 min	-1.37257	0.0658695	0.728562	13.8727
MSMEG_1633	1	1-4 min	-0.99319	0.029559	1.00686	10.8693
MSMEG_1634	0	0-2 min	-1.62838	0.0110386	0.614106	15.3836
MSMEG_1635	0	0-2 min	-0.610167	0.00880489	1.6389	15.8677
MSMEG_1636	0	0-2 min	-2.09615	0.122657	0.477065	13.9535
MSMEG_1637	1	1-4 min	-1.16702	0.10021	0.856886	14.1855
MSMEG_1638	0	0-2 min	-0.704167	0.023488	1.42012	15.4281
MSMEG_1639	0	0-2 min	-1.09018	0.02603	0.917277	15.7146
MSMEG_1640	0	0-2 min	-1.1425	0.0166272	0.875274	16.1814
MSMEG_1641	1	1-4 min	-0.97009	0.0500513	1.03083	15.5422
MSMEG_1642	1	1-4 min	-1.15246	0.0355097	0.867708	15.4822
MSMEG_1643	1	1-4 min	-0.973529	0.0505151	1.02719	14.3037
MSMEG_1644	1	1-4 min	-1.15163	0.147565	0.868337	12.0391
MSMEG_1645	0	0-2 min	-0.733283	0.0192607	1.36373	11.7473
MSMEG_1647	0	0-2 min	-1.15237	0.0211533	0.867779	14.8978
MSMEG_1648	0	0-2 min	-1.9966	0.180627	0.500851	11.4476
MSMEG_1649	0	0-2 min	-0.649367	0.0191409	1.53996	11.5957
MSMEG_1651	1	1-4 min	-1.3172	0.100333	0.759186	15.8136
MSMEG_1652	1	1-4 min	-1.06522	0.0748499	0.938776	15.9088
MSMEG_1653	0	0-2 min	-2.17162	0.434236	0.460486	16.089
MSMEG_1654	0	0-2 min	-0.5155	0.0105051	1.93986	16.1727
MSMEG_1655	0	0-2 min	-0.59485	0.0148882	1.6811	12.505
MSMEG_1656	0	0-4 min	-1.14719	0.0327109	0.871692	14.0476
MSMEG_1657	0	0-2 min	-1.41982	0.063244	0.704316	14.8804
MSMEG_1658	1	1-4 min	-1.17092	0.0450061	0.854032	14.6473
MSMEG_1659	1	1-4 min	-0.68036	0.0465923	1.46981	14.6542
MSMEG_1660	2	2-8 min	-0.526204	0.306979	1.90041	12.7655
MSMEG_1661	0	0-2 min	-1.51975	0.0385082	0.658003	14.9151
MSMEG_1662	1	1-4 min	-0.747824	0.0117866	1.33721	14.2315
MSMEG_1663	0	0-2 min	-0.9033	0.00787272	1.10705	14.1367
MSMEG_1664	0	0-2 min	-1.15095	0.0224695	0.868847	11.985
MSMEG_1665	0	0-2 min	-0.329217	0.0179473	3.03751	13.0884
MSMEG_1666	1	1-4 min	-0.708531	0.0552705	1.41137	14.2579
MSMEG_1669	2	2-8 min	-0.843192	0.394444	1.18597	16.0668
MSMEG_1670	2	2-8 min	-0.7764	0.465238	1.288	15.9613
MSMEG_1671	0	0-2 min	-0.871117	0.0165308	1.14795	16.1458
MSMEG_1672	0	0-2 min	-0.945033	0.0307931	1.05816	16.1598
MSMEG_1673	0	0-2 min	-1.4526	0.0483242	0.688421	13.68
MSMEG_1675	0	0-2 min	-1.20325	0.0113012	0.831082	13.9064
MSMEG_1676	0	0-2 min	-0.5775	0.0474359	1.7316	12.7354
MSMEG_1677	2	2-8 min	-0.757908	0.204657	1.31942	14.2632
MSMEG_1678	1	1-4 min	-1.12068	0.0848197	0.892313	12.3406
MSMEG_1679	2	2-8 min	-0.786807	0.379027	1.27096	14.4877
MSMEG_1680	2	2-8 min	-0.626839	0.192291	1.59531	14.4644
MSMEG_1681	2	2-8 min	-0.6149	0.117217	1.62628	14.8388
MSMEG_1682	0	0-2 min	-0.658817	0.00827449	1.51787	14.4811
MSMEG_1683	1	1-4 min	-1.20512	0.0406086	0.829794	14.8236
MSMEG_1684	0	0-2 min	-1.3098	0.0303818	0.763475	15.0862
MSMEG_1685	0	0-2 min	-1.48372	0.097475	0.673983	11.4353
MSMEG_1686	1	1-4 min	-0.91065	0.385396	1.09812	10.0686
MSMEG_1687	1	1-4 min	-0.565357	0.345593	1.76879	10.214
MSMEG_1692	0	0-2 min	-1.32972	0.235101	0.75204	11.3345
MSMEG_1694	0	0-2 min	-1.17258	0.0592954	0.852818	14.174
MSMEG_1695	0	0-2 min	-0.87855	0.0914405	1.13824	11.4902
MSMEG_1698	1	1-4 min	-1.11044	0.160309	0.900544	11.7165
MSMEG_1701	0	0-2 min	-0.980883	0.0569467	1.01949	13.8913
MSMEG_1702	0	0-2 min	-1.14888	0.0149396	0.87041	14.4672
MSMEG_1703	1	1-4 min	-1.13216	0.247242	0.883268	14.3915
MSMEG_1704	2	2-8 min	-1.51369	0.346686	0.660635	10.2297
MSMEG_1707	1	1-4 min	-1.06769	0.321677	0.936603	11.6234
MSMEG_1708	0	0-2 min	-1.53602	0.162859	0.651035	11.7382
MSMEG_1717	0	0-4 min	-1.18399	0.0344338	0.844603	10.8543
MSMEG_1720	1	1-4 min	-1.4309	0.0821272	0.698859	11.9615
MSMEG_1721	0	0-4 min	-1.17817	0.0551887	0.848774	10.9402
MSMEG_1725	0	0-2 min	-1.4184	0.10544	0.70502	12.753
MSMEG_1726	0	0-2 min	-1.68667	0.0592761	0.592885	13.0563
MSMEG_1728	1	1-4 min	-1.16137	0.158951	0.861055	11.9157
MSMEG_1729	2	2-8 min	-0.567605	0.280238	1.76179	12.3923
MSMEG_1730	0	0-2 min	-0.70705	0.0479778	1.41433	10.8322
MSMEG_1731	0	0-2 min	-1.73897	0.166937	0.575054	11.6254
MSMEG_1734	0	0-2 min	-1.83878	0.0460779	0.543838	15.4511
MSMEG_1735	0	0-2 min	-0.76635	0.0138247	1.30489	15.1042
MSMEG_1736	1	1-4 min	-1.24372	0.055201	0.804037	14.1632
MSMEG_1737	1	1-4 min	-1.56509	0.119008	0.638941	12.2485
MSMEG_1738	0	0-2 min	-2.14818	0.11743	0.46551	16.9807
MSMEG_1739	0	0-2 min	-0.959017	0.0664933	1.04273	12.8332
MSMEG_1740	0	0-2 min	-1.5975	0.0704733	0.625978	13.4102
MSMEG_1742	0	0-2 min	-1.0979	0.1176	0.91083	13.513
MSMEG_1743	1	1-4 min	-1.29346	0.0334676	0.773122	13.5777
MSMEG_1746	1	1-4 min	-0.945033	0.371044	1.05816	10.0661
MSMEG_1747	1	1-4 min	-0.849105	0.244178	1.17771	9.61977
MSMEG_1749	1	1-4 min	-1.21307	0.230524	0.824357	10.4923
MSMEG_1751	0	0-2 min	-1.37865	0.123939	0.725347	11.6047
MSMEG_1753	0	0-2 min	-0.851283	0.075127	1.1747	12.4436
MSMEG_1757	1	1-4 min	-0.853788	0.0558469	1.17125	11.9048
MSMEG_1760	1	1-4 min	-0.496562	0.0383734	2.01385	13.3588
MSMEG_1762	1	1-4 min	-0.641462	0.045087	1.55894	11.5731
MSMEG_1763	0	0-2 min	-2.10495	0.359505	0.475071	12.3986
MSMEG_1765	0	0-2 min	-1.17885	0.16575	0.848284	12.0332
MSMEG_1766	2	2-8 min	-0.309485	0.128697	3.23118	10.1872
MSMEG_1773	2	2-16 min	-0.335145	0.357915	2.98378	10.6757
MSMEG_1774	2	2-16 min	-0.282937	0.273268	3.53435	11.2209
MSMEG_1776	0	0-4 min	-0.83483	0.109644	1.19785	11.709
MSMEG_1785	0	0-2 min	-1.02617	0.361276	0.974501	8.7477
MSMEG_1786	0	0-2 min	-2.24392	0.343655	0.445649	12.3982
MSMEG_1791	0	0-4 min	-0.77623	0.26342	1.28828	10.8045
MSMEG_1794	2	2-8 min	-0.368219	0.337822	2.71577	8.9718
MSMEG_1797	0	0-2 min	-1.23348	0.180598	0.810712	9.96043
MSMEG_1798	0	0-2 min	-1.38523	0.200858	0.7219	10.7132
MSMEG_1802	2	2-8 min	-0.417163	0.25728	2.39714	10.3686
MSMEG_1803	0	0-2 min	-0.569633	0.0840224	1.75552	15.8587
MSMEG_1804	0	0-2 min	-1.21808	0.0665311	0.820962	15.6558
MSMEG_1805	1	1-4 min	-1.25078	0.118297	0.799504	15.1652
MSMEG_1806	1	1-4 min	-1.05029	0.0714724	0.952122	14.6906
MSMEG_1807	1	1-4 min	-0.97721	0.0560791	1.02332	17.1732
MSMEG_1808	0	0-2 min	-1.43102	0.0295264	0.698804	15.4437
MSMEG_1809	0	0-2 min	-1.43158	0.0400215	0.698527	15.578
MSMEG_1810	1	1-4 min	-1.81782	0.39598	0.55011	15.1846
MSMEG_1811	1	1-4 min	-1.47523	0.178969	0.677859	17.2042
MSMEG_1812	1	1-4 min	-1.46773	0.0847812	0.681323	17.2821
MSMEG_1813	1	1-4 min	-1.37361	0.143826	0.728006	17.0549
MSMEG_1817	0	0-2 min	-2.75567	0.0733612	0.362889	16.4966
MSMEG_1818	0	0-2 min	-2.74212	0.298398	0.364682	14.5767
MSMEG_1819	0	0-2 min	-1.60755	0.0295137	0.622065	14.7387
MSMEG_1820	1	1-4 min	-0.964476	0.0789194	1.03683	15.4175
MSMEG_1821	0	0-2 min	-0.650917	0.0287376	1.53629	13.9115
MSMEG_1822	0	0-2 min	-0.544983	0.0270544	1.83492	14.3414
MSMEG_1823	1	1-4 min	-0.998545	0.145523	1.00146	14.8477
MSMEG_1824	0	0-2 min	-1.31122	0.0154245	0.76265	15.1461
MSMEG_1825	0	0-2 min	-1.34768	0.0238845	0.742014	13.9208
MSMEG_1826	0	0-2 min	-1.37535	0.0214927	0.727088	15.8781
MSMEG_1829	1	1-4 min	-0.950881	0.0577379	1.05166	13.1042
MSMEG_1830	0	0-2 min	-0.770783	0.041843	1.29738	13.7245
MSMEG_1831	0	0-2 min	-2.01557	0.0469645	0.496138	16.8379
MSMEG_1832	0	0-2 min	-1.59443	0.156889	0.627182	15.6098
MSMEG_1833	0	0-2 min	-0.91385	0.0280506	1.09427	16.8479
MSMEG_1834	0	0-2 min	-1.43602	0.0446984	0.696371	14.8447
MSMEG_1835	1	1-4 min	-1.30127	0.0811856	0.768482	13.9944
MSMEG_1837	0	0-2 min	-0.994217	0.023319	1.00582	12.9204
MSMEG_1838	0	0-2 min	-0.7627	0.0234702	1.31113	12.5458
MSMEG_1841	0	0-4 min	-0.733026	0.0740804	1.36421	12.3253
MSMEG_1842	0	0-2 min	-1.57437	0.180594	0.635176	13.9539
MSMEG_1845	0	0-4 min	-0.576866	0.100311	1.73351	11.7452
MSMEG_1846	2	2-8 min	-0.557201	0.270192	1.79468	8.75503
MSMEG_1847	1	1-4 min	-1.02243	0.447263	0.978063	9.3961
MSMEG_1849	1	1-4 min	-0.702379	0.0323726	1.42373	13.2129
MSMEG_1850	0	0-2 min	-1.61483	0.0243761	0.619259	12.7363
MSMEG_1852	0	0-2 min	-1.08818	0.0411061	0.918963	12.3592
MSMEG_1854	0	0-2 min	-1.90912	0.151676	0.523802	13.1633
MSMEG_1857	1	1-4 min	-0.737931	0.144487	1.35514	8.0823
MSMEG_1862	0	0-2 min	-1.61823	0.103281	0.617958	13.1486
MSMEG_1863	0	0-4 min	-1.23641	0.125277	0.808794	13.12
MSMEG_1864	0	0-2 min	-1.54552	0.183165	0.647033	11.4171
MSMEG_1865	0	0-2 min	-1.03833	0.0553199	0.963082	11.6049
MSMEG_1866	0	0-4 min	-0.970824	0.188057	1.03005	12.7009
MSMEG_1867	0	0-2 min	-0.773817	0.0839401	1.2923	13.4643
MSMEG_1869	0	0-2 min	-0.509483	0.131181	1.96277	12.2717
MSMEG_1872	0	0-2 min	-1.1507	0.0767078	0.869036	13.3749
MSMEG_1873	0	0-2 min	-1.16145	0.0664339	0.860993	14.0014
MSMEG_1874	0	0-2 min	-1.14862	0.0293363	0.870612	16.0344
MSMEG_1875	1	1-4 min	-1.03745	0.0457921	0.963904	15.4528
MSMEG_1877	2	2-8 min	-0.513764	0.282807	1.94642	11.5254
MSMEG_1878	2	2-8 min	-0.428795	0.339175	2.33212	12.6459
MSMEG_1881	1	1-4 min	-1.3719	0.0907195	0.728914	15.4298
MSMEG_1882	0	0-2 min	-0.621167	0.026545	1.60987	13.6734
MSMEG_1883	0	0-2 min	-0.518367	0.00954825	1.92914	14.6991
MSMEG_1884	1	1-4 min	-0.790717	0.0867266	1.26468	15.3685
MSMEG_1885	0	0-2 min	-0.733033	0.0369232	1.36419	14.5552
MSMEG_1886	2	2-8 min	-0.719511	0.330981	1.38983	16.1391
MSMEG_1889	1	1-4 min	-1.15836	0.104306	0.863292	13.3109
MSMEG_1890	0	0-2 min	-0.960617	0.013652	1.041	13.9925
MSMEG_1891	0	0-2 min	-1.3528	0.116595	0.739208	13.3353
MSMEG_1892	1	1-4 min	-1.071	0.0511825	0.933703	13.0853
MSMEG_1893	0	0-4 min	-0.99881	0.0581526	1.00119	12.5358
MSMEG_1899	0	0-2 min	-0.723767	0.312046	1.38166	9.84497
MSMEG_1900	0	0-2 min	-1.36852	0.119041	0.730718	15.1893
MSMEG_1901	1	1-4 min	-1.01287	0.0522969	0.987292	11.3526
MSMEG_1902	0	0-2 min	-1.15272	0.0885971	0.867516	12.6404
MSMEG_1903	2	2-8 min	-0.636625	0.437975	1.57078	9.7496
MSMEG_1906	2	2-8 min	-0.265026	0.198514	3.77321	8.94207
MSMEG_1910	1	1-4 min	-0.941281	0.174031	1.06238	10.083
MSMEG_1913	0	0-2 min	-0.74015	0.0630225	1.35108	13.7295
MSMEG_1914	0	0-2 min	-1.03362	0.0819171	0.967477	15.7727
MSMEG_1915	0	0-2 min	-0.494133	0.0419277	2.02375	15.1634
MSMEG_1916	0	0-2 min	-0.6988	0.0406787	1.43102	18.8033
MSMEG_1917	1	1-4 min	-1.47656	0.0657995	0.677249	17.8627
MSMEG_1918	1	1-4 min	-1.32442	0.111061	0.755047	15.0292
MSMEG_1919	1	1-4 min	-0.691483	0.108501	1.44617	18.0281
MSMEG_1920	0	0-2 min	-1.59703	0.0916447	0.626161	14.4434
MSMEG_1921	0	0-4 min	-1.31658	0.142703	0.759545	14.2007
MSMEG_1922	0	0-2 min	-1.23767	0.190648	0.807972	13.9115
MSMEG_1923	0	0-2 min	-1.10172	0.062392	0.907674	13.9198
MSMEG_1924	1	1-4 min	-1.4318	0.0418729	0.698419	13.681
MSMEG_1925	0	0-2 min	-1.11355	0.0226963	0.898029	13.9034
MSMEG_1926	0	0-2 min	-1.36412	0.0462452	0.733075	14.2093
MSMEG_1927	0	0-2 min	-1.03285	0.0457481	0.968195	14.5795
MSMEG_1928	0	0-2 min	-0.996433	0.120776	1.00358	13.3305
MSMEG_1929	1	1-4 min	-0.898057	0.0991422	1.11351	13.4861
MSMEG_1930	0	0-2 min	-1.1474	0.0160654	0.871536	14.4241
MSMEG_1931	0	0-4 min	-0.781395	0.0609124	1.27976	14.2887
MSMEG_1932	0	0-2 min	-0.827667	0.0088935	1.20822	14.7088
MSMEG_1933	0	0-2 min	-0.926	0.0442595	1.07991	14.444
MSMEG_1934	1	1-4 min	-0.831157	0.0575475	1.20314	18.0288
MSMEG_1935	0	0-2 min	-2.92697	0.198013	0.341651	16.0172
MSMEG_1936	0	0-2 min	-1.79012	0.0599454	0.558623	15.2298
MSMEG_1937	1	1-4 min	-1.34105	0.0808889	0.745686	14.9608
MSMEG_1938	1	1-4 min	-1.10809	0.0537132	0.902451	14.7386
MSMEG_1939	0	0-2 min	-0.724367	0.159091	1.38052	11.7739
MSMEG_1940	0	0-2 min	-0.995383	0.0662519	1.00464	12.0792
MSMEG_1941	1	1-4 min	-0.874802	0.0827502	1.14312	12.4194
MSMEG_1942	0	0-2 min	-1.39423	0.0735788	0.71724	13.17
MSMEG_1943	2	2-8 min	-0.553029	0.440896	1.80822	13.2334
MSMEG_1944	0	0-2 min	-1.5542	0.168452	0.643418	11.9813
MSMEG_1945	0	0-2 min	-1.8407	0.0383948	0.543272	14.6668
MSMEG_1946	1	1-4 min	-1.08541	0.0921455	0.921311	14.5272
MSMEG_1947	0	0-2 min	-0.328083	0.0407984	3.04801	14.4426
MSMEG_1952	0	0-2 min	-1.10003	0.0650318	0.909063	13.0972
MSMEG_1953	0	0-2 min	-0.471817	0.0230843	2.11947	14.4578
MSMEG_1954	0	0-2 min	-1.05032	0.0556142	0.952094	14.1153
MSMEG_1955	1	1-4 min	-1.33121	0.121908	0.751195	13.3068
MSMEG_1957	0	0-2 min	-1.80205	0.0239649	0.554924	14.2353
MSMEG_1958	0	0-2 min	-2.0162	0.0519731	0.495983	14.3974
MSMEG_1959	1	1-4 min	-1.44825	0.0906865	0.690486	15.3853
MSMEG_1962	0	0-2 min	-0.5433	0.032477	1.8406	12.6894
MSMEG_1963	1	1-4 min	-1.05057	0.0629046	0.951861	12.6647
MSMEG_1967	0	0-2 min	-1.40803	0.179557	0.71021	13.119
MSMEG_1975	0	0-4 min	-0.777688	0.359089	1.28586	9.8753
MSMEG_1976	0	0-4 min	-1.11632	0.388336	0.895799	11.3877
MSMEG_1977	1	1-4 min	-0.768279	0.0337526	1.30161	10.5605
MSMEG_1980	1	1-4 min	-1.28308	0.0799864	0.779374	13.7624
MSMEG_1981	0	0-2 min	-0.484683	0.0527557	2.0632	14.3812
MSMEG_1982	0	0-2 min	-0.886717	0.0576384	1.12776	11.284
MSMEG_1983	0	0-2 min	-1.49672	0.271513	0.668129	9.39597
MSMEG_1985	0	0-2 min	-1.61285	0.122249	0.62002	11.6974
MSMEG_1986	0	0-2 min	-1.10807	0.0191672	0.902473	10.0483
MSMEG_1989	0	0-2 min	-0.523633	0.171388	1.90973	10.9906
MSMEG_1991	0	0-2 min	-1.02783	0.0306188	0.97292	11.326
MSMEG_1992	1	1-4 min	-1.18357	0.187303	0.844902	10.8276
MSMEG_1995	0	0-2 min	-2.19373	0.292638	0.455844	14.0271
MSMEG_1996	0	0-2 min	-1.08388	0.0577454	0.922609	13.4555
MSMEG_1997	1	1-4 min	-1.38788	0.0542814	0.720525	12.429
MSMEG_1998	1	1-4 min	-1.07076	0.111197	0.933914	12.514
MSMEG_1999	1	1-4 min	-1.08054	0.347872	0.925465	21.0569
MSMEG_2000	0	0-2 min	-0.481283	0.0678764	2.07778	11.3619
MSMEG_2002	0	0-2 min	-1.32742	0.07514	0.753343	14.6888
MSMEG_2003	1	1-4 min	-1.25005	0.0703882	0.799971	13.1736
MSMEG_2004	2	2-8 min	-0.588575	0.363031	1.69902	11.1997
MSMEG_2006	1	1-4 min	-0.898676	0.296945	1.11275	11.8739
MSMEG_2007	1	1-4 min	-0.962969	0.0463011	1.03845	11.9792
MSMEG_2008	0	0-2 min	-2.07422	0.296913	0.48211	10.9741
MSMEG_2009	0	0-2 min	-2.05763	0.116875	0.485995	13.5644
MSMEG_2010	0	0-2 min	-2.13502	0.0399913	0.46838	16.972
MSMEG_2012	0	0-4 min	-0.314663	0.325409	3.178	9.16927
MSMEG_2014	1	1-4 min	-1.36538	0.0391364	0.732399	14.6675
MSMEG_2015	1	1-4 min	-1.15588	0.0577765	0.865143	14.8627
MSMEG_2016	0	0-2 min	-1.0512	0.0373873	0.951294	15.7277
MSMEG_2017	0	0-2 min	-1.23008	0.0447889	0.812953	15.4236
MSMEG_2019	0	0-2 min	-1.03522	0.0343038	0.965981	13.2334
MSMEG_2021	0	0-2 min	-1.49002	0.0588175	0.671133	12.8044
MSMEG_2022	1	1-4 min	-0.893495	0.116567	1.1192	9.63373
MSMEG_2025	0	0-2 min	-1.27273	0.0838915	0.785711	12.2869
MSMEG_2026	1	1-4 min	-0.948095	0.026262	1.05475	14.6003
MSMEG_2027	2	2-16 min	-0.242458	0.441985	4.12443	14.0818
MSMEG_2028	2	2-8 min	-0.392552	0.333003	2.54743	9.2787
MSMEG_2029	0	0-2 min	-0.502183	0.0624278	1.9913	10.5149
MSMEG_2032	0	0-2 min	-1.9066	0.377989	0.524494	11.9872
MSMEG_2033	0	0-2 min	-0.5462	0.0210021	1.83083	13.5282
MSMEG_2035	0	0-2 min	-1.37817	0.0702526	0.725602	12.1438
MSMEG_2037	0	0-2 min	-0.541483	0.0304507	1.84678	12.5591
MSMEG_2038	0	0-2 min	-1.14818	0.0117574	0.870941	13.9559
MSMEG_2039	0	0-2 min	-0.482517	0.116286	2.07247	11.7656
MSMEG_2042	0	0-2 min	-1.87893	0.163954	0.532217	12.7453
MSMEG_2043	0	0-2 min	-1.65687	0.172549	0.603549	12.2469
MSMEG_2044	1	1-4 min	-0.716774	0.0229372	1.39514	14.8621
MSMEG_2045	1	1-4 min	-1.18881	0.0491928	0.841176	14.872
MSMEG_2046	1	1-4 min	-1.45114	0.0959749	0.689115	14.5028
MSMEG_2048	1	1-4 min	-1.04531	0.097582	0.956654	14.082
MSMEG_2050	0	0-2 min	-0.510767	0.098807	1.95784	9.19377
MSMEG_2052	1	1-4 min	-0.826252	0.232598	1.21028	8.60293
MSMEG_2057	2	2-8 min	-0.378282	0.44743	2.64353	7.80267
MSMEG_2058	0	0-4 min	-0.222777	0.107604	4.48879	10.3175
MSMEG_2060	0	0-4 min	-0.806202	0.296213	1.24038	8.9059
MSMEG_2064	0	0-2 min	-1.49262	0.279291	0.669964	13.4598
MSMEG_2065	2	2-8 min	-0.827918	0.383002	1.20785	11.7389
MSMEG_2068	2	2-8 min	-0.482649	0.342043	2.0719	11.8155
MSMEG_2070	2	2-8 min	-0.649229	0.17141	1.54029	12.0366
MSMEG_2075	0	0-2 min	-0.967083	0.0545101	1.03404	12.3879
MSMEG_2077	0	0-2 min	-1.22748	0.111983	0.814675	11.1008
MSMEG_2078	0	0-2 min	-0.696483	0.0221992	1.43578	17.1146
MSMEG_2079	2	2-8 min	-0.33358	0.118139	2.99778	16.2572
MSMEG_2080	1	1-4 min	-0.847093	0.0571328	1.18051	15.4928
MSMEG_2081	0	0-2 min	-0.613483	0.015727	1.63004	15.4543
MSMEG_2083	1	1-4 min	-1.07317	0.0487379	0.93182	13.3158
MSMEG_2084	0	0-2 min	-1.52055	0.0627645	0.657657	14.5403
MSMEG_2086	0	0-2 min	-2.13743	0.042849	0.467851	15.1617
MSMEG_2087	1	1-4 min	-1.14016	0.150684	0.87707	15.033
MSMEG_2088	1	1-4 min	-2.31725	0.217221	0.431545	13.2104
MSMEG_2089	0	0-2 min	-1.80122	0.0369084	0.55518	15.5493
MSMEG_2090	0	0-2 min	-1.72287	0.0726958	0.580428	15.6888
MSMEG_2091	1	1-4 min	-2.05745	0.132894	0.486039	15.6412
MSMEG_2092	1	1-4 min	-0.896981	0.0389675	1.11485	14.5233
MSMEG_2095	0	0-2 min	-1.31295	0.0278393	0.761644	13.7862
MSMEG_2096	0	0-4 min	-0.570027	0.262539	1.7543	10.972
MSMEG_2097	2	2-8 min	-0.454468	0.296735	2.20038	10.5443
MSMEG_2098	1	1-8 min	-0.222853	0.111131	4.48726	10.3368
MSMEG_2099	1	1-8 min	-0.287099	0.306573	3.48312	9.8733
MSMEG_2100	2	2-8 min	-0.463706	0.173162	2.15654	9.84297
MSMEG_2102	1	1-4 min	-0.943362	0.278981	1.06004	9.83847
MSMEG_2104	0	0-2 min	-1.15918	0.114438	0.862676	12.0385
MSMEG_2105	0	0-2 min	-1.95033	0.270087	0.512733	12.7203
MSMEG_2106	0	0-2 min	-2.03787	0.295532	0.490709	13.6053
MSMEG_2107	1	1-4 min	-1.4141	0.399135	0.707161	14.2765
MSMEG_2108	1	1-4 min	-1.39905	0.314402	0.714773	10.0134
MSMEG_2109	0	0-2 min	-0.650483	0.0639773	1.53732	10.823
MSMEG_2110	0	0-2 min	-1.16938	0.0580209	0.855152	13.5848
MSMEG_2111	1	1-4 min	-1.2304	0.0560523	0.812742	14.0673
MSMEG_2112	1	1-4 min	-0.742907	0.129431	1.34606	13.3533
MSMEG_2113	1	1-4 min	-0.9871	0.0371696	1.01307	13.4896
MSMEG_2114	1	1-4 min	-0.918521	0.0419531	1.08871	13.9239
MSMEG_2115	2	2-8 min	-0.597663	0.235418	1.67318	11.7178
MSMEG_2116	0	0-2 min	-1.15535	0.0237149	0.865539	13.7743
MSMEG_2117	0	0-2 min	-0.611933	0.0808379	1.63416	14.0829
MSMEG_2118	0	0-2 min	-0.67005	0.0482393	1.49243	13.0797
MSMEG_2119	1	1-4 min	-0.661433	0.042297	1.51187	14.3386
MSMEG_2122	1	1-4 min	-0.928919	0.0822436	1.07652	12.9328
MSMEG_2123	1	1-4 min	-0.868519	0.211391	1.15139	13.0377
MSMEG_2124	0	0-2 min	-1.06515	0.210707	0.938835	12.7279
MSMEG_2125	0	0-2 min	-1.27518	0.0527429	0.784201	14.8303
MSMEG_2126	0	0-2 min	-1.70267	0.0953246	0.587314	13.5341
MSMEG_2128	0	0-2 min	-3.70595	0.273226	0.269836	12.7531
MSMEG_2131	1	1-4 min	-0.944619	0.281576	1.05863	12.2471
MSMEG_2133	0	0-2 min	-0.903417	0.0583979	1.10691	11.9792
MSMEG_2134	0	0-2 min	-1.0017	0.0748431	0.998303	12.8532
MSMEG_2135	0	0-2 min	-1.07552	0.0747172	0.929786	12.6939
MSMEG_2136	1	1-4 min	-0.809257	0.10625	1.2357	11.8682
MSMEG_2137	1	1-4 min	-1.03024	0.0715443	0.970647	13.2127
MSMEG_2140	0	0-2 min	-1.80625	0.107884	0.553633	12.746
MSMEG_2142	0	0-2 min	-2.3468	0.26636	0.426112	13.1732
MSMEG_2143	0	0-2 min	-2.20182	0.0437307	0.45417	14.2469
MSMEG_2144	0	0-2 min	-2.25175	0.232059	0.444099	13.8618
MSMEG_2146	1	1-4 min	-1.15236	0.127804	0.867785	8.439
MSMEG_2148	0	0-2 min	-0.641	0.273134	1.56006	9.53517
MSMEG_2151	0	0-4 min	-0.5642	0.0846311	1.77242	8.43063
MSMEG_2153	0	0-2 min	-0.706417	0.0743397	1.4156	11.7243
MSMEG_2155	0	0-2 min	-0.71325	0.176064	1.40203	8.86837
MSMEG_2156	1	1-4 min	-0.514624	0.405458	1.94317	8.48923
MSMEG_2157	2	2-8 min	-0.310342	0.241452	3.22226	10.4863
MSMEG_2162	0	0-2 min	-0.7904	0.0323269	1.26518	12.9043
MSMEG_2163	1	1-4 min	-0.791367	0.0777947	1.26364	12.3348
MSMEG_2164	0	0-2 min	-0.752717	0.018322	1.32852	14.589
MSMEG_2167	1	1-4 min	-0.596424	0.109356	1.67666	9.686
MSMEG_2168	2	2-8 min	-0.223681	0.34371	4.47065	10.1642
MSMEG_2170	1	1-4 min	-0.582452	0.0958553	1.71688	10.131
MSMEG_2172	0	0-4 min	-1.02023	0.0920701	0.980173	10.3534
MSMEG_2173	0	0-2 min	-2.03195	0.0739259	0.492138	13.3339
MSMEG_2174	1	1-4 min	-0.838829	0.0321193	1.19214	14.9743
MSMEG_2176	1	1-4 min	-1.44204	0.102882	0.693462	14.8017
MSMEG_2179	0	0-2 min	-1.21135	0.0829989	0.825525	12.4067
MSMEG_2180	2	2-8 min	-0.366794	0.397835	2.72633	9.58377
MSMEG_2182	0	0-2 min	-1.83162	0.103884	0.545966	12.3199
MSMEG_2183	0	0-4 min	-0.595298	0.175324	1.67983	10.6578
MSMEG_2187	0	0-2 min	-1.35127	0.161926	0.740046	10.2929
MSMEG_2188	2	2-16 min	-0.270621	0.260148	3.6952	13.7804
MSMEG_2189	0	0-2 min	-0.96265	0.0322199	1.0388	11.2803
MSMEG_2190	1	1-4 min	-0.964688	0.48297	1.0366	8.07953
MSMEG_2191	0	0-2 min	-0.9856	0.128949	1.01461	9.47687
MSMEG_2194	0	0-2 min	-1.64643	0.442455	0.607374	11.5189
MSMEG_2196	0	0-2 min	-0.58185	0.029823	1.71866	14.5017
MSMEG_2197	0	0-2 min	-1.53217	0.0947771	0.652671	13.82
MSMEG_2198	1	1-4 min	-0.737955	0.0255609	1.3551	13.8364
MSMEG_2199	0	0-4 min	-0.645336	0.150098	1.54958	11.9364
MSMEG_2200	0	0-2 min	-1.2797	0.0236728	0.781433	15.063
MSMEG_2201	0	0-2 min	-0.48585	0.017991	2.05825	16.0375
MSMEG_2202	0	0-2 min	-0.83655	0.110661	1.19539	13.219
MSMEG_2204	1	1-4 min	-1.28577	0.202649	0.777742	11.5985
MSMEG_2205	0	0-4 min	-1.09455	0.102596	0.913618	11.7641
MSMEG_2206	1	1-4 min	-0.780112	0.121171	1.28187	12.8144
MSMEG_2207	1	1-4 min	-0.912183	0.0513518	1.09627	11.4439
MSMEG_2211	0	0-2 min	-1.04663	0.0522183	0.955444	11.8251
MSMEG_2213	0	0-4 min	-1.04991	0.31252	0.952461	10.4928
MSMEG_2216	0	0-2 min	-0.714033	0.223495	1.40049	8.1753
MSMEG_2219	0	0-2 min	-0.8187	0.112832	1.22145	13.7299
MSMEG_2220	0	0-2 min	-0.836683	0.338497	1.1952	8.60517
MSMEG_2224	1	1-4 min	-1.09176	0.0379593	0.915953	11.2399
MSMEG_2225	0	0-2 min	-2.13	0.233797	0.469484	13.8305
MSMEG_2226	0	0-2 min	-2.3448	0.423218	0.426476	14.4403
MSMEG_2227	1	1-4 min	-0.894026	0.0709098	1.11854	11.4593
MSMEG_2246	0	0-2 min	-1.29717	0.0300982	0.770911	13.7963
MSMEG_2248	0	0-2 min	-0.920633	0.0248183	1.08621	13.121
MSMEG_2249	0	0-4 min	-1.25388	0.104105	0.797526	13.3579
MSMEG_2252	0	0-2 min	-0.759217	0.0452411	1.31715	11.4231
MSMEG_2255	1	1-4 min	-0.722214	0.231586	1.38463	8.92743
MSMEG_2258	1	1-4 min	-1.41582	0.19431	0.706305	13.8093
MSMEG_2259	1	1-4 min	-1.3655	0.138326	0.73233	13.8331
MSMEG_2261	0	0-4 min	-0.713248	0.0810538	1.40204	13.7197
MSMEG_2262	0	0-4 min	-0.652564	0.149629	1.53242	12.5723
MSMEG_2263	2	2-8 min	-0.654467	0.303561	1.52796	12.8785
MSMEG_2264	2	2-8 min	-0.512102	0.307804	1.95273	13.2918
MSMEG_2265	0	0-2 min	-0.861133	0.465125	1.16126	9.11227
MSMEG_2266	2	2-8 min	-0.734711	0.343802	1.36108	13.486
MSMEG_2267	2	2-8 min	-0.607902	0.411331	1.645	12.5567
MSMEG_2268	2	2-8 min	-0.669648	0.313034	1.49332	12.4373
MSMEG_2269	2	2-8 min	-0.576514	0.216037	1.73456	12.3897
MSMEG_2270	2	2-8 min	-0.65716	0.221553	1.5217	12.3272
MSMEG_2271	0	0-2 min	-1.66267	0.0621339	0.601443	14.5929
MSMEG_2272	0	0-2 min	-2.2345	0.0473181	0.447527	16.4982
MSMEG_2273	0	0-4 min	-0.695591	0.0279542	1.43763	13.9115
MSMEG_2275	2	2-8 min	-0.597881	0.268921	1.67257	14.1744
MSMEG_2276	2	2-8 min	-0.539135	0.188407	1.85482	14.0678
MSMEG_2277	0	0-2 min	-1.15935	0.0389871	0.862552	11.8454
MSMEG_2278	0	0-2 min	-0.79955	0.0424088	1.2507	11.1505
MSMEG_2279	2	2-16 min	-0.242783	0.385649	4.1189	9.19077
MSMEG_2280	0	0-2 min	-1.29845	0.0748755	0.770149	13.5843
MSMEG_2282	0	0-2 min	-1.23328	0.0359467	0.810844	14.6428
MSMEG_2283	1	1-4 min	-1.23547	0.0713961	0.809411	13.1786
MSMEG_2284	0	0-2 min	-1.3612	0.0784175	0.734646	12.1468
MSMEG_2285	0	0-2 min	-0.497117	0.106972	2.0116	10.5987
MSMEG_2286	0	0-2 min	-1.03188	0.0843963	0.969102	12.2769
MSMEG_2287	0	0-2 min	-1.45402	0.0288696	0.68775	14.0415
MSMEG_2288	0	0-2 min	-2.34608	0.384361	0.426242	14.0118
MSMEG_2289	0	0-2 min	-0.719267	0.155662	1.3903	10.2924
MSMEG_2290	0	0-2 min	-2.24128	0.10599	0.446173	14.1488
MSMEG_2291	0	0-2 min	-1.55085	0.0571991	0.644808	13.9771
MSMEG_2292	1	1-4 min	-0.953914	0.0355192	1.04831	10.6593
MSMEG_2293	1	1-4 min	-0.656164	0.0935394	1.52401	11.9231
MSMEG_2294	0	0-2 min	-1.49347	0.069018	0.669583	12.8209
MSMEG_2295	0	0-2 min	-0.980417	0.0791003	1.01997	14.6199
MSMEG_2296	2	2-8 min	-0.295836	0.308235	3.38025	10.2922
MSMEG_2297	0	0-2 min	-0.651133	0.057594	1.53578	18.2133
MSMEG_2303	1	1-4 min	-1.14215	0.120519	0.875544	12.6075
MSMEG_2306	0	0-2 min	-0.9612	0.0340607	1.04037	13.1089
MSMEG_2307	0	0-2 min	-0.907517	0.0503959	1.10191	11.0807
MSMEG_2308	0	0-2 min	-0.8148	0.0193032	1.2273	17.2181
MSMEG_2309	0	0-2 min	-2.08765	0.233391	0.479007	15.2428
MSMEG_2310	0	0-2 min	-1.41743	0.0259452	0.705501	14.0154
MSMEG_2311	1	1-4 min	-0.954281	0.0451212	1.04791	14.1311
MSMEG_2312	1	1-4 min	-0.936093	0.0521301	1.06827	14.6329
MSMEG_2313	0	0-2 min	-1.4733	0.0353175	0.678748	16.6521
MSMEG_2314	1	1-4 min	-1.08595	0.021785	0.920853	15.2817
MSMEG_2315	0	0-2 min	-0.555933	0.0352874	1.79878	13.6382
MSMEG_2317	0	0-2 min	-0.759733	0.0140932	1.31625	15.2901
MSMEG_2318	0	0-2 min	-1.2519	0.0443619	0.798786	15.788
MSMEG_2319	0	0-2 min	-0.976517	0.0204326	1.02405	14.143
MSMEG_2321	1	1-4 min	-1.06345	0.0992276	0.940336	16.7084
MSMEG_2322	0	0-2 min	-0.865467	0.037419	1.15545	16.5786
MSMEG_2323	0	0-2 min	-1.08945	0.101259	0.917894	10.8085
MSMEG_2325	0	0-2 min	-0.821667	0.0152557	1.21704	12.2368
MSMEG_2326	0	0-2 min	-0.926767	0.0249142	1.07902	15.2467
MSMEG_2327	0	0-2 min	-1.45417	0.0683819	0.687679	14.7183
MSMEG_2328	1	1-4 min	-1.08754	0.0621848	0.919508	14.5249
MSMEG_2329	1	1-4 min	-1.17227	0.0683358	0.853043	14.6932
MSMEG_2330	1	1-4 min	-1.06293	0.116487	0.940793	14.5755
MSMEG_2331	0	0-2 min	-0.960983	0.0240689	1.0406	15.4503
MSMEG_2332	1	1-4 min	-1.26637	0.0732636	0.789658	15.0582
MSMEG_2333	0	0-2 min	-1.04965	0.0167524	0.952699	15.2316
MSMEG_2335	0	0-2 min	-1.7513	0.0210693	0.571004	15.4712
MSMEG_2337	0	0-2 min	-0.8113	0.0821395	1.23259	11.2659
MSMEG_2338	0	0-4 min	-1.19547	0.0445306	0.836492	14.7068
MSMEG_2339	1	1-4 min	-1.26421	0.106399	0.79101	13.1059
MSMEG_2340	2	2-8 min	-0.707576	0.193221	1.41328	10.1031
MSMEG_2347	2	2-8 min	-0.524329	0.19362	1.9072	9.743
MSMEG_2349	1	1-4 min	-1.26412	0.049809	0.791065	14.1592
MSMEG_2350	0	0-2 min	-2.14967	0.165171	0.465188	14.1357
MSMEG_2351	2	2-8 min	-0.36479	0.164767	2.7413	16.9059
MSMEG_2352	1	1-4 min	-0.606764	0.0447902	1.64809	16.6304
MSMEG_2353	1	1-4 min	-1.06436	0.116887	0.939528	10.4025
MSMEG_2357	0	0-2 min	-1.69545	0.0351835	0.589814	15.0728
MSMEG_2358	1	1-4 min	-1.16038	0.0960468	0.861788	15.1154
MSMEG_2359	1	1-4 min	-1.0967	0.0697908	0.911828	14.4466
MSMEG_2360	1	1-4 min	-0.998281	0.0610956	1.00172	12.8934
MSMEG_2361	0	0-4 min	-0.849368	0.316845	1.17735	12.3752
MSMEG_2362	0	0-2 min	-0.9414	0.0356239	1.06225	13.6228
MSMEG_2363	0	0-2 min	-1.73285	0.0781147	0.577084	13.5213
MSMEG_2364	0	0-2 min	-1.40295	0.0344476	0.712784	15.5425
MSMEG_2365	0	0-2 min	-0.869317	0.0123309	1.15033	14.6093
MSMEG_2367	0	0-2 min	-0.862733	0.015662	1.15911	15.0815
MSMEG_2368	0	0-2 min	-2.34102	0.243203	0.427165	13.652
MSMEG_2369	0	0-2 min	-2.09725	0.0728235	0.476815	14.5891
MSMEG_2370	0	0-2 min	-1.52465	0.0543264	0.655888	15.0418
MSMEG_2371	0	0-2 min	-2.73085	0.123743	0.366186	14.4657
MSMEG_2372	1	1-4 min	-0.956562	0.0959486	1.04541	14.5553
MSMEG_2373	1	1-4 min	-0.913014	0.111235	1.09527	14.9849
MSMEG_2374	1	1-4 min	-0.493943	0.0342638	2.02453	17.2087
MSMEG_2375	0	0-4 min	-1.16243	0.0644207	0.860268	13.0203
MSMEG_2376	1	1-4 min	-1.16443	0.426583	0.858789	11.0289
MSMEG_2377	0	0-2 min	-1.33033	0.0376295	0.751691	12.0484
MSMEG_2378	0	0-2 min	-0.63685	0.0116331	1.57023	15.3583
MSMEG_2379	1	1-4 min	-1.02641	0.0607763	0.97427	15.6475
MSMEG_2380	1	1-4 min	-0.821812	0.0622713	1.21682	12.9619
MSMEG_2381	0	0-2 min	-0.62845	0.0142178	1.59122	14.8801
MSMEG_2382	0	0-2 min	-0.4499	0.0142664	2.22272	15.2871
MSMEG_2383	2	2-8 min	-0.701038	0.237289	1.42646	14.7292
MSMEG_2386	0	0-2 min	-0.78535	0.0451711	1.27332	13.4336
MSMEG_2387	0	0-2 min	-0.635567	0.0131864	1.5734	14.3658
MSMEG_2388	1	1-4 min	-1.11965	0.0778901	0.893132	14.6252
MSMEG_2389	1	1-4 min	-0.489786	0.0362766	2.04171	16.9066
MSMEG_2390	1	1-4 min	-1.2261	0.0435897	0.815596	14.3613
MSMEG_2391	1	1-4 min	-1.26195	0.081676	0.792421	14.5025
MSMEG_2392	0	0-2 min	-1.80208	0.251192	0.554913	13.3967
MSMEG_2393	0	0-2 min	-0.904267	0.0439363	1.10587	15.55
MSMEG_2394	1	1-4 min	-1.18941	0.0323119	0.840755	13.9283
MSMEG_2395	0	0-2 min	-1.29773	0.0172564	0.770574	15.0078
MSMEG_2396	0	0-2 min	-0.487033	0.0352571	2.05325	16.0303
MSMEG_2397	0	0-2 min	-2.20167	0.119475	0.454201	14.9257
MSMEG_2398	0	0-2 min	-0.719883	0.0257421	1.38911	13.0964
MSMEG_2399	0	0-2 min	-1.12207	0.0305245	0.891213	15.1376
MSMEG_2400	0	0-2 min	-2.31732	0.0220135	0.431534	19.1157
MSMEG_2401	1	1-4 min	-1.13536	0.0550442	0.88078	11.705
MSMEG_2402	0	0-2 min	-0.9298	0.0164478	1.0755	13.4117
MSMEG_2403	1	1-4 min	-1.39112	0.0776279	0.718843	13.5419
MSMEG_2405	0	0-2 min	-0.887567	0.0901675	1.12668	12.4732
MSMEG_2406	0	0-2 min	-0.605817	0.227617	1.65066	11.7872
MSMEG_2407	0	0-2 min	-0.538183	0.0284169	1.8581	15.8242
MSMEG_2408	0	0-2 min	-0.3232	0.0438497	3.09406	14.7527
MSMEG_2409	0	0-2 min	-1.35543	0.0417937	0.737771	13.3498
MSMEG_2410	0	0-2 min	-2.08092	0.0931709	0.480557	15.4805
MSMEG_2411	0	0-2 min	-1.52565	0.0199932	0.655458	15.7249
MSMEG_2412	1	1-4 min	-0.812595	0.0315108	1.23062	15.5499
MSMEG_2413	2	2-8 min	-0.4612	0.395878	2.16826	15.0568
MSMEG_2415	2	2-8 min	-0.508176	0.11047	1.96782	13.4358
MSMEG_2416	0	0-2 min	-1.18222	0.0119271	0.845869	15.6571
MSMEG_2417	0	0-2 min	-1.52078	0.021034	0.657556	16.2316
MSMEG_2418	1	1-4 min	-1.21394	0.0768596	0.823762	15.0729
MSMEG_2419	1	1-4 min	-1.67898	0.109292	0.595599	14.3381
MSMEG_2420	0	0-2 min	-2.50642	0.0309789	0.398976	14.6755
MSMEG_2421	0	0-2 min	-1.32197	0.0907413	0.756449	14.0483
MSMEG_2422	0	0-2 min	-1.93747	0.224166	0.516138	14.0809
MSMEG_2423	1	1-4 min	-1.05491	0.066085	0.947946	14.1805
MSMEG_2424	1	1-4 min	-1.12072	0.0639372	0.892282	14.2232
MSMEG_2425	2	2-8 min	-0.292631	0.299855	3.41727	13.7001
MSMEG_2426	2	2-8 min	-0.307285	0.324584	3.25431	15.1814
MSMEG_2427	2	2-8 min	-0.4647	0.334475	2.15193	12.5047
MSMEG_2428	0	0-2 min	-1.14732	0.110217	0.871599	11.6498
MSMEG_2429	0	0-4 min	-0.689256	0.275068	1.45084	9.66603
MSMEG_2430	0	0-2 min	-1.02792	0.021251	0.972842	15.3173
MSMEG_2431	1	1-4 min	-1.53245	0.0782436	0.652549	14.214
MSMEG_2432	0	0-2 min	-1.39143	0.0338705	0.718683	14.5881
MSMEG_2433	0	0-2 min	-1.3574	0.0224432	0.736703	13.4885
MSMEG_2434	0	0-2 min	-1.33207	0.0712499	0.750713	14.6765
MSMEG_2435	0	0-2 min	-1.44438	0.0369524	0.692337	17.4754
MSMEG_2436	1	1-4 min	-1.17537	0.2041	0.850797	17.5432
MSMEG_2437	1	1-4 min	-0.80826	0.0398928	1.23723	17.9591
MSMEG_2438	1	1-4 min	-1.53299	0.165294	0.65232	15.8092
MSMEG_2439	0	0-2 min	-1.53208	0.139536	0.652706	13.6934
MSMEG_2440	1	1-4 min	-1.74888	0.0853739	0.571795	18.1263
MSMEG_2441	1	1-4 min	-1.65715	0.124719	0.603444	17.5224
MSMEG_2442	1	1-4 min	-1.25421	0.0850585	0.797312	14.9441
MSMEG_2443	0	0-2 min	-0.8031	0.0186036	1.24517	15.6915
MSMEG_2444	0	0-2 min	-1.30238	0.103829	0.767823	13.065
MSMEG_2445	0	0-2 min	-1.08408	0.0635604	0.922438	12.7542
MSMEG_2446	1	1-4 min	-1.86644	0.403999	0.535779	12.646
MSMEG_2447	0	0-2 min	-0.798317	0.0240436	1.25264	12.5599
MSMEG_2449	2	2-8 min	-0.181442	0.20961	5.51141	13.9778
MSMEG_2450	2	2-16 min	-0.327841	0.147121	3.05026	14.862
MSMEG_2451	2	2-8 min	-0.54435	0.325353	1.83705	13.808
MSMEG_2452	1	1-4 min	-0.964938	0.0339175	1.03634	13.4204
MSMEG_2453	0	0-2 min	-1.6792	0.0524442	0.595522	13.4543
MSMEG_2454	0	0-2 min	-0.939383	0.0624826	1.06453	13.3167
MSMEG_2455	0	0-2 min	-0.77345	0.118402	1.29291	10.6329
MSMEG_2456	1	1-4 min	-1.16557	0.109571	0.857952	12.2183
MSMEG_2457	1	1-4 min	-1.13296	0.406639	0.88264	11.8451
MSMEG_2458	2	2-8 min	-0.722363	0.33646	1.38435	12.0694
MSMEG_2459	2	2-8 min	-0.435119	0.458032	2.29822	12.3283
MSMEG_2462	2	2-8 min	-0.357194	0.198435	2.7996	11.6613
MSMEG_2463	2	2-8 min	-0.427908	0.095875	2.33695	11.3558
MSMEG_2464	2	2-8 min	-0.544344	0.314723	1.83707	11.6686
MSMEG_2465	2	2-8 min	-0.442376	0.101037	2.26052	11.583
MSMEG_2466	2	2-16 min	-0.392167	0.214004	2.54993	11.1087
MSMEG_2467	0	0-4 min	-0.3938	0.0547486	2.53936	12.0606
MSMEG_2468	0	0-4 min	-0.76545	0.0156544	1.30642	13.3492
MSMEG_2469	1	1-4 min	-0.951121	0.0910006	1.05139	13.4711
MSMEG_2470	1	1-4 min	-1.13648	0.0818623	0.879911	12.6672
MSMEG_2471	0	0-4 min	-0.903262	0.0689529	1.1071	10.0231
MSMEG_2472	0	0-2 min	-0.81515	0.0687969	1.22677	11.9716
MSMEG_2475	2	2-8 min	-0.284463	0.255509	3.51539	13.0805
MSMEG_2478	0	0-2 min	-1.58222	0.161956	0.632025	10.3509
MSMEG_2480	0	0-2 min	-1.28802	0.207614	0.776387	10.3125
MSMEG_2481	1	1-4 min	-1.36933	0.310475	0.730286	10.302
MSMEG_2483	1	1-4 min	-0.9474	0.115129	1.05552	11.0151
MSMEG_2484	0	0-2 min	-1.22528	0.18308	0.816138	12.4318
MSMEG_2487	2	2-8 min	-0.260648	0.309936	3.8366	10.5404
MSMEG_2488	0	0-2 min	-0.455433	0.0598822	2.19571	10.7289
MSMEG_2489	1	1-4 min	-1.08893	0.0893479	0.918336	11.7129
MSMEG_2490	0	0-2 min	-0.509717	0.0858283	1.96187	11.9238
MSMEG_2491	2	2-8 min	-0.484324	0.459142	2.06473	10.3643
MSMEG_2492	1	1-4 min	-0.956624	0.0581734	1.04534	11.4116
MSMEG_2493	0	0-2 min	-0.426883	0.0214829	2.34256	10.6927
MSMEG_2494	0	0-4 min	-1.2057	0.246404	0.829392	10.5843
MSMEG_2496	0	0-2 min	-1.38145	0.0502293	0.723877	12.3224
MSMEG_2497	1	1-4 min	-1.12946	0.0943871	0.885381	12.2912
MSMEG_2498	1	1-4 min	-1.30019	0.234671	0.769119	12.6857
MSMEG_2499	2	2-8 min	-0.706655	0.278635	1.41512	10.3373
MSMEG_2502	2	2-8 min	-0.484463	0.212845	2.06414	11.4725
MSMEG_2503	2	2-8 min	-0.870749	0.243786	1.14844	10.791
MSMEG_2505	1	1-4 min	-1.11766	0.188735	0.894725	10.8594
MSMEG_2506	2	2-8 min	-0.802508	0.400067	1.24609	11.3345
MSMEG_2509	0	0-2 min	-1.19063	0.498596	0.839889	9.04357
MSMEG_2511	0	0-2 min	-1.13418	0.0629978	0.881692	14.5921
MSMEG_2512	1	1-4 min	-1.30375	0.096997	0.767021	13.656
MSMEG_2515	0	0-2 min	-1.60867	0.0441326	0.621633	13.1172
MSMEG_2516	0	0-2 min	-0.701883	0.066059	1.42474	13.0245
MSMEG_2517	1	1-4 min	-1.23081	0.190356	0.812472	13.25
MSMEG_2518	0	0-2 min	-0.416867	0.0661227	2.39885	12.2786
MSMEG_2519	1	1-4 min	-1.12455	0.0976779	0.889245	17.8675
MSMEG_2520	1	1-4 min	-1.06775	0.0896623	0.936553	17.6511
MSMEG_2521	1	1-4 min	-0.955995	0.0742792	1.04603	12.6288
MSMEG_2525	1	1-4 min	-0.569364	0.0774468	1.75634	10.6289
MSMEG_2526	0	0-2 min	-0.74035	0.413155	1.35071	8.9805
MSMEG_2528	0	0-2 min	-1.1617	0.0442894	0.860807	15.5966
MSMEG_2529	0	0-2 min	-1.00227	0.00428005	0.997738	14.0504
MSMEG_2530	0	0-4 min	-0.545569	0.11618	1.83295	12.0389
MSMEG_2531	0	0-2 min	-1.66972	0.1308	0.598904	11.2406
MSMEG_2533	0	0-2 min	-0.406217	0.210493	2.46174	11.7172
MSMEG_2534	0	0-2 min	-0.414717	0.272052	2.41128	11.4385
MSMEG_2536	2	2-8 min	-0.442957	0.335593	2.25755	11.3174
MSMEG_2537	2	2-8 min	-0.510496	0.428093	1.95888	11.4836
MSMEG_2539	2	2-8 min	-0.329493	0.185106	3.03497	11.7467
MSMEG_2540	0	0-2 min	-1.35438	0.0192842	0.738343	15.6423
MSMEG_2541	0	0-2 min	-1.47282	0.0264758	0.678971	15.8828
MSMEG_2542	0	0-4 min	-0.654429	0.246456	1.52805	11.5822
MSMEG_2543	1	1-4 min	-1.19749	0.0474001	0.835083	15.9604
MSMEG_2544	0	0-2 min	-2.27257	0.19012	0.440031	13.7114
MSMEG_2545	0	0-2 min	-1.62612	0.256896	0.614962	13.951
MSMEG_2546	0	0-2 min	-1.8526	0.169834	0.539782	13.3907
MSMEG_2550	0	0-2 min	-0.849883	0.222484	1.17663	9.1338
MSMEG_2551	1	1-4 min	-1.36954	0.0963182	0.730174	11.7881
MSMEG_2552	1	1-4 min	-1.65325	0.177278	0.604868	12.2872
MSMEG_2553	0	0-2 min	-2.34445	0.0712286	0.426539	14.3961
MSMEG_2554	0	0-2 min	-1.15857	0.0624822	0.863135	12.8853
MSMEG_2556	0	0-2 min	-1.47372	0.138677	0.678556	11.2984
MSMEG_2563	0	0-4 min	-0.954185	0.315115	1.04802	9.15313
MSMEG_2567	0	0-2 min	-0.5648	0.307544	1.77054	8.4478
MSMEG_2568	1	1-4 min	-0.35791	0.392732	2.794	6.7603
MSMEG_2570	0	0-2 min	-0.430733	0.207056	2.32162	9.66707
MSMEG_2573	1	1-4 min	-1.5326	0.201361	0.652484	11.0786
MSMEG_2575	0	0-2 min	-1.89093	0.0290513	0.528839	17.3953
MSMEG_2578	0	0-2 min	-0.817067	0.0177132	1.22389	15.1714
MSMEG_2579	1	1-4 min	-1.34891	0.0666789	0.741337	15.5568
MSMEG_2582	0	0-2 min	-0.530317	0.315718	1.88567	11.2418
MSMEG_2583	0	0-4 min	-0.885493	0.0240215	1.12931	12.4549
MSMEG_2584	0	0-4 min	-0.902663	0.0252229	1.10783	14.185
MSMEG_2585	1	1-4 min	-1.1136	0.025704	0.897992	15.4699
MSMEG_2587	0	0-2 min	-1.67518	0.0351993	0.59695	14.1725
MSMEG_2588	1	1-4 min	-0.985524	0.0125872	1.01469	13.628
MSMEG_2589	0	0-2 min	-1.01518	0.149091	0.985044	11.7251
MSMEG_2590	0	0-2 min	-1.75237	0.262877	0.570657	12.5457
MSMEG_2592	0	0-2 min	-0.856283	0.0385772	1.16784	13.8241
MSMEG_2593	2	2-8 min	-0.672268	0.450212	1.4875	13.6208
MSMEG_2594	0	0-4 min	-0.798532	0.061629	1.2523	14.1796
MSMEG_2595	0	0-4 min	-0.917386	0.107971	1.09005	12.2129
MSMEG_2596	0	0-2 min	-0.5522	0.19848	1.81094	11.539
MSMEG_2597	2	2-8 min	-0.442794	0.178752	2.25839	12.1078
MSMEG_2598	2	2-8 min	-0.578217	0.424528	1.72946	11.6139
MSMEG_2599	2	2-8 min	-0.459389	0.168674	2.1768	11.8677
MSMEG_2600	0	0-4 min	-1.14135	0.109596	0.876159	14.2115
MSMEG_2605	0	0-2 min	-1.66507	0.124855	0.600577	13.4728
MSMEG_2607	0	0-2 min	-1.10225	0.0925992	0.907235	14.9484
MSMEG_2608	1	1-4 min	-1.27529	0.187184	0.784135	14.5761
MSMEG_2609	1	1-4 min	-1.0228	0.251789	0.977706	13.7817
MSMEG_2610	1	1-4 min	-1.01966	0.199755	0.980717	12.4036
MSMEG_2611	1	1-4 min	-1.19803	0.02675	0.834706	14.47
MSMEG_2612	0	0-2 min	-2.0535	0.083607	0.486973	14.606
MSMEG_2613	0	0-2 min	-1.40215	0.0319741	0.71319	15.9097
MSMEG_2614	1	1-4 min	-1.60485	0.253591	0.623109	15.7057
MSMEG_2615	1	1-4 min	-1.05105	0.0511095	0.951434	14.6366
MSMEG_2617	2	2-8 min	-0.57109	0.266587	1.75104	13.9535
MSMEG_2618	0	0-2 min	-0.7717	0.0235241	1.29584	15.1415
MSMEG_2619	0	0-2 min	-1.66695	0.0754577	0.599898	16.2696
MSMEG_2620	1	1-4 min	-1.65864	0.319542	0.602905	15.3445
MSMEG_2621	1	1-4 min	-1.12267	0.0700234	0.890731	15.0932
MSMEG_2622	0	0-2 min	-1.04672	0.0536777	0.955368	13.5471
MSMEG_2623	0	0-2 min	-1.46697	0.0586486	0.681679	14.4068
MSMEG_2624	0	0-2 min	-1.8988	0.0724962	0.526648	15.7363
MSMEG_2625	1	1-4 min	-1.20259	0.0572001	0.83154	15.1321
MSMEG_2626	0	0-2 min	-1.61705	0.0220485	0.61841	17.4859
MSMEG_2628	1	1-4 min	-1.057	0.0894308	0.94607	16.3514
MSMEG_2629	2	2-8 min	-0.563332	0.454557	1.77515	16.3877
MSMEG_2630	2	2-8 min	-0.549377	0.366732	1.82024	15.9994
MSMEG_2631	2	2-8 min	-0.680486	0.257507	1.46954	13.555
MSMEG_2632	0	0-2 min	-0.685117	0.140658	1.45961	10.5566
MSMEG_2634	0	0-2 min	-0.9731	0.0419789	1.02764	11.7523
MSMEG_2636	0	0-2 min	-1.65007	0.342285	0.606036	11.4143
MSMEG_2639	0	0-2 min	-0.845833	0.0615071	1.18227	14.0038
MSMEG_2640	0	0-2 min	-1.23658	0.183277	0.80868	10.9563
MSMEG_2641	0	0-2 min	-0.362067	0.0323239	2.76192	13.308
MSMEG_2642	0	0-2 min	-1.57363	0.131429	0.635472	12.0143
MSMEG_2643	0	0-4 min	-1.16902	0.0708812	0.855415	12.579
MSMEG_2644	0	0-2 min	-1.39358	0.0687227	0.717575	12.9141
MSMEG_2645	0	0-2 min	-1.6893	0.121893	0.591961	14.469
MSMEG_2646	0	0-2 min	-1.10915	0.0744896	0.901591	10.7317
MSMEG_2647	0	0-2 min	-1.51738	0.0125502	0.659029	15.7018
MSMEG_2648	1	1-4 min	-1.24798	0.0569837	0.801293	15.1843
MSMEG_2649	1	1-4 min	-1.2668	0.0592721	0.789391	14.848
MSMEG_2650	1	1-4 min	-0.936145	0.133122	1.06821	12.0841
MSMEG_2651	0	0-2 min	-0.870067	0.0170984	1.14934	13.1437
MSMEG_2652	0	0-2 min	-1.38497	0.114532	0.722039	15.2001
MSMEG_2653	0	0-2 min	-1.28355	0.0126285	0.779089	14.6167
MSMEG_2654	1	1-4 min	-1.78784	0.284315	0.559334	19.8688
MSMEG_2655	0	0-2 min	-1.7982	0.131476	0.556112	15.724
MSMEG_2656	1	1-4 min	-1.19449	0.0911901	0.837179	16.2191
MSMEG_2658	2	2-8 min	-0.606604	0.434788	1.64852	15.1533
MSMEG_2659	0	0-4 min	-0.462728	0.145846	2.1611	10.6954
MSMEG_2661	0	0-2 min	-1.12727	0.119854	0.887102	12.7738
MSMEG_2664	0	0-2 min	-0.956183	0.0174577	1.04582	14.0149
MSMEG_2665	0	0-2 min	-0.6209	0.0546034	1.61057	14.1881
MSMEG_2666	1	1-4 min	-1.45178	0.0826917	0.688811	13.9137
MSMEG_2667	1	1-4 min	-1.04307	0.058356	0.958709	15.0709
MSMEG_2668	1	1-4 min	-1.28017	0.0291381	0.781144	14.2133
MSMEG_2669	0	0-2 min	-0.32765	0.0561992	3.05204	13.7872
MSMEG_2670	0	0-2 min	-2.27388	0.0222394	0.439776	15.4166
MSMEG_2671	0	0-2 min	-1.60468	0.0382414	0.623176	15.567
MSMEG_2673	0	0-2 min	-1.63722	0.0792202	0.610793	12.244
MSMEG_2674	1	1-4 min	-1.20252	0.150399	0.831586	10.3809
MSMEG_2675	0	0-4 min	-1.087	0.122286	0.919959	11.0903
MSMEG_2676	1	1-4 min	-1.44951	0.20422	0.689887	11.7835
MSMEG_2679	0	0-2 min	-1.13822	0.0686459	0.878567	13.3345
MSMEG_2681	0	0-4 min	-1.01288	0.478602	0.987286	9.09477
MSMEG_2682	0	0-2 min	-2.04448	0.0640434	0.489121	12.8527
MSMEG_2683	0	0-2 min	-1.89385	0.0538381	0.528025	14.6593
MSMEG_2684	0	0-2 min	-1.34102	0.0594785	0.745703	15.5598
MSMEG_2685	1	1-4 min	-1.20125	0.132719	0.832465	14.9014
MSMEG_2686	1	1-4 min	-1.10869	0.063538	0.901963	13.6557
MSMEG_2687	1	1-4 min	-0.968269	0.118054	1.03277	13.5183
MSMEG_2688	0	0-2 min	-0.721633	0.0575714	1.38575	14.4891
MSMEG_2690	1	1-4 min	-1.04459	0.0345996	0.957317	15.2304
MSMEG_2691	0	0-2 min	-1.89665	0.189224	0.527245	14.5641
MSMEG_2692	0	0-2 min	-0.66025	0.0377886	1.51458	15.5576
MSMEG_2693	0	0-2 min	-0.86815	0.0374679	1.15187	14.5412
MSMEG_2694	0	0-2 min	-2.14248	0.15033	0.466748	14.6638
MSMEG_2695	0	0-2 min	-1.03555	0.0215402	0.96567	15.9135
MSMEG_2696	1	1-4 min	-0.871655	0.0408352	1.14724	15.7435
MSMEG_2697	0	0-2 min	-1.05292	0.0584261	0.949743	14.9938
MSMEG_2698	0	0-4 min	-0.90131	0.112671	1.1095	14.8376
MSMEG_2699	0	0-2 min	-1.24623	0.0303719	0.802418	13.2773
MSMEG_2700	0	0-2 min	-1.98152	0.0345009	0.504664	15.059
MSMEG_2701	0	0-2 min	-2.11697	0.0697051	0.472374	15.2744
MSMEG_2711	0	0-4 min	-0.75196	0.318539	1.32986	8.50737
MSMEG_2715	1	1-4 min	-0.789105	0.08833	1.26726	6.7679
MSMEG_2723	0	0-2 min	-0.51935	0.018259	1.92548	15.0038
MSMEG_2724	1	1-4 min	-0.80705	0.0295531	1.23908	15.0856
MSMEG_2726	1	1-4 min	-0.797745	0.0585074	1.25353	15.9371
MSMEG_2727	2	2-8 min	-0.571789	0.189966	1.7489	16.2054
MSMEG_2728	0	0-2 min	-2.00157	0.0367128	0.499609	14.6503
MSMEG_2729	0	0-2 min	-1.9651	0.0697816	0.50888	14.9191
MSMEG_2731	0	0-2 min	-1.07892	0.0161949	0.926856	14.6873
MSMEG_2732	1	1-4 min	-0.72859	0.0292147	1.37251	13.1338
MSMEG_2733	1	1-4 min	-0.505633	0.0223331	1.97772	14.1772
MSMEG_2734	1	1-4 min	-0.824838	0.0580928	1.21236	12.629
MSMEG_2735	0	0-2 min	-0.915517	0.0230741	1.09228	14.4591
MSMEG_2736	1	1-4 min	-1.09962	0.0965914	0.909406	14.4629
MSMEG_2738	0	0-2 min	-1.74915	0.110818	0.571706	13.9011
MSMEG_2739	1	1-4 min	-1.34381	0.0723303	0.744153	15.0139
MSMEG_2740	0	0-2 min	-1.04872	0.0358481	0.953546	13.9541
MSMEG_2742	0	0-4 min	-0.65093	0.0854614	1.53626	12.3937
MSMEG_2743	0	0-2 min	-1.85542	0.184688	0.538962	15.6129
MSMEG_2744	0	0-2 min	-1.37123	0.0415141	0.72927	13.8423
MSMEG_2746	0	0-2 min	-1.3426	0.0155941	0.744823	14.2242
MSMEG_2748	0	0-4 min	-1.02495	0.199472	0.97566	10.745
MSMEG_2750	0	0-2 min	-1.45667	0.0202045	0.686499	16.1524
MSMEG_2751	2	2-16 min	-0.355787	0.252548	2.81067	15.3071
MSMEG_2752	2	2-8 min	-0.361794	0.17828	2.764	15.9878
MSMEG_2753	0	0-2 min	-1.5003	0.267949	0.666533	13.5576
MSMEG_2754	1	1-4 min	-0.700952	0.0411769	1.42663	16.4338
MSMEG_2755	0	0-2 min	-0.8092	0.0184259	1.23579	16.3533
MSMEG_2756	0	0-2 min	-1.64687	0.0660187	0.607214	16.4028
MSMEG_2757	0	0-2 min	-1.24608	0.327807	0.802515	11.1641
MSMEG_2758	1	1-4 min	-1.73596	0.0775594	0.576049	16.7776
MSMEG_2759	1	1-4 min	-0.751938	0.0370391	1.3299	12.8191
MSMEG_2760	0	0-2 min	-1.1625	0.020403	0.860215	13.951
MSMEG_2761	0	0-2 min	-1.24097	0.01569	0.805823	14.4575
MSMEG_2762	0	0-2 min	-0.428767	0.0315148	2.33227	12.9216
MSMEG_2763	0	0-2 min	-2.11438	0.279837	0.472951	15.0159
MSMEG_2764	0	0-2 min	-2.27962	0.0661774	0.43867	14.9929
MSMEG_2765	0	0-2 min	-1.11975	0.0128145	0.893056	15.9049
MSMEG_2766	0	0-2 min	-0.913917	0.0383291	1.09419	15.1748
MSMEG_2767	0	0-4 min	-0.52648	0.105257	1.89941	11.4864
MSMEG_2768	0	0-2 min	-2.68483	0.161629	0.372463	16.3329
MSMEG_2769	1	1-4 min	-1.44655	0.132742	0.6913	14.1968
MSMEG_2770	0	0-2 min	-2.22553	0.0507856	0.44933	15.4634
MSMEG_2771	0	0-2 min	-1.69255	0.194794	0.590824	14.1816
MSMEG_2772	0	0-2 min	-1.53132	0.0387428	0.653033	13.695
MSMEG_2773	1	1-4 min	-1.08006	0.0282131	0.925873	14.4456
MSMEG_2774	0	0-2 min	-1.80033	0.0488972	0.555453	13.9167
MSMEG_2775	0	0-2 min	-0.912067	0.0323427	1.09641	15.6846
MSMEG_2776	1	1-4 min	-1.20918	0.105407	0.827006	15.4426
MSMEG_2777	1	1-4 min	-1.70256	0.273444	0.587352	14.2209
MSMEG_2778	1	1-4 min	-1.3852	0.14202	0.721919	13.8785
MSMEG_2779	0	0-2 min	-1.6637	0.0501423	0.60107	15.1896
MSMEG_2780	0	0-2 min	-0.82955	0.0304197	1.20547	14.1328
MSMEG_2781	1	1-4 min	-0.88515	0.067897	1.12975	13.5147
MSMEG_2782	1	1-4 min	-1.40937	0.032615	0.709536	14.6787
MSMEG_2783	0	0-2 min	-1.45402	0.0500446	0.68775	15.2621
MSMEG_2784	1	1-4 min	-1.59679	0.0405736	0.626255	14.7091
MSMEG_2785	0	0-2 min	-2.04478	0.104121	0.489049	14.8535
MSMEG_2786	0	0-2 min	-1.17802	0.0228466	0.848884	14.3607
MSMEG_2787	0	0-2 min	-1.59925	0.29324	0.625293	12.0935
MSMEG_2788	0	0-2 min	-1.83347	0.0952903	0.545415	14.0241
MSMEG_2789	0	0-2 min	-1.95747	0.0767449	0.510864	13.6264
MSMEG_2790	0	0-2 min	-1.2663	0.0735657	0.789702	13.9925
MSMEG_2791	0	0-2 min	-0.63135	0.136487	1.58391	11.8795
MSMEG_2792	0	0-4 min	-0.707214	0.131373	1.414	9.6785
MSMEG_2793	0	0-4 min	-0.76013	0.0231036	1.31556	14.3231
MSMEG_2795	1	1-4 min	-0.949607	0.108795	1.05307	12.3152
MSMEG_2796	1	1-4 min	-0.791688	0.0973585	1.26312	11.344
MSMEG_2797	0	0-4 min	-0.63866	0.233691	1.56578	10.7991
MSMEG_2798	0	0-2 min	-1.3597	0.0138452	0.735456	13.2872
MSMEG_2799	0	0-2 min	-1.15932	0.0533176	0.862577	14.5263
MSMEG_2800	0	0-2 min	-0.792833	0.0251982	1.2613	14.8369
MSMEG_2802	0	0-2 min	-0.74885	0.114166	1.33538	12.3121
MSMEG_2803	1	1-4 min	-1.4242	0.151472	0.702149	12.7134
MSMEG_2804	0	0-2 min	-1.32377	0.0681464	0.75542	14.2927
MSMEG_2805	2	2-8 min	-0.566964	0.154281	1.76378	12.1966
MSMEG_2806	0	0-2 min	-1.33742	0.0635649	0.74771	13.3384
MSMEG_2809	0	0-4 min	-0.660277	0.459021	1.51452	10.1364
MSMEG_2810	0	0-2 min	-0.573917	0.132712	1.74241	10.1288
MSMEG_2811	0	0-4 min	-0.914056	0.273558	1.09402	11.9627
MSMEG_2813	0	0-2 min	-1.35482	0.0602998	0.738107	12.4545
MSMEG_2814	1	1-4 min	-1.24982	0.0940279	0.800113	11.4991
MSMEG_2817	0	0-2 min	-0.837117	0.141775	1.19458	11.0649
MSMEG_2818	0	0-4 min	-0.860836	0.0864766	1.16166	10.8964
MSMEG_2819	1	1-4 min	-0.890631	0.211908	1.1228	11.7903
MSMEG_2820	1	1-4 min	-1.8461	0.0636529	0.541681	14.5315
MSMEG_2823	0	0-2 min	-0.881717	0.0317758	1.13415	12.1595
MSMEG_2824	0	0-2 min	-0.9222	0.0146738	1.08436	11.7835
MSMEG_2826	0	0-2 min	-0.80155	0.0165783	1.24758	13.9963
MSMEG_2827	0	0-2 min	-0.671933	0.0130038	1.48824	12.6239
MSMEG_2828	1	1-4 min	-1.29175	0.0720566	0.774142	13.1177
MSMEG_2829	0	0-4 min	-1.21522	0.0438229	0.822893	14.6815
MSMEG_2830	0	0-2 min	-0.93975	0.105637	1.06411	11.135
MSMEG_2839	1	1-4 min	-1.35924	0.0553605	0.735704	16.0725
MSMEG_2840	0	0-2 min	-0.926417	0.054892	1.07943	11.5726
MSMEG_2845	0	0-4 min	-0.546103	0.229745	1.83116	9.25823
MSMEG_2850	0	0-2 min	-1.0992	0.156671	0.909753	12.456
MSMEG_2858	1	1-4 min	-0.884255	0.0973231	1.1309	9.47897
MSMEG_2867	1	1-4 min	-1.10548	0.222124	0.904586	10.1512
MSMEG_2868	0	0-2 min	-2.45248	0.246458	0.40775	13.3851
MSMEG_2869	0	0-2 min	-1.08333	0.175126	0.923077	9.2251
MSMEG_2873	0	0-2 min	-0.851967	0.168222	1.17375	8.53497
MSMEG_2874	0	0-2 min	-0.522	0.0869048	1.91571	10.0646
MSMEG_2881	1	1-4 min	-1.20954	0.136653	0.826759	10.9025
MSMEG_2884	0	0-2 min	-1.04525	0.326394	0.956709	9.14533
MSMEG_2890	2	2-16 min	-0.143417	0.443538	6.97266	9.16617
MSMEG_2895	0	0-2 min	-1.01225	0.12845	0.987898	12.7915
MSMEG_2896	0	0-2 min	-1.52565	0.0289321	0.655458	13.5084
MSMEG_2898	0	0-2 min	-1.4329	0.140213	0.697885	13.0162
MSMEG_2899	0	0-2 min	-0.550767	0.151011	1.81565	11.4787
MSMEG_2900	0	0-2 min	-0.531617	0.030216	1.88105	12.9086
MSMEG_2901	1	1-4 min	-1.1919	0.205408	0.839	13.2849
MSMEG_2902	0	0-2 min	-1.11078	0.0748419	0.900266	12.8966
MSMEG_2906	0	0-2 min	-0.8966	0.328594	1.11532	9.18973
MSMEG_2907	1	1-4 min	-1.20668	0.293657	0.828723	9.57297
MSMEG_2908	0	0-2 min	-1.09467	0.133147	0.91352	11.0449
MSMEG_2909	0	0-2 min	-1.9347	0.114378	0.516876	12.1184
MSMEG_2910	0	0-2 min	-2.1376	0.406118	0.467814	11.8832
MSMEG_2912	1	1-4 min	-0.860114	0.0722418	1.16264	10.7829
MSMEG_2914	1	1-4 min	-0.748795	0.025973	1.33548	12.5519
[truncated: 2,853 more rows]

## Sheet: S1B Control strain +ATc
Table S1B. Half-lives of transcripts in the M. smegmatis control strain in the presence of ATc (normal rne expression). Delay type indicates the length of delay following RIF addition before degradation was evident (see Fig. S2A). The slope derived from the timepoints in the best interval were used to calculate the half-life.
Gene	Delay type (minutes)	Best interval (used to calculate half-life)	Slope of best interval	MSE of best interval	Half-life	Log2 mRNA abundance at time zero (normalized summed coverage, arbitrary units)
MSMEG_0001	0	0-2 min	-1.39998	0.0774573	0.714294	16.0417
MSMEG_0002	1	1-4 min	-1.10303	0.083269	0.906597	15.9091
MSMEG_0003	1	1-4 min	-1.49511	0.0592799	0.668848	15.0525
MSMEG_0005	1	1-4 min	-0.980469	0.062972	1.01992	16.1994
MSMEG_0006	2	2-8 min	-0.591468	0.233714	1.69071	15.5768
MSMEG_0007	2	2-8 min	-0.597596	0.174487	1.67337	15.3754
MSMEG_0009	0	0-2 min	-1.76562	0.453045	0.566374	18.4815
MSMEG_0011	0	0-2 min	-1.63792	0.306882	0.610532	15.0216
MSMEG_0019	2	2-16 min	-0.262691	0.231916	3.80676	9.52307
MSMEG_0020	0	0-2 min	-0.72005	0.11224	1.38879	13.6947
MSMEG_0021	0	0-2 min	-1.26258	0.132602	0.792027	12.2355
MSMEG_0022	0	0-2 min	-1.08547	0.126931	0.921263	12.1825
MSMEG_0023	0	0-2 min	-0.5239	0.0665854	1.90876	14.7656
MSMEG_0024	2	2-8 min	-1.04802	0.129865	0.95418	17.9572
MSMEG_0026	0	0-2 min	-1.6353	0.123476	0.611509	15.5556
MSMEG_0028	1	1-4 min	-0.571681	0.059652	1.74923	15.354
MSMEG_0029	0	0-2 min	-1.39332	0.0812663	0.717712	14.4941
MSMEG_0030	2	2-8 min	-0.635831	0.155259	1.57275	15.3213
MSMEG_0031	2	2-8 min	-0.72603	0.414321	1.37735	14.8408
MSMEG_0034	1	1-4 min	-1.66442	0.218735	0.600811	16.298
MSMEG_0035	0	0-2 min	-0.819967	0.0714974	1.21956	15.8064
MSMEG_0042	0	0-2 min	-1.6194	0.224015	0.617513	13.3347
MSMEG_0043	0	0-2 min	-1.11482	0.11105	0.897008	13.4012
MSMEG_0044	1	1-4 min	-1.07605	0.10335	0.929321	13.5061
MSMEG_0045	2	2-8 min	-0.395065	0.429744	2.53123	13.6209
MSMEG_0047	0	0-2 min	-1.26177	0.092026	0.79254	14.018
MSMEG_0048	0	0-2 min	-0.8993	0.114897	1.11198	14.2141
MSMEG_0049	0	0-2 min	-2.22588	0.126666	0.44926	12.2438
MSMEG_0052	0	0-2 min	-1.39632	0.336233	0.71617	14.4874
MSMEG_0053	0	0-2 min	-1.64177	0.128014	0.6091	13.92
MSMEG_0055	0	0-2 min	-1.04208	0.103414	0.959616	12.2665
MSMEG_0057	0	0-2 min	-1.11757	0.0538872	0.894801	14.9933
MSMEG_0061	2	2-8 min	-0.640301	0.274368	1.56177	14.024
MSMEG_0062	2	2-8 min	-0.544185	0.132783	1.83761	13.8892
MSMEG_0063	0	0-2 min	-0.26405	0.0328629	3.78716	14.3732
MSMEG_0064	0	0-2 min	-0.301333	0.0426894	3.31858	14.6666
MSMEG_0065	1	1-4 min	-0.349626	0.0241391	2.8602	15.5837
MSMEG_0066	1	1-4 min	-0.365179	0.0164599	2.73839	17.5068
MSMEG_0067	2	2-16 min	-0.355688	0.21759	2.81146	14.6477
MSMEG_0068	2	2-16 min	-0.374939	0.174831	2.6671	14.3079
MSMEG_0069	0	0-2 min	-0.799583	0.104387	1.25065	15.1794
MSMEG_0070	1	1-4 min	-0.973562	0.0401074	1.02716	15.1671
MSMEG_0071	2	2-8 min	-0.654269	0.197327	1.52842	14.6985
MSMEG_0073	0	0-2 min	-1.10982	0.101252	0.90105	12.0172
MSMEG_0075	2	2-8 min	-0.69276	0.299834	1.4435	12.3766
MSMEG_0076	0	0-2 min	-1.28717	0.0668847	0.7769	14.1163
MSMEG_0077	2	2-8 min	-0.806895	0.181247	1.23932	14.3808
MSMEG_0078	2	2-8 min	-1.02124	0.412436	0.979199	14.2378
MSMEG_0083	0	0-2 min	-1.0192	0.215606	0.981162	13.8737
MSMEG_0086	0	0-2 min	-1.31765	0.24663	0.758927	13.0811
MSMEG_0088	0	0-2 min	-1.38845	0.198627	0.720228	11.9359
MSMEG_0090	0	0-2 min	-1.14132	0.0952886	0.876181	12.3003
MSMEG_0091	0	0-2 min	-2.17033	0.150049	0.460759	14.8643
MSMEG_0092	0	0-2 min	-2.96045	0.127089	0.337786	16.0959
MSMEG_0093	0	0-2 min	-1.97102	0.110392	0.507352	14.7664
MSMEG_0095	1	1-4 min	-1.65609	0.0912131	0.603831	13.9939
MSMEG_0096	0	0-2 min	-0.145983	0.0757729	6.8501	15.647
MSMEG_0097	2	2-16 min	-0.313137	0.263297	3.1935	14.3485
MSMEG_0098	1	1-4 min	-1.05782	0.129926	0.945343	13.2979
MSMEG_0099	0	0-2 min	-0.81755	0.112884	1.22317	13.3371
MSMEG_0100	1	1-4 min	-1.0987	0.0540722	0.910169	13.4617
MSMEG_0101	0	0-2 min	-1.89847	0.137988	0.526741	14.657
MSMEG_0102	0	0-2 min	-1.12903	0.060327	0.885713	13.439
MSMEG_0103	0	0-2 min	-1.01472	0.153834	0.985497	11.2399
MSMEG_0104	0	0-2 min	-1.18355	0.32752	0.844916	11.0098
MSMEG_0110	0	0-2 min	-1.0462	0.0777101	0.95584	15.485
MSMEG_0113	0	0-2 min	-0.169983	0.0587454	5.88293	13.376
MSMEG_0114	0	0-2 min	-0.575933	0.0812834	1.73631	11.8491
MSMEG_0115	0	0-2 min	-0.8581	0.356327	1.16537	10.1223
MSMEG_0116	2	2-8 min	-0.575287	0.278237	1.73826	11.3565
MSMEG_0117	0	0-2 min	-0.77315	0.141632	1.29341	9.68757
MSMEG_0118	0	0-2 min	-1.41918	0.167613	0.704631	12.3367
MSMEG_0119	0	0-2 min	-2.39007	0.122379	0.418398	16.169
MSMEG_0120	0	0-2 min	-1.71927	0.0900796	0.581643	13.8973
MSMEG_0121	0	0-2 min	-0.812467	0.0912712	1.23082	14.1581
MSMEG_0124	0	0-2 min	-1.1976	0.06943	0.835003	11.6564
MSMEG_0127	0	0-2 min	-0.574167	0.0759364	1.74165	11.686
MSMEG_0128	0	0-2 min	-1.74635	0.170249	0.572623	12.3867
MSMEG_0132	0	0-2 min	-1.11693	0.144889	0.895309	15.8157
MSMEG_0134	1	1-4 min	-1.44324	0.1521	0.692884	14.9941
MSMEG_0137	2	2-8 min	-0.734627	0.315368	1.36123	14.4168
MSMEG_0138	1	1-4 min	-0.422052	0.160225	2.36937	14.4592
MSMEG_0139	1	1-4 min	-0.315307	0.108588	3.17151	14.6188
MSMEG_0140	0	0-2 min	-0.249367	0.088229	4.01016	15.2329
MSMEG_0141	0	0-2 min	-0.233133	0.0609863	4.28939	14.0285
MSMEG_0142	1	1-4 min	-0.618695	0.0535484	1.6163	13.6311
MSMEG_0143	1	1-4 min	-0.604055	0.0717097	1.65548	13.4768
MSMEG_0145	1	1-4 min	-0.642886	0.0670162	1.55549	12.8171
MSMEG_0146	0	0-2 min	-1.7552	0.115616	0.569736	14.2874
MSMEG_0149	2	2-8 min	-0.541646	0.487641	1.84622	9.5974
MSMEG_0150	0	0-2 min	-0.750117	0.072462	1.33313	10.9976
MSMEG_0152	0	0-2 min	-1.141	0.269324	0.876424	10.4565
MSMEG_0153	0	0-2 min	-0.936933	0.331483	1.06731	10.9438
MSMEG_0157	1	1-4 min	-0.760329	0.136187	1.31522	10.7134
MSMEG_0158	1	1-4 min	-0.375314	0.0537695	2.66443	13.4342
MSMEG_0160	2	2-8 min	-0.399983	0.145259	2.5001	10.0977
MSMEG_0161	2	2-8 min	-0.471454	0.251168	2.1211	10.1333
MSMEG_0162	1	1-4 min	-0.430117	0.180461	2.32495	10.4212
MSMEG_0166	0	0-2 min	-1.83227	0.143133	0.545772	13.8583
MSMEG_0167	0	0-4 min	-0.642926	0.141034	1.55539	12.0174
MSMEG_0172	0	0-2 min	-2.06803	0.058641	0.483551	15.7169
MSMEG_0173	0	0-2 min	-1.21995	0.114076	0.819706	13.1292
MSMEG_0175	0	0-2 min	-1.07548	0.147392	0.929815	10.5232
MSMEG_0179	0	0-2 min	-1.10545	0.180666	0.904609	12.8206
MSMEG_0184	0	0-2 min	-0.983483	0.107971	1.01679	11.6671
MSMEG_0185	1	1-4 min	-1.48569	0.197586	0.673088	10.8443
MSMEG_0188	0	0-2 min	-1.20345	0.189265	0.830944	13.3167
MSMEG_0189	0	0-2 min	-1.11387	0.15244	0.897774	10.0633
MSMEG_0191	0	0-2 min	-0.95175	0.112911	1.0507	11.8006
MSMEG_0193	0	0-4 min	-1.12557	0.197997	0.888436	11.6547
MSMEG_0194	1	1-4 min	-1.04715	0.146075	0.954975	14.9202
MSMEG_0196	1	1-4 min	-1.08996	0.191252	0.917467	11.1188
MSMEG_0198	0	0-2 min	-0.713317	0.454476	1.4019	9.49293
MSMEG_0202	1	1-4 min	-1.27911	0.173478	0.781795	13.1265
MSMEG_0203	0	0-2 min	-1.40322	0.0720525	0.712648	14.672
MSMEG_0206	0	0-2 min	-1.3243	0.252017	0.755116	11.6334
MSMEG_0212	0	0-2 min	-1.29785	0.0956645	0.770505	13.3978
MSMEG_0214	1	1-4 min	-1.56232	0.403411	0.640073	13.3024
MSMEG_0215	0	0-2 min	-1.26343	0.120546	0.791494	13.6009
MSMEG_0216	1	1-4 min	-0.429879	0.0307559	2.32624	15.1352
MSMEG_0219	0	0-2 min	-1.49867	0.0868169	0.66726	14.3829
MSMEG_0220	0	0-2 min	-1.78325	0.216041	0.560774	13.4585
MSMEG_0221	1	1-4 min	-1.78421	0.443759	0.560472	13.2309
MSMEG_0225	1	1-4 min	-1.27884	0.135413	0.781957	14.956
MSMEG_0226	0	0-2 min	-2.44175	0.402162	0.409542	15.0254
MSMEG_0227	0	0-2 min	-1.49405	0.237517	0.669322	14.4559
MSMEG_0228	0	0-2 min	-1.63282	0.204578	0.612439	11.3084
MSMEG_0229	2	2-8 min	-0.456042	0.208453	2.19278	15.4734
MSMEG_0230	0	0-2 min	-2.00715	0.292552	0.498219	15.6823
MSMEG_0231	1	1-8 min	-0.574589	0.087312	1.74037	14.0739
MSMEG_0232	0	0-2 min	-0.669333	0.105271	1.49402	12.8527
MSMEG_0233	0	0-2 min	-1.27385	0.0641063	0.785022	15.9791
MSMEG_0234	0	0-2 min	-0.669767	0.0740162	1.49306	15.4785
MSMEG_0235	0	0-2 min	-1.52212	0.152205	0.65698	13.6617
MSMEG_0236	0	0-2 min	-1.0447	0.103313	0.957213	14.0994
MSMEG_0237	0	0-2 min	-1.29815	0.072121	0.770327	11.8269
MSMEG_0241	1	1-4 min	-1.19978	0.0930362	0.833484	14.9778
MSMEG_0242	0	0-4 min	-1.34192	0.065509	0.745201	14.9803
MSMEG_0243	1	1-4 min	-0.467312	0.0348826	2.1399	17.6133
MSMEG_0244	1	1-4 min	-0.721869	0.0279353	1.38529	16.8143
MSMEG_0246	1	1-4 min	-0.97115	0.104613	1.02971	14.0784
MSMEG_0248	0	0-2 min	-1.58612	0.1711	0.630471	13.658
MSMEG_0249	0	0-2 min	-1.19688	0.110079	0.835503	13.1476
MSMEG_0251	0	0-2 min	-1.6207	0.106315	0.617017	15.2091
MSMEG_0252	0	0-2 min	-2.03817	0.142529	0.490637	14.7341
MSMEG_0253	0	0-2 min	-1.1328	0.0639623	0.882768	13.5505
MSMEG_0254	1	1-4 min	-0.869345	0.072646	1.15029	12.9456
MSMEG_0256	1	1-4 min	-1.21776	0.192425	0.821179	12.3668
MSMEG_0259	0	0-2 min	-0.9823	0.0654486	1.01802	11.5024
MSMEG_0260	0	0-4 min	-1.01545	0.100645	0.984786	12.3941
MSMEG_0261	0	0-2 min	-1.07198	0.0745671	0.93285	15.0702
MSMEG_0262	1	1-4 min	-1.11983	0.0617865	0.892992	13.4086
MSMEG_0268	0	0-4 min	-0.900773	0.0763053	1.11016	13.9802
MSMEG_0270	0	0-2 min	-0.696483	0.0745622	1.43578	12.2369
MSMEG_0271	0	0-2 min	-0.604867	0.278186	1.65326	9.0875
MSMEG_0278	0	0-2 min	-0.951383	0.383205	1.0511	10.6636
MSMEG_0281	0	0-2 min	-1.03652	0.266983	0.96477	9.68917
MSMEG_0284	0	0-2 min	-0.34735	0.138568	2.87894	12.0878
MSMEG_0286	0	0-2 min	-0.358783	0.144298	2.7872	9.78907
MSMEG_0289	0	0-2 min	-0.813483	0.0948531	1.22928	10.9932
MSMEG_0290	1	1-4 min	-1.53299	0.147912	0.652321	12.0029
MSMEG_0291	2	2-8 min	-0.872157	0.395077	1.14658	9.4497
MSMEG_0294	0	0-2 min	-1.47797	0.162967	0.676605	11.8359
MSMEG_0301	0	0-2 min	-1.0449	0.0944797	0.957029	12.8239
MSMEG_0303	0	0-2 min	-1.14785	0.264178	0.871194	9.94253
MSMEG_0304	1	1-4 min	-1.49646	0.15776	0.668244	11.7349
MSMEG_0307	0	0-2 min	-1.5241	0.124337	0.656125	10.6502
MSMEG_0309	0	0-2 min	-0.8186	0.0851666	1.2216	13.4344
MSMEG_0311	0	0-2 min	-0.9733	0.0877119	1.02743	15.3006
MSMEG_0312	2	2-8 min	-0.758275	0.448063	1.31878	13.8543
MSMEG_0314	1	1-4 min	-1.42256	0.103777	0.702958	14.3046
MSMEG_0315	1	1-4 min	-1.10934	0.084284	0.901437	13.9753
MSMEG_0316	0	0-2 min	-1.09422	0.0906972	0.913896	13.1251
MSMEG_0317	0	0-2 min	-1.82825	0.0761077	0.546971	16.3464
MSMEG_0319	0	0-4 min	-0.847918	0.079895	1.17936	13.7774
MSMEG_0321	0	0-2 min	-1.24088	0.126086	0.805878	13.407
MSMEG_0323	0	0-4 min	-0.813948	0.400994	1.22858	9.74253
MSMEG_0325	0	0-8 min	-0.533054	0.233342	1.87598	10.1398
MSMEG_0327	0	0-2 min	-0.526267	0.0465702	1.90018	9.7831
MSMEG_0328	2	2-8 min	-0.435738	0.404083	2.29496	9.8422
MSMEG_0332	0	0-4 min	-0.961691	0.156278	1.03983	10.7616
MSMEG_0337	1	1-4 min	-0.647471	0.217722	1.54447	10.7126
MSMEG_0339	1	1-4 min	-0.435983	0.113185	2.29367	10.0437
MSMEG_0340	0	0-2 min	-0.486233	0.230971	2.05663	10.4296
MSMEG_0341	0	0-2 min	-1.03325	0.0788231	0.96782	12.001
MSMEG_0342	1	1-4 min	-0.928531	0.15656	1.07697	11.4503
MSMEG_0343	0	0-2 min	-1.73398	0.17186	0.576707	12.0573
MSMEG_0344	0	0-2 min	-0.986233	0.306642	1.01396	11.6392
MSMEG_0346	0	0-2 min	-1.26572	0.0581994	0.790066	11.9489
MSMEG_0349	2	2-8 min	-0.897004	0.247184	1.11482	11.1056
MSMEG_0350	2	2-8 min	-0.703093	0.331655	1.42229	10.9471
MSMEG_0351	2	2-8 min	-0.700514	0.290247	1.42752	11.3846
MSMEG_0354	1	1-4 min	-0.299162	0.155332	3.34267	11.5789
MSMEG_0355	2	2-8 min	-0.486111	0.22676	2.05714	11.6475
MSMEG_0357	0	0-4 min	-0.46593	0.139125	2.14625	11.548
MSMEG_0358	0	0-2 min	-1.36758	0.0990594	0.731217	13.0415
MSMEG_0360	0	0-2 min	-0.956467	0.144565	1.04551	19.356
MSMEG_0361	0	0-2 min	-1.01623	0.0466443	0.984026	14.3328
MSMEG_0362	0	0-2 min	-1.20582	0.151389	0.829313	11.3024
MSMEG_0363	0	0-2 min	-1.95357	0.128114	0.511884	14.647
MSMEG_0364	0	0-2 min	-1.14858	0.0779794	0.870638	15.7005
MSMEG_0365	0	0-2 min	-1.1149	0.0982669	0.896941	13.1794
MSMEG_0366	1	1-4 min	-0.898867	0.045943	1.11251	14.7941
MSMEG_0367	0	0-2 min	-0.87065	0.0854197	1.14857	12.976
MSMEG_0368	0	0-2 min	-1.67998	0.0913691	0.595244	14.1686
MSMEG_0371	1	1-4 min	-0.650114	0.0859539	1.53819	14.2874
MSMEG_0372	1	1-4 min	-0.561476	0.0661728	1.78102	14.6396
MSMEG_0373	1	1-4 min	-0.947033	0.10276	1.05593	15.4449
MSMEG_0374	0	0-2 min	-1.41583	0.146647	0.706298	9.27453
MSMEG_0376	0	0-2 min	-0.9004	0.136558	1.11062	12.1605
MSMEG_0378	1	1-4 min	-0.538626	0.169577	1.85658	9.56697
MSMEG_0381	1	1-4 min	-1.79875	0.159033	0.555943	16.3703
MSMEG_0382	2	2-8 min	-0.667144	0.402204	1.49893	16.2156
MSMEG_0383	1	1-4 min	-1.11855	0.0559024	0.894016	17.1992
MSMEG_0385	0	0-2 min	-1.94018	0.154365	0.515415	13.4708
MSMEG_0386	0	0-2 min	-2.46385	0.133482	0.405869	14.7658
MSMEG_0387	1	1-4 min	-2.01125	0.10653	0.497202	15.5498
MSMEG_0388	1	1-4 min	-1.13648	0.0539776	0.879911	15.7387
MSMEG_0391	0	0-4 min	-1.54918	0.171107	0.645504	17.5818
MSMEG_0393	0	0-2 min	-1.67108	0.144228	0.598414	15.1813
MSMEG_0394	0	0-2 min	-3.00673	0.302546	0.332587	16.0914
MSMEG_0397	1	1-4 min	-1.18881	0.0968983	0.841176	13.1271
MSMEG_0398	0	0-2 min	-1.3325	0.0987709	0.750469	14.6449
MSMEG_0399	0	0-2 min	-1.52575	0.120322	0.655415	18.5266
MSMEG_0400	2	2-8 min	-0.617665	0.446635	1.619	16.6431
MSMEG_0401	2	2-8 min	-0.492052	0.199456	2.0323	16.6708
MSMEG_0402	2	2-8 min	-0.171057	0.103536	5.846	16.5644
MSMEG_0404	1	1-4 min	-0.193564	0.053707	5.16624	15.7531
MSMEG_0406	1	1-4 min	-0.654598	0.0593911	1.52766	13.1661
MSMEG_0408	2	2-8 min	-0.497098	0.154336	2.01168	14.7078
MSMEG_0409	0	0-2 min	-1.95342	0.0684762	0.511924	15.965
MSMEG_0411	2	2-8 min	-0.584473	0.454334	1.71094	14.8776
MSMEG_0412	2	2-8 min	-0.650336	0.0942401	1.53767	15.297
MSMEG_0413	0	0-2 min	-1.23227	0.112978	0.811513	12.3063
MSMEG_0414	0	0-4 min	-0.186764	0.169328	5.35436	12.5064
MSMEG_0415	0	0-2 min	-1.19845	0.0845404	0.834411	16.308
MSMEG_0416	0	0-2 min	-1.3987	0.257675	0.71495	12.9571
MSMEG_0418	1	1-4 min	-1.22239	0.435617	0.818071	10.5032
MSMEG_0422	0	0-2 min	-1.48252	0.0594078	0.674529	15.2455
MSMEG_0423	0	0-2 min	-1.41768	0.0674946	0.705376	13.5542
MSMEG_0424	1	1-4 min	-0.619405	0.0562755	1.61445	13.723
MSMEG_0425	0	0-4 min	-0.727264	0.0649917	1.37502	12.0383
MSMEG_0426	0	0-2 min	-1.54335	0.172191	0.647941	11.2774
MSMEG_0429	0	0-2 min	-1.62992	0.254607	0.613528	12.9529
MSMEG_0430	0	0-2 min	-0.91215	0.0991161	1.09631	11.1829
MSMEG_0431	1	1-4 min	-1.47196	0.252871	0.679368	11.1907
MSMEG_0432	0	0-4 min	-0.862379	0.111056	1.15958	10.4518
MSMEG_0433	0	0-2 min	-0.867183	0.15608	1.15316	10.5384
MSMEG_0434	0	0-2 min	-1.03517	0.149233	0.966028	14.6525
MSMEG_0438	0	0-4 min	-1.38793	0.180884	0.7205	13.7832
MSMEG_0439	1	1-4 min	-1.3272	0.0704974	0.753469	13.0069
MSMEG_0440	2	2-8 min	-0.571621	0.336187	1.74941	14.4539
MSMEG_0443	0	0-2 min	-1.47867	0.149743	0.676285	12.0021
MSMEG_0445	0	0-2 min	-0.860183	0.0622001	1.16254	13.1293
MSMEG_0447	1	1-4 min	-0.720069	0.172734	1.38876	11.678
MSMEG_0449	1	1-4 min	-1.2614	0.042143	0.792773	12.0208
MSMEG_0451	0	0-2 min	-0.666983	0.121034	1.49929	13.1073
MSMEG_0452	2	2-8 min	-0.476377	0.312003	2.09918	12.5571
MSMEG_0453	0	0-2 min	-1.67058	0.232518	0.598593	11.3347
MSMEG_0454	0	0-2 min	-1.04117	0.101861	0.960461	14.0657
MSMEG_0455	0	0-4 min	-0.950937	0.0866722	1.05159	12.9569
MSMEG_0457	0	0-2 min	-1.89612	0.122422	0.527394	15.2
MSMEG_0458	0	0-2 min	-0.82405	0.251617	1.21352	11.5829
MSMEG_0460	0	0-2 min	-1.95147	0.440646	0.512435	12.6604
MSMEG_0461	0	0-2 min	-1.05575	0.320667	0.947194	11.2708
MSMEG_0463	1	1-4 min	-1.00662	0.282118	0.993424	10.8626
MSMEG_0464	0	0-2 min	-0.612533	0.0728602	1.63256	15.6829
MSMEG_0465	0	0-2 min	-1.70498	0.317468	0.586516	14.5448
MSMEG_0469	0	0-2 min	-1.00933	0.148733	0.990753	11.6405
MSMEG_0470	1	1-4 min	-1.49963	0.378537	0.666833	10.7603
MSMEG_0471	0	0-2 min	-1.73288	0.268942	0.577073	11.164
MSMEG_0478	0	0-2 min	-0.629533	0.112717	1.58848	9.45837
MSMEG_0479	0	0-4 min	-0.568263	0.408388	1.75975	10.1976
MSMEG_0480	0	0-2 min	-3.30647	0.178588	0.302438	12.7531
MSMEG_0482	0	0-2 min	-0.9781	0.188986	1.02239	9.9356
MSMEG_0485	0	0-2 min	-1.28558	0.239572	0.777857	11.8775
MSMEG_0491	0	0-2 min	-2.03713	0.159145	0.490886	14.2197
MSMEG_0492	1	1-4 min	-1.06168	0.0684832	0.941903	11.981
MSMEG_0500	0	0-4 min	-1.07691	0.175358	0.928582	11.3396
MSMEG_0502	0	0-2 min	-0.9877	0.153028	1.01245	11.9241
MSMEG_0503	0	0-2 min	-1.69237	0.179133	0.590888	11.311
MSMEG_0504	0	0-2 min	-1.27355	0.0523314	0.785207	10.9567
MSMEG_0516	0	0-4 min	-0.332249	0.383204	3.00979	9.31693
MSMEG_0518	0	0-4 min	-0.500615	0.0564494	1.99754	10.4039
MSMEG_0519	0	0-2 min	-1.00267	0.243347	0.99734	10.3384
MSMEG_0520	0	0-2 min	-0.4572	0.0785141	2.18723	14.1067
MSMEG_0523	0	0-2 min	-1.45268	0.212914	0.688381	10.0005
MSMEG_0526	0	0-2 min	-1.19052	0.135334	0.839971	10.4783
MSMEG_0529	1	1-4 min	-1.73555	0.171295	0.576187	13.5492
MSMEG_0530	0	0-2 min	-1.49307	0.0809446	0.669762	16.5977
MSMEG_0531	1	1-4 min	-0.909379	0.0956628	1.09965	14.7282
MSMEG_0532	0	0-2 min	-2.42008	0.241278	0.413209	13.3269
MSMEG_0536	1	1-4 min	-0.853636	0.384367	1.17146	13.3961
MSMEG_0537	1	1-4 min	-1.88917	0.218956	0.529333	14.6949
MSMEG_0538	0	0-2 min	-2.24568	0.120193	0.445299	14.9363
MSMEG_0539	0	0-2 min	-1.83435	0.0971746	0.545152	16.2894
MSMEG_0541	0	0-2 min	-2.44497	0.232998	0.409004	14.9237
MSMEG_0542	0	0-2 min	-2.35033	0.176565	0.425472	14.7059
MSMEG_0543	0	0-2 min	-1.78618	0.308828	0.559853	10.8843
MSMEG_0546	0	0-2 min	-2.9077	0.218998	0.343914	13.0736
MSMEG_0547	2	2-8 min	-0.716994	0.272146	1.39471	12.8247
MSMEG_0548	0	0-2 min	-1.39308	0.10532	0.717832	12.8867
MSMEG_0549	1	1-4 min	-1.15018	0.0743059	0.869432	16.0947
MSMEG_0550	0	0-2 min	-0.835467	0.0894976	1.19694	15.8368
MSMEG_0551	0	0-2 min	-1.71445	0.0925867	0.583277	15.6662
MSMEG_0552	0	0-2 min	-0.972633	0.221951	1.02814	14.8437
MSMEG_0553	0	0-2 min	-1.55147	0.196918	0.644551	12.1857
MSMEG_0554	1	1-4 min	-1.22463	0.244712	0.816571	10.7113
MSMEG_0558	0	0-4 min	-1.22201	0.198488	0.818324	13.3388
MSMEG_0559	0	0-2 min	-0.53945	0.0811965	1.85374	19.1951
MSMEG_0561	0	0-4 min	-1.2581	0.163813	0.794852	12.5218
MSMEG_0562	0	0-2 min	-0.612017	0.047388	1.63394	13.9631
MSMEG_0563	0	0-4 min	-1.05522	0.0487937	0.947666	13.2136
MSMEG_0564	0	0-2 min	-0.7523	0.0932386	1.32926	12.7982
MSMEG_0565	1	1-4 min	-0.746586	0.0733376	1.33943	11.8232
MSMEG_0566	0	0-2 min	-1.18295	0.262299	0.845344	11.3523
MSMEG_0567	0	0-2 min	-0.70355	0.101593	1.42136	10.3773
MSMEG_0575	1	1-4 min	-1.30551	0.455281	0.765983	12.3087
MSMEG_0576	1	1-4 min	-1.52407	0.0442092	0.656137	11.7769
MSMEG_0579	0	0-2 min	-1.48723	0.133486	0.672389	11.6475
MSMEG_0580	0	0-2 min	-1.1997	0.150992	0.833542	14.256
MSMEG_0582	2	2-8 min	-0.420729	0.37857	2.37683	8.58827
MSMEG_0585	0	0-2 min	-1.0497	0.116294	0.952653	9.24097
MSMEG_0586	0	0-4 min	-0.744223	0.179908	1.34368	15.1275
MSMEG_0588	0	0-2 min	-1.11203	0.227503	0.899254	9.51333
MSMEG_0592	0	0-4 min	-1.08623	0.158972	0.920614	12.7498
MSMEG_0593	1	1-4 min	-1.33337	0.0408266	0.74998	12.8571
MSMEG_0594	1	1-4 min	-1.072	0.0584725	0.932836	13.2443
MSMEG_0595	0	0-2 min	-1.58507	0.162199	0.630888	12.9945
MSMEG_0596	0	0-2 min	-1.67145	0.225583	0.598283	11.8432
MSMEG_0597	0	0-2 min	-1.9672	0.226217	0.508337	12.6208
MSMEG_0598	0	0-2 min	-1.8663	0.272027	0.53582	13.4889
MSMEG_0599	0	0-2 min	-1.12877	0.132379	0.885923	13.0625
MSMEG_0600	1	1-4 min	-1.69733	0.107097	0.589159	13.0155
MSMEG_0601	0	0-2 min	-1.0869	0.203082	0.920048	12.7656
MSMEG_0603	2	2-8 min	-0.537729	0.340322	1.85967	11.7217
MSMEG_0604	1	1-4 min	-1.36517	0.21031	0.732511	11.8436
MSMEG_0607	0	0-2 min	-1.3824	0.184839	0.72338	12.3512
MSMEG_0608	0	0-2 min	-2.12463	0.185785	0.470669	13.9425
MSMEG_0611	0	0-4 min	-1.07182	0.252478	0.93299	8.64227
MSMEG_0612	0	0-4 min	-0.804614	0.274852	1.24283	12.748
MSMEG_0613	0	0-2 min	-1.56158	0.343321	0.640376	12.1124
MSMEG_0614	2	2-8 min	-0.598651	0.348462	1.67042	14.3097
MSMEG_0617	2	2-8 min	-0.615451	0.497811	1.62482	11.8998
MSMEG_0618	1	1-4 min	-0.090631	0.0810383	11.0338	12.3919
MSMEG_0619	1	1-4 min	-0.330014	0.161224	3.03017	11.8211
MSMEG_0620	1	1-4 min	-0.202736	0.19104	4.93253	11.7627
MSMEG_0621	1	1-4 min	-0.187107	0.219612	5.34453	12.126
MSMEG_0622	1	1-4 min	-0.314336	0.0800037	3.18131	12.6787
MSMEG_0623	1	1-4 min	-0.329502	0.101631	3.03488	12.1331
MSMEG_0624	2	2-8 min	-0.240048	0.282499	4.16584	11.703
MSMEG_0625	0	0-2 min	-1.42188	0.117437	0.703293	12.7537
MSMEG_0627	1	1-4 min	-0.710831	0.0264518	1.4068	13.0821
MSMEG_0628	0	0-2 min	-1.47297	0.104449	0.678902	14.6851
MSMEG_0629	0	0-2 min	-1.26818	0.109056	0.78853	12.9316
MSMEG_0630	1	1-4 min	-1.46533	0.492573	0.682442	10.6304
MSMEG_0632	0	0-2 min	-1.72595	0.145602	0.579391	13.084
MSMEG_0633	1	1-4 min	-1.08073	0.0356953	0.925298	12.6581
MSMEG_0634	0	0-4 min	-0.889554	0.133759	1.12416	12.9194
MSMEG_0635	0	0-2 min	-1.96848	0.166941	0.508005	15.2352
MSMEG_0638	0	0-2 min	-1.71148	0.0929995	0.584288	15.2944
MSMEG_0639	2	2-8 min	-0.432854	0.246792	2.31025	16.241
MSMEG_0642	1	1-4 min	-1.30063	0.13422	0.768859	16.6633
MSMEG_0643	0	0-2 min	-0.929283	0.0573321	1.0761	17.0935
MSMEG_0645	0	0-2 min	-1.33982	0.0510636	0.746371	16.5664
MSMEG_0646	1	1-4 min	-0.942245	0.385058	1.06129	8.74233
MSMEG_0650	0	0-2 min	-1.3523	0.126723	0.739481	11.2036
MSMEG_0652	0	0-2 min	-1.67063	0.195915	0.598575	13.0329
MSMEG_0655	0	0-2 min	-0.955083	0.151445	1.04703	10.0548
MSMEG_0656	0	0-2 min	-1.8992	0.124759	0.526537	12.0884
MSMEG_0661	0	0-4 min	-0.685943	0.145221	1.45785	11.7395
MSMEG_0662	1	1-4 min	-1.0548	0.266661	0.948049	11.3312
MSMEG_0665	0	0-2 min	-0.876983	0.148027	1.14027	12.1344
MSMEG_0666	2	2-8 min	-0.418	0.383513	2.39234	9.973
MSMEG_0667	0	0-2 min	-1.7205	0.18854	0.581226	10.8845
MSMEG_0668	0	0-2 min	-1.60468	0.198875	0.623176	13.8965
MSMEG_0669	1	1-8 min	-0.518363	0.325021	1.92915	9.28367
MSMEG_0670	0	0-2 min	-1.13682	0.0764959	0.879649	12.2727
MSMEG_0671	2	2-8 min	-0.60067	0.269018	1.66481	11.5429
MSMEG_0672	1	1-4 min	-1.25362	0.191151	0.797687	12.1217
MSMEG_0673	0	0-2 min	-0.440983	0.0581086	2.26766	14.5379
MSMEG_0674	0	0-2 min	-2.95113	0.152565	0.338853	14.7492
MSMEG_0678	0	0-2 min	-1.89698	0.092782	0.527153	14.757
MSMEG_0679	1	1-4 min	-1.1119	0.0479907	0.899365	14.3146
MSMEG_0680	1	1-4 min	-1.60232	0.0378887	0.624096	12.5434
MSMEG_0683	1	1-4 min	-1.178	0.251975	0.848893	14.1376
MSMEG_0684	2	2-8 min	-0.552001	0.494028	1.81159	9.02993
MSMEG_0686	1	1-4 min	-1.16111	0.190984	0.861242	10.1829
MSMEG_0687	1	1-4 min	-1.0634	0.0873938	0.940384	13.4928
MSMEG_0688	0	0-2 min	-1.35163	0.0673214	0.739846	13.8534
MSMEG_0689	2	2-16 min	-0.206995	0.171604	4.83104	14.459
MSMEG_0690	1	1-4 min	-1.03719	0.0410257	0.964141	14.8431
MSMEG_0691	2	2-16 min	-0.0857319	0.237561	11.6643	13.8183
MSMEG_0692	0	0-2 min	-1.2449	0.0658902	0.803277	14.9822
MSMEG_0693	0	0-2 min	-1.26178	0.10702	0.792529	14.4974
MSMEG_0695	1	1-4 min	-0.876814	0.0719455	1.14049	13.3285
MSMEG_0698	0	0-2 min	-0.47135	0.0603471	2.12157	14.0354
MSMEG_0699	1	1-4 min	-0.902464	0.0487005	1.10808	12.6896
MSMEG_0700	0	0-2 min	-1.13435	0.0799185	0.881562	14.9745
MSMEG_0702	0	0-2 min	-0.4401	0.0641104	2.27221	15.9404
MSMEG_0703	0	0-2 min	-1.3875	0.155604	0.720721	14.1599
MSMEG_0704	0	0-2 min	-1.64578	0.227447	0.607613	14.1798
MSMEG_0705	0	0-2 min	-1.26495	0.085594	0.790545	8.87323
MSMEG_0708	0	0-2 min	-0.88145	0.0957655	1.13449	12.7139
MSMEG_0709	1	1-4 min	-0.485917	0.055553	2.05797	15.721
MSMEG_0710	1	1-4 min	-0.538345	0.0656454	1.85754	15.6011
MSMEG_0711	1	1-4 min	-0.601067	0.0543746	1.66371	15.2379
MSMEG_0712	0	0-2 min	-1.26863	0.197351	0.78825	13.9056
MSMEG_0713	2	2-8 min	-0.615337	0.392528	1.62513	14.5689
MSMEG_0714	2	2-8 min	-0.289827	0.455041	3.45033	8.65353
MSMEG_0717	1	1-4 min	-1.56147	0.149814	0.640422	13.5458
MSMEG_0719	0	0-2 min	-1.91142	0.0857329	0.523172	13.4678
MSMEG_0724	0	0-2 min	-1.13238	0.0747039	0.883093	12.4459
MSMEG_0725	0	0-2 min	-1.0601	0.19004	0.943307	10.7306
MSMEG_0726	0	0-4 min	-0.88609	0.0767645	1.12855	14.8923
MSMEG_0729	1	1-4 min	-1.68808	0.280185	0.59239	12.1834
MSMEG_0731	0	0-2 min	-0.9888	0.0685837	1.01133	12.0505
MSMEG_0732	0	0-2 min	-0.372967	0.0685547	2.6812	12.7884
MSMEG_0736	0	0-2 min	-2.22813	0.0637721	0.448806	16.7411
MSMEG_0737	0	0-2 min	-1.93317	0.124212	0.517286	15.1895
MSMEG_0738	1	1-4 min	-1.02236	0.224534	0.978129	13.5328
MSMEG_0739	1	1-4 min	-1.40321	0.200803	0.712652	13.1583
MSMEG_0741	2	2-8 min	-0.408621	0.208702	2.44725	13.9187
MSMEG_0742	0	0-2 min	-1.35735	0.253135	0.73673	11.7474
MSMEG_0743	0	0-2 min	-1.03122	0.153591	0.969728	13.738
MSMEG_0744	0	0-2 min	-1.15663	0.148106	0.864578	10.4561
MSMEG_0750	0	0-2 min	-2.54727	0.167405	0.392578	15.42
MSMEG_0752	0	0-2 min	-1.78155	0.136614	0.561309	12.5224
MSMEG_0753	0	0-2 min	-2.07043	0.0717261	0.482991	13.9502
MSMEG_0754	0	0-2 min	-1.41117	0.159571	0.708634	15.243
MSMEG_0755	0	0-2 min	-1.05238	0.109114	0.950224	13.0553
MSMEG_0756	0	0-2 min	-1.33828	0.10479	0.747226	13.9651
MSMEG_0757	0	0-2 min	-0.8953	0.0807884	1.11694	13.0747
MSMEG_0758	0	0-2 min	-1.31952	0.169951	0.757853	12.8756
MSMEG_0759	0	0-2 min	-1.55207	0.0978288	0.644302	15.6755
MSMEG_0760	1	1-4 min	-1.35994	0.272969	0.735325	15.3575
MSMEG_0761	0	0-2 min	-1.26157	0.13214	0.792665	15.298
MSMEG_0764	0	0-2 min	-0.852983	0.0835319	1.17236	13.239
MSMEG_0766	0	0-2 min	-1.21608	0.0839179	0.822312	14.5681
MSMEG_0767	1	1-4 min	-1.68656	0.193309	0.592921	14.2277
MSMEG_0768	1	1-4 min	-1.32019	0.14709	0.757466	15.5648
MSMEG_0771	1	1-4 min	-1.06749	0.316201	0.936777	10.6874
MSMEG_0773	0	0-2 min	-1.28573	0.377712	0.777766	11.4688
MSMEG_0775	0	0-2 min	-1.3709	0.129812	0.729448	13.9024
MSMEG_0776	0	0-2 min	-1.92917	0.108658	0.518359	14.4411
MSMEG_0777	0	0-2 min	-0.3693	0.0853526	2.70783	15.4852
MSMEG_0778	2	2-8 min	-0.547668	0.437241	1.82592	11.7344
MSMEG_0779	1	1-4 min	-0.965826	0.237518	1.03538	11.9468
MSMEG_0780	0	0-2 min	-1.36938	0.223872	0.730256	11.2534
MSMEG_0781	2	2-16 min	-0.355354	0.462393	2.8141	13.6619
MSMEG_0782	2	2-16 min	-0.286572	0.373238	3.48953	13.5838
MSMEG_0783	0	0-2 min	-1.02367	0.0625173	0.97688	13.7302
MSMEG_0784	1	1-4 min	-1.56999	0.0408759	0.636948	13.3259
MSMEG_0787	1	1-4 min	-1.23473	0.172686	0.809895	14.0494
MSMEG_0788	0	0-2 min	-1.93975	0.173049	0.51553	14.1563
MSMEG_0789	0	0-2 min	-1.19473	0.146246	0.837007	14.3702
MSMEG_0790	0	0-2 min	-1.14807	0.134924	0.87103	14.7639
MSMEG_0791	0	0-2 min	-1.40685	0.078962	0.710808	15.1774
MSMEG_0792	1	1-4 min	-1.49305	0.348449	0.66977	15.0734
MSMEG_0799	0	0-2 min	-1.00573	0.11583	0.994299	12.8856
MSMEG_0800	0	0-2 min	-0.598467	0.133312	1.67094	12.259
MSMEG_0801	0	0-2 min	-1.32778	0.0882203	0.753135	14.6803
MSMEG_0802	1	1-4 min	-1.31195	0.0940026	0.762221	13.1039
MSMEG_0806	0	0-2 min	-1.0916	0.052001	0.916086	13.4875
MSMEG_0807	1	1-4 min	-1.38181	0.0221957	0.723686	13.1708
MSMEG_0810	0	0-2 min	-0.851767	0.10454	1.17403	12.7848
MSMEG_0812	0	0-2 min	-0.718867	0.0983446	1.39108	12.2922
MSMEG_0814	1	1-4 min	-0.48735	0.0547376	2.05191	15.6223
MSMEG_0815	0	0-2 min	-1.6559	0.195417	0.603901	13.2961
MSMEG_0816	0	0-2 min	-0.78755	0.0738841	1.26976	12.0754
MSMEG_0818	0	0-4 min	-1.1244	0.253391	0.889366	10.798
MSMEG_0825	1	1-4 min	-1.18641	0.0784863	0.842876	16.7119
MSMEG_0826	0	0-2 min	-1.3025	0.0720381	0.767754	16.3135
MSMEG_0827	1	1-4 min	-1.22718	0.187459	0.814877	10.5099
MSMEG_0828	0	0-2 min	-0.813767	0.0968403	1.22885	12.5794
MSMEG_0830	0	0-2 min	-0.725967	0.0587014	1.37747	14.6159
MSMEG_0832	0	0-4 min	-1.07549	0.0747788	0.929807	14.9539
MSMEG_0833	0	0-2 min	-3.10647	0.270058	0.321909	17.6861
MSMEG_0834	0	0-2 min	-2.73028	0.182592	0.366262	16.5406
MSMEG_0835	0	0-2 min	-0.981467	0.0538071	1.01888	16.1325
MSMEG_0836	2	2-8 min	-0.591931	0.297027	1.68939	15.9479
MSMEG_0837	1	1-4 min	-0.974098	0.145317	1.02659	15.2311
MSMEG_0838	0	0-2 min	-1.59533	0.204597	0.626828	13.0579
MSMEG_0839	0	0-2 min	-1.19267	0.319381	0.838457	12.3379
MSMEG_0840	0	0-4 min	-0.553493	0.111073	1.80671	14.8853
MSMEG_0843	2	2-8 min	-0.666824	0.364791	1.49965	14.4973
MSMEG_0844	2	2-8 min	-0.682276	0.442733	1.46568	14.4227
MSMEG_0848	1	1-4 min	-1.04951	0.0952582	0.952822	14.4711
MSMEG_0849	0	0-4 min	-1.16775	0.209905	0.856345	13.3678
MSMEG_0850	0	0-2 min	-1.16562	0.424909	0.857915	11.2315
MSMEG_0855	0	0-2 min	-0.993367	0.133927	1.00668	12.4806
MSMEG_0859	1	1-4 min	-1.33478	0.230785	0.749189	13.9344
MSMEG_0860	1	1-4 min	-1.35232	0.0468449	0.739469	14.8027
MSMEG_0861	1	1-4 min	-1.14601	0.0715787	0.872595	15.3419
MSMEG_0862	1	1-4 min	-1.07885	0.122582	0.926913	13.6676
MSMEG_0863	0	0-2 min	-1.74258	0.101814	0.573861	13.6061
MSMEG_0864	2	2-8 min	-0.454177	0.319922	2.20178	12.7248
MSMEG_0865	1	1-4 min	-0.686062	0.0404932	1.45759	12.198
MSMEG_0866	0	0-2 min	-2.0419	0.0961625	0.48974	15.9886
MSMEG_0867	0	0-2 min	-1.09787	0.125856	0.910857	14.1346
MSMEG_0868	0	0-2 min	-0.264417	0.145436	3.78191	7.21397
MSMEG_0870	0	0-2 min	-0.33365	0.0760163	2.99715	9.9292
MSMEG_0874	0	0-2 min	-1.75953	0.242332	0.568333	12.2907
MSMEG_0875	0	0-2 min	-1.24558	0.0846437	0.802837	12.2578
MSMEG_0876	0	0-2 min	-0.757617	0.0567521	1.31993	13.2109
MSMEG_0878	0	0-4 min	-0.90563	0.116272	1.1042	13.4109
MSMEG_0880	1	1-4 min	-0.453379	0.0600884	2.20566	19.156
MSMEG_0881	0	0-4 min	-0.495925	0.284514	2.01643	11.4479
MSMEG_0882	1	1-4 min	-1.5413	0.223098	0.648805	13.3514
MSMEG_0883	0	0-4 min	-0.681776	0.12721	1.46676	11.7699
MSMEG_0884	0	0-2 min	-1.95098	0.0868628	0.512562	13.0892
MSMEG_0885	1	1-4 min	-0.514702	0.0408317	1.94287	13.7633
MSMEG_0886	0	0-4 min	-0.582576	0.099738	1.71651	12.3343
MSMEG_0887	2	2-8 min	-0.567167	0.306769	1.76315	12.3722
MSMEG_0888	1	1-4 min	-0.779348	0.0162034	1.28312	12.6419
MSMEG_0889	0	0-2 min	-0.9067	0.188959	1.1029	13.2434
MSMEG_0890	0	0-2 min	-1.20843	0.10591	0.827518	12.6168
MSMEG_0891	0	0-2 min	-2.23963	0.347266	0.446502	11.6481
MSMEG_0895	0	0-2 min	-2.00615	0.224599	0.498467	13.834
MSMEG_0899	0	0-2 min	-1.455	0.128083	0.687285	13.9104
MSMEG_0900	0	0-2 min	-1.02882	0.180863	0.97199	12.097
MSMEG_0901	0	0-2 min	-0.5784	0.104451	1.72891	14.5935
MSMEG_0902	0	0-4 min	-0.751471	0.164809	1.33072	11.1292
MSMEG_0903	0	0-2 min	-0.61275	0.067647	1.63199	16.344
MSMEG_0904	1	1-4 min	-1.11801	0.0842285	0.894445	16.0326
MSMEG_0906	0	0-2 min	-2.28732	0.150349	0.437194	14.3609
MSMEG_0909	0	0-2 min	-2.19882	0.0752368	0.45479	14.6222
MSMEG_0911	2	2-8 min	-0.625227	0.250697	1.59942	14.283
MSMEG_0912	0	0-2 min	-0.635483	0.0969615	1.57361	14.9286
MSMEG_0913	0	0-2 min	-1.03403	0.0810435	0.967087	17.2235
MSMEG_0914	1	1-4 min	-1.44639	0.309292	0.691375	12.8116
MSMEG_0915	0	0-2 min	-1.06153	0.0711026	0.942034	14.7733
MSMEG_0916	0	0-2 min	-2.41883	0.136416	0.413422	15.5434
MSMEG_0917	1	1-4 min	-1.16578	0.0430897	0.857796	13.6076
MSMEG_0918	1	1-4 min	-0.993471	0.0612679	1.00657	14.4601
MSMEG_0919	1	1-4 min	-0.724319	0.0533472	1.38061	14.6208
MSMEG_0920	0	0-2 min	-1.74587	0.119169	0.572781	16.2177
MSMEG_0921	0	0-2 min	-1.49655	0.0846573	0.668204	15.0171
MSMEG_0922	1	1-4 min	-1.12112	0.126749	0.891968	14.4394
MSMEG_0923	0	0-2 min	-1.86048	0.121851	0.537495	14.9195
MSMEG_0924	0	0-2 min	-1.6254	0.089661	0.615233	14.1918
MSMEG_0925	0	0-2 min	-1.42653	0.215889	0.701	11.9864
MSMEG_0926	0	0-2 min	-2.24048	0.126778	0.446332	13.9459
MSMEG_0927	0	0-2 min	-1.65283	0.164814	0.605022	13.6831
MSMEG_0928	0	0-2 min	-0.65805	0.074671	1.51964	14.8146
MSMEG_0929	0	0-2 min	-2.01263	0.10186	0.496861	15.4813
MSMEG_0930	0	0-2 min	-1.04378	0.171036	0.958053	13.6717
MSMEG_0932	0	0-2 min	-1.47142	0.0903757	0.679617	16.952
MSMEG_0933	0	0-2 min	-1.065	0.0718256	0.938967	15.5298
MSMEG_0934	1	1-4 min	-1.38618	0.136688	0.721408	14.0347
MSMEG_0935	2	2-8 min	-0.692577	0.386249	1.44388	15.6014
MSMEG_0936	0	0-2 min	-1.10923	0.0741121	0.901524	14.0031
MSMEG_0937	1	1-4 min	-1.1378	0.15384	0.878889	13.534
MSMEG_0938	0	0-2 min	-1.69472	0.0605927	0.590069	15.2088
MSMEG_0939	0	0-2 min	-1.46987	0.0790717	0.680334	15.2881
MSMEG_0940	1	1-4 min	-1.3286	0.219033	0.752671	15.2411
MSMEG_0941	1	1-4 min	-1.48791	0.0564413	0.672085	14.8595
MSMEG_0944	0	0-2 min	-1.01242	0.0881561	0.987736	18.0664
MSMEG_0945	2	2-8 min	-0.770349	0.199923	1.29811	18.7324
MSMEG_0946	1	1-4 min	-1.2006	0.0954502	0.832917	17.5437
MSMEG_0948	0	0-2 min	-1.70457	0.0877804	0.586659	15.9538
MSMEG_0949	0	0-2 min	-1.46697	0.11907	0.681679	14.273
MSMEG_0950	0	0-2 min	-1.58485	0.187501	0.630975	11.2542
MSMEG_0951	0	0-2 min	-2.04328	0.409632	0.489408	14.8583
MSMEG_0952	0	0-2 min	-1.76187	0.0623917	0.56758	16.126
MSMEG_0953	1	1-4 min	-1.37222	0.163063	0.728747	16.2365
MSMEG_0960	0	0-4 min	-0.944502	0.0917734	1.05876	14.9675
MSMEG_0964	1	1-4 min	-1.30256	0.0587434	0.767719	13.4886
MSMEG_0965	1	1-4 min	-0.505112	0.0521995	1.97976	19.9383
MSMEG_0966	1	1-4 min	-0.708536	0.163669	1.41136	11.0162
MSMEG_0968	1	1-4 min	-0.92439	0.417717	1.08179	11.6632
MSMEG_0969	0	0-4 min	-1.03071	0.0902398	0.970205	14.3463
MSMEG_0970	1	1-4 min	-1.22805	0.0761079	0.814299	14.3948
MSMEG_0971	1	1-4 min	-1.9522	0.0969871	0.512244	14.5489
MSMEG_0972	1	1-4 min	-0.91704	0.0687548	1.09046	14.2836
MSMEG_0975	2	2-8 min	-0.664933	0.235884	1.50391	13.8386
MSMEG_0977	0	0-2 min	-1.48002	0.104578	0.675668	16.2335
MSMEG_0978	0	0-2 min	-1.10865	0.0877476	0.901998	15.0392
MSMEG_0980	0	0-4 min	-0.620071	0.106828	1.61272	8.99883
MSMEG_0983	1	1-4 min	-1.71287	0.0607062	0.583815	13.9111
MSMEG_0984	2	2-8 min	-0.495354	0.371994	2.01876	10.3136
MSMEG_0985	1	1-4 min	-2.12491	0.208767	0.470607	14.9073
MSMEG_0986	0	0-2 min	-1.30653	0.0828811	0.765384	14.7876
MSMEG_0987	0	0-2 min	-0.7813	0.0582646	1.27992	16.6621
MSMEG_0988	0	0-2 min	-1.23575	0.150892	0.809225	12.4391
MSMEG_0989	1	1-4 min	-1.66335	0.253444	0.601197	16.0055
MSMEG_0993	0	0-4 min	-0.906673	0.115328	1.10293	12.7394
MSMEG_0994	0	0-4 min	-1.19912	0.140507	0.833944	12.3415
MSMEG_0995	0	0-2 min	-0.303083	0.126536	3.29942	12.0966
MSMEG_0996	2	2-8 min	-0.518356	0.323117	1.92918	10.3481
MSMEG_0997	0	0-2 min	-0.4628	0.0716022	2.16076	10.6984
MSMEG_0998	1	1-4 min	-1.23287	0.24394	0.811118	9.37083
MSMEG_0999	0	0-2 min	-1.23512	0.167818	0.80964	12.6248
MSMEG_1001	0	0-2 min	-0.9248	0.0841267	1.08131	14.7079
MSMEG_1002	0	0-2 min	-1.3358	0.123638	0.748615	14.6766
MSMEG_1003	1	1-4 min	-1.23507	0.0711229	0.80967	13.171
MSMEG_1004	0	0-2 min	-1.44253	0.256226	0.693225	11.4621
MSMEG_1006	0	0-2 min	-1.35197	0.0750041	0.739663	12.3559
MSMEG_1007	0	0-2 min	-1.48702	0.138961	0.672487	13.886
MSMEG_1010	0	0-2 min	-2.45115	0.239881	0.407972	14.0603
MSMEG_1011	0	0-2 min	-1.59932	0.101229	0.625267	13.7799
MSMEG_1012	1	1-4 min	-1.08542	0.26657	0.921305	10.6303
MSMEG_1013	1	1-4 min	-0.769924	0.0451754	1.29883	11.8328
MSMEG_1014	0	0-2 min	-1.55437	0.0729245	0.643349	12.7479
MSMEG_1015	0	0-2 min	-1.12283	0.11401	0.890604	14.5387
MSMEG_1017	0	0-2 min	-0.6751	0.0375143	1.48126	17.8769
MSMEG_1019	2	2-8 min	-1.04044	0.484084	0.961136	17.0616
MSMEG_1023	0	0-2 min	-0.854817	0.0567818	1.16984	12.4938
MSMEG_1026	1	1-4 min	-1.28013	0.0829833	0.781173	13.1599
MSMEG_1027	0	0-2 min	-0.9738	0.224132	1.0269	10.8391
MSMEG_1028	0	0-2 min	-0.9088	0.0588119	1.10035	17.1388
MSMEG_1029	0	0-2 min	-2.00385	0.235081	0.499039	15.1534
MSMEG_1030	1	1-4 min	-1.3808	0.0867654	0.724215	13.8972
MSMEG_1031	1	1-4 min	-1.00437	0.0437594	0.995652	14.0675
MSMEG_1032	1	1-4 min	-1.11877	0.0402596	0.893841	14.3157
MSMEG_1033	0	0-2 min	-1.3718	0.0339423	0.728969	16.2923
MSMEG_1034	1	1-4 min	-1.0563	0.0463723	0.946699	15.0558
MSMEG_1035	0	0-2 min	-0.554967	0.0684434	1.80191	13.4116
MSMEG_1037	1	1-4 min	-1.00563	0.0742303	0.994405	15.1984
MSMEG_1038	0	0-4 min	-1.3491	0.0724861	0.741233	15.5196
MSMEG_1039	0	0-2 min	-1.11468	0.0879039	0.897116	14.0248
MSMEG_1041	1	1-4 min	-1.24022	0.0663053	0.806309	16.6431
MSMEG_1043	0	0-2 min	-1.33763	0.109444	0.747589	10.7648
MSMEG_1045	0	0-2 min	-0.976183	0.147317	1.0244	12.3189
MSMEG_1046	0	0-2 min	-1.064	0.0477312	0.93985	15.1759
MSMEG_1047	1	1-4 min	-1.34069	0.145539	0.745887	14.6186
MSMEG_1048	1	1-4 min	-1.33546	0.126517	0.748807	14.3916
MSMEG_1049	1	1-4 min	-1.12566	0.0641956	0.888366	14.6401
MSMEG_1050	2	2-8 min	-0.519896	0.450815	1.92346	14.4465
MSMEG_1052	1	1-4 min	-1.31331	0.0891743	0.761434	15.0679
MSMEG_1053	0	0-2 min	-1.05703	0.0773363	0.946044	15.179
MSMEG_1055	0	0-2 min	-1.80548	0.0894867	0.553868	15.4593
MSMEG_1058	0	0-2 min	-1.42997	0.0965734	0.699317	14.7977
MSMEG_1059	1	1-4 min	-1.22902	0.145212	0.813654	13.7291
MSMEG_1060	0	0-2 min	-0.61975	0.0856792	1.61355	16.3214
MSMEG_1061	1	1-4 min	-2.01064	0.166675	0.497355	14.467
MSMEG_1062	1	1-4 min	-1.03522	0.0939664	0.965977	13.8835
MSMEG_1063	0	0-2 min	-2.46462	0.232579	0.405743	13.7858
MSMEG_1064	0	0-2 min	-1.75603	0.0546341	0.569465	14.9111
MSMEG_1067	0	0-2 min	-1.79552	0.118051	0.556943	13.1017
MSMEG_1068	0	0-2 min	-1.27073	0.167215	0.786947	12.3781
MSMEG_1073	1	1-4 min	-1.04881	0.078974	0.953462	13.9237
MSMEG_1075	2	2-8 min	-0.57536	0.358726	1.73804	13.5102
MSMEG_1077	0	0-2 min	-1.32615	0.106106	0.754063	14.5629
MSMEG_1078	0	0-2 min	-1.70817	0.224225	0.585423	13.4178
MSMEG_1080	0	0-2 min	-0.930483	0.239217	1.07471	9.1311
MSMEG_1082	0	0-4 min	-0.236068	0.346411	4.23607	7.98703
MSMEG_1086	0	0-2 min	-0.784117	0.335381	1.27532	8.9587
MSMEG_1089	0	0-4 min	-0.332475	0.312623	3.00774	10.7663
MSMEG_1090	0	0-2 min	-0.212367	0.115318	4.70884	11.0649
MSMEG_1091	1	1-4 min	-0.531917	0.106109	1.87999	10.9831
MSMEG_1094	2	2-8 min	-0.660275	0.46299	1.51452	9.04997
MSMEG_1095	0	0-2 min	-0.423533	0.0867223	2.36109	9.66537
MSMEG_1096	2	2-8 min	-0.454206	0.47854	2.20164	7.46433
MSMEG_1098	0	0-4 min	-0.636962	0.117994	1.56995	10.5355
MSMEG_1099	0	0-2 min	-0.862833	0.210768	1.15897	11.1322
MSMEG_1100	0	0-2 min	-0.479	0.188709	2.08768	10.5973
MSMEG_1101	0	0-2 min	-1.49718	0.248797	0.667921	10.6335
MSMEG_1102	0	0-2 min	-1.24668	0.217897	0.802128	11.6559
MSMEG_1103	0	0-2 min	-1.13545	0.0604423	0.880708	13.4492
MSMEG_1106	0	0-2 min	-0.884733	0.0809136	1.13028	11.0822
MSMEG_1107	0	0-2 min	-0.758217	0.163527	1.31888	10.2194
MSMEG_1108	1	1-4 min	-1.74469	0.0266854	0.573169	13.5444
MSMEG_1109	1	1-4 min	-1.14834	0.147797	0.870825	14.5839
MSMEG_1110	1	1-4 min	-1.30242	0.0325158	0.767801	14.1359
MSMEG_1111	0	0-2 min	-1.55427	0.189616	0.64339	12.8116
MSMEG_1112	0	0-2 min	-0.508183	0.248977	1.96779	10.4043
MSMEG_1114	1	1-4 min	-0.74841	0.0712018	1.33617	11.4646
MSMEG_1115	0	0-2 min	-1.6208	0.184824	0.616979	13.3231
MSMEG_1119	0	0-4 min	-0.606946	0.137498	1.64759	12.5126
MSMEG_1123	0	0-2 min	-1.14287	0.175956	0.874993	12.3803
MSMEG_1127	1	1-4 min	-1.24713	0.257285	0.801843	11.5115
MSMEG_1128	0	0-4 min	-0.390489	0.223298	2.56089	11.696
MSMEG_1130	0	0-2 min	-1.8458	0.252427	0.541771	14.948
MSMEG_1132	0	0-2 min	-1.25977	0.166646	0.793798	13.0353
MSMEG_1133	0	0-2 min	-1.10008	0.102323	0.909022	15.3093
MSMEG_1134	1	1-4 min	-1.43561	0.202259	0.696567	15.0362
MSMEG_1136	0	0-4 min	-1.3842	0.089386	0.722439	15.3961
MSMEG_1138	0	0-2 min	-1.06022	0.420053	0.943203	10.1244
MSMEG_1140	0	0-2 min	-1.29838	0.120017	0.770189	12.5251
MSMEG_1143	1	1-4 min	-1.58656	0.0957561	0.630296	11.7076
MSMEG_1147	2	2-8 min	-0.95823	0.171535	1.04359	11.4391
MSMEG_1148	1	1-4 min	-0.404274	0.250418	2.47357	11.4424
MSMEG_1149	1	1-4 min	-0.333914	0.146289	2.99478	11.4273
MSMEG_1150	0	0-2 min	-0.909733	0.105053	1.09922	13.7728
MSMEG_1151	0	0-2 min	-0.771717	0.131192	1.29581	14.1889
MSMEG_1152	0	0-4 min	-0.269028	0.371391	3.71709	10.1129
MSMEG_1153	0	0-4 min	-0.216831	0.192396	4.61188	10.4202
MSMEG_1154	0	0-2 min	-0.346867	0.260182	2.88295	10.9774
MSMEG_1155	2	2-8 min	-0.143723	0.342558	6.95785	10.0786
MSMEG_1156	1	1-4 min	-0.4798	0.228746	2.0842	10.6426
MSMEG_1157	1	1-4 min	-0.517121	0.129611	1.93378	10.3975
MSMEG_1158	0	0-2 min	-0.3446	0.154164	2.90192	10.5063
MSMEG_1162	0	0-2 min	-0.4499	0.145723	2.22272	7.94663
MSMEG_1163	0	0-2 min	-0.176983	0.196793	5.65025	10.5905
MSMEG_1165	1	1-4 min	-0.640181	0.0327967	1.56206	14.8775
MSMEG_1167	0	0-2 min	-2.13723	0.16987	0.467895	12.0973
MSMEG_1169	0	0-2 min	-1.62918	0.166097	0.613804	12.595
MSMEG_1172	0	0-2 min	-1.7567	0.325184	0.569249	11.9108
MSMEG_1174	2	2-8 min	-0.459129	0.340479	2.17804	11.72
MSMEG_1176	0	0-2 min	-2.2942	0.186694	0.435882	13.6919
MSMEG_1178	0	0-2 min	-1.50587	0.251591	0.664069	12.9861
MSMEG_1183	2	2-8 min	-0.635443	0.185812	1.57371	11.3845
MSMEG_1184	0	0-4 min	-0.623017	0.131288	1.60509	12.3504
MSMEG_1185	0	0-4 min	-1.42905	0.146394	0.699763	11.554
MSMEG_1186	0	0-2 min	-1.03498	0.116629	0.966199	9.6108
MSMEG_1187	0	0-4 min	-0.419093	0.10891	2.3861	10.1913
MSMEG_1188	1	1-4 min	-0.942093	0.082894	1.06147	14.2076
MSMEG_1189	0	0-2 min	-0.874117	0.127047	1.14401	13.764
MSMEG_1193	1	1-4 min	-0.565017	0.0586888	1.76986	12.6836
MSMEG_1195	0	0-2 min	-2.10915	0.145432	0.474125	14.2463
MSMEG_1196	0	0-2 min	-1.81742	0.26477	0.550232	11.4488
MSMEG_1199	1	1-4 min	-1.03616	0.0951949	0.965102	13.1637
MSMEG_1204	0	0-2 min	-2.04993	0.42488	0.487821	12.4193
MSMEG_1211	0	0-2 min	-1.9301	0.177769	0.518108	13.9261
MSMEG_1213	0	0-2 min	-0.992733	0.114061	1.00732	11.484
MSMEG_1214	1	1-4 min	-1.30322	0.280857	0.767328	10.6524
MSMEG_1215	0	0-2 min	-1.56383	0.100967	0.639454	13.4505
MSMEG_1216	2	2-8 min	-0.493687	0.228582	2.02558	10.4042
MSMEG_1221	0	0-2 min	-1.25943	0.303662	0.794008	10.9852
MSMEG_1222	0	0-2 min	-1.14772	0.127553	0.871295	11.7915
MSMEG_1225	0	0-2 min	-0.932183	0.128141	1.07275	11.6845
MSMEG_1226	1	1-4 min	-1.16848	0.419362	0.855815	11.3723
MSMEG_1229	2	2-8 min	-0.655598	0.460292	1.52533	10.2901
MSMEG_1235	0	0-2 min	-1.17572	0.398218	0.850545	9.09587
MSMEG_1236	0	0-4 min	-0.385014	0.0754096	2.59731	12.2661
MSMEG_1237	0	0-4 min	-0.534448	0.245719	1.87109	11.4497
MSMEG_1238	0	0-4 min	-0.806179	0.0954533	1.24042	13.2404
MSMEG_1239	0	0-4 min	-0.781302	0.0844951	1.27991	10.8914
MSMEG_1240	0	0-2 min	-0.6715	0.144798	1.4892	10.5261
MSMEG_1242	0	0-2 min	-1.74102	0.0902773	0.574377	14.8809
MSMEG_1243	1	1-4 min	-2.0333	0.25644	0.491812	14.6999
MSMEG_1244	2	2-8 min	-0.939877	0.460383	1.06397	14.5194
MSMEG_1247	0	0-4 min	-0.289611	0.103909	3.4529	14.6102
MSMEG_1248	1	1-4 min	-0.34189	0.0366344	2.92491	14.4235
MSMEG_1251	0	0-2 min	-1.67515	0.302778	0.596961	13.612
MSMEG_1253	0	0-2 min	-0.0941333	0.0751824	10.6232	11.9463
MSMEG_1254	0	0-2 min	-0.459533	0.0812106	2.17612	12.8113
MSMEG_1255	0	0-2 min	-0.269533	0.0635272	3.71012	13.3956
MSMEG_1256	1	1-4 min	-0.529274	0.0549561	1.88938	13.0651
MSMEG_1257	0	0-2 min	-1.26267	0.102115	0.791975	14.6908
MSMEG_1258	1	1-4 min	-1.35088	0.181519	0.740258	13.3047
MSMEG_1260	0	0-2 min	-1.7354	0.0621263	0.576236	14.4192
MSMEG_1261	0	0-2 min	-1.72297	0.128614	0.580394	12.9665
MSMEG_1264	0	0-2 min	-0.649783	0.316479	1.53897	11.0886
MSMEG_1265	1	1-4 min	-1.67719	0.130553	0.596235	14.2873
MSMEG_1268	0	0-2 min	-1.69363	0.28793	0.590447	14.2862
MSMEG_1272	0	0-2 min	-1.2426	0.285713	0.804764	11.8349
MSMEG_1277	0	0-2 min	-2.12798	0.304905	0.469928	13.125
MSMEG_1278	0	0-2 min	-1.613	0.167169	0.619963	14.0636
MSMEG_1279	0	0-2 min	-1.3521	0.0945171	0.73959	13.1574
MSMEG_1280	1	1-4 min	-1.57987	0.0626575	0.632965	12.462
MSMEG_1282	2	2-8 min	-0.709673	0.271097	1.4091	11.1246
MSMEG_1283	0	0-2 min	-0.780517	0.123587	1.2812	13.3529
MSMEG_1284	0	0-2 min	-0.982467	0.157603	1.01785	13.5501
MSMEG_1285	1	1-4 min	-1.30239	0.0862652	0.767817	13.9549
MSMEG_1286	1	1-4 min	-1.2974	0.127783	0.770774	11.4177
MSMEG_1289	0	0-2 min	-1.78772	0.197289	0.559373	11.5114
MSMEG_1290	0	0-2 min	-0.867667	0.167238	1.15252	8.51323
MSMEG_1291	1	1-4 min	-0.954512	0.0300746	1.04766	12.2349
MSMEG_1292	0	0-2 min	-1.88413	0.090008	0.530748	12.5972
MSMEG_1295	1	1-4 min	-1.14244	0.391233	0.875321	12.4726
MSMEG_1296	1	1-4 min	-1.43853	0.120565	0.695152	11.9165
MSMEG_1303	0	0-4 min	-1.05906	0.272287	0.944234	10.7687
MSMEG_1310	0	0-2 min	-1.34982	0.180934	0.740841	11.8317
MSMEG_1311	0	0-2 min	-0.854817	0.0512943	1.16984	13.5456
MSMEG_1312	0	0-2 min	-0.765767	0.269351	1.30588	9.84703
MSMEG_1313	1	1-4 min	-1.46164	0.344989	0.684163	11.1636
MSMEG_1316	0	0-2 min	-1.77855	0.0947035	0.562256	14.1758
MSMEG_1317	0	0-2 min	-1.69685	0.145538	0.589327	13.2131
MSMEG_1318	1	1-4 min	-0.838581	0.210912	1.19249	9.66927
MSMEG_1322	0	0-2 min	-2.1662	0.166066	0.461638	14.3628
MSMEG_1323	0	0-2 min	-1.92345	0.25854	0.519899	13.5142
MSMEG_1325	2	2-8 min	-0.512055	0.0816769	1.95292	12.5173
MSMEG_1327	2	2-8 min	-0.59449	0.450195	1.68211	12.3077
MSMEG_1328	1	1-4 min	-1.2019	0.0990788	0.832013	12.5812
MSMEG_1329	0	0-2 min	-1.21703	0.24904	0.82167	11.9827
MSMEG_1330	0	0-2 min	-1.20413	0.127256	0.830473	14.5965
MSMEG_1331	0	0-2 min	-1.15242	0.0857118	0.867742	13.7525
MSMEG_1334	0	0-2 min	-1.57387	0.114886	0.635378	13.9744
MSMEG_1336	1	1-4 min	-0.626548	0.0808278	1.59605	10.9633
MSMEG_1339	0	0-2 min	-2.4653	0.154194	0.40563	18.9197
MSMEG_1340	0	0-2 min	-2.39703	0.120699	0.417182	18.4385
MSMEG_1341	0	0-2 min	-1.64138	0.114961	0.609242	18.1063
MSMEG_1342	1	1-4 min	-1.73098	0.214114	0.577708	17.635
MSMEG_1344	1	1-4 min	-1.75112	0.222771	0.571063	17.2702
MSMEG_1346	2	2-8 min	-0.585764	0.227881	1.70717	17.5462
MSMEG_1347	2	2-8 min	-0.730989	0.372656	1.36801	17.5763
MSMEG_1348	1	1-4 min	-1.53497	0.18033	0.651479	11.5341
MSMEG_1349	1	1-4 min	-1.43516	0.119514	0.696788	15.2696
MSMEG_1350	0	0-2 min	-1.94583	0.1042	0.513919	15.9235
MSMEG_1353	0	0-2 min	-1.79635	0.111013	0.556684	14.4623
MSMEG_1355	0	0-2 min	-1.21022	0.177814	0.826298	12.9293
MSMEG_1356	0	0-2 min	-0.352417	0.119394	2.83755	11.498
MSMEG_1358	0	0-2 min	-1.9419	0.248996	0.51496	11.0572
MSMEG_1360	0	0-2 min	-1.34977	0.129667	0.740869	13.3555
MSMEG_1363	0	0-4 min	-0.931281	0.164465	1.07379	11.9894
MSMEG_1364	1	1-4 min	-0.528955	0.0913858	1.89052	18.1404
MSMEG_1365	1	1-4 min	-0.563286	0.0330421	1.7753	19.6894
MSMEG_1366	0	0-2 min	-1.24548	0.0739785	0.802901	15.111
MSMEG_1367	0	0-2 min	-0.439433	0.101244	2.27566	16.4866
MSMEG_1368	2	2-16 min	-0.290749	0.1601	3.43939	16.685
MSMEG_1369	0	0-2 min	-1.18073	0.114951	0.846931	13.3425
MSMEG_1375	0	0-4 min	-1.38701	0.262702	0.720973	12.9436
MSMEG_1376	0	0-4 min	-0.92699	0.148617	1.07876	12.4102
MSMEG_1378	1	1-4 min	-0.952971	0.189246	1.04935	11.4924
MSMEG_1379	0	0-2 min	-1.27665	0.13248	0.7833	14.817
MSMEG_1382	1	1-4 min	-1.11588	0.0701044	0.896151	12.5919
MSMEG_1383	0	0-2 min	-1.55758	0.0993869	0.64202	15.0905
MSMEG_1384	0	0-2 min	-1.33768	0.175987	0.747561	12.842
MSMEG_1387	2	2-8 min	-0.49721	0.367477	2.01122	12.955
MSMEG_1389	1	1-4 min	-1.10801	0.192408	0.902521	11.672
MSMEG_1390	2	2-8 min	-0.624481	0.408422	1.60133	11.7268
MSMEG_1391	0	0-2 min	-1.57815	0.214658	0.633653	12.1307
MSMEG_1392	0	0-2 min	-1.02833	0.0881049	0.972447	14.4319
MSMEG_1393	0	0-2 min	-2.74837	0.136038	0.363852	14.8114
MSMEG_1395	0	0-2 min	-1.31992	0.137129	0.757624	14.6616
MSMEG_1396	0	0-2 min	-1.0646	0.136482	0.93932	13.8965
MSMEG_1397	0	0-2 min	-2.09352	0.166745	0.477665	15.4872
MSMEG_1398	0	0-2 min	-1.17878	0.182019	0.848332	17.4576
MSMEG_1401	2	2-16 min	-0.434646	0.166123	2.30072	19.1186
MSMEG_1402	0	0-2 min	-0.5948	0.129707	1.68124	13.7543
MSMEG_1403	0	0-2 min	-0.986333	0.0755799	1.01386	14.5717
MSMEG_1404	1	1-4 min	-1.26669	0.0725035	0.78946	13.2586
MSMEG_1405	0	0-2 min	-1.2633	0.124723	0.791578	14.6656
MSMEG_1410	0	0-2 min	-0.938067	0.0561619	1.06602	12.2535
MSMEG_1411	0	0-2 min	-0.88795	0.150318	1.12619	12.9233
MSMEG_1413	0	0-2 min	-0.710283	0.237743	1.40789	9.46203
MSMEG_1415	1	1-4 min	-0.899257	0.0409734	1.11203	11.6463
MSMEG_1416	0	0-2 min	-1.05237	0.0653434	0.950239	15.4181
MSMEG_1417	0	0-2 min	-0.7235	0.153074	1.38217	10.6678
MSMEG_1418	0	0-2 min	-1.72397	0.293021	0.580058	11.2624
MSMEG_1419	0	0-2 min	-2.0174	0.183916	0.495688	12.3045
MSMEG_1420	0	0-2 min	-1.52545	0.106374	0.655544	12.7493
MSMEG_1421	1	1-4 min	-0.565129	0.0596685	1.76951	18.7461
MSMEG_1422	1	1-4 min	-0.580845	0.0494375	1.72163	18.9225
MSMEG_1423	1	1-4 min	-1.08849	0.305494	0.918701	15.9916
MSMEG_1424	1	1-4 min	-0.96729	0.141512	1.03382	16.0032
MSMEG_1425	1	1-4 min	-1.13601	0.217331	0.880276	15.6905
MSMEG_1426	1	1-4 min	-0.722171	0.120501	1.38471	15.0057
MSMEG_1427	0	0-2 min	-1.02545	0.327803	0.975182	10.8775
MSMEG_1428	1	1-4 min	-0.497283	0.130573	2.01093	13.8607
MSMEG_1429	0	0-2 min	-0.633533	0.221575	1.57845	11.6599
MSMEG_1430	0	0-2 min	-1.00848	0.0947699	0.991588	13.8137
MSMEG_1431	0	0-2 min	-1.73138	0.327658	0.577573	9.08573
MSMEG_1432	0	0-2 min	-0.945417	0.0494798	1.05773	12.1955
MSMEG_1435	0	0-2 min	-1.13625	0.245147	0.880088	18.0105
MSMEG_1436	0	0-2 min	-0.900667	0.178648	1.11029	17.4353
MSMEG_1437	0	0-2 min	-0.72985	0.154409	1.37014	17.7048
MSMEG_1438	0	0-2 min	-0.698783	0.138553	1.43106	17.9409
MSMEG_1439	1	1-4 min	-0.728707	0.209701	1.37229	17.7243
MSMEG_1440	0	0-2 min	-0.439633	0.128933	2.27462	17.7613
MSMEG_1441	2	2-16 min	-0.451571	0.336166	2.21449	17.5707
MSMEG_1442	2	2-16 min	-0.429454	0.240894	2.32854	17.8595
MSMEG_1443	2	2-16 min	-0.489089	0.223921	2.04462	17.7569
MSMEG_1444	2	2-16 min	-0.587303	0.141232	1.7027	18.2761
MSMEG_1445	1	1-4 min	-0.505455	0.0772176	1.97842	18.855
MSMEG_1448	0	0-2 min	-1.29662	0.154874	0.771238	13.7612
MSMEG_1451	1	1-4 min	-1.19755	0.0564911	0.835035	12.974
MSMEG_1453	1	1-4 min	-1.38277	0.394188	0.723185	10.6584
MSMEG_1456	1	1-4 min	-1.17271	0.0499023	0.852724	11.0549
MSMEG_1458	0	0-4 min	-0.408679	0.369922	2.44691	10.0191
MSMEG_1463	0	0-4 min	-0.496191	0.206463	2.01535	9.51833
MSMEG_1464	0	0-4 min	-0.500509	0.20865	1.99797	9.99277
MSMEG_1465	0	0-2 min	-1.30688	0.176794	0.765179	17.8055
MSMEG_1466	0	0-2 min	-1.10302	0.171738	0.906605	18.0759
MSMEG_1467	0	0-2 min	-0.887233	0.125901	1.1271	17.9387
MSMEG_1468	0	0-2 min	-0.8078	0.135807	1.23793	18.0696
MSMEG_1469	1	1-4 min	-0.859962	0.213156	1.16284	17.8795
MSMEG_1470	1	1-4 min	-0.980281	0.217066	1.02012	17.7508
MSMEG_1471	1	1-4 min	-0.758131	0.189827	1.31903	17.7548
MSMEG_1472	2	2-8 min	-0.46541	0.407462	2.14865	17.7631
MSMEG_1473	2	2-8 min	-0.712212	0.268087	1.40408	17.5094
MSMEG_1474	2	2-8 min	-0.636587	0.352303	1.57088	18.3501
MSMEG_1475	0	0-2 min	-1.16107	0.10113	0.861277	13.2067
MSMEG_1476	0	0-2 min	-0.758833	0.0871975	1.31781	13.9328
MSMEG_1477	1	1-4 min	-1.24204	0.0421745	0.805128	15.2856
MSMEG_1478	1	1-4 min	-2.02425	0.317697	0.494009	14.0459
MSMEG_1480	2	2-8 min	-0.517146	0.386938	1.93369	12.2777
MSMEG_1481	2	2-8 min	-0.542745	0.440154	1.84249	12.1068
MSMEG_1482	0	0-4 min	-1.02402	0.215157	0.976545	12.1586
MSMEG_1483	0	0-2 min	-1.80277	0.107687	0.554703	16.877
MSMEG_1484	1	1-4 min	-1.51772	0.171024	0.658885	16.8495
MSMEG_1490	0	0-4 min	-1.01369	0.289	0.986494	8.19883
MSMEG_1491	0	0-2 min	-1.65832	0.392686	0.603021	10.1308
MSMEG_1493	1	1-4 min	-1.03716	0.104099	0.964174	11.9602
MSMEG_1494	0	0-2 min	-1.68998	0.270812	0.591722	12.5184
MSMEG_1495	0	0-2 min	-0.723067	0.110869	1.383	10.4438
MSMEG_1496	1	1-4 min	-0.403164	0.0150733	2.48038	13.7403
MSMEG_1497	1	1-4 min	-0.514067	0.0222247	1.94527	12.1173
MSMEG_1498	0	0-2 min	-0.797383	0.0831847	1.2541	11.5912
MSMEG_1500	1	1-4 min	-1.23654	0.468522	0.808706	10.9017
MSMEG_1501	0	0-2 min	-1.13452	0.089639	0.881433	12.774
MSMEG_1502	1	1-4 min	-1.32692	0.226542	0.753627	11.4691
MSMEG_1503	1	1-4 min	-1.15072	0.0934523	0.86902	10.8895
MSMEG_1505	0	0-2 min	-1.40573	0.400378	0.711372	11.9948
MSMEG_1506	0	0-2 min	-2.04115	0.165907	0.48992	12.411
MSMEG_1510	0	0-2 min	-1.14393	0.113092	0.874177	14.5653
MSMEG_1512	0	0-2 min	-0.596183	0.0656228	1.67734	15.3569
MSMEG_1513	2	2-8 min	-0.585298	0.3505	1.70853	13.1001
MSMEG_1515	1	1-4 min	-1.83536	0.140978	0.544853	14.2992
MSMEG_1516	0	0-2 min	-1.00847	0.0686242	0.991604	14.9451
MSMEG_1517	0	0-2 min	-0.8423	0.0678926	1.18723	12.5891
MSMEG_1518	0	0-2 min	-1.40625	0.23826	0.711111	12.7162
MSMEG_1519	0	0-2 min	-0.976833	0.131874	1.02372	18.8214
MSMEG_1520	0	0-2 min	-0.99815	0.108069	1.00185	18.3535
MSMEG_1521	0	0-2 min	-0.6882	0.106883	1.45307	18.0793
MSMEG_1522	0	0-2 min	-0.574633	0.0978966	1.74024	17.6861
MSMEG_1523	1	1-4 min	-0.650133	0.126505	1.53815	17.94
MSMEG_1524	2	2-16 min	-0.374191	0.444208	2.67243	17.2671
MSMEG_1525	2	2-8 min	-0.64901	0.389769	1.54081	17.9223
MSMEG_1526	0	0-2 min	-1.41522	0.0911386	0.706606	14.9865
MSMEG_1528	0	0-2 min	-1.19935	0.106324	0.833785	15.5192
MSMEG_1529	0	0-2 min	-1.6672	0.104972	0.599808	15.0916
MSMEG_1530	0	0-2 min	-1.04925	0.050259	0.953062	13.836
MSMEG_1531	0	0-2 min	-1.94703	0.20425	0.513602	13.6438
MSMEG_1534	0	0-2 min	-0.734817	0.14633	1.36088	11.4752
MSMEG_1536	0	0-2 min	-0.8271	0.13396	1.20904	9.46057
MSMEG_1540	0	0-2 min	-1.89077	0.124589	0.528886	11.6957
MSMEG_1542	0	0-2 min	-1.50677	0.112165	0.663673	13.5145
MSMEG_1543	0	0-2 min	-0.88865	0.165766	1.1253	14.2789
MSMEG_1544	0	0-2 min	-0.444033	0.161058	2.25208	13.5306
MSMEG_1545	0	0-2 min	-0.900667	0.140567	1.11029	12.9951
MSMEG_1546	0	0-2 min	-1.09805	0.217678	0.910705	13.371
MSMEG_1547	0	0-2 min	-0.87695	0.142505	1.14032	13.746
MSMEG_1548	1	1-4 min	-1.0317	0.130793	0.969278	13.4704
MSMEG_1552	0	0-2 min	-0.7627	0.0898919	1.31113	13.5681
MSMEG_1553	1	1-4 min	-1.07358	0.0886159	0.93146	13.8118
MSMEG_1554	1	1-4 min	-1.1205	0.143722	0.892459	12.7662
MSMEG_1556	0	0-2 min	-0.84175	0.124986	1.188	18.2844
MSMEG_1557	1	1-4 min	-0.900926	0.10882	1.10997	18.3661
MSMEG_1558	1	1-4 min	-0.327602	0.051342	3.05248	13.1587
MSMEG_1559	0	0-2 min	-1.18078	0.122337	0.846895	15.5723
MSMEG_1561	0	0-2 min	-1.04597	0.0979474	0.956053	12.3164
MSMEG_1563	0	0-2 min	-1.04053	0.492985	0.961046	10.1345
MSMEG_1566	0	0-2 min	-2.06698	0.123022	0.483797	12.9985
MSMEG_1567	0	0-2 min	-1.29163	0.0842745	0.774214	14.5373
MSMEG_1568	0	0-2 min	-1.90312	0.0798777	0.525454	15.5796
MSMEG_1570	1	1-4 min	-1.52451	0.129918	0.655949	14.0752
MSMEG_1572	0	0-4 min	-0.989538	0.0984356	1.01057	10.8608
MSMEG_1573	0	0-2 min	-0.9437	0.0926544	1.05966	12.9784
MSMEG_1574	1	1-4 min	-0.880364	0.0964649	1.13589	13.7168
MSMEG_1575	0	0-2 min	-0.79285	0.0774456	1.26127	15.3571
MSMEG_1576	1	1-4 min	-1.40142	0.212805	0.713564	13.8881
MSMEG_1577	1	1-4 min	-0.755471	0.0823715	1.32368	14.7166
MSMEG_1578	2	2-8 min	-0.380242	0.499114	2.62991	13.6845
MSMEG_1580	2	2-8 min	-0.449542	0.466527	2.22449	13.6935
MSMEG_1581	2	2-8 min	-0.460844	0.267477	2.16993	13.6935
MSMEG_1582	1	1-4 min	-0.429536	0.0309315	2.3281	19.509
MSMEG_1583	2	2-16 min	-0.237772	0.148577	4.20571	16.8477
MSMEG_1584	0	0-4 min	-0.871365	0.329842	1.14763	10.108
MSMEG_1585	1	1-4 min	-1.37403	0.192465	0.727784	10.1983
MSMEG_1591	0	0-2 min	-1.33252	0.215341	0.75046	11.7831
MSMEG_1592	0	0-2 min	-1.68678	0.0942676	0.592844	12.7345
MSMEG_1594	0	0-2 min	-1.42045	0.0678457	0.704002	14.6098
MSMEG_1595	1	1-4 min	-0.787376	0.442937	1.27004	8.7828
MSMEG_1598	0	0-2 min	-1.39468	0.154479	0.717009	12.4787
MSMEG_1599	0	0-2 min	-1.21368	0.0962734	0.823938	16.1857
MSMEG_1600	1	1-4 min	-1.54707	0.344773	0.646383	14.7989
MSMEG_1601	0	0-2 min	-2.8138	0.124292	0.355391	17.026
MSMEG_1602	0	0-2 min	-1.31822	0.0611096	0.758601	15.8503
MSMEG_1603	1	1-4 min	-1.44795	0.159332	0.690633	15.142
MSMEG_1605	2	2-8 min	-0.550919	0.114796	1.81515	12.2274
MSMEG_1608	1	1-4 min	-1.32655	0.0266802	0.753835	11.5619
MSMEG_1609	0	0-2 min	-1.12612	0.157002	0.888007	11.9017
MSMEG_1610	0	0-2 min	-1.1657	0.063305	0.857854	15.2976
MSMEG_1611	1	1-4 min	-1.79569	0.413693	0.55689	14.4171
MSMEG_1615	2	2-8 min	-0.503619	0.421724	1.98563	9.37723
MSMEG_1617	1	1-4 min	-1.03165	0.0986795	0.969321	14.0149
MSMEG_1618	1	1-4 min	-0.788574	0.0569588	1.26811	16.6378
MSMEG_1620	0	0-2 min	-1.24935	0.321191	0.800416	10.4579
MSMEG_1621	0	0-2 min	-1.92422	0.0862407	0.519692	14.0344
MSMEG_1622	1	1-4 min	-0.74166	0.150822	1.34833	10.2842
MSMEG_1625	1	1-4 min	-1.06045	0.313712	0.943	9.26387
MSMEG_1627	0	0-2 min	-0.707467	0.112493	1.41349	15.8876
MSMEG_1629	0	0-2 min	-0.868183	0.0853131	1.15183	15.6499
MSMEG_1632	0	0-2 min	-1.4096	0.0991753	0.709421	13.7973
MSMEG_1633	1	1-4 min	-1.08426	0.0385683	0.92229	10.9398
MSMEG_1634	0	0-2 min	-1.75758	0.0716888	0.568963	15.4265
MSMEG_1635	0	0-2 min	-0.7192	0.052752	1.39043	15.9251
MSMEG_1637	1	1-4 min	-1.17319	0.099717	0.852378	14.2507
MSMEG_1641	2	2-16 min	-0.213635	0.4513	4.68088	14.7506
MSMEG_1642	1	1-4 min	-1.17744	0.0571499	0.849303	15.4057
MSMEG_1643	0	0-2 min	-0.807733	0.0765831	1.23803	14.1917
MSMEG_1645	0	0-2 min	-1.10058	0.0954296	0.908609	12.0839
MSMEG_1647	0	0-2 min	-1.19658	0.098333	0.835713	14.8526
MSMEG_1649	0	0-2 min	-0.806783	0.0901373	1.23949	11.5246
MSMEG_1652	0	0-2 min	-0.867983	0.0766417	1.1521	15.865
MSMEG_1654	1	1-4 min	-0.776783	0.0400504	1.28736	16.2343
MSMEG_1655	2	2-8 min	-0.420063	0.476497	2.38059	12.3852
MSMEG_1656	0	0-4 min	-1.15713	0.103395	0.864205	13.8855
MSMEG_1657	0	0-2 min	-1.489	0.0712669	0.671592	14.8752
MSMEG_1658	1	1-4 min	-1.3297	0.085123	0.752052	14.5572
MSMEG_1659	0	0-2 min	-0.548633	0.080137	1.82271	14.6902
MSMEG_1661	0	0-2 min	-1.57018	0.0624715	0.636868	14.8012
MSMEG_1662	0	0-2 min	-0.716867	0.102301	1.39496	14.35
MSMEG_1663	0	0-4 min	-0.997131	0.10981	1.00288	14.1228
MSMEG_1664	0	0-2 min	-1.30182	0.205684	0.768157	11.8811
MSMEG_1665	0	0-2 min	-0.494133	0.0494174	2.02375	13.2251
MSMEG_1666	0	0-2 min	-0.5574	0.0849769	1.79404	14.2925
MSMEG_1669	2	2-8 min	-0.802971	0.321942	1.24537	15.9555
MSMEG_1671	0	0-2 min	-0.833733	0.0707337	1.19942	15.9731
MSMEG_1672	0	0-2 min	-0.988417	0.0665055	1.01172	16.0027
MSMEG_1673	0	0-2 min	-1.63502	0.0845087	0.611615	13.6827
MSMEG_1675	0	0-2 min	-1.20397	0.0900301	0.830588	13.8516
MSMEG_1676	0	0-2 min	-0.784217	0.0969141	1.27516	12.8257
MSMEG_1677	2	2-8 min	-0.72691	0.284224	1.37569	14.3004
MSMEG_1678	1	1-4 min	-1.00341	0.278584	0.996597	12.1602
MSMEG_1679	2	2-8 min	-0.727107	0.432994	1.37531	14.6012
MSMEG_1680	1	1-4 min	-0.667471	0.0414529	1.49819	14.6441
MSMEG_1681	1	1-4 min	-0.675129	0.0488464	1.4812	14.9578
MSMEG_1682	1	1-4 min	-1.19246	0.0729744	0.838603	14.4738
MSMEG_1683	1	1-4 min	-1.30415	0.0403856	0.766782	14.8111
MSMEG_1684	0	0-2 min	-1.2975	0.0675521	0.770713	14.9556
MSMEG_1686	0	0-2 min	-0.767267	0.252978	1.30333	10.1018
MSMEG_1694	0	0-4 min	-1.24937	0.121957	0.800406	14.1686
MSMEG_1695	1	1-4 min	-1.34435	0.207574	0.743851	11.3995
MSMEG_1698	0	0-2 min	-1.02682	0.0862257	0.973884	11.5631
MSMEG_1701	0	0-2 min	-0.923233	0.0534057	1.08315	13.8352
MSMEG_1702	0	0-2 min	-1.2287	0.0954774	0.813868	14.3668
MSMEG_1703	1	1-4 min	-1.25076	0.276485	0.799516	14.3542
MSMEG_1706	1	1-4 min	-0.378048	0.153256	2.64517	9.45503
MSMEG_1707	0	0-4 min	-0.758884	0.397733	1.31772	11.691
MSMEG_1708	0	0-2 min	-1.69772	0.321898	0.589026	11.8873
MSMEG_1716	1	1-4 min	-0.700702	0.256484	1.42714	10.2058
MSMEG_1717	0	0-4 min	-1.01133	0.16004	0.9888	11.0619
MSMEG_1722	0	0-2 min	-2.35855	0.180893	0.423989	13.0116
MSMEG_1726	0	0-2 min	-1.71382	0.178981	0.583493	13.1162
MSMEG_1728	1	1-4 min	-0.985074	0.22017	1.01515	11.8404
MSMEG_1729	0	0-4 min	-0.580585	0.111793	1.7224	12.3371
MSMEG_1730	0	0-2 min	-0.76955	0.140713	1.29946	10.7234
MSMEG_1731	0	0-2 min	-1.802	0.428806	0.554939	11.4256
MSMEG_1732	0	0-4 min	-1.4249	0.299549	0.701804	9.74467
MSMEG_1734	0	0-2 min	-1.75327	0.167488	0.570364	15.3716
MSMEG_1735	0	0-2 min	-0.833383	0.0757168	1.19993	15.0139
MSMEG_1736	1	1-4 min	-1.29911	0.0934346	0.769757	14.0946
MSMEG_1737	1	1-4 min	-1.76488	0.130904	0.56661	12.2891
MSMEG_1738	0	0-2 min	-2.10588	0.205119	0.47486	16.8857
MSMEG_1739	0	0-2 min	-1.09382	0.0772776	0.91423	12.8773
MSMEG_1740	0	0-2 min	-1.74195	0.293995	0.574069	13.619
MSMEG_1741	0	0-2 min	-2.33545	0.414476	0.428183	13.3209
MSMEG_1742	0	0-2 min	-1.01312	0.106	0.987053	13.2323
MSMEG_1743	1	1-4 min	-1.50054	0.225203	0.666425	13.4249
MSMEG_1746	0	0-2 min	-0.723	0.151872	1.38313	10.0863
MSMEG_1749	0	0-2 min	-1.00155	0.318254	0.998452	10.6468
MSMEG_1751	0	0-2 min	-1.55245	0.340817	0.644143	11.5285
MSMEG_1757	1	1-4 min	-0.922155	0.023809	1.08442	11.8487
MSMEG_1760	0	0-2 min	-0.27435	0.0643563	3.64498	13.3342
MSMEG_1762	2	2-16 min	-0.174643	0.268837	5.72596	11.3063
MSMEG_1768	1	1-4 min	-0.484817	0.363491	2.06264	7.8122
MSMEG_1773	0	0-4 min	-0.0890124	0.353922	11.2344	11.1939
MSMEG_1774	0	0-4 min	-0.0677371	0.312168	14.7629	11.2987
MSMEG_1776	0	0-2 min	-1.00397	0.224234	0.996049	11.7619
MSMEG_1784	0	0-2 min	-1.15802	0.0953585	0.863545	8.80303
MSMEG_1786	0	0-2 min	-2.39048	0.273058	0.418325	12.7751
MSMEG_1798	0	0-2 min	-1.31255	0.209938	0.761876	10.7019
MSMEG_1799	0	0-2 min	-1.79947	0.234239	0.55572	12.6032
MSMEG_1802	1	1-4 min	-0.255126	0.345995	3.91963	10.4357
MSMEG_1803	0	0-4 min	-0.507427	0.096101	1.97073	15.7702
MSMEG_1804	0	0-2 min	-1.34233	0.101501	0.744971	15.6066
MSMEG_1805	1	1-4 min	-1.22431	0.111895	0.816789	15.287
MSMEG_1806	1	1-4 min	-1.17254	0.116296	0.852849	14.7216
MSMEG_1807	1	1-4 min	-0.998524	0.0891294	1.00148	17.1541
MSMEG_1808	1	1-4 min	-1.62713	0.245819	0.614578	15.3495
MSMEG_1809	0	0-2 min	-1.45007	0.064219	0.689623	15.5314
MSMEG_1812	1	1-4 min	-1.4363	0.135168	0.696232	17.2027
MSMEG_1813	0	0-2 min	-1.25085	0.0937077	0.799456	16.9426
MSMEG_1817	0	0-2 min	-2.62198	0.14927	0.381391	16.306
MSMEG_1819	0	0-2 min	-1.71198	0.0701586	0.584118	14.6448
MSMEG_1820	1	1-4 min	-0.9255	0.074385	1.0805	15.2291
MSMEG_1823	1	1-4 min	-1.06582	0.13749	0.938248	14.7211
MSMEG_1824	0	0-2 min	-1.34993	0.0500994	0.740777	15.0292
MSMEG_1825	0	0-2 min	-1.39755	0.101975	0.715538	13.8022
MSMEG_1826	0	0-2 min	-1.26427	0.0605297	0.790972	15.7477
MSMEG_1830	0	0-2 min	-0.874117	0.101713	1.14401	13.6177
MSMEG_1831	0	0-2 min	-2.10075	0.0935775	0.47602	16.9123
MSMEG_1832	0	0-2 min	-1.39488	0.494384	0.716906	15.6734
MSMEG_1833	0	0-2 min	-0.89465	0.0621851	1.11776	16.6628
MSMEG_1834	0	0-2 min	-1.53225	0.0759526	0.652635	14.7578
MSMEG_1835	1	1-4 min	-1.27723	0.123135	0.782945	14.0208
MSMEG_1837	0	0-2 min	-1.30153	0.0961735	0.768325	13.1035
MSMEG_1838	0	0-2 min	-0.914467	0.0572974	1.09353	12.5386
MSMEG_1839	2	2-8 min	-0.64035	0.168234	1.56165	11.3877
MSMEG_1841	2	2-8 min	-0.587858	0.424714	1.70109	12.1863
MSMEG_1842	0	0-2 min	-1.5405	0.392713	0.64914	14.0233
MSMEG_1845	0	0-2 min	-0.633767	0.121925	1.57787	11.9657
MSMEG_1849	1	1-4 min	-0.76999	0.0798911	1.29872	13.1286
MSMEG_1850	0	0-2 min	-1.46147	0.124293	0.684244	12.5363
MSMEG_1854	0	0-2 min	-1.99218	0.15299	0.501962	12.9643
MSMEG_1862	0	0-2 min	-1.47015	0.104242	0.680203	13.0389
MSMEG_1863	0	0-2 min	-1.50955	0.0679713	0.662449	12.8674
MSMEG_1865	0	0-2 min	-1.02128	0.0826491	0.97916	11.5814
MSMEG_1866	0	0-2 min	-0.958033	0.0782012	1.04381	12.3158
MSMEG_1867	0	0-2 min	-0.9039	0.074536	1.10632	13.5667
MSMEG_1869	2	2-8 min	-0.679127	0.410339	1.47248	12.4158
MSMEG_1872	0	0-2 min	-1.23598	0.0963539	0.809072	13.3497
MSMEG_1873	0	0-2 min	-1.09955	0.0777478	0.909463	13.855
MSMEG_1874	0	0-2 min	-1.31838	0.0821335	0.758505	16.0072
MSMEG_1875	1	1-4 min	-1.0041	0.0372622	0.995914	15.4441
MSMEG_1877	2	2-8 min	-0.45746	0.489781	2.18599	11.923
MSMEG_1878	1	1-4 min	-0.614295	0.127961	1.62788	12.9072
MSMEG_1881	1	1-4 min	-1.48756	0.116936	0.67224	15.3926
MSMEG_1882	2	2-8 min	-0.349856	0.361903	2.85832	13.4663
MSMEG_1883	0	0-2 min	-0.546317	0.0664805	1.83044	14.6322
MSMEG_1884	2	2-16 min	-0.210791	0.45095	4.74404	15.3624
MSMEG_1885	2	2-8 min	-0.442236	0.482355	2.26124	14.4746
MSMEG_1886	1	1-4 min	-1.15091	0.160991	0.868874	16.0078
MSMEG_1887	1	1-4 min	-1.11301	0.250519	0.898463	13.0992
MSMEG_1889	1	1-4 min	-1.40067	0.103855	0.713943	13.4336
MSMEG_1890	0	0-4 min	-0.847557	0.0688083	1.17986	13.9847
MSMEG_1891	0	0-2 min	-1.50238	0.0880319	0.665609	13.3716
MSMEG_1892	1	1-4 min	-1.11146	0.120546	0.899716	13.0661
MSMEG_1893	0	0-2 min	-1.35323	0.0902063	0.738971	12.8717
MSMEG_1899	0	0-2 min	-0.3533	0.294736	2.83046	9.42773
MSMEG_1900	0	0-4 min	-1.16655	0.282978	0.857225	15.2251
MSMEG_1901	0	0-4 min	-1.02302	0.150027	0.977495	11.3087
MSMEG_1902	0	0-2 min	-1.26572	0.115669	0.790066	12.5774
MSMEG_1903	1	1-4 min	-0.874183	0.136284	1.14392	9.40387
MSMEG_1906	0	0-2 min	-0.5523	0.136976	1.81061	8.9382
MSMEG_1910	0	0-4 min	-0.684886	0.161216	1.4601	9.88123
MSMEG_1911	2	2-8 min	-0.526044	0.414987	1.90098	10.2029
MSMEG_1913	0	0-2 min	-0.626533	0.164119	1.59608	13.3704
MSMEG_1914	0	0-2 min	-1.21152	0.0837936	0.825412	15.7077
MSMEG_1915	2	2-8 min	-0.681846	0.330911	1.46661	15.2255
MSMEG_1916	0	0-4 min	-0.738599	0.120921	1.35391	18.9863
MSMEG_1917	0	0-2 min	-1.17035	0.0633616	0.854445	17.8005
MSMEG_1918	1	1-4 min	-1.41409	0.115495	0.707168	14.9156
MSMEG_1919	1	1-4 min	-0.8215	0.0222496	1.21729	18.1235
MSMEG_1920	0	0-2 min	-1.50982	0.124611	0.662332	14.3334
MSMEG_1921	0	0-2 min	-1.30903	0.22173	0.763922	14.0522
MSMEG_1922	0	0-2 min	-1.52168	0.160518	0.657167	13.9744
MSMEG_1923	0	0-2 min	-1.21368	0.0705147	0.823938	13.9447
MSMEG_1925	0	0-2 min	-1.128	0.0600395	0.886525	13.9079
MSMEG_1926	0	0-2 min	-1.27022	0.120879	0.787267	14.0561
MSMEG_1927	0	0-2 min	-1.08398	0.0680229	0.922523	14.5534
MSMEG_1928	0	0-2 min	-1.06577	0.066046	0.938292	13.3986
MSMEG_1929	1	1-4 min	-1.01276	0.170787	0.987404	13.4838
MSMEG_1931	0	0-2 min	-0.84005	0.0249702	1.19041	14.2057
MSMEG_1932	0	0-2 min	-0.921733	0.0720199	1.08491	14.7658
MSMEG_1933	0	0-2 min	-0.87415	0.0508612	1.14397	14.3741
MSMEG_1934	1	1-4 min	-0.682112	0.0337684	1.46604	17.9116
MSMEG_1935	0	0-2 min	-2.66535	0.36436	0.375185	15.823
MSMEG_1937	1	1-4 min	-1.38423	0.0846723	0.722424	14.9627
MSMEG_1938	1	1-4 min	-1.24625	0.0449724	0.802407	14.6549
MSMEG_1939	1	1-4 min	-0.805614	0.474705	1.24129	11.8052
MSMEG_1941	1	1-4 min	-0.88966	0.174861	1.12403	12.4281
MSMEG_1942	0	0-2 min	-1.6483	0.143037	0.606686	13.219
MSMEG_1945	0	0-2 min	-1.72658	0.0837672	0.579179	14.6134
MSMEG_1946	1	1-4 min	-1.18629	0.0802871	0.842967	14.4844
MSMEG_1947	0	0-2 min	-0.484283	0.103219	2.06491	14.4774
MSMEG_1952	0	0-4 min	-1.01459	0.098687	0.985624	12.9675
MSMEG_1953	0	0-4 min	-0.749739	0.0686584	1.3338	14.8124
MSMEG_1955	1	1-4 min	-1.49185	0.116418	0.670308	13.2085
MSMEG_1957	0	0-2 min	-1.95452	0.0936784	0.511635	14.2777
MSMEG_1958	0	0-2 min	-1.98763	0.0633032	0.503111	14.2762
MSMEG_1959	1	1-4 min	-1.50588	0.118242	0.664065	15.3201
MSMEG_1961	2	2-8 min	-0.78152	0.389106	1.27956	10.7604
MSMEG_1962	0	0-4 min	-0.438342	0.135616	2.28132	11.9464
MSMEG_1963	2	2-8 min	-0.579518	0.374303	1.72557	12.4308
MSMEG_1967	0	0-2 min	-1.59338	0.14974	0.627595	13.1271
MSMEG_1976	0	0-2 min	-1.7576	0.238112	0.568958	11.4911
MSMEG_1978	1	1-4 min	-0.692407	0.220448	1.44424	10.5164
MSMEG_1979	2	2-16 min	-0.64735	0.388055	1.54476	10.9068
MSMEG_1980	1	1-4 min	-1.28467	0.0376709	0.778412	13.8672
MSMEG_1981	2	2-8 min	-0.488662	0.456521	2.0464	14.5462
MSMEG_1982	0	0-2 min	-1.06645	0.125238	0.93769	11.4604
MSMEG_1985	0	0-2 min	-1.4189	0.214882	0.704771	11.7855
MSMEG_1988	0	0-2 min	-2.37422	0.475211	0.421192	11.4052
MSMEG_1989	0	0-2 min	-0.678483	0.196424	1.47388	10.657
MSMEG_1992	1	1-4 min	-1.02414	0.146788	0.976433	10.9256
MSMEG_1995	0	0-2 min	-2.08688	0.422489	0.479183	13.9194
MSMEG_1996	0	0-2 min	-1.2238	0.0867579	0.817127	13.6121
MSMEG_1997	1	1-4 min	-1.55075	0.0411007	0.644847	12.4756
MSMEG_1999	2	2-8 min	-0.693831	0.433217	1.44127	20.817
MSMEG_2002	0	0-2 min	-1.37177	0.0644297	0.728987	14.6526
MSMEG_2003	1	1-4 min	-1.33836	0.128883	0.747182	13.0906
MSMEG_2006	0	0-2 min	-0.541083	0.247713	1.84814	11.8223
MSMEG_2008	0	0-2 min	-2.15272	0.090714	0.464529	11.1724
MSMEG_2010	0	0-2 min	-2.00403	0.0873467	0.498994	16.6955
MSMEG_2012	1	1-4 min	-0.809717	0.284358	1.235	9.3614
MSMEG_2014	1	1-4 min	-1.42939	0.191907	0.6996	14.5496
MSMEG_2015	1	1-4 min	-1.25868	0.0935932	0.794483	14.8802
MSMEG_2016	0	0-4 min	-0.991624	0.0812426	1.00845	15.6507
MSMEG_2017	0	0-2 min	-1.26185	0.0728188	0.792487	15.395
MSMEG_2019	0	0-2 min	-1.27007	0.11521	0.78736	13.2333
MSMEG_2021	1	1-4 min	-1.24727	0.228905	0.801753	12.6491
MSMEG_2022	0	0-4 min	-0.866917	0.484987	1.15351	9.65227
MSMEG_2024	0	0-2 min	-0.987567	0.167513	1.01259	9.20393
MSMEG_2025	0	0-2 min	-1.56088	0.309304	0.640663	12.1738
MSMEG_2026	0	0-2 min	-0.791667	0.103273	1.26316	14.5749
MSMEG_2027	1	1-4 min	-0.728412	0.127742	1.37285	14.1209
MSMEG_2028	1	1-4 min	-0.5993	0.269973	1.66861	9.023
MSMEG_2029	2	2-8 min	-0.242907	0.201429	4.1168	9.86683
MSMEG_2031	2	2-8 min	-0.927631	0.197614	1.07801	10.1111
MSMEG_2032	0	0-2 min	-2.04173	0.109493	0.48978	12.1266
MSMEG_2033	2	2-8 min	-0.454685	0.204296	2.19933	13.3334
MSMEG_2035	0	0-2 min	-1.71067	0.121849	0.584567	12.1998
MSMEG_2038	1	1-4 min	-1.32023	0.124257	0.757442	14.0499
MSMEG_2042	0	0-2 min	-1.75127	0.0929726	0.571015	12.7676
MSMEG_2043	0	0-2 min	-1.91348	0.448534	0.522607	12.1647
MSMEG_2044	0	0-2 min	-0.606033	0.0694651	1.65007	14.7496
MSMEG_2045	1	1-4 min	-1.24028	0.0864239	0.806272	14.7422
MSMEG_2046	1	1-4 min	-1.39161	0.107849	0.718592	14.3855
MSMEG_2048	2	2-8 min	-0.473261	0.426354	2.113	14.0871
MSMEG_2050	0	0-2 min	-0.42775	0.308448	2.33781	9.17603
MSMEG_2052	1	1-4 min	-0.372731	0.358676	2.6829	7.41427
MSMEG_2053	1	1-4 min	-0.601983	0.210141	1.66118	9.01147
MSMEG_2056	0	0-2 min	-0.51065	0.300897	1.95829	7.97293
MSMEG_2057	2	2-16 min	-0.206045	0.451932	4.85331	7.5977
MSMEG_2058	0	0-2 min	-0.592383	0.0580485	1.6881	10.4336
MSMEG_2060	0	0-4 min	-1.103	0.459649	0.906618	9.39333
MSMEG_2064	0	0-2 min	-1.53743	0.233053	0.650435	13.43
MSMEG_2065	1	1-4 min	-0.589164	0.0622893	1.69732	11.3546
MSMEG_2068	2	2-8 min	-0.513898	0.187288	1.94591	12.0272
MSMEG_2069	2	2-8 min	-0.569614	0.361273	1.75557	11.5477
MSMEG_2070	2	2-8 min	-0.655635	0.423481	1.52524	12.2134
MSMEG_2076	0	0-2 min	-1.74127	0.342537	0.574295	12.1164
MSMEG_2077	0	0-2 min	-1.48503	0.122437	0.673386	11.1294
MSMEG_2078	0	0-2 min	-0.734817	0.0814342	1.36088	17.1208
MSMEG_2079	1	1-4 min	-0.639326	0.041993	1.56415	16.3574
MSMEG_2080	1	1-4 min	-1.00966	0.0999737	0.990435	15.4757
MSMEG_2081	1	1-4 min	-0.886971	0.0524165	1.12743	15.5048
MSMEG_2083	1	1-4 min	-1.19446	0.184757	0.837197	13.1844
MSMEG_2084	0	0-2 min	-1.5735	0.086732	0.635526	14.5345
MSMEG_2086	0	0-2 min	-2.22768	0.133613	0.448897	15.0507
MSMEG_2087	1	1-4 min	-1.30745	0.107369	0.76485	15.0804
MSMEG_2089	0	0-2 min	-1.88183	0.130326	0.531397	15.4937
MSMEG_2091	1	1-4 min	-2.49093	0.290503	0.401457	15.4973
MSMEG_2092	1	1-4 min	-0.89829	0.0733698	1.11323	14.7081
MSMEG_2095	0	0-2 min	-1.39437	0.0868409	0.717171	13.6932
MSMEG_2096	0	0-2 min	-0.643733	0.0489467	1.55344	10.7869
MSMEG_2097	2	2-8 min	-0.400629	0.102733	2.49608	10.1987
MSMEG_2098	0	0-2 min	-0.2161	0.0819159	4.62749	10.3467
MSMEG_2099	1	1-4 min	-0.743807	0.123468	1.34443	9.6584
MSMEG_2100	1	1-4 min	-0.449419	0.0480912	2.22509	9.4905
MSMEG_2102	0	0-4 min	-0.666647	0.283288	1.50005	9.91373
MSMEG_2104	0	0-2 min	-1.1195	0.148677	0.893256	12.1188
MSMEG_2107	0	0-2 min	-1.92685	0.187669	0.518982	14.3608
MSMEG_2108	1	1-4 min	-1.00137	0.447854	0.998628	10.2577
MSMEG_2110	0	0-2 min	-1.1779	0.0956971	0.848969	13.5417
MSMEG_2111	1	1-4 min	-1.28454	0.255638	0.778491	13.8924
MSMEG_2112	1	1-4 min	-0.787812	0.115268	1.26934	13.1919
MSMEG_2113	1	1-4 min	-1.22392	0.0535938	0.817048	13.5556
MSMEG_2116	0	0-2 min	-1.31265	0.106574	0.761818	13.8015
MSMEG_2117	0	0-2 min	-0.659183	0.109187	1.51703	14.0173
MSMEG_2119	2	2-8 min	-0.314504	0.225003	3.17961	14.249
MSMEG_2125	0	0-2 min	-1.3596	0.148477	0.73551	14.7304
MSMEG_2126	0	0-2 min	-1.75997	0.257301	0.568193	13.4641
MSMEG_2129	0	0-4 min	-1.09264	0.236799	0.915212	11.2832
MSMEG_2130	1	1-4 min	-1.1929	0.183394	0.838293	12.4007
MSMEG_2132	0	0-2 min	-1.10585	0.169621	0.904282	12.0953
MSMEG_2133	1	1-4 min	-0.997214	0.117767	1.00279	11.7297
MSMEG_2135	0	0-2 min	-1.25327	0.126805	0.797915	12.7486
MSMEG_2137	0	0-2 min	-0.696633	0.0597845	1.43548	13.2014
MSMEG_2140	0	0-4 min	-1.26285	0.273069	0.791859	12.5074
MSMEG_2142	0	0-2 min	-2.29055	0.18277	0.436576	13.0618
MSMEG_2144	0	0-2 min	-2.91383	0.207542	0.343191	13.8124
MSMEG_2148	0	0-2 min	-0.85405	0.355308	1.17089	9.26913
MSMEG_2153	0	0-4 min	-0.764974	0.170842	1.30723	11.89
MSMEG_2155	0	0-4 min	-0.409432	0.303792	2.44241	7.755
MSMEG_2157	0	0-2 min	-0.390617	0.125048	2.56005	10.547
MSMEG_2162	0	0-2 min	-1.04053	0.0616625	0.961046	13.1078
MSMEG_2163	1	1-4 min	-0.987743	0.107964	1.01241	12.4558
MSMEG_2164	0	0-2 min	-0.722267	0.085486	1.38453	14.4828
MSMEG_2166	0	0-4 min	-0.765125	0.441101	1.30698	9.65807
MSMEG_2167	1	1-4 min	-0.428948	0.0859307	2.33129	9.68787
MSMEG_2170	0	0-2 min	-0.273083	0.0675637	3.66189	10.3295
MSMEG_2173	0	0-2 min	-1.8818	0.200473	0.531406	13.3222
MSMEG_2174	1	1-4 min	-0.918112	0.0589883	1.08919	14.8827
MSMEG_2176	1	1-4 min	-1.26567	0.082421	0.790093	14.6236
MSMEG_2179	0	0-2 min	-1.3794	0.13157	0.724953	12.4989
MSMEG_2182	0	0-2 min	-1.36683	0.447233	0.731618	12.2153
MSMEG_2183	0	0-2 min	-0.510933	0.15247	1.9572	10.443
MSMEG_2188	0	0-2 min	-0.38005	0.102856	2.63123	13.6893
MSMEG_2189	0	0-4 min	-0.926303	0.139066	1.07956	11.2695
MSMEG_2190	0	0-4 min	-0.445927	0.326458	2.24252	8.28403
MSMEG_2191	0	0-4 min	-0.717454	0.328607	1.39382	9.08717
MSMEG_2196	0	0-2 min	-0.648883	0.0773411	1.54111	14.3925
MSMEG_2197	0	0-2 min	-1.41853	0.0893178	0.704953	13.7423
MSMEG_2198	1	1-4 min	-0.798019	0.0565748	1.2531	13.7691
MSMEG_2199	0	0-2 min	-0.64745	0.0862926	1.54452	11.9005
MSMEG_2200	0	0-2 min	-1.21915	0.0624762	0.820244	14.9537
MSMEG_2201	2	2-8 min	-0.471886	0.270994	2.11916	16.027
MSMEG_2202	1	1-4 min	-1.79414	0.330445	0.55737	13.1344
MSMEG_2205	0	0-4 min	-1.05465	0.179102	0.948181	11.4662
MSMEG_2206	0	0-2 min	-0.580567	0.120752	1.72246	12.8697
MSMEG_2207	1	1-4 min	-1.04242	0.117134	0.959307	11.6
MSMEG_2211	1	1-4 min	-1.54742	0.171389	0.646236	11.8131
MSMEG_2216	0	0-2 min	-0.611267	0.379219	1.63595	8.13213
MSMEG_2219	0	0-2 min	-0.76035	0.0735665	1.31518	13.5403
MSMEG_2224	0	0-2 min	-0.692883	0.185481	1.44324	11.0386
MSMEG_2244	0	0-2 min	-1.99813	0.233619	0.500467	8.89373
MSMEG_2246	0	0-4 min	-0.834082	0.243867	1.19892	13.6414
MSMEG_2248	1	1-4 min	-1.01295	0.0926949	0.98722	12.91
MSMEG_2249	0	0-2 min	-1.34615	0.0802907	0.742859	13.1956
MSMEG_2252	1	1-4 min	-1.1284	0.128493	0.886212	11.3416
MSMEG_2254	1	1-4 min	-1.32104	0.32252	0.756982	9.42407
MSMEG_2255	0	0-2 min	-1.20598	0.338336	0.829199	9.25287
MSMEG_2258	1	1-4 min	-1.42613	0.275709	0.701197	13.9676
MSMEG_2259	0	0-2 min	-1.12898	0.095019	0.885753	14.0283
MSMEG_2261	1	1-4 min	-0.847048	0.0990367	1.18057	13.2263
MSMEG_2262	1	1-4 min	-0.875393	0.148315	1.14234	12.332
MSMEG_2263	1	1-4 min	-0.982886	0.142895	1.01741	12.6957
MSMEG_2264	2	2-8 min	-0.515636	0.220017	1.93935	13.1876
MSMEG_2266	2	2-8 min	-0.657677	0.337456	1.5205	13.2209
MSMEG_2267	2	2-8 min	-0.572808	0.193131	1.74578	12.2859
MSMEG_2268	2	2-8 min	-0.562137	0.115362	1.77893	12.1167
MSMEG_2269	2	2-8 min	-0.530648	0.0731606	1.88449	12.3137
MSMEG_2270	2	2-8 min	-0.609983	0.148809	1.63939	12.2556
MSMEG_2271	0	0-2 min	-1.71162	0.101626	0.584243	14.5358
MSMEG_2272	0	0-2 min	-1.987	0.0975761	0.503271	16.425
MSMEG_2273	1	1-4 min	-0.820893	0.0551323	1.21819	13.84
MSMEG_2274	1	1-4 min	-0.725964	0.0580482	1.37748	13.9535
MSMEG_2275	2	2-8 min	-0.58269	0.129158	1.71618	14.0538
MSMEG_2276	2	2-8 min	-0.575783	0.100047	1.73676	14.0027
MSMEG_2277	0	0-4 min	-1.06727	0.157187	0.936974	11.7583
MSMEG_2278	0	0-2 min	-0.93205	0.0457707	1.0729	11.0929
MSMEG_2280	1	1-4 min	-1.245	0.154937	0.803211	13.5794
MSMEG_2282	0	0-2 min	-1.29468	0.126932	0.77239	14.6518
MSMEG_2283	1	1-4 min	-1.18284	0.166285	0.845424	13.1675
MSMEG_2284	0	0-2 min	-1.6069	0.176899	0.622316	12.1635
MSMEG_2285	0	0-2 min	-0.642167	0.0976127	1.55723	10.4586
MSMEG_2286	0	0-2 min	-1.37643	0.114711	0.726515	12.3364
MSMEG_2287	0	0-2 min	-1.54438	0.134778	0.647508	13.9819
MSMEG_2290	0	0-2 min	-2.3263	0.337055	0.429867	14.0671
MSMEG_2291	0	0-2 min	-1.54827	0.0814924	0.645884	13.7558
MSMEG_2292	1	1-4 min	-1.00298	0.0826112	0.997033	10.6513
MSMEG_2293	1	1-4 min	-0.814445	0.0317899	1.22783	11.8595
MSMEG_2294	0	0-2 min	-1.6202	0.145124	0.617208	12.6874
MSMEG_2295	0	0-2 min	-1.13538	0.104325	0.88076	14.558
MSMEG_2297	0	0-2 min	-0.642783	0.0272324	1.55573	17.8347
MSMEG_2299	2	2-8 min	-1.02659	0.480103	0.974096	17.0494
MSMEG_2303	0	0-4 min	-1.01538	0.0657535	0.984858	12.5421
MSMEG_2306	1	1-4 min	-1.34636	0.064183	0.742741	13.0833
MSMEG_2307	0	0-2 min	-0.79305	0.099312	1.26095	10.5409
MSMEG_2308	0	0-2 min	-0.885567	0.063839	1.12922	17.1213
MSMEG_2309	0	0-2 min	-1.88078	0.307396	0.531693	15.1355
MSMEG_2310	1	1-4 min	-1.41835	0.134812	0.705047	13.8785
MSMEG_2311	1	1-4 min	-1.04345	0.0708322	0.958355	14.033
MSMEG_2312	1	1-4 min	-1.09764	0.0694624	0.911043	14.3593
MSMEG_2313	0	0-2 min	-1.40065	0.0558557	0.713954	16.2695
MSMEG_2314	1	1-4 min	-1.08989	0.0364478	0.917523	15.0382
MSMEG_2315	0	0-2 min	-0.519083	0.0502047	1.92647	13.5319
MSMEG_2317	1	1-4 min	-1.0276	0.042448	0.973144	15.2911
MSMEG_2318	0	0-2 min	-1.35092	0.0421234	0.740238	15.5888
MSMEG_2319	0	0-2 min	-1.07123	0.0931511	0.933503	14.1065
MSMEG_2321	1	1-4 min	-1.24143	0.0766141	0.805525	16.676
MSMEG_2323	0	0-2 min	-1.41805	0.15298	0.705194	10.9652
MSMEG_2325	0	0-2 min	-0.903983	0.122767	1.10622	12.1719
MSMEG_2326	0	0-2 min	-1.04265	0.0554494	0.959095	15.1727
MSMEG_2327	1	1-4 min	-1.36451	0.166511	0.732863	14.6086
MSMEG_2328	1	1-4 min	-1.28063	0.148571	0.780865	14.3674
MSMEG_2329	1	1-4 min	-1.21572	0.140321	0.822555	14.6367
MSMEG_2331	0	0-2 min	-1.02212	0.101145	0.978362	15.3596
MSMEG_2332	1	1-4 min	-1.30331	0.0877204	0.767275	15.0686
MSMEG_2333	0	0-2 min	-1.13267	0.0780462	0.882872	15.1701
MSMEG_2335	0	0-2 min	-1.69783	0.108702	0.588986	15.3913
MSMEG_2337	1	1-4 min	-1.05685	0.177973	0.946206	11.0841
MSMEG_2338	0	0-2 min	-1.40982	0.115676	0.709312	14.7398
MSMEG_2339	1	1-4 min	-1.29116	0.173279	0.774499	13.0614
MSMEG_2347	2	2-8 min	-0.557798	0.294021	1.79276	9.4105
MSMEG_2349	1	1-4 min	-1.3501	0.0235638	0.740687	14.0369
MSMEG_2350	0	0-2 min	-1.97663	0.100426	0.505911	14.1776
MSMEG_2351	0	0-2 min	-0.340633	0.0601799	2.93571	16.8575
MSMEG_2352	1	1-4 min	-0.664298	0.0619719	1.50535	16.6083
MSMEG_2353	1	1-4 min	-1.24689	0.161669	0.801995	10.7102
MSMEG_2357	0	0-2 min	-1.52285	0.100865	0.656663	14.878
MSMEG_2358	1	1-4 min	-1.2348	0.21504	0.809845	15.0538
MSMEG_2359	1	1-4 min	-1.08564	0.0998181	0.921119	14.3217
MSMEG_2360	1	1-4 min	-1.13516	0.0725412	0.880933	12.9637
MSMEG_2361	0	0-2 min	-1.2765	0.0943755	0.783392	12.3547
MSMEG_2362	0	0-2 min	-0.960083	0.0891088	1.04158	13.5874
MSMEG_2363	0	0-2 min	-1.65993	0.145122	0.602434	13.6597
MSMEG_2365	0	0-2 min	-0.9603	0.0523116	1.04134	14.6196
MSMEG_2367	0	0-2 min	-0.960417	0.0777746	1.04121	15.0095
MSMEG_2368	0	0-2 min	-2.3691	0.196929	0.422101	13.7195
MSMEG_2369	0	0-2 min	-2.03427	0.117823	0.491578	14.3724
MSMEG_2370	0	0-4 min	-1.27416	0.108727	0.784831	14.8355
MSMEG_2371	0	0-2 min	-2.22413	0.367124	0.449613	14.4422
MSMEG_2374	2	2-16 min	-0.251281	0.0777985	3.97961	17.2062
MSMEG_2375	0	0-2 min	-0.969617	0.143255	1.03134	12.6008
MSMEG_2377	0	0-2 min	-1.32603	0.121977	0.754129	12.2851
MSMEG_2378	0	0-2 min	-0.701067	0.0703971	1.4264	15.299
MSMEG_2379	1	1-4 min	-1.09835	0.0617246	0.910453	15.614
MSMEG_2380	0	0-2 min	-0.7469	0.0590387	1.33887	12.8795
MSMEG_2381	0	0-4 min	-0.690187	0.106659	1.44888	14.8046
MSMEG_2382	0	0-2 min	-0.49115	0.0541747	2.03604	15.2005
MSMEG_2383	2	2-8 min	-0.674712	0.223905	1.48211	14.7698
MSMEG_2388	2	2-8 min	-0.665029	0.30324	1.50369	14.6374
MSMEG_2389	0	0-2 min	-0.211017	0.0938488	4.73896	16.9344
MSMEG_2390	1	1-4 min	-1.37847	0.0215862	0.725444	14.3597
MSMEG_2391	1	1-4 min	-1.37254	0.0993653	0.728578	14.4306
MSMEG_2392	0	0-2 min	-1.94525	0.241536	0.514073	13.436
MSMEG_2393	0	0-2 min	-0.927183	0.053069	1.07854	15.3446
MSMEG_2394	1	1-4 min	-1.2654	0.179261	0.790267	13.9233
MSMEG_2395	0	0-2 min	-1.31893	0.0464802	0.758188	14.8626
MSMEG_2396	0	0-2 min	-0.461283	0.0611154	2.16787	15.791
MSMEG_2398	0	0-2 min	-0.833717	0.099745	1.19945	13.0289
MSMEG_2399	0	0-4 min	-0.93977	0.0667228	1.06409	14.958
MSMEG_2400	0	0-2 min	-2.28198	0.0851422	0.438215	19.0864
MSMEG_2401	1	1-4 min	-1.30184	0.0809925	0.768142	11.4412
MSMEG_2402	0	0-2 min	-0.883867	0.0490557	1.13139	13.2793
MSMEG_2405	1	1-4 min	-1.54888	0.133594	0.645628	12.6316
MSMEG_2406	0	0-4 min	-0.852827	0.157775	1.17257	11.5506
MSMEG_2407	0	0-2 min	-0.608333	0.0711218	1.64384	15.8532
MSMEG_2408	0	0-2 min	-0.513667	0.0588717	1.94679	14.8515
MSMEG_2409	0	0-2 min	-1.39648	0.0471224	0.716084	13.3655
MSMEG_2410	0	0-2 min	-2.16183	0.0752872	0.46257	15.4499
MSMEG_2411	0	0-2 min	-1.613	0.094737	0.619963	15.6773
MSMEG_2412	2	2-8 min	-0.330065	0.292498	3.0297	15.41
MSMEG_2413	2	2-8 min	-0.486114	0.403987	2.05713	14.9838
MSMEG_2415	2	2-8 min	-0.506405	0.18326	1.9747	13.3137
MSMEG_2416	0	0-2 min	-1.1943	0.0851224	0.837311	15.6144
MSMEG_2417	0	0-2 min	-1.61402	0.0911116	0.619572	16.1596
MSMEG_2418	1	1-4 min	-1.40355	0.238174	0.712478	15.0276
MSMEG_2419	1	1-4 min	-1.72232	0.141955	0.580611	14.2358
MSMEG_2422	0	0-2 min	-1.73273	0.275812	0.577123	14.1586
MSMEG_2423	1	1-4 min	-1.22518	0.0382882	0.816204	14.1408
MSMEG_2425	1	1-4 min	-0.670457	0.113473	1.49152	13.9262
MSMEG_2426	1	1-4 min	-0.563112	0.0934881	1.77585	15.2405
MSMEG_2427	2	2-8 min	-0.475349	0.356929	2.10372	12.5633
MSMEG_2428	0	0-2 min	-1.03647	0.182008	0.964816	11.3749
MSMEG_2430	0	0-2 min	-1.07968	0.0838719	0.926197	15.2831
MSMEG_2432	0	0-2 min	-1.52315	0.144377	0.656534	14.4962
MSMEG_2433	0	0-2 min	-1.45745	0.145616	0.68613	13.4747
MSMEG_2434	0	0-2 min	-1.27395	0.191428	0.78496	14.4501
MSMEG_2435	0	0-2 min	-1.42945	0.111258	0.69957	17.2785
MSMEG_2436	0	0-2 min	-1.09247	0.109183	0.91536	17.3276
MSMEG_2437	0	0-2 min	-0.6923	0.0861927	1.44446	17.8092
MSMEG_2438	1	1-4 min	-1.38192	0.21574	0.723629	15.751
MSMEG_2439	0	0-2 min	-1.82652	0.215471	0.54749	13.6081
MSMEG_2440	0	0-2 min	-1.5874	0.115781	0.629961	18.0835
MSMEG_2441	1	1-4 min	-1.55889	0.197205	0.641483	17.4929
MSMEG_2442	1	1-4 min	-1.31671	0.117581	0.75947	14.9069
MSMEG_2443	0	0-2 min	-0.944583	0.083487	1.05867	15.6698
MSMEG_2444	0	0-2 min	-1.49243	0.0875034	0.670047	13.0506
MSMEG_2445	0	0-2 min	-1.17027	0.0709167	0.854506	12.559
MSMEG_2447	0	0-2 min	-0.85515	0.0992116	1.16939	12.5373
MSMEG_2449	1	1-4 min	-0.398421	0.0522522	2.50991	14.4119
MSMEG_2450	1	1-4 min	-0.58464	0.0236511	1.71045	14.9694
MSMEG_2451	0	0-2 min	-0.404017	0.067158	2.47515	13.6511
MSMEG_2452	0	0-2 min	-0.774767	0.0456421	1.29071	13.4188
MSMEG_2453	0	0-2 min	-1.67053	0.077039	0.598611	13.2415
MSMEG_2456	1	1-4 min	-1.17852	0.156476	0.848523	12.3277
MSMEG_2458	2	2-8 min	-0.60002	0.489849	1.66661	12.1915
MSMEG_2459	2	2-8 min	-0.399731	0.299101	2.50168	12.3834
MSMEG_2460	2	2-8 min	-0.831477	0.435827	1.20268	11.9573
MSMEG_2462	2	2-8 min	-0.335387	0.261889	2.98163	11.5349
MSMEG_2463	2	2-8 min	-0.491892	0.22473	2.03297	11.1851
MSMEG_2464	0	0-2 min	-0.10585	0.120709	9.44733	11.5574
MSMEG_2465	2	2-8 min	-0.498498	0.243236	2.00603	11.3228
MSMEG_2467	1	1-4 min	-0.502152	0.0913299	1.99143	11.971
MSMEG_2468	0	0-4 min	-0.792516	0.0806317	1.2618	13.2016
MSMEG_2469	1	1-4 min	-1.04774	0.0568138	0.954439	13.2276
MSMEG_2470	1	1-4 min	-1.09064	0.226765	0.91689	12.5097
MSMEG_2472	0	0-2 min	-0.7503	0.265061	1.3328	11.7127
MSMEG_2475	0	0-4 min	-0.476852	0.130051	2.09709	13.0782
MSMEG_2477	1	1-4 min	-1.20394	0.477854	0.830607	10.6974
MSMEG_2478	1	1-4 min	-0.804864	0.23293	1.24245	9.8064
MSMEG_2484	0	0-4 min	-1.11461	0.154548	0.897172	12.4023
MSMEG_2486	0	0-4 min	-0.465324	0.236418	2.14904	8.4134
MSMEG_2487	0	0-2 min	-0.3986	0.121737	2.50878	10.1932
MSMEG_2490	0	0-2 min	-0.68895	0.180903	1.45148	11.8577
MSMEG_2492	1	1-4 min	-1.06424	0.245773	0.939639	11.2621
MSMEG_2494	0	0-4 min	-1.2353	0.395491	0.809519	10.3322
MSMEG_2496	0	0-2 min	-1.63518	0.10179	0.611552	12.5286
MSMEG_2497	0	0-2 min	-0.917067	0.0731847	1.09043	12.3853
MSMEG_2498	1	1-4 min	-1.19731	0.170848	0.835206	12.5247
MSMEG_2499	0	0-2 min	-0.405017	0.221023	2.46903	10.8889
MSMEG_2502	2	2-8 min	-0.46075	0.426289	2.17037	11.4032
MSMEG_2503	2	2-8 min	-0.651245	0.306374	1.53552	11.4834
MSMEG_2506	0	0-2 min	-0.87455	0.179771	1.14345	11.652
MSMEG_2511	0	0-2 min	-1.29037	0.0757287	0.774974	14.6561
MSMEG_2512	1	1-4 min	-1.56379	0.15912	0.639474	13.689
MSMEG_2515	0	0-2 min	-1.402	0.141625	0.713267	13.0272
MSMEG_2517	1	1-4 min	-1.25429	0.162762	0.797265	13.2455
MSMEG_2518	0	0-4 min	-0.513178	0.156349	1.94864	12.1748
MSMEG_2519	0	0-2 min	-0.8781	0.0912381	1.13882	17.7379
MSMEG_2520	1	1-4 min	-1.15902	0.121872	0.8628	17.662
MSMEG_2521	0	0-2 min	-0.8075	0.108688	1.23839	12.6598
MSMEG_2522	1	1-4 min	-0.988067	0.454039	1.01208	9.50977
MSMEG_2525	0	0-8 min	-0.273688	0.168662	3.65379	10.5222
MSMEG_2526	0	0-4 min	-0.597253	0.161686	1.67433	8.95627
MSMEG_2528	0	0-2 min	-1.19302	0.080977	0.838211	15.5319
MSMEG_2529	0	0-2 min	-1.01275	0.11541	0.987411	13.9401
MSMEG_2530	0	0-2 min	-0.529783	0.116028	1.88756	12.1353
MSMEG_2532	0	0-2 min	-0.807283	0.267026	1.23872	12.4364
MSMEG_2535	2	2-8 min	-0.469248	0.493238	2.13107	11.7911
MSMEG_2536	0	0-2 min	-0.2789	0.234556	3.58551	11.6523
MSMEG_2540	0	0-2 min	-1.5188	0.0574809	0.658415	15.6967
MSMEG_2542	0	0-2 min	-0.864733	0.0611796	1.15643	11.9329
MSMEG_2543	1	1-4 min	-1.25753	0.0369024	0.795209	15.8779
MSMEG_2545	1	1-4 min	-1.2901	0.364582	0.775137	13.7275
MSMEG_2546	0	0-2 min	-1.65563	0.135463	0.603998	13.222
MSMEG_2552	1	1-4 min	-2.12832	0.325612	0.469853	12.3023
MSMEG_2553	0	0-2 min	-2.40267	0.10653	0.416204	14.4178
MSMEG_2554	0	0-2 min	-1.22743	0.139644	0.814708	12.6391
MSMEG_2556	0	0-2 min	-1.28292	0.116638	0.779474	11.2161
MSMEG_2570	0	0-2 min	-0.6474	0.132034	1.54464	9.59643
MSMEG_2571	0	0-2 min	-1.28837	0.123265	0.776177	14.0594
MSMEG_2575	0	0-2 min	-1.90365	0.120008	0.525307	17.2406
MSMEG_2578	0	0-2 min	-0.822317	0.0738753	1.21608	15.0371
MSMEG_2579	1	1-4 min	-1.29099	0.168947	0.774598	15.4882
MSMEG_2583	0	0-2 min	-1.01327	0.049997	0.986907	12.5735
MSMEG_2584	1	1-4 min	-1.15518	0.0699325	0.865669	14.0902
MSMEG_2585	1	1-4 min	-1.09508	0.0327156	0.913173	15.3181
MSMEG_2587	0	0-2 min	-1.692	0.0852852	0.591017	14.0064
MSMEG_2588	1	1-4 min	-1.02052	0.086495	0.979891	13.4843
MSMEG_2590	0	0-2 min	-1.50612	0.21688	0.663959	12.3265
MSMEG_2592	0	0-2 min	-0.957817	0.0992053	1.04404	13.8281
MSMEG_2593	2	2-8 min	-0.680112	0.455787	1.47035	13.4937
MSMEG_2594	0	0-4 min	-0.884899	0.0797317	1.13007	14.1536
MSMEG_2595	0	0-4 min	-1.07455	0.118559	0.930625	12.2339
MSMEG_2597	2	2-8 min	-0.43222	0.283814	2.31364	12.2228
MSMEG_2598	2	2-16 min	-0.366943	0.153357	2.72522	11.9866
MSMEG_2599	2	2-8 min	-0.457081	0.174168	2.1878	12.1862
MSMEG_2600	0	0-2 min	-1.34627	0.111756	0.742795	13.9166
MSMEG_2604	1	1-4 min	-1.13613	0.446857	0.880178	11.3644
MSMEG_2605	0	0-2 min	-1.71942	0.228277	0.581593	13.4484
MSMEG_2606	0	0-4 min	-1.58378	0.419098	0.6314	14.1529
MSMEG_2607	0	0-2 min	-1.31857	0.149933	0.758399	15.004
MSMEG_2608	0	0-2 min	-1.5285	0.0494721	0.654236	14.7099
MSMEG_2609	1	1-4 min	-1.20326	0.149765	0.831078	13.7955
MSMEG_2610	1	1-4 min	-1.2471	0.0842391	0.801857	12.2741
MSMEG_2611	1	1-4 min	-1.32809	0.0759037	0.752959	14.3259
MSMEG_2612	0	0-2 min	-2.01465	0.182931	0.496364	14.4843
MSMEG_2613	0	0-2 min	-1.43432	0.0686545	0.697196	15.765
MSMEG_2614	1	1-4 min	-1.63812	0.327167	0.610455	15.477
MSMEG_2615	1	1-4 min	-1.13624	0.0742367	0.880095	14.452
MSMEG_2617	2	2-8 min	-0.585271	0.27609	1.70861	13.7708
MSMEG_2618	0	0-2 min	-0.83095	0.0633694	1.20344	15.0724
MSMEG_2619	0	0-2 min	-1.68985	0.104997	0.591769	16.168
MSMEG_2621	0	0-2 min	-0.997367	0.0746836	1.00264	14.9848
MSMEG_2622	0	0-2 min	-1.14172	0.0693162	0.875874	13.683
MSMEG_2623	0	0-2 min	-1.59637	0.120978	0.626423	14.4612
MSMEG_2624	0	0-2 min	-2.12172	0.22063	0.471316	15.6585
MSMEG_2625	0	0-4 min	-1.03092	0.0765206	0.970011	14.9849
MSMEG_2626	0	0-2 min	-1.6895	0.0692506	0.591891	17.421
MSMEG_2629	2	2-8 min	-0.541142	0.353861	1.84794	16.2999
MSMEG_2630	2	2-8 min	-0.511855	0.4816	1.95368	15.9455
MSMEG_2631	2	2-8 min	-0.633586	0.34989	1.57832	13.4507
MSMEG_2634	0	0-4 min	-1.15645	0.0976539	0.864717	12.1865
MSMEG_2639	0	0-4 min	-0.841398	0.121252	1.1885	13.6495
MSMEG_2641	0	0-2 min	-0.48095	0.100943	2.07922	13.2133
MSMEG_2644	1	1-4 min	-1.4411	0.189123	0.693916	12.8732
MSMEG_2645	0	0-2 min	-1.68302	0.116451	0.594171	14.3732
MSMEG_2646	0	0-2 min	-1.2751	0.0853367	0.784252	11.0171
MSMEG_2647	0	0-2 min	-1.4991	0.08062	0.667067	15.6583
MSMEG_2648	1	1-4 min	-1.45574	0.101592	0.686937	15.1743
MSMEG_2650	1	1-4 min	-0.957152	0.329604	1.04477	11.8974
MSMEG_2651	0	0-2 min	-0.898683	0.0664512	1.11274	12.9223
MSMEG_2652	0	0-2 min	-1.43062	0.198455	0.698999	15.079
MSMEG_2653	0	0-2 min	-1.29878	0.113453	0.769951	14.5615
MSMEG_2655	0	0-2 min	-1.71447	0.132392	0.583272	15.6347
MSMEG_2656	1	1-4 min	-1.22779	0.167622	0.814473	16.2618
MSMEG_2658	2	2-8 min	-0.573258	0.477941	1.74441	15.0164
MSMEG_2659	1	1-8 min	-0.588895	0.131473	1.6981	11.0454
MSMEG_2660	1	1-4 min	-1.27359	0.232958	0.78518	12.2224
MSMEG_2666	1	1-4 min	-1.42998	0.0829176	0.699309	13.8973
MSMEG_2667	0	0-2 min	-0.673017	0.080231	1.48585	15.0915
MSMEG_2668	1	1-4 min	-1.2187	0.0873922	0.820548	14.0424
MSMEG_2669	0	0-2 min	-0.538117	0.0849007	1.85833	13.8041
MSMEG_2670	0	0-2 min	-2.33447	0.0684514	0.428363	15.4048
MSMEG_2671	0	0-2 min	-1.75115	0.104642	0.571053	15.6255
MSMEG_2673	0	0-2 min	-1.8841	0.289793	0.530757	12.1919
MSMEG_2679	0	0-2 min	-1.34565	0.110363	0.743135	13.3132
MSMEG_2682	0	0-2 min	-1.82298	0.186355	0.548551	12.8442
MSMEG_2683	0	0-2 min	-1.58918	0.152082	0.629254	14.5635
MSMEG_2684	0	0-2 min	-1.34167	0.0847444	0.745342	15.3986
MSMEG_2685	1	1-4 min	-1.39909	0.192069	0.714752	14.9329
MSMEG_2686	1	1-4 min	-0.983948	0.047592	1.01631	13.5299
MSMEG_2687	1	1-4 min	-1.02915	0.202104	0.971678	13.4999
MSMEG_2688	0	0-2 min	-0.6984	0.0800446	1.43184	14.42
MSMEG_2690	1	1-4 min	-1.19141	0.0707402	0.83934	15.2704
MSMEG_2691	0	0-2 min	-2.03428	0.150488	0.491574	14.656
MSMEG_2693	0	0-2 min	-0.91975	0.0757002	1.08725	14.5122
MSMEG_2694	0	0-2 min	-2.2451	0.0789807	0.445414	14.7325
MSMEG_2695	0	0-2 min	-1.20882	0.0787404	0.827255	15.9723
MSMEG_2696	1	1-4 min	-0.963533	0.0493345	1.03785	15.7401
MSMEG_2697	0	0-4 min	-1.15691	0.0819995	0.864371	14.8254
MSMEG_2698	0	0-2 min	-0.979083	0.149904	1.02136	14.6945
MSMEG_2699	0	0-2 min	-1.14922	0.0625919	0.870158	13.1418
MSMEG_2700	0	0-2 min	-2.17745	0.0891845	0.459253	14.892
MSMEG_2701	0	0-2 min	-2.09802	0.149854	0.476641	15.1542
MSMEG_2705	0	0-2 min	-0.602283	0.213517	1.66035	7.92297
MSMEG_2707	0	0-2 min	-0.6855	0.218467	1.45879	9.89133
MSMEG_2711	0	0-4 min	-0.919674	0.497161	1.08734	8.23527
MSMEG_2723	0	0-2 min	-0.684867	0.095376	1.46014	15.0217
MSMEG_2724	1	1-4 min	-0.830588	0.042638	1.20397	15.1352
MSMEG_2726	1	1-4 min	-0.886217	0.0660736	1.12839	15.8893
MSMEG_2727	2	2-8 min	-0.526445	0.153519	1.89953	16.1424
MSMEG_2729	0	0-2 min	-1.94383	0.0947527	0.514447	14.7293
MSMEG_2731	0	0-2 min	-1.09642	0.0498724	0.912062	14.6809
MSMEG_2732	0	0-2 min	-0.590217	0.0450522	1.69429	13.0683
MSMEG_2733	0	0-4 min	-0.36977	0.107729	2.70439	13.9892
MSMEG_2734	1	1-4 min	-0.9568	0.0954205	1.04515	12.5904
MSMEG_2735	0	0-2 min	-0.95115	0.0602976	1.05136	14.424
MSMEG_2736	1	1-4 min	-1.16796	0.112995	0.856192	14.4625
MSMEG_2737	1	1-4 min	-2.27738	0.237264	0.439101	12.0778
MSMEG_2738	1	1-4 min	-1.33644	0.376322	0.748259	13.8541
MSMEG_2739	1	1-4 min	-1.46456	0.0835088	0.682797	14.9974
MSMEG_2740	0	0-4 min	-1.02431	0.107277	0.976265	14.0378
MSMEG_2742	0	0-2 min	-0.60535	0.11742	1.65194	12.4146
MSMEG_2743	0	0-2 min	-1.86848	0.219487	0.535193	15.6033
MSMEG_2744	1	1-4 min	-1.66335	0.317874	0.601196	13.8758
MSMEG_2746	0	0-2 min	-1.4281	0.0511168	0.700231	14.2358
MSMEG_2748	0	0-2 min	-0.797983	0.125868	1.25316	10.3721
MSMEG_2750	0	0-2 min	-1.49535	0.0970889	0.66874	16.1093
MSMEG_2751	1	1-4 min	-0.62085	0.0463351	1.6107	15.3297
MSMEG_2752	0	0-2 min	-0.426367	0.0820215	2.3454	16.025
MSMEG_2754	0	0-2 min	-0.45485	0.124794	2.19853	16.3744
MSMEG_2755	0	0-4 min	-0.87627	0.0734191	1.1412	16.3079
MSMEG_2756	0	0-2 min	-1.59378	0.084856	0.627438	16.366
MSMEG_2757	0	0-2 min	-1.46405	0.167386	0.683037	11.1179
MSMEG_2758	1	1-4 min	-1.66575	0.170827	0.60033	16.6971
MSMEG_2759	0	0-2 min	-0.548533	0.0968987	1.82304	12.9621
MSMEG_2760	0	0-2 min	-1.14153	0.0915348	0.876015	13.8587
MSMEG_2761	0	0-2 min	-1.37482	0.0738028	0.72737	14.4305
MSMEG_2762	1	1-4 min	-0.767529	0.0635564	1.30288	12.9063
MSMEG_2763	0	0-2 min	-2.25277	0.308422	0.443899	15.2025
MSMEG_2765	0	0-2 min	-1.24097	0.0732415	0.805823	15.8659
MSMEG_2766	0	0-2 min	-1.02393	0.0899345	0.976626	15.1685
MSMEG_2767	0	0-2 min	-0.818117	0.092966	1.22232	11.4599
MSMEG_2768	0	0-2 min	-2.7737	0.203414	0.360529	16.2323
MSMEG_2770	0	0-2 min	-2.09753	0.0681994	0.47675	15.3416
MSMEG_2771	0	0-2 min	-1.94227	0.10247	0.514862	14.0875
MSMEG_2772	0	0-2 min	-1.56262	0.0714357	0.639952	13.6394
MSMEG_2773	1	1-4 min	-1.07058	0.0710632	0.934072	14.3864
MSMEG_2774	0	0-2 min	-1.86043	0.0980633	0.537509	13.8057
MSMEG_2775	0	0-2 min	-0.904417	0.0789427	1.10569	15.4981
MSMEG_2776	1	1-4 min	-1.34985	0.164925	0.740823	15.4237
MSMEG_2777	1	1-4 min	-1.96996	0.244764	0.507623	14.2336
MSMEG_2778	0	0-2 min	-1.66175	0.133001	0.601775	13.6999
MSMEG_2779	0	0-2 min	-1.57835	0.115506	0.633573	15.0121
MSMEG_2780	0	0-2 min	-0.886633	0.163493	1.12786	14.1078
MSMEG_2781	1	1-4 min	-1.05614	0.175457	0.946846	13.3792
MSMEG_2782	1	1-4 min	-1.49699	0.0734947	0.668006	14.6607
MSMEG_2783	0	0-2 min	-1.38875	0.104358	0.720072	15.1588
MSMEG_2784	1	1-4 min	-1.71085	0.131816	0.584505	14.7399
MSMEG_2785	0	0-2 min	-1.76803	0.125139	0.5656	14.6677
MSMEG_2786	0	0-2 min	-1.25583	0.0646331	0.796284	14.3011
MSMEG_2788	0	0-2 min	-2.01773	0.16874	0.495606	13.8607
MSMEG_2789	0	0-2 min	-2.02262	0.223656	0.494409	13.3792
MSMEG_2790	0	0-2 min	-1.43495	0.118969	0.696888	13.7902
MSMEG_2791	1	1-4 min	-1.10194	0.196497	0.90749	11.7098
MSMEG_2792	0	0-2 min	-1.24417	0.358617	0.803751	9.89513
MSMEG_2793	0	0-2 min	-0.926817	0.0604756	1.07896	14.3222
MSMEG_2795	0	0-2 min	-1.03558	0.149383	0.965639	12.378
MSMEG_2796	1	1-4 min	-0.856102	0.198517	1.16808	11.2509
MSMEG_2797	0	0-2 min	-0.876633	0.104267	1.14073	11.264
MSMEG_2798	0	0-2 min	-1.50703	0.0666529	0.663555	13.3282
MSMEG_2799	0	0-2 min	-1.25472	0.0943988	0.796993	14.4054
MSMEG_2800	0	0-2 min	-0.86185	0.0540898	1.16029	14.8232
MSMEG_2804	0	0-2 min	-1.3312	0.0990325	0.751202	14.2159
MSMEG_2805	0	0-2 min	-0.376733	0.158318	2.6544	12.1803
MSMEG_2811	0	0-2 min	-0.968	0.107228	1.03306	11.6679
MSMEG_2813	0	0-2 min	-1.46117	0.0532302	0.684385	12.2122
MSMEG_2814	1	1-4 min	-1.31567	0.21601	0.760071	11.5121
MSMEG_2817	1	1-4 min	-0.889338	0.256606	1.12443	11.1639
MSMEG_2818	0	0-4 min	-0.75205	0.157473	1.3297	10.6252
MSMEG_2819	1	1-4 min	-1.10825	0.0223934	0.902323	11.3114
MSMEG_2823	0	0-2 min	-0.860833	0.126267	1.16167	12.1593
MSMEG_2824	0	0-2 min	-0.8143	0.107578	1.22805	11.7243
MSMEG_2826	0	0-2 min	-0.7772	0.102127	1.28667	13.915
MSMEG_2827	2	2-8 min	-0.561331	0.398691	1.78148	12.4394
MSMEG_2828	1	1-4 min	-1.15416	0.0602448	0.866433	13.0817
MSMEG_2829	0	0-2 min	-1.3457	0.0993629	0.743108	14.6606
MSMEG_2830	0	0-2 min	-1.0409	0.095324	0.960707	11.2014
MSMEG_2839	1	1-4 min	-1.37052	0.0844876	0.729651	15.9884
MSMEG_2842	1	1-4 min	-0.59671	0.269991	1.67586	7.36197
MSMEG_2844	0	0-4 min	-1.11593	0.192359	0.896111	8.8077
MSMEG_2845	0	0-2 min	-1.04313	0.421652	0.95865	9.6549
MSMEG_2859	0	0-2 min	-0.6607	0.210182	1.51355	7.1411
MSMEG_2868	0	0-2 min	-2.47022	0.19955	0.404823	13.388
MSMEG_2869	0	0-2 min	-0.88785	0.138012	1.12632	9.15753
MSMEG_2874	0	0-2 min	-0.885817	0.139434	1.1289	10.1573
MSMEG_2878	2	2-8 min	-0.679445	0.489377	1.47179	10.5189
MSMEG_2880	1	1-4 min	-1.02267	0.0999736	0.977831	10.9659
MSMEG_2884	0	0-2 min	-0.546383	0.275982	1.83022	9.00633
MSMEG_2895	0	0-2 min	-1.02268	0.0858288	0.97782	12.6652
MSMEG_2896	0	0-2 min	-1.74628	0.134009	0.572645	13.586
MSMEG_2897	1	1-4 min	-1.60334	0.356765	0.6237	12.8154
MSMEG_2899	0	0-2 min	-0.53515	0.114053	1.86863	11.1977
MSMEG_2900	2	2-8 min	-0.459304	0.412204	2.17721	12.8009
MSMEG_2901	0	0-2 min	-0.931467	0.0959206	1.07358	13.1671
MSMEG_2902	0	0-2 min	-1.40788	0.100091	0.710286	12.9983
MSMEG_2908	0	0-2 min	-0.8845	0.256752	1.13058	10.945
MSMEG_2912	2	2-8 min	-0.259755	0.345255	3.84979	10.7935
MSMEG_2913	1	1-4 min	-0.616983	0.27935	1.62079	10.0517
MSMEG_2914	2	2-8 min	-0.234205	0.274374	4.26977	12.465
MSMEG_2915	1	1-4 min	-1.02682	0.468724	0.973877	10.5409
MSMEG_2917	1	1-4 min	-1.43308	0.083563	0.6978	11.2408
MSMEG_2918	1	1-4 min	-1.14589	0.178968	0.872682	11.7487
MSMEG_2919	0	0-2 min	-1.3293	0.298165	0.752276	11.755
MSMEG_2920	1	1-4 min	-1.12199	0.262766	0.891271	10.7649
MSMEG_2925	1	1-4 min	-0.604781	0.203341	1.65349	10.6359
MSMEG_2928	0	0-4 min	-0.477293	0.109339	2.09515	12.2918
MSMEG_2929	0	0-2 min	-1.33018	0.143088	0.751776	12.8503
MSMEG_2930	0	0-2 min	-1.28573	0.1391	0.777766	12.189
MSMEG_2931	1	1-4 min	-1.67729	0.276889	0.596201	14.9344
MSMEG_2932	1	1-4 min	-1.74753	0.219543	0.572236	14.8064
MSMEG_2936	2	2-8 min	-0.581869	0.21542	1.7186	13.5434
MSMEG_2937	0	0-4 min	-0.519465	0.0520612	1.92506	15.2023
MSMEG_2938	0	0-2 min	-0.47805	0.059344	2.09183	15.2509
MSMEG_2939	1	1-4 min	-0.715895	0.0507377	1.39685	14.1564
MSMEG_2940	0	0-2 min	-0.8059	0.0634005	1.24085	16.184
MSMEG_2941	0	0-4 min	-0.593269	0.0941114	1.68558	12.3852
MSMEG_2942	0	0-2 min	-0.966967	0.160926	1.03416	11.981
MSMEG_2943	0	0-2 min	-1.64795	0.353376	0.606815	13.6565
MSMEG_2944	0	0-2 min	-1.07537	0.0787569	0.929915	13.9964
MSMEG_2945	1	1-4 min	-1.3088	0.217181	0.764056	13.9771
MSMEG_2947	1	1-4 min	-1.4204	0.370039	0.704025	11.2975
MSMEG_2948	0	0-4 min	-1.18139	0.477815	0.846462	11.4902
MSMEG_2952	0	0-4 min	-0.140849	0.256239	7.09982	9.66383
MSMEG_2953	1	1-4 min	-0.441781	0.0809023	2.26357	13.6617
MSMEG_2954	0	0-2 min	-0.342533	0.0467616	2.91942	12.7955
MSMEG_2955	0	0-8 min	-0.446322	0.228496	2.24054	11.9215
MSMEG_2957	0	0-2 min	-1.30617	0.21676	0.765599	11.6559
MSMEG_2959	0	0-2 min	-0.7933	0.106012	1.26056	12.2422
MSMEG_2960	0	0-2 min	-1.6232	0.0913639	0.616067	14.8295
MSMEG_2961	1	1-4 min	-1.36869	0.171738	0.730624	15.4258
MSMEG_2962	2	2-8 min	-0.402427	0.391097	2.48492	15.7964
MSMEG_2964	2	2-8 min	-0.668132	0.482003	1.49671	14.772
MSMEG_2965	1	1-4 min	-0.722919	0.0377906	1.38328	14.7417
MSMEG_2971	0	0-2 min	-1.60523	0.277716	0.622962	10.7231
MSMEG_2972	0	0-2 min	-1.05335	0.116399	0.949352	10.042
MSMEG_2973	1	1-4 min	-1.75786	0.085635	0.568874	14.1624
MSMEG_2974	0	0-2 min	-0.741483	0.0617498	1.34865	15.2357
MSMEG_2975	0	0-2 min	-1.54338	0.169226	0.647927	14.5254
MSMEG_2976	1	1-4 min	-1.19443	0.0338154	0.837219	14.5216
MSMEG_2977	1	1-4 min	-1.12394	0.0317098	0.889731	14.6248
MSMEG_2982	2	2-8 min	-0.625944	0.27603	1.59759	12.4645
MSMEG_2983	1	1-4 min	-0.779598	0.0548036	1.28271	16.7512
MSMEG_2984	1	1-4 min	-0.534752	0.102799	1.87002	10.1579
MSMEG_2989	0	0-2 min	-1.87937	0.112378	0.532094	11.6071
MSMEG_2990	0	0-2 min	-1.2888	0.0487618	0.775916	11.3486
MSMEG_2991	0	0-4 min	-0.869821	0.153449	1.14966	11.5165
MSMEG_2992	1	1-4 min	-0.989926	0.0641386	1.01018	8.1898
MSMEG_2993	1	1-4 min	-0.68925	0.400883	1.45085	8.20473
MSMEG_2999	1	1-4 min	-1.49685	0.177175	0.668072	13.4685
MSMEG_3000	0	0-2 min	-1.06448	0.0928914	0.939423	14.4755
MSMEG_3002	0	0-2 min	-1.16373	0.137856	0.859303	12.0401
MSMEG_3003	0	0-2 min	-1.36643	0.0781364	0.731832	14.6914
MSMEG_3004	1	1-4 min	-1.98812	0.187584	0.502988	14.8157
MSMEG_3005	0	0-2 min	-1.16875	0.236569	0.855615	10.204
MSMEG_3013	0	0-2 min	-0.563267	0.190023	1.77536	12.8582
MSMEG_3014	0	0-2 min	-1.96943	0.306469	0.50776	13.6681
MSMEG_3015	0	0-2 min	-0.49095	0.0943329	2.03687	14.2746
MSMEG_3016	1	1-4 min	-1.09228	0.189612	0.915515	10.5569
MSMEG_3017	1	1-4 min	-1.20028	0.0692288	0.833142	12.391
MSMEG_3020	2	2-8 min	-0.47422	0.344779	2.10872	14.7701
MSMEG_3021	1	1-4 min	-1.00897	0.105336	0.991111	14.0251
MSMEG_3025	1	1-4 min	-1.26613	0.129897	0.789811	15.2699
MSMEG_3028	2	2-8 min	-0.533787	0.467248	1.87341	14.3149
MSMEG_3029	2	2-8 min	-0.452551	0.204841	2.20969	13.9209
MSMEG_3030	0	0-2 min	-1.2054	0.0799434	0.8296	15.3539
MSMEG_3031	1	1-4 min	-1.51759	0.21305	0.65894	14.3046
MSMEG_3032	0	0-2 min	-0.918783	0.108872	1.0884	14.8759
MSMEG_3033	1	1-4 min	-1.28036	0.130985	0.781032	14.0318
MSMEG_3034	0	0-2 min	-0.971633	0.0905673	1.02919	14.4384
MSMEG_3035	0	0-2 min	-0.945917	0.102094	1.05718	15.959
MSMEG_3036	1	1-4 min	-0.983567	0.105766	1.01671	16.49
MSMEG_3039	0	0-2 min	-2.11435	0.48751	0.472959	12.3268
MSMEG_3040	0	0-2 min	-1.20332	0.11754	0.831036	13.5722
MSMEG_3042	0	0-2 min	-2.32487	0.108936	0.430132	14.7973
MSMEG_3043	1	1-4 min	-1.3377	0.167282	0.747554	14.0682
MSMEG_3044	1	1-4 min	-1.18772	0.178478	0.841947	14.2775
MSMEG_3047	2	2-8 min	-0.537419	0.330412	1.86075	14.3517
MSMEG_3048	2	2-16 min	-0.193322	0.200877	5.17271	13.9727
MSMEG_3050	1	1-4 min	-0.49029	0.0412325	2.03961	19.0034
MSMEG_3051	0	0-2 min	-0.369017	0.0750585	2.7099	16.8252
MSMEG_3053	0	0-2 min	-1.56197	0.0875521	0.640219	16.4019
MSMEG_3054	1	1-4 min	-1.41873	0.126954	0.704854	16.0233
MSMEG_3055	2	2-8 min	-0.622175	0.450009	1.60726	16.5996
MSMEG_3057	2	2-8 min	-0.659126	0.33409	1.51716	14.7465
MSMEG_3058	2	2-8 min	-0.626277	0.194784	1.59674	15.6514
MSMEG_3059	0	0-2 min	-0.36685	0.0630286	2.72591	14.6333
MSMEG_3060	0	0-2 min	-0.969833	0.151139	1.03111	13.0076
MSMEG_3061	1	1-4 min	-0.760514	0.0860234	1.3149	11.7536
MSMEG_3063	0	0-2 min	-0.616533	0.0540969	1.62197	13.3703
MSMEG_3064	0	0-4 min	-1.09718	0.0597998	0.911431	13.4524
MSMEG_3065	1	1-4 min	-1.007	0.0698417	0.993053	13.2668
MSMEG_3066	0	0-4 min	-1.17509	0.0630277	0.850999	14.5435
MSMEG_3067	1	1-4 min	-1.20796	0.0552651	0.827839	14.2836
MSMEG_3069	1	1-4 min	-1.15726	0.144661	0.864112	15.6343
MSMEG_3070	0	0-2 min	-1.16762	0.0904964	0.856445	15.5996
MSMEG_3071	0	0-2 min	-1.80275	0.0922248	0.554708	15.022
MSMEG_3072	0	0-2 min	-1.45105	0.0713655	0.689156	16.1554
MSMEG_3073	1	1-4 min	-1.55589	0.224388	0.642719	15.8221
MSMEG_3074	1	1-4 min	-1.60638	0.123918	0.622518	15.2909
MSMEG_3076	1	1-4 min	-1.1857	0.208656	0.843382	12.4084
MSMEG_3077	0	0-2 min	-1.18767	0.102897	0.841987	11.6818
MSMEG_3078	0	0-2 min	-1.64825	0.0912039	0.606704	14.5481
MSMEG_3079	1	1-4 min	-1.28747	0.100088	0.776719	14.8107
MSMEG_3081	2	2-8 min	-0.486235	0.396029	2.05662	15.0827
MSMEG_3082	2	2-8 min	-0.529804	0.220971	1.88749	14.7266
MSMEG_3083	2	2-8 min	-0.471023	0.0709145	2.12304	12.1741
MSMEG_3084	0	0-2 min	-0.265183	0.0449919	3.77098	16.7472
MSMEG_3085	1	1-4 min	-0.563452	0.0540844	1.77477	16.1159
MSMEG_3086	1	1-4 min	-0.647276	0.0781064	1.54494	16.0746
MSMEG_3087	2	2-8 min	-0.346355	0.347035	2.88721	16.841
MSMEG_3091	2	2-8 min	-0.546546	0.333666	1.82967	10.8677
MSMEG_3097	1	1-4 min	-1.3795	0.200534	0.724899	13.8376
MSMEG_3098	2	2-8 min	-0.596344	0.18531	1.67688	14.4935
MSMEG_3099	2	2-8 min	-0.581483	0.203701	1.71974	14.6462
MSMEG_3100	2	2-8 min	-0.501717	0.301859	1.99316	14.5728
MSMEG_3101	2	2-8 min	-0.46474	0.270554	2.15174	15.2655
MSMEG_3102	1	1-4 min	-0.668805	0.0531278	1.4952	15.5002
MSMEG_3103	0	0-2 min	-0.531417	0.0545722	1.88176	15.6103
MSMEG_3105	0	0-2 min	-1.78975	0.180818	0.558737	15.8062
MSMEG_3106	0	0-2 min	-0.281167	0.0605044	3.55661	14.2767
MSMEG_3107	0	0-2 min	-0.598233	0.0559652	1.67159	13.8369
MSMEG_3111	1	1-4 min	-0.749231	0.0926486	1.3347	12.3904
MSMEG_3112	0	0-2 min	-1.3885	0.089912	0.720202	14.6148
MSMEG_3113	0	0-4 min	-1.06915	0.310933	0.935322	9.47223
MSMEG_3117	1	1-4 min	-1.16473	0.080613	0.858569	14.0996
MSMEG_3118	1	1-4 min	-1.11596	0.091652	0.896092	14.3415
MSMEG_3119	0	0-2 min	-1.19445	0.0907703	0.837205	14.4553
MSMEG_3120	0	0-2 min	-1.22773	0.0629065	0.814509	13.6074
MSMEG_3121	0	0-2 min	-0.497233	0.0753872	2.01113	15.9355
MSMEG_3122	1	1-4 min	-1.5638	0.152063	0.639467	15.5355
MSMEG_3126	2	2-8 min	-0.804489	0.430321	1.24302	14.6238
MSMEG_3127	2	2-8 min	-0.642715	0.27745	1.5559	15.0871
MSMEG_3129	0	0-2 min	-1.12612	0.160082	0.888007	13.5919
MSMEG_3132	0	0-2 min	-1.96922	0.157134	0.507816	13.4708
MSMEG_3134	0	0-2 min	-1.31302	0.17265	0.761605	12.1634
MSMEG_3136	0	0-2 min	-0.483167	0.118159	2.06968	12.6301
MSMEG_3137	2	2-8 min	-0.426104	0.371782	2.34685	11.75
MSMEG_3138	1	1-4 min	-0.97049	0.0587135	1.03041	14.5817
MSMEG_3139	0	0-2 min	-1.17773	0.0730611	0.849089	14.685
MSMEG_3140	0	0-2 min	-1.4846	0.0865129	0.673582	14.5984
MSMEG_3142	2	2-8 min	-0.578338	0.187043	1.72909	14.9167
MSMEG_3143	1	1-4 min	-0.719379	0.0323398	1.39009	15.1726
MSMEG_3144	0	0-2 min	-2.21215	0.115031	0.452049	15.5854
MSMEG_3146	1	1-4 min	-1.57178	0.13431	0.636221	14.1421
MSMEG_3147	2	2-8 min	-0.508806	0.242759	1.96539	16.0149
MSMEG_3150	2	2-8 min	-0.692027	0.42586	1.44503	16.2482
MSMEG_3151	2	2-8 min	-0.703446	0.331539	1.42157	15.9877
MSMEG_3152	2	2-8 min	-0.451314	0.233285	2.21575	15.9919
MSMEG_3153	0	0-2 min	-1.54657	0.125233	0.646594	14.6185
MSMEG_3154	0	0-2 min	-1.7702	0.0495829	0.564908	15.5511
MSMEG_3155	0	0-2 min	-1.29058	0.0871674	0.774843	14.7586
MSMEG_3156	1	1-4 min	-1.24147	0.17476	0.805499	14.4312
MSMEG_3157	0	0-2 min	-1.41008	0.122924	0.709178	13.9998
MSMEG_3158	0	0-2 min	-0.970883	0.118931	1.02999	14.6431
MSMEG_3162	2	2-8 min	-0.639993	0.378704	1.56252	13.564
MSMEG_3163	0	0-2 min	-2.60037	0.27922	0.384561	14.6928
MSMEG_3165	0	0-2 min	-1.33767	0.0955172	0.74757	14.6842
MSMEG_3166	1	1-4 min	-1.26262	0.0661026	0.792006	13.1197
MSMEG_3167	1	1-4 min	-1.19953	0.240033	0.833658	10.2981
MSMEG_3169	1	1-4 min	-1.29369	0.162142	0.772981	14.2802
MSMEG_3171	0	0-2 min	-1.17407	0.105865	0.85174	13.2445
MSMEG_3172	2	2-8 min	-0.444361	0.396143	2.25042	13.2848
MSMEG_3173	0	0-2 min	-0.47655	0.0528593	2.09842	12.6978
MSMEG_3174	0	0-2 min	-0.636133	0.0636356	1.572	15.9221
MSMEG_3175	1	1-4 min	-0.863879	0.0940677	1.15757	14.9291
MSMEG_3176	1	1-4 min	-1.84747	0.245334	0.541281	14.1658
MSMEG_3178	1	1-4 min	-1.53641	0.0801428	0.650867	15.8561
MSMEG_3183	0	0-2 min	-1.58045	0.0991703	0.632731	14.5917
MSMEG_3184	2	2-8 min	-0.735739	0.157953	1.35918	13.6479
MSMEG_3187	0	0-2 min	-2.09727	0.185567	0.476811	15.3316
MSMEG_3188	0	0-2 min	-0.998567	0.0880871	1.00144	14.3496
MSMEG_3189	2	2-16 min	-0.0844555	0.488327	11.8406	12.8119
MSMEG_3190	2	2-16 min	-0.166254	0.453378	6.01488	11.706
MSMEG_3192	0	0-2 min	-0.960017	0.139652	1.04165	12.28
MSMEG_3193	0	0-2 min	-2.10083	0.466296	0.476002	13.4334
MSMEG_3194	0	0-2 min	-1.25152	0.200081	0.799031	12.1683
MSMEG_3196	0	0-2 min	-0.871117	0.179804	1.14795	13.1698
MSMEG_3197	0	0-2 min	-1.74928	0.115847	0.571663	14.9223
MSMEG_3199	0	0-2 min	-1.06313	0.0498181	0.940616	13.8684
MSMEG_3200	1	1-4 min	-0.61035	0.0371634	1.6384	13.5757
MSMEG_3201	1	1-4 min	-0.858267	0.118741	1.16514	13.7514
MSMEG_3203	0	0-2 min	-1.5619	0.200578	0.640246	13.313
MSMEG_3204	0	0-2 min	-0.91695	0.164849	1.09057	12.8134
MSMEG_3205	0	0-2 min	-1.39953	0.0839782	0.714524	14.7096
MSMEG_3206	1	1-4 min	-1.38888	0.164546	0.720007	14.4174
MSMEG_3209	2	2-8 min	-0.386865	0.317439	2.58488	14.1126
MSMEG_3210	2	2-8 min	-0.598448	0.452708	1.67099	14.4062
MSMEG_3211	2	2-8 min	-0.432673	0.326624	2.31122	14.3025
MSMEG_3212	2	2-8 min	-0.469825	0.189412	2.12845	14.557
MSMEG_3213	2	2-8 min	-0.495583	0.217735	2.01782	13.4896
MSMEG_3214	0	0-2 min	-0.721667	0.0624731	1.38568	13.6972
MSMEG_3215	0	0-2 min	-1.20392	0.069461	0.830622	15.3791
MSMEG_3216	0	0-2 min	-1.4896	0.159606	0.671321	12.3794
MSMEG_3217	0	0-2 min	-1.03633	0.0817704	0.96494	14.1967
MSMEG_3218	1	1-4 min	-1.29047	0.0674505	0.774913	14.0088
MSMEG_3219	0	0-2 min	-0.946233	0.0726107	1.05682	16.245
MSMEG_3222	2	2-8 min	-0.675521	0.452176	1.48034	15.1427
MSMEG_3223	2	2-8 min	-0.696755	0.436901	1.43523	14.5347
MSMEG_3224	2	2-8 min	-0.556985	0.334859	1.79538	14.1774
MSMEG_3227	2	2-8 min	-0.643545	0.23163	1.55389	16.3757
MSMEG_3228	1	1-4 min	-0.776648	0.0149996	1.28759	16.6265
MSMEG_3229	2	2-8 min	-0.690563	0.367355	1.44809	12.9557
MSMEG_3232	1	1-4 min	-1.86425	0.492018	0.536409	13.2333
MSMEG_3233	1	1-4 min	-1.50381	0.246081	0.664976	14.3822
MSMEG_3234	0	0-2 min	-1.57907	0.0930727	0.633285	15.2295
MSMEG_3235	0	0-2 min	-0.137783	0.0574877	7.25777	16.1043
MSMEG_3236	1	1-4 min	-0.629267	0.0570369	1.58915	15.3731
MSMEG_3238	2	2-8 min	-0.456211	0.482295	2.19197	14.9857
MSMEG_3239	0	0-2 min	-0.630433	0.0693938	1.58621	13.6467
MSMEG_3240	2	2-8 min	-0.314717	0.326379	3.17746	12.869
MSMEG_3241	1	1-4 min	-0.776902	0.192312	1.28716	10.4987
MSMEG_3244	0	0-2 min	-0.853683	0.0952824	1.17139	13.2675
MSMEG_3246	0	0-2 min	-1.5004	0.0983551	0.666489	13.5839
MSMEG_3247	0	0-2 min	-0.531667	0.0751963	1.88088	16.3486
MSMEG_3248	1	1-4 min	-1.34328	0.268189	0.744445	15.2583
MSMEG_3251	2	2-8 min	-0.711845	0.448174	1.4048	14.8207
MSMEG_3252	2	2-8 min	-0.553371	0.207324	1.8071	14.7229
MSMEG_3253	0	0-2 min	-1.27008	0.0718594	0.78735	15.1719
MSMEG_3254	1	1-4 min	-0.271686	0.0692001	3.68072	14.8858
MSMEG_3257	0	0-2 min	-0.85585	0.0499046	1.16843	14.1003
MSMEG_3258	0	0-2 min	-0.732783	0.0760532	1.36466	14.715
MSMEG_3259	1	1-4 min	-0.956974	0.0688811	1.04496	14.7778
MSMEG_3260	1	1-4 min	-0.840164	0.042935	1.19024	13.1288
MSMEG_3261	0	0-2 min	-1.23898	0.0891609	0.807113	13.0612
MSMEG_3262	1	1-4 min	-1.05265	0.124463	0.949988	12.2639
MSMEG_3263	0	0-2 min	-1.08367	0.0797818	0.922793	13.6869
MSMEG_3265	0	0-2 min	-0.724933	0.146377	1.37944	12.5109
MSMEG_3270	1	1-4 min	-0.459536	0.119536	2.17611	11.6538
MSMEG_3271	2	2-16 min	-0.295804	0.383676	3.38062	11.4306
MSMEG_3273	1	1-4 min	-0.312143	0.265881	3.20366	11.2676
MSMEG_3274	0	0-4 min	-0.286273	0.315202	3.49317	9.84007
MSMEG_3276	0	0-2 min	-0.9476	0.105594	1.0553	12.8909
MSMEG_3278	0	0-2 min	-0.891533	0.122636	1.12166	14.6208
MSMEG_3279	2	2-8 min	-0.735335	0.408389	1.35993	12.9792
MSMEG_3280	2	2-8 min	-0.790595	0.387191	1.26487	13.1717
MSMEG_3283	0	0-2 min	-1.00515	0.0775991	0.994876	13.1818
MSMEG_3284	0	0-2 min	-0.747	0.0866228	1.33869	12.8512
MSMEG_3285	1	1-4 min	-0.846519	0.075632	1.18131	12.7664
MSMEG_3286	1	1-4 min	-1.25114	0.265222	0.799272	13.1387
MSMEG_3287	0	0-2 min	-1.84267	0.138129	0.542692	13.3813
MSMEG_3288	0	0-2 min	-1.41233	0.2103	0.708048	10.0426
MSMEG_3290	1	1-4 min	-0.84591	0.0998107	1.18216	11.2576
MSMEG_3297	0	0-2 min	-1.65712	0.0970573	0.603458	14.7457
MSMEG_3298	1	1-4 min	-1.25141	0.204494	0.7991	12.4098
MSMEG_3302	1	1-4 min	-0.351529	0.069455	2.84472	11.2525
MSMEG_3303	0	0-2 min	-1.21863	0.112187	0.820591	13.3864
MSMEG_3304	1	1-4 min	-0.761529	0.107302	1.31315	9.88517
MSMEG_3305	0	0-2 min	-0.57935	0.123636	1.72607	11.8722
MSMEG_3306	1	1-4 min	-1.18281	0.256115	0.845445	12.1201
MSMEG_3308	0	0-4 min	-1.02393	0.0484301	0.976632	15.3841
MSMEG_3309	0	0-2 min	-1.47338	0.0756612	0.67871	14.0263
MSMEG_3310	1	1-4 min	-1.53223	0.166137	0.652645	13.0821
MSMEG_3313	0	0-2 min	-1.37047	0.103431	0.729678	13.9564
MSMEG_3314	0	0-4 min	-0.331242	0.0838199	3.01894	16.5586
MSMEG_3316	0	0-2 min	-1.45312	0.216039	0.688176	11.389
MSMEG_3317	1	1-4 min	-0.847226	0.0873132	1.18032	11.3829
MSMEG_3319	0	0-2 min	-1.63903	0.167062	0.610116	12.1391
MSMEG_3324	0	0-2 min	-0.44285	0.114587	2.2581	13.648
MSMEG_3327	1	1-4 min	-0.730767	0.362241	1.36843	11.2835
MSMEG_3329	0	0-2 min	-2.52303	0.329191	0.396348	11.5281
MSMEG_3331	0	0-2 min	-1.32853	0.106774	0.75271	13.8927
MSMEG_3335	0	0-2 min	-1.94065	0.0974496	0.515291	12.9322
MSMEG_3336	0	0-2 min	-1.11902	0.213212	0.893642	12.2381
MSMEG_3338	1	1-4 min	-0.922776	0.137544	1.08369	9.63363
MSMEG_3341	0	0-4 min	-1.08752	0.194782	0.919526	10.7603
MSMEG_3344	0	0-2 min	-2.26557	0.145183	0.441391	13.6996
MSMEG_3345	0	0-2 min	-2.58007	0.451069	0.387587	12.2945
MSMEG_3347	1	1-4 min	-1.41635	0.124027	0.706039	10.1779
MSMEG_3359	1	1-4 min	-0.42871	0.0340484	2.33258	13.7494
MSMEG_3360	0	0-2 min	-2.07348	0.107428	0.48228	14.6637
MSMEG_3363	0	0-2 min	-3.10032	0.211849	0.322548	14.894
MSMEG_3364	0	0-2 min	-1.6539	0.0908821	0.604631	14.8445
MSMEG_3365	1	1-4 min	-1.31689	0.189643	0.759365	12.8707
MSMEG_3375	1	1-4 min	-1.43018	0.0442676	0.699213	13.3754
MSMEG_3376	1	1-4 min	-1.1997	0.0760579	0.833538	13.7798
MSMEG_3378	1	1-4 min	-1.57166	0.156397	0.636271	12.6408
MSMEG_3379	2	2-8 min	-0.667767	0.479083	1.49753	12.8654
MSMEG_3380	0	0-2 min	-1.73883	0.13482	0.575098	13.3044
MSMEG_3381	0	0-2 min	-1.01227	0.123343	0.987882	14.432
MSMEG_3382	0	0-2 min	-1.99038	0.371991	0.502416	14.6021
MSMEG_3384	0	0-2 min	-0.77765	0.144722	1.28593	11.3417
MSMEG_3387	1	1-4 min	-0.814712	0.0854753	1.22743	9.24137
MSMEG_3393	2	2-8 min	-0.571117	0.492384	1.75096	10.8349
MSMEG_3394	0	0-2 min	-0.148833	0.129093	6.71892	11.7878
MSMEG_3395	2	2-16 min	-0.440775	0.318058	2.26873	12.162
MSMEG_3396	0	0-2 min	-1.17362	0.138129	0.852067	13.4885
MSMEG_3402	1	1-4 min	-0.864831	0.131263	1.1563	9.45493
MSMEG_3404	0	0-2 min	-1.20528	0.1171	0.82968	12.7057
MSMEG_3409	0	0-2 min	-0.613517	0.213529	1.62995	10.5143
MSMEG_3411	0	0-2 min	-1.39058	0.18525	0.719123	14.155
MSMEG_3414	0	0-2 min	-1.02282	0.162912	0.977692	11.9222
MSMEG_3416	0	0-2 min	-1.75892	0.209626	0.568532	10.8338
MSMEG_3417	1	1-4 min	-1.22318	0.457074	0.817541	10.8723
MSMEG_3418	0	0-4 min	-0.614108	0.360505	1.62838	12.4246
MSMEG_3422	0	0-2 min	-0.8412	0.127587	1.18878	11.5026
MSMEG_3425	2	2-16 min	-0.361994	0.343244	2.76247	13.47
MSMEG_3426	0	0-2 min	-0.43845	0.0762333	2.28076	12.1633
MSMEG_3427	0	0-2 min	-1.53968	0.362136	0.649484	9.0695
MSMEG_3430	0	0-2 min	-1.31115	0.0890293	0.762689	13.6612
MSMEG_3433	0	0-2 min	-0.956417	0.109478	1.04557	11.6745
MSMEG_3434	2	2-8 min	-0.446581	0.0686493	2.23924	15.0092
MSMEG_3435	0	0-2 min	-0.8001	0.0692271	1.24984	14.9769
MSMEG_3436	0	0-2 min	-1.9903	0.071762	0.502437	14.2715
MSMEG_3437	0	0-2 min	-1.13883	0.0843319	0.878092	12.2713
MSMEG_3440	0	0-2 min	-1.36	0.128519	0.735294	13.1309
MSMEG_3441	0	0-2 min	-0.637117	0.0781027	1.56957	15.5333
MSMEG_3444	0	0-4 min	-1.00488	0.166199	0.995146	9.3275
[truncated: 2,015 more rows]

## Sheet: S1C Repress. rne strain no ATc
Table S1C. Half-lives of transcripts in the M. smegmatis repressible rne strain in the absence of ATc (normal rne expression). Delay type indicates the length of delay following RIF addition before degradation was evident (see Fig. S2A). The slope derived from the timepoints in the best interval were used to calculate the half-life.
Gene	Delay type (minutes)	Best interval (used to calculate half-life)	Slope of best interval	MSE of best interval	Half-life	Log2 mRNA abundance at time zero (normalized summed coverage, arbitrary units)
MSMEG_0001	0	0-2 min	-1.34945	0.0384324	0.741043	16.1636
MSMEG_0002	1	1-4 min	-0.96111	0.0909899	1.04046	16.0848
MSMEG_0003	1	1-4 min	-1.61038	0.0630584	0.620972	15.1802
MSMEG_0005	0	0-2 min	-0.577367	0.0431109	1.732	16.4029
MSMEG_0006	2	2-8 min	-0.787648	0.111459	1.2696	15.751
MSMEG_0007	2	2-8 min	-0.82197	0.0320208	1.21659	15.3962
MSMEG_0009	0	0-4 min	-1.53823	0.284519	0.650097	18.5611
MSMEG_0011	0	0-4 min	-1.51409	0.395584	0.660464	15.1029
MSMEG_0012	1	1-4 min	-1.34884	0.121365	0.741376	11.8713
MSMEG_0014	0	0-2 min	-1.50107	0.207219	0.666193	12.3085
MSMEG_0015	0	0-2 min	-0.449583	0.0907991	2.22428	11.7377
MSMEG_0016	0	0-2 min	-2.10273	0.236972	0.475571	12.3921
MSMEG_0017	0	0-2 min	-1.24048	0.106873	0.806137	10.9155
MSMEG_0019	2	2-8 min	-0.206127	0.0754627	4.85137	9.52867
MSMEG_0020	1	1-4 min	-1.07747	0.153358	0.928099	13.6296
MSMEG_0021	0	0-2 min	-1.11173	0.0756923	0.899496	12.3573
MSMEG_0022	1	1-4 min	-1.02276	0.269428	0.977742	12.1127
MSMEG_0023	2	2-8 min	-0.5664	0.252976	1.76554	14.7702
MSMEG_0025	0	0-2 min	-1.23258	0.0724749	0.811304	14.7996
MSMEG_0026	0	0-2 min	-1.34575	0.0416467	0.74308	15.6615
MSMEG_0027	0	0-2 min	-1.20157	0.165488	0.832247	12.9367
MSMEG_0028	2	2-8 min	-0.776823	0.0735614	1.2873	15.4769
MSMEG_0029	0	0-2 min	-1.61808	0.0383889	0.618015	14.6952
MSMEG_0030	2	2-8 min	-0.75806	0.0452912	1.31916	15.4302
MSMEG_0031	2	2-8 min	-0.855899	0.399532	1.16836	14.9862
MSMEG_0033	0	0-2 min	-0.555483	0.0447116	1.80023	15.6838
MSMEG_0034	1	1-4 min	-1.75185	0.0375069	0.570824	16.4177
MSMEG_0035	1	1-4 min	-1.07212	0.0659359	0.932732	15.886
MSMEG_0042	0	0-2 min	-1.53807	0.116616	0.650167	13.3224
MSMEG_0043	0	0-2 min	-0.929517	0.0944963	1.07583	13.4242
MSMEG_0044	1	1-4 min	-1.06262	0.144941	0.941073	13.657
MSMEG_0045	2	2-8 min	-0.475157	0.469389	2.10457	13.6329
MSMEG_0047	0	0-4 min	-0.935967	0.0268308	1.06841	13.8433
MSMEG_0048	0	0-2 min	-0.726967	0.0808916	1.37558	13.9859
MSMEG_0049	0	0-2 min	-1.90263	0.063059	0.525587	12.413
MSMEG_0052	0	0-2 min	-1.16735	0.0863221	0.856641	14.5758
MSMEG_0053	1	1-4 min	-1.25461	0.144842	0.797061	13.7782
MSMEG_0054	0	0-2 min	-2.39878	0.259266	0.416878	12.5075
MSMEG_0055	0	0-2 min	-0.767633	0.0549705	1.30271	12.1551
MSMEG_0056	1	1-4 min	-1.79284	0.237625	0.557775	14.7724
MSMEG_0057	0	0-4 min	-1.06493	0.0978743	0.939028	14.9827
MSMEG_0058	1	1-4 min	-1.92168	0.197092	0.520378	13.4178
MSMEG_0061	2	2-8 min	-0.77345	0.0904774	1.29291	13.9392
MSMEG_0062	2	2-8 min	-0.736094	0.0711586	1.35852	13.799
MSMEG_0063	2	2-8 min	-0.441705	0.0196819	2.26396	14.1792
MSMEG_0064	2	2-8 min	-0.530885	0.0523712	1.88365	14.5946
MSMEG_0065	1	1-4 min	-0.366481	0.0341285	2.72865	15.5647
MSMEG_0066	2	2-8 min	-0.178451	0.0751185	5.60377	17.3927
MSMEG_0067	2	2-8 min	-0.505354	0.131991	1.97881	14.6126
MSMEG_0068	2	2-16 min	-0.413882	0.161587	2.41615	14.1697
MSMEG_0069	0	0-2 min	-0.750717	0.0686929	1.33206	15.0855
MSMEG_0070	1	1-4 min	-1.12045	0.079247	0.892495	15.1937
MSMEG_0071	2	2-8 min	-0.707802	0.220904	1.41282	14.6102
MSMEG_0073	0	0-4 min	-1.01244	0.0732295	0.987714	12.0569
MSMEG_0074	0	0-2 min	-0.8519	0.0444634	1.17385	11.8257
MSMEG_0075	2	2-8 min	-0.853527	0.275959	1.17161	12.0615
MSMEG_0076	0	0-4 min	-1.1484	0.0652806	0.870779	14.0387
MSMEG_0077	2	2-8 min	-0.849046	0.175726	1.17779	14.2569
MSMEG_0082	1	1-4 min	-1.76065	0.129336	0.567972	13.8668
MSMEG_0083	1	1-4 min	-1.40847	0.105099	0.709992	13.9519
MSMEG_0085	1	1-4 min	-1.29297	0.227333	0.773415	13.0018
MSMEG_0086	0	0-2 min	-1.12912	0.111028	0.885648	12.8785
MSMEG_0087	0	0-2 min	-1.49058	0.075299	0.670878	13.3058
MSMEG_0088	1	1-4 min	-0.867045	0.265316	1.15334	11.4899
MSMEG_0090	0	0-2 min	-0.950417	0.0816394	1.05217	12.4469
MSMEG_0091	0	0-2 min	-1.98815	0.274304	0.50298	14.799
MSMEG_0092	0	0-2 min	-2.70645	0.103287	0.369488	15.9205
MSMEG_0093	0	0-2 min	-1.91638	0.0490954	0.521816	14.7644
MSMEG_0095	1	1-4 min	-1.62473	0.0611288	0.615486	14.0558
MSMEG_0096	2	2-8 min	-0.478406	0.124593	2.09027	15.691
MSMEG_0097	2	2-8 min	-0.562346	0.187344	1.77826	14.537
MSMEG_0098	2	2-8 min	-0.655648	0.48702	1.52521	13.4504
MSMEG_0099	0	0-2 min	-0.82065	0.0917378	1.21855	13.3641
MSMEG_0100	1	1-4 min	-1.02104	0.0526415	0.979395	13.5448
MSMEG_0101	0	0-2 min	-2.04607	0.101446	0.488743	14.8119
MSMEG_0102	1	1-4 min	-1.41493	0.150335	0.706749	13.4366
MSMEG_0103	0	0-2 min	-1.30695	0.209004	0.76514	11.386
MSMEG_0104	0	0-2 min	-1.30252	0.244899	0.767744	11.4713
MSMEG_0109	1	1-4 min	-1.77424	0.114506	0.563623	15.1029
MSMEG_0110	1	1-4 min	-1.19155	0.0407431	0.83924	15.521
MSMEG_0113	2	2-8 min	-0.163795	0.124752	6.10518	13.4952
MSMEG_0115	0	0-4 min	-0.787761	0.336128	1.26942	10.1476
MSMEG_0116	2	2-8 min	-0.765848	0.38961	1.30574	11.5407
MSMEG_0118	0	0-2 min	-1.99627	0.289851	0.500935	12.4582
MSMEG_0119	0	0-2 min	-2.1844	0.103837	0.457792	16.3037
MSMEG_0120	0	0-2 min	-1.5264	0.121816	0.655136	14.2069
MSMEG_0121	0	0-4 min	-0.694203	0.0337222	1.4405	14.3522
MSMEG_0123	1	1-4 min	-0.654045	0.357157	1.52895	8.6183
MSMEG_0124	0	0-2 min	-0.903483	0.296786	1.10683	11.5919
MSMEG_0126	1	1-4 min	-1.1338	0.12723	0.881993	11.4998
MSMEG_0127	1	1-4 min	-0.942883	0.0768538	1.06058	11.8286
MSMEG_0129	0	0-2 min	-2.27187	0.260822	0.440167	14.2858
MSMEG_0130	0	0-2 min	-1.22448	0.0642345	0.816671	11.4169
MSMEG_0131	1	1-4 min	-1.43907	0.290042	0.694895	12.9566
MSMEG_0132	0	0-2 min	-1.0315	0.0856764	0.969462	15.6003
MSMEG_0133	1	1-4 min	-1.67051	0.145323	0.598621	15.1125
MSMEG_0134	1	1-4 min	-1.5688	0.102354	0.637431	14.7743
MSMEG_0137	2	2-8 min	-0.964392	0.215227	1.03692	14.2493
MSMEG_0138	2	2-8 min	-0.836457	0.252554	1.19552	14.2832
MSMEG_0139	2	2-8 min	-0.614844	0.0683171	1.62643	14.4542
MSMEG_0140	2	2-8 min	-0.708702	0.235575	1.41103	15.1541
MSMEG_0141	2	2-8 min	-0.536694	0.106001	1.86326	13.9474
MSMEG_0142	1	1-4 min	-0.553557	0.0397341	1.8065	13.4868
MSMEG_0143	1	1-4 min	-0.57769	0.0801704	1.73103	13.3014
MSMEG_0145	2	2-8 min	-0.439545	0.259415	2.27508	12.5944
MSMEG_0146	0	0-2 min	-1.3836	0.0914627	0.722752	14.2064
MSMEG_0150	1	1-4 min	-1.09812	0.375453	0.910646	10.6235
MSMEG_0153	0	0-2 min	-0.644167	0.199051	1.55239	11.1905
MSMEG_0154	1	1-4 min	-1.21119	0.173412	0.825637	11.07
MSMEG_0155	0	0-2 min	-1.21865	0.138997	0.82058	11.5142
MSMEG_0156	0	0-2 min	-0.500067	0.194466	1.99973	10.7103
MSMEG_0158	1	1-4 min	-0.292038	0.0214825	3.42421	13.2711
MSMEG_0159	2	2-8 min	-1.05659	0.258909	0.946437	10.0974
MSMEG_0160	2	2-8 min	-0.722868	0.32832	1.38338	9.9647
MSMEG_0161	2	2-8 min	-0.632195	0.165015	1.58179	10.25
MSMEG_0165	0	0-2 min	-0.917333	0.0905182	1.09012	11.5192
MSMEG_0166	0	0-2 min	-1.61433	0.0700978	0.619451	13.972
MSMEG_0167	1	1-4 min	-0.656493	0.0641875	1.52325	11.6213
MSMEG_0170	0	0-4 min	-0.685985	0.158196	1.45776	10.8023
MSMEG_0171	1	1-4 min	-1.06988	0.233762	0.934683	9.5905
MSMEG_0172	0	0-2 min	-2.09257	0.0903323	0.477882	16.1168
MSMEG_0173	0	0-4 min	-0.937479	0.328815	1.06669	13.3664
MSMEG_0174	0	0-2 min	-1.96993	0.291067	0.507631	13.2052
MSMEG_0175	0	0-4 min	-0.714503	0.171666	1.39957	10.6284
MSMEG_0179	0	0-2 min	-0.94305	0.126721	1.06039	12.9806
MSMEG_0182	1	1-4 min	-1.5855	0.427949	0.630718	10.5814
MSMEG_0184	1	1-4 min	-1.0984	0.0403611	0.910411	11.4627
MSMEG_0185	0	0-2 min	-0.645	0.114084	1.55039	10.9755
MSMEG_0187	0	0-2 min	-1.75237	0.0743785	0.570657	14.0202
MSMEG_0188	0	0-2 min	-1.2611	0.156107	0.792959	13.6247
MSMEG_0189	1	1-4 min	-0.947271	0.247395	1.05566	9.6241
MSMEG_0191	0	0-2 min	-0.900167	0.0931667	1.11091	11.7598
MSMEG_0192	0	0-2 min	-1.4722	0.10116	0.679256	11.0449
MSMEG_0193	0	0-2 min	-1.2587	0.322006	0.79447	11.8011
MSMEG_0194	0	0-4 min	-1.0297	0.100675	0.971157	15.4915
MSMEG_0195	0	0-2 min	-1.19498	0.112983	0.836832	10.888
MSMEG_0196	1	1-4 min	-1.29575	0.247593	0.771751	11.3942
MSMEG_0198	1	1-4 min	-0.93319	0.251284	1.07159	9.5628
MSMEG_0202	1	1-4 min	-1.35404	0.063128	0.738532	13.0548
MSMEG_0203	0	0-2 min	-1.35563	0.069098	0.737663	14.6409
MSMEG_0206	0	0-4 min	-0.877995	0.137807	1.13896	11.7412
MSMEG_0208	0	0-2 min	-1.77062	0.436619	0.564775	12.9415
MSMEG_0209	0	0-2 min	-1.56177	0.36382	0.640301	12.2101
MSMEG_0210	0	0-2 min	-1.11617	0.0493757	0.895924	14.2172
MSMEG_0211	1	1-4 min	-1.4789	0.128971	0.676176	13.1691
MSMEG_0212	1	1-4 min	-1.27	0.273455	0.787402	13.166
MSMEG_0213	1	1-4 min	-1.4108	0.217021	0.708815	13.8556
MSMEG_0214	1	1-4 min	-1.26144	0.165836	0.792743	13.3402
MSMEG_0215	0	0-2 min	-1.34757	0.0590334	0.742078	13.6402
MSMEG_0216	2	2-8 min	-0.288982	0.0850887	3.46042	15.2278
MSMEG_0217	1	1-4 min	-1.02243	0.0596202	0.978063	11.3494
MSMEG_0219	0	0-2 min	-1.5664	0.076018	0.638407	14.2357
MSMEG_0220	0	0-2 min	-1.9341	0.134193	0.517036	13.5121
MSMEG_0222	1	1-4 min	-1.872	0.143801	0.534189	14.0641
MSMEG_0224	0	0-2 min	-0.5573	0.0639272	1.79437	14.3862
MSMEG_0225	1	1-4 min	-1.31403	0.0472341	0.761017	15.2237
MSMEG_0226	0	0-2 min	-2.71923	0.169177	0.367751	15.4485
MSMEG_0227	0	0-2 min	-1.46785	0.102395	0.681269	14.5627
MSMEG_0228	0	0-2 min	-1.23125	0.0939891	0.812183	11.268
MSMEG_0229	1	1-4 min	-0.851045	0.0354826	1.17503	15.8031
MSMEG_0230	0	0-2 min	-2.26842	0.119053	0.440836	15.7801
MSMEG_0231	2	2-8 min	-0.705376	0.230707	1.41768	14.1123
MSMEG_0232	0	0-2 min	-0.405183	0.0643776	2.46802	12.8799
MSMEG_0233	1	1-4 min	-1.69248	0.0882584	0.590849	16.0003
MSMEG_0234	0	0-2 min	-0.525983	0.0549896	1.9012	15.5781
MSMEG_0235	0	0-2 min	-1.21247	0.0358164	0.824765	13.7744
MSMEG_0236	0	0-2 min	-0.909067	0.0249855	1.10003	14.2715
MSMEG_0237	0	0-4 min	-1.01246	0.084855	0.98769	11.9297
MSMEG_0238	0	0-2 min	-0.6903	0.113351	1.44865	14.4191
MSMEG_0239	0	0-2 min	-0.60785	0.0221645	1.64514	15.5562
MSMEG_0240	0	0-2 min	-0.777167	0.0670453	1.28673	15.5355
MSMEG_0241	1	1-4 min	-1.12359	0.0705259	0.890004	14.9572
MSMEG_0242	0	0-2 min	-1.60745	0.0342655	0.622103	14.917
MSMEG_0243	2	2-16 min	-0.304877	0.0613577	3.28001	17.7629
MSMEG_0244	1	1-4 min	-0.609629	0.0588756	1.64034	16.906
MSMEG_0245	0	0-4 min	-1.1022	0.0577697	0.907276	14.6455
MSMEG_0247	1	1-4 min	-1.94631	0.112281	0.513792	12.4584
MSMEG_0248	0	0-2 min	-1.71152	0.187174	0.584277	13.6015
MSMEG_0249	0	0-2 min	-1.17433	0.149016	0.851547	13.2089
MSMEG_0251	0	0-2 min	-1.72183	0.0947535	0.580776	15.203
MSMEG_0252	0	0-2 min	-2.05955	0.059725	0.485543	14.635
MSMEG_0253	0	0-2 min	-1.01535	0.045865	0.984882	13.5752
MSMEG_0254	1	1-4 min	-0.764638	0.0901756	1.30781	13.0111
MSMEG_0255	0	0-2 min	-0.745117	0.0500403	1.34207	15.1865
MSMEG_0257	0	0-2 min	-0.8907	0.145583	1.12271	10.6077
MSMEG_0259	1	1-4 min	-0.721181	0.132729	1.38661	11.1803
MSMEG_0260	0	0-4 min	-0.825474	0.0818523	1.21142	12.2818
MSMEG_0261	0	0-4 min	-0.810014	0.0441571	1.23455	15.2763
MSMEG_0262	1	1-4 min	-1.3744	0.0354665	0.72759	13.5419
MSMEG_0266	2	2-8 min	-0.876845	0.416823	1.14045	10.2709
MSMEG_0268	1	1-4 min	-1.17666	0.0470463	0.849862	14.2224
MSMEG_0276	1	1-4 min	-0.8915	0.373944	1.1217	6.28753
MSMEG_0278	0	0-2 min	-1.11168	0.31395	0.899537	10.549
MSMEG_0280	0	0-4 min	-1.08525	0.141932	0.921445	11.4676
MSMEG_0281	0	0-4 min	-0.858927	0.134905	1.16424	9.95293
MSMEG_0282	0	0-2 min	-0.890783	0.0857404	1.12261	12.6183
MSMEG_0283	0	0-2 min	-0.547017	0.119183	1.8281	12.4594
MSMEG_0284	1	1-4 min	-0.808267	0.0477348	1.23722	12.2624
MSMEG_0285	0	0-4 min	-0.667701	0.266515	1.49768	11.2888
MSMEG_0289	0	0-2 min	-0.80745	0.0834584	1.23847	11.2111
MSMEG_0290	1	1-4 min	-1.32874	0.118844	0.752592	12.0633
MSMEG_0293	1	1-4 min	-1.73827	0.20772	0.575285	10.3509
MSMEG_0294	0	0-2 min	-1.1493	0.146631	0.870095	11.8685
MSMEG_0301	0	0-4 min	-0.880604	0.0708554	1.13558	12.7838
MSMEG_0302	1	1-4 min	-1.28896	0.177911	0.77582	11.5457
MSMEG_0303	1	1-4 min	-1.20797	0.323673	0.827834	10.5564
MSMEG_0304	1	1-4 min	-1.72765	0.178916	0.578819	11.9385
MSMEG_0305	0	0-2 min	-1.7492	0.264445	0.57169	11.7903
MSMEG_0306	0	0-2 min	-1.28658	0.245299	0.777252	10.4949
MSMEG_0308	2	2-8 min	-0.59984	0.226946	1.66711	11.0636
MSMEG_0309	1	1-4 min	-0.8847	0.0376273	1.13033	13.3574
MSMEG_0311	0	0-2 min	-0.9207	0.0455186	1.08613	15.5923
MSMEG_0312	2	2-8 min	-0.950415	0.497684	1.05217	13.8329
MSMEG_0314	0	0-2 min	-0.918317	0.0666928	1.08895	14.0477
MSMEG_0315	1	1-4 min	-1.13278	0.0660131	0.882781	14.0899
MSMEG_0316	0	0-2 min	-1.01765	0.0944791	0.982656	13.1052
MSMEG_0317	0	0-2 min	-1.77105	0.0355212	0.564637	16.4381
MSMEG_0319	0	0-2 min	-0.990967	0.027651	1.00912	14.061
MSMEG_0320	1	1-4 min	-2.28804	0.245853	0.437056	11.5202
MSMEG_0321	1	1-4 min	-1.16089	0.1455	0.861408	13.4489
MSMEG_0323	0	0-2 min	-1.4229	0.383864	0.70279	9.96867
MSMEG_0327	0	0-4 min	-0.394695	0.274901	2.5336	9.48863
MSMEG_0332	0	0-2 min	-1.11043	0.064399	0.900549	10.6469
MSMEG_0337	2	2-8 min	-0.856373	0.0668238	1.16772	10.4057
MSMEG_0339	2	2-8 min	-0.589605	0.076506	1.69605	10.3106
MSMEG_0341	0	0-2 min	-0.764717	0.0799019	1.30767	11.9579
MSMEG_0342	1	1-4 min	-1.16375	0.268774	0.859293	11.4917
MSMEG_0344	0	0-2 min	-0.770617	0.232125	1.29766	11.9946
MSMEG_0345	1	1-4 min	-1.42524	0.487256	0.701636	10.823
MSMEG_0346	1	1-4 min	-0.944093	0.367966	1.05922	11.8323
MSMEG_0349	2	2-8 min	-0.999719	0.203313	1.00028	11.2992
MSMEG_0350	2	2-8 min	-0.802825	0.231559	1.2456	10.9707
MSMEG_0351	2	2-8 min	-0.816915	0.126803	1.22412	11.5526
MSMEG_0352	2	2-8 min	-0.584049	0.0168343	1.71219	11.9354
MSMEG_0353	2	2-8 min	-0.578449	0.0549545	1.72876	11.9491
MSMEG_0354	2	2-8 min	-0.697575	0.158471	1.43354	11.5897
MSMEG_0355	2	2-8 min	-0.488265	0.107065	2.04807	11.65
MSMEG_0356	1	1-4 min	-1.16511	0.208925	0.858287	12.3001
MSMEG_0357	0	0-2 min	-0.3664	0.0597162	2.72926	11.5085
MSMEG_0358	0	0-2 min	-1.13807	0.0669337	0.878683	12.7713
MSMEG_0359	0	0-2 min	-0.56395	0.0411366	1.77321	14.0656
MSMEG_0360	0	0-4 min	-0.701686	0.0371672	1.42514	19.4002
MSMEG_0361	0	0-2 min	-0.99885	0.0405496	1.00115	14.5446
MSMEG_0362	0	0-4 min	-0.67435	0.0822834	1.48291	11.2422
MSMEG_0363	0	0-2 min	-1.886	0.0644627	0.530223	14.6519
MSMEG_0364	0	0-2 min	-0.990517	0.0464012	1.00957	15.7118
MSMEG_0365	1	1-4 min	-1.0304	0.124284	0.970499	13.3278
MSMEG_0366	1	1-4 min	-1.0009	0.0553038	0.999106	14.8842
MSMEG_0367	0	0-2 min	-0.84125	0.0729929	1.18871	12.8435
MSMEG_0368	0	0-2 min	-1.63735	0.0513748	0.610743	14.4329
MSMEG_0369	1	1-4 min	-2.33247	0.26797	0.428729	14.2083
MSMEG_0371	2	2-8 min	-0.623598	0.0281654	1.6036	14.4222
MSMEG_0372	0	0-4 min	-0.356038	0.0369834	2.80869	14.6161
MSMEG_0373	1	1-4 min	-1.04285	0.0733148	0.958906	15.3619
MSMEG_0375	0	0-2 min	-0.764967	0.217608	1.30725	9.56007
MSMEG_0376	0	0-2 min	-0.646567	0.147412	1.54663	12.0863
MSMEG_0380	0	0-2 min	-2.08853	0.0662442	0.478805	16.227
MSMEG_0381	1	1-4 min	-1.82094	0.0432443	0.549167	16.429
MSMEG_0382	2	2-8 min	-0.733275	0.48255	1.36374	16.2451
MSMEG_0383	2	2-8 min	-0.764482	0.189405	1.30808	17.1061
MSMEG_0384	0	0-2 min	-2.46812	0.122668	0.405167	13.5315
MSMEG_0385	0	0-2 min	-2.243	0.15301	0.445831	13.4659
MSMEG_0386	0	0-2 min	-2.31055	0.0615476	0.432797	14.7943
MSMEG_0387	0	0-2 min	-1.81853	0.075537	0.549894	15.6666
MSMEG_0388	0	0-2 min	-0.785617	0.0576424	1.27289	15.6874
MSMEG_0391	0	0-2 min	-1.72907	0.0741067	0.578347	17.6697
MSMEG_0392	0	0-2 min	-2.45122	0.142194	0.407961	13.06
MSMEG_0393	0	0-2 min	-1.5812	0.0507136	0.632431	15.0866
MSMEG_0394	0	0-2 min	-3.43837	0.238361	0.290836	16.0825
MSMEG_0397	1	1-4 min	-1.44121	0.0904013	0.693863	13.0123
MSMEG_0398	0	0-4 min	-1.32654	0.0560135	0.753842	14.6558
MSMEG_0399	0	0-2 min	-1.40613	0.0385606	0.71117	18.4958
MSMEG_0401	2	2-8 min	-0.688717	0.074325	1.45198	16.6716
MSMEG_0402	2	2-8 min	-0.247973	0.0394596	4.0327	16.5791
MSMEG_0406	0	0-2 min	-0.37755	0.100597	2.64866	13.5644
MSMEG_0407	0	0-4 min	-0.673585	0.219173	1.48459	9.7829
MSMEG_0408	2	2-8 min	-0.670811	0.0537106	1.49073	14.7573
MSMEG_0409	0	0-2 min	-1.82675	0.070097	0.54742	15.9899
MSMEG_0411	2	2-8 min	-0.7356	0.443291	1.35943	14.9448
MSMEG_0412	2	2-8 min	-0.809614	0.026554	1.23516	15.3776
MSMEG_0413	0	0-2 min	-1.33098	0.161456	0.751324	12.7344
MSMEG_0414	2	2-8 min	-0.761346	0.0715379	1.31346	12.373
MSMEG_0415	0	0-4 min	-1.22644	0.0458136	0.815366	16.4052
MSMEG_0416	0	0-2 min	-0.904767	0.127456	1.10526	12.915
MSMEG_0422	0	0-2 min	-1.30367	0.0454427	0.767067	15.1766
MSMEG_0423	0	0-2 min	-1.33672	0.0818372	0.748102	13.6857
MSMEG_0424	2	2-16 min	-0.251256	0.267069	3.98001	13.5864
MSMEG_0425	0	0-4 min	-0.73911	0.0902521	1.35298	12.1624
MSMEG_0426	0	0-2 min	-1.32128	0.305551	0.75684	11.2646
MSMEG_0427	1	1-4 min	-1.23053	0.107318	0.81266	9.80123
MSMEG_0429	0	0-2 min	-1.9897	0.122848	0.502588	13.0921
MSMEG_0430	0	0-4 min	-0.745093	0.0659612	1.34211	10.934
MSMEG_0431	1	1-4 min	-1.09294	0.0688739	0.914965	11.1025
MSMEG_0432	0	0-2 min	-1.00022	0.144505	0.999783	10.6263
MSMEG_0433	0	0-4 min	-0.907572	0.0477871	1.10184	10.4134
MSMEG_0434	0	0-4 min	-0.860758	0.113529	1.16177	14.5436
MSMEG_0436	0	0-2 min	-0.797467	0.266776	1.25397	12.8536
MSMEG_0437	0	0-2 min	-2.07628	0.14037	0.48163	13.9268
MSMEG_0438	0	0-2 min	-1.39107	0.05513	0.718873	13.7118
MSMEG_0439	1	1-4 min	-1.41199	0.0580649	0.708221	13.1137
MSMEG_0440	0	0-2 min	-0.651967	0.0555736	1.53382	14.577
MSMEG_0441	0	0-2 min	-0.641167	0.110285	1.55966	14.4382
MSMEG_0443	0	0-2 min	-1.2218	0.0362846	0.818465	11.8681
MSMEG_0444	1	1-4 min	-1.1704	0.0860553	0.854407	11.7067
MSMEG_0445	1	1-4 min	-1.13961	0.0633012	0.877494	13.037
MSMEG_0447	1	1-4 min	-0.505262	0.180672	1.97917	11.9329
MSMEG_0449	1	1-4 min	-1.35234	0.226488	0.739459	12.6386
MSMEG_0451	2	2-16 min	-0.377713	0.368085	2.64751	12.6837
MSMEG_0452	2	2-8 min	-0.531525	0.437592	1.88138	12.246
MSMEG_0453	0	0-2 min	-1.11403	0.389519	0.897639	10.9838
MSMEG_0454	0	0-2 min	-0.786717	0.0428201	1.27111	14.0305
MSMEG_0455	0	0-2 min	-1.02547	0.0247254	0.975166	13.007
MSMEG_0457	0	0-2 min	-1.81717	0.13032	0.550307	15.3444
MSMEG_0458	0	0-2 min	-0.59455	0.117129	1.68194	11.7613
MSMEG_0460	0	0-2 min	-2.16152	0.402167	0.462638	12.8987
MSMEG_0461	1	1-4 min	-0.914886	0.256911	1.09303	11.2681
MSMEG_0463	1	1-4 min	-1.33708	0.073773	0.747898	10.8493
MSMEG_0464	0	0-2 min	-0.517183	0.0535379	1.93355	15.876
MSMEG_0465	0	0-4 min	-1.51885	0.156983	0.658394	14.6201
MSMEG_0466	0	0-2 min	-0.562317	0.125665	1.77836	11.6927
MSMEG_0467	0	0-2 min	-2.21958	0.414111	0.450535	10.9662
MSMEG_0469	0	0-2 min	-0.527833	0.0943877	1.89454	11.3095
MSMEG_0474	1	1-4 min	-1.34052	0.315755	0.745977	8.46263
MSMEG_0475	0	0-4 min	-0.890366	0.135919	1.12313	8.98413
MSMEG_0477	0	0-2 min	-1.81383	0.403097	0.551319	11.9329
MSMEG_0478	0	0-4 min	-0.802572	0.214522	1.24599	9.4188
MSMEG_0484	1	1-4 min	-1.45479	0.265488	0.687383	11.795
MSMEG_0485	0	0-4 min	-1.20062	0.0534413	0.832903	11.959
MSMEG_0491	0	0-2 min	-2.06032	0.0480853	0.485362	14.5714
MSMEG_0492	0	0-4 min	-0.781227	0.0879662	1.28004	12.4276
MSMEG_0493	1	1-4 min	-0.880993	0.233501	1.13508	11.2048
MSMEG_0494	2	2-8 min	-0.459549	0.448883	2.17605	8.8869
MSMEG_0499	0	0-2 min	-0.678733	0.200112	1.47333	9.6077
MSMEG_0500	0	0-2 min	-1.25332	0.269688	0.797883	11.1632
MSMEG_0502	0	0-2 min	-0.94255	0.0554906	1.06095	11.7543
MSMEG_0503	0	0-2 min	-1.6583	0.134994	0.603027	11.289
MSMEG_0504	0	0-4 min	-0.945659	0.0885001	1.05746	10.9624
MSMEG_0505	1	1-4 min	-1.40964	0.184158	0.709401	10.8941
MSMEG_0509	1	1-4 min	-1.02926	0.362139	0.971568	9.93827
MSMEG_0515	0	0-2 min	-0.4619	0.0961401	2.16497	9.8177
MSMEG_0516	2	2-8 min	-0.896045	0.463652	1.11602	9.18443
MSMEG_0518	0	0-4 min	-0.643123	0.0410395	1.55491	10.4871
MSMEG_0520	0	0-2 min	-0.3442	0.0656054	2.90529	14.0807
MSMEG_0523	0	0-2 min	-1.42678	0.296682	0.700877	10.0195
MSMEG_0529	1	1-4 min	-1.78981	0.0778485	0.558718	13.4763
MSMEG_0530	0	0-2 min	-1.46302	0.0666844	0.683519	16.5949
MSMEG_0531	2	2-8 min	-0.644711	0.247082	1.55108	14.8711
MSMEG_0532	0	0-2 min	-2.0302	0.265929	0.492562	13.4189
MSMEG_0534	1	1-4 min	-1.44539	0.475383	0.691855	11.5517
MSMEG_0535	1	1-4 min	-2.10697	0.165668	0.474615	12.0504
MSMEG_0536	0	0-2 min	-1.22785	0.19314	0.814432	13.5484
MSMEG_0537	0	0-4 min	-1.93593	0.166808	0.516548	14.9036
MSMEG_0538	0	0-2 min	-2.27567	0.0784146	0.439432	15.0369
MSMEG_0539	0	0-2 min	-1.66238	0.0554322	0.601546	16.1561
MSMEG_0540	0	0-2 min	-2.16308	0.410203	0.462303	13.663
MSMEG_0541	0	0-2 min	-2.31918	0.207593	0.431186	14.7475
MSMEG_0542	0	0-2 min	-1.95147	0.0674719	0.512435	14.5964
MSMEG_0543	0	0-4 min	-1.43398	0.18025	0.69736	10.8316
MSMEG_0544	1	1-4 min	-1.53052	0.409315	0.653373	13.3738
MSMEG_0547	2	2-8 min	-0.630292	0.360372	1.58657	12.8191
MSMEG_0548	0	0-4 min	-0.969329	0.0600877	1.03164	12.9806
MSMEG_0549	1	1-4 min	-1.2449	0.0539152	0.803277	16.0385
MSMEG_0550	1	1-4 min	-1.0753	0.0520998	0.929971	15.7209
MSMEG_0551	0	0-2 min	-1.63398	0.0864053	0.612001	15.6563
MSMEG_0552	0	0-2 min	-0.826833	0.0642745	1.20943	14.7163
MSMEG_0553	0	0-2 min	-2.05268	0.0384049	0.487167	12.3011
MSMEG_0554	0	0-2 min	-0.532917	0.187137	1.87647	10.5819
MSMEG_0558	0	0-2 min	-1.12995	0.145391	0.884995	13.1844
MSMEG_0559	1	1-4 min	-0.832007	0.0553587	1.20191	19.1843
MSMEG_0561	0	0-2 min	-1.7104	0.371272	0.584659	12.7285
MSMEG_0562	0	0-4 min	-0.546176	0.0437905	1.83091	13.9991
MSMEG_0563	0	0-2 min	-1.08338	0.114152	0.923034	13.3838
MSMEG_0564	0	0-2 min	-0.6195	0.0500799	1.61421	12.7723
MSMEG_0565	0	0-4 min	-0.410605	0.0617827	2.43543	11.8084
MSMEG_0566	0	0-2 min	-1.20648	0.207527	0.828855	11.5321
MSMEG_0567	0	0-2 min	-0.666533	0.0825705	1.5003	10.3551
MSMEG_0575	0	0-2 min	-1.6665	0.110376	0.60006	12.8914
MSMEG_0576	1	1-4 min	-1.63814	0.0958166	0.610447	12.2485
MSMEG_0579	0	0-2 min	-1.30722	0.251271	0.764984	11.6472
MSMEG_0580	0	0-2 min	-1.15233	0.0838026	0.867804	14.2253
MSMEG_0581	1	1-4 min	-1.02663	0.173015	0.974062	9.00703
MSMEG_0582	1	1-4 min	-0.90291	0.101761	1.10753	9.18347
MSMEG_0586	2	2-8 min	-0.292104	0.492849	3.42344	14.9726
MSMEG_0588	0	0-2 min	-0.987633	0.233523	1.01252	9.90733
MSMEG_0591	1	1-4 min	-0.95271	0.0740154	1.04964	10.1901
MSMEG_0592	0	0-2 min	-1.09932	0.125686	0.909656	12.7889
MSMEG_0594	1	1-4 min	-1.14094	0.0553886	0.876474	13.2234
MSMEG_0595	0	0-2 min	-1.36723	0.216531	0.731404	13.0166
MSMEG_0596	0	0-2 min	-1.69743	0.304376	0.589125	11.9422
MSMEG_0597	0	0-2 min	-1.84655	0.167988	0.54155	12.4127
MSMEG_0599	1	1-4 min	-1.36252	0.105815	0.733932	12.8063
MSMEG_0600	1	1-4 min	-1.81098	0.226718	0.552188	13.1613
MSMEG_0601	0	0-4 min	-1.04109	0.15221	0.960533	12.9143
MSMEG_0602	0	0-2 min	-0.883967	0.202045	1.13126	13.0848
MSMEG_0603	2	2-8 min	-0.677543	0.177478	1.47592	11.6532
MSMEG_0604	1	1-4 min	-1.33108	0.379363	0.75127	11.6905
MSMEG_0605	1	1-4 min	-1.40273	0.283507	0.712894	12.5378
MSMEG_0607	0	0-2 min	-1.83563	0.468293	0.544771	12.3785
MSMEG_0608	0	0-2 min	-2.03917	0.259701	0.490396	14.045
MSMEG_0612	0	0-2 min	-0.869917	0.132151	1.14954	12.7521
MSMEG_0614	0	0-2 min	-0.77655	0.0435146	1.28775	14.4207
MSMEG_0615	1	1-4 min	-1.4423	0.0510989	0.693335	12.7878
MSMEG_0617	2	2-8 min	-0.734137	0.33184	1.36214	12.1441
MSMEG_0618	2	2-8 min	-0.429707	0.122703	2.32717	12.5379
MSMEG_0619	2	2-8 min	-0.596405	0.192941	1.67671	11.7965
MSMEG_0620	2	2-8 min	-0.27226	0.12619	3.67297	12.4246
MSMEG_0621	2	2-8 min	-0.379652	0.0867585	2.63399	12.4964
MSMEG_0622	2	2-8 min	-0.500436	0.0902474	1.99826	12.9819
MSMEG_0623	2	2-8 min	-0.351636	0.0489692	2.84385	12.4416
MSMEG_0624	2	2-8 min	-0.44998	0.144893	2.22232	11.9007
MSMEG_0625	0	0-4 min	-1.32042	0.0644301	0.757336	12.9458
MSMEG_0626	2	2-8 min	-0.285157	0.0461637	3.50684	12.372
MSMEG_0627	0	0-2 min	-0.3369	0.0557477	2.96824	13.2869
MSMEG_0628	0	0-2 min	-1.34828	0.043042	0.741684	14.7796
MSMEG_0629	0	0-2 min	-0.951933	0.0856812	1.05049	12.9465
MSMEG_0630	1	1-4 min	-1.4615	0.353313	0.684226	10.6659
MSMEG_0632	0	0-2 min	-1.63757	0.0601108	0.610662	12.9257
MSMEG_0633	1	1-4 min	-1.18734	0.0865119	0.84222	12.7381
MSMEG_0634	0	0-4 min	-0.943468	0.233411	1.05992	12.8991
MSMEG_0635	0	0-2 min	-1.91662	0.0556882	0.521753	15.0715
MSMEG_0636	0	0-2 min	-1.0204	0.0728338	0.980008	14.6996
MSMEG_0637	2	2-8 min	-0.591039	0.115106	1.69193	10.4407
MSMEG_0638	0	0-2 min	-1.542	0.0499902	0.648508	15.3861
MSMEG_0639	2	2-8 min	-0.480044	0.17554	2.08314	16.3629
MSMEG_0643	0	0-2 min	-0.793	0.0430662	1.26103	17.1691
MSMEG_0644	0	0-2 min	-2.13592	0.0981241	0.468183	14.6499
MSMEG_0645	0	0-2 min	-1.11845	0.0643984	0.894095	16.621
MSMEG_0646	0	0-2 min	-0.290067	0.296624	3.44748	8.3551
MSMEG_0652	0	0-2 min	-1.31623	0.089945	0.759744	12.8817
MSMEG_0656	0	0-2 min	-2.24787	0.167202	0.444866	12.2853
MSMEG_0661	0	0-2 min	-0.793483	0.0328936	1.26027	11.443
MSMEG_0662	0	0-4 min	-1.01432	0.134338	0.985883	11.2253
MSMEG_0663	0	0-2 min	-1.93795	0.290258	0.516009	11.7569
MSMEG_0664	0	0-2 min	-1.3299	0.394902	0.751936	10.402
MSMEG_0665	0	0-2 min	-0.6804	0.0494701	1.46972	11.988
MSMEG_0667	0	0-4 min	-1.09714	0.255092	0.911465	10.5116
MSMEG_0668	0	0-2 min	-1.67535	0.0419586	0.59689	13.8957
MSMEG_0669	2	2-8 min	-0.791829	0.450174	1.2629	9.29927
MSMEG_0670	0	0-2 min	-1.22722	0.194422	0.814852	12.3368
MSMEG_0673	1	1-4 min	-0.504624	0.106436	1.98167	14.4729
MSMEG_0674	0	0-2 min	-2.6237	0.100968	0.381141	14.6832
MSMEG_0676	0	0-2 min	-0.983633	0.0222149	1.01664	12.6322
MSMEG_0678	0	0-2 min	-1.89348	0.0446238	0.528127	14.8638
MSMEG_0679	1	1-4 min	-1.06745	0.0203617	0.936814	14.3198
MSMEG_0680	1	1-4 min	-1.59479	0.0481919	0.627043	12.1706
MSMEG_0681	0	0-2 min	-1.44718	0.0645543	0.690997	12.9986
MSMEG_0682	1	1-4 min	-1.58815	0.0359126	0.629664	13.6847
MSMEG_0683	1	1-4 min	-1.28379	0.031	0.778942	13.8824
MSMEG_0686	1	1-4 min	-0.92369	0.115929	1.08261	9.9404
MSMEG_0687	1	1-4 min	-1.08987	0.0380159	0.917543	13.5884
MSMEG_0688	0	0-2 min	-1.43665	0.0548423	0.696064	13.7494
MSMEG_0689	2	2-16 min	-0.237437	0.162665	4.21164	14.333
MSMEG_0690	1	1-4 min	-0.996257	0.0603574	1.00376	15.046
MSMEG_0691	1	1-4 min	-0.533879	0.0312777	1.87309	13.9362
MSMEG_0692	0	0-4 min	-1.07347	0.0555935	0.931555	15.1613
MSMEG_0693	0	0-2 min	-1.25195	0.158016	0.798754	14.5677
MSMEG_0695	1	1-4 min	-1.00289	0.0880938	0.997115	13.5096
MSMEG_0698	0	0-4 min	-0.590371	0.044535	1.69385	14.1274
MSMEG_0699	0	0-2 min	-0.384033	0.0225365	2.60394	12.5915
MSMEG_0700	0	0-2 min	-0.905483	0.0475978	1.10438	14.9671
MSMEG_0702	0	0-2 min	-0.339367	0.0338953	2.94667	16.1038
MSMEG_0703	0	0-4 min	-0.974273	0.123784	1.02641	14.1652
MSMEG_0704	0	0-2 min	-1.69442	0.11199	0.590174	14.199
MSMEG_0705	0	0-2 min	-0.934283	0.339758	1.07034	9.13093
MSMEG_0707	0	0-2 min	-0.977983	0.288905	1.02251	9.5084
MSMEG_0708	0	0-4 min	-0.847772	0.124352	1.17956	12.9031
MSMEG_0709	2	2-8 min	-0.40943	0.049397	2.44242	15.8209
MSMEG_0710	2	2-8 min	-0.450462	0.0429651	2.21994	15.5959
MSMEG_0711	2	2-8 min	-0.501314	0.0270481	1.99476	15.416
MSMEG_0712	0	0-2 min	-1.16982	0.0132719	0.854835	14.1855
MSMEG_0717	0	0-4 min	-1.58626	0.13883	0.630414	13.8695
MSMEG_0719	0	0-2 min	-1.89748	0.117906	0.527014	13.7037
MSMEG_0724	0	0-2 min	-0.9399	0.126891	1.06394	12.4508
MSMEG_0725	1	1-4 min	-1.12052	0.434055	0.892442	10.9146
MSMEG_0726	0	0-2 min	-0.9314	0.0707886	1.07365	14.936
MSMEG_0729	0	0-2 min	-2.15063	0.341071	0.464979	12.3082
MSMEG_0730	1	1-4 min	-1.13749	0.158967	0.879126	11.3949
MSMEG_0731	0	0-4 min	-0.645787	0.16357	1.5485	12.1405
MSMEG_0732	1	1-4 min	-0.753217	0.0498242	1.32764	12.615
MSMEG_0734	0	0-2 min	-2.08232	0.135539	0.480234	11.528
MSMEG_0735	0	0-2 min	-1.53515	0.411476	0.651402	12.3237
MSMEG_0736	0	0-2 min	-2.11798	0.0460406	0.472147	16.8758
MSMEG_0737	0	0-2 min	-1.91233	0.116183	0.522921	15.1929
MSMEG_0738	1	1-4 min	-1.08754	0.211644	0.91951	13.7335
MSMEG_0739	1	1-4 min	-1.39078	0.127171	0.719022	13.1195
MSMEG_0741	2	2-8 min	-0.48055	0.141632	2.08095	14.0286
MSMEG_0743	0	0-4 min	-0.8049	0.100145	1.24239	13.8243
MSMEG_0744	0	0-2 min	-1.00955	0.0985559	0.99054	10.5011
MSMEG_0746	0	0-2 min	-0.77665	0.224464	1.28758	9.38843
MSMEG_0750	0	0-2 min	-2.55962	0.0866971	0.390684	15.5763
MSMEG_0751	1	1-4 min	-0.782912	0.142239	1.27728	7.81427
MSMEG_0753	0	0-2 min	-2.23902	0.100313	0.446625	14.0381
MSMEG_0754	0	0-2 min	-1.83033	0.0561022	0.546349	15.3574
MSMEG_0755	0	0-4 min	-0.831465	0.06658	1.2027	13.2466
MSMEG_0756	0	0-2 min	-1.04415	0.104433	0.957717	14.0238
MSMEG_0757	0	0-2 min	-0.892983	0.0303002	1.11984	13.8666
MSMEG_0758	0	0-2 min	-1.23868	0.0643955	0.807309	12.8391
MSMEG_0759	1	1-4 min	-1.54692	0.06292	0.646447	15.7741
MSMEG_0760	1	1-4 min	-1.37268	0.11989	0.7285	15.5222
MSMEG_0761	0	0-2 min	-1.10762	0.0550597	0.902839	15.2749
MSMEG_0763	2	2-8 min	-0.471095	0.481687	2.12271	13.2997
MSMEG_0764	0	0-4 min	-1.02556	0.113849	0.975078	13.448
MSMEG_0766	0	0-4 min	-1.13727	0.0472782	0.879302	14.7005
MSMEG_0767	1	1-4 min	-1.63765	0.0571238	0.610633	14.3895
MSMEG_0768	1	1-4 min	-1.50875	0.0868811	0.662799	15.7304
MSMEG_0769	0	0-2 min	-0.434433	0.0705378	2.30185	15.5933
MSMEG_0770	2	2-8 min	-0.347687	0.4276	2.87615	15.9142
MSMEG_0771	0	0-4 min	-0.758524	0.13926	1.31835	10.6698
MSMEG_0773	0	0-2 min	-0.888667	0.428911	1.12528	11.2661
MSMEG_0775	0	0-2 min	-1.38278	0.0354165	0.723179	14.0895
MSMEG_0776	0	0-2 min	-1.81077	0.160208	0.552252	14.4514
MSMEG_0777	2	2-8 min	-0.447539	0.148139	2.23444	15.6335
MSMEG_0778	1	1-4 min	-0.955248	0.140409	1.04685	11.4594
MSMEG_0779	2	2-8 min	-0.646829	0.463607	1.546	11.7408
MSMEG_0780	0	0-2 min	-0.927983	0.0803078	1.07761	11.0528
MSMEG_0781	2	2-8 min	-0.552985	0.379419	1.80837	13.4559
MSMEG_0782	1	1-4 min	-1.05245	0.0559121	0.950164	13.6623
MSMEG_0783	0	0-4 min	-1.00105	0.0582827	0.998955	13.8223
MSMEG_0784	1	1-4 min	-1.49485	0.0703119	0.668961	13.4313
MSMEG_0787	1	1-4 min	-1.22058	0.222526	0.819284	14.3238
MSMEG_0788	0	0-2 min	-1.93242	0.0684032	0.517487	14.3531
MSMEG_0789	0	0-2 min	-0.981867	0.0949728	1.01847	14.566
MSMEG_0790	0	0-2 min	-1.11638	0.079718	0.89575	14.8947
MSMEG_0791	0	0-2 min	-1.26993	0.0609604	0.787443	15.2614
MSMEG_0792	0	0-2 min	-0.9705	0.083343	1.0304	15.1468
MSMEG_0793	1	1-4 min	-1.3584	0.0946139	0.736158	15.3144
MSMEG_0794	1	1-4 min	-1.25946	0.0589858	0.793988	14.6538
MSMEG_0798	0	0-2 min	-0.5691	0.187879	1.75716	11.9414
MSMEG_0799	0	0-2 min	-1.03192	0.13154	0.96907	12.3105
MSMEG_0801	0	0-4 min	-1.2165	0.06916	0.822027	14.6189
MSMEG_0802	1	1-4 min	-1.41571	0.0252037	0.706358	13.1102
MSMEG_0806	1	1-4 min	-1.25365	0.0323967	0.797674	13.5641
MSMEG_0807	1	1-4 min	-1.4448	0.0833921	0.692137	13.2793
MSMEG_0810	0	0-2 min	-0.735133	0.0600142	1.3603	13.0037
MSMEG_0811	2	2-8 min	-0.484014	0.435783	2.06605	9.56313
MSMEG_0812	0	0-2 min	-0.479017	0.122204	2.08761	12.1625
MSMEG_0814	1	1-4 min	-0.460783	0.0511238	2.17022	15.9493
MSMEG_0815	0	0-2 min	-1.64118	0.0456186	0.609316	13.4422
MSMEG_0816	0	0-2 min	-0.551433	0.0134373	1.81346	12.1223
MSMEG_0825	1	1-4 min	-1.34349	0.0352789	0.74433	16.7483
MSMEG_0826	1	1-4 min	-1.407	0.0343657	0.710732	16.3472
MSMEG_0827	1	1-4 min	-1.44122	0.321349	0.693858	10.7118
MSMEG_0828	1	1-4 min	-0.868745	0.0661614	1.15109	12.2091
MSMEG_0829	0	0-2 min	-2.00863	0.371222	0.497851	13.4256
MSMEG_0830	1	1-4 min	-1.08242	0.046923	0.923857	14.7965
MSMEG_0832	0	0-4 min	-1.03994	0.0726727	0.961598	15.0454
MSMEG_0833	0	0-2 min	-2.75837	0.405288	0.362533	17.8748
MSMEG_0834	0	0-2 min	-2.49742	0.10261	0.400414	16.5975
MSMEG_0835	0	0-4 min	-0.916599	0.0433562	1.09099	16.2159
MSMEG_0836	1	1-4 min	-1.20739	0.0531696	0.828232	16.0119
MSMEG_0837	1	1-4 min	-1.05586	0.059066	0.947094	15.2804
MSMEG_0838	0	0-2 min	-1.49232	0.336544	0.670099	13.287
MSMEG_0839	0	0-4 min	-0.90233	0.125846	1.10824	12.2153
MSMEG_0840	2	2-8 min	-1.05326	0.248511	0.949429	14.7448
MSMEG_0842	2	2-8 min	-1.15191	0.0799258	0.868126	14.3038
MSMEG_0843	2	2-8 min	-0.796573	0.178305	1.25538	14.4454
MSMEG_0844	2	2-8 min	-0.879439	0.471019	1.13709	14.5658
MSMEG_0848	1	1-4 min	-0.943145	0.0397454	1.06028	14.592
MSMEG_0849	0	0-2 min	-1.46607	0.118536	0.682097	13.2103
MSMEG_0850	1	1-4 min	-1.2306	0.130043	0.81261	11.2799
MSMEG_0855	0	0-4 min	-0.973884	0.298845	1.02682	12.235
MSMEG_0859	0	0-2 min	-0.99085	0.0595168	1.00923	14.1162
MSMEG_0860	1	1-4 min	-1.45936	0.0714228	0.685232	14.9521
MSMEG_0861	0	0-4 min	-0.934919	0.0303506	1.06961	15.4333
MSMEG_0862	1	1-4 min	-1.03465	0.0652692	0.96651	13.7883
MSMEG_0863	0	0-2 min	-1.52227	0.0214839	0.656915	13.6229
MSMEG_0864	0	0-2 min	-0.44845	0.045384	2.2299	12.8317
MSMEG_0865	1	1-4 min	-0.719362	0.0471306	1.39012	12.1677
MSMEG_0866	0	0-2 min	-1.9905	0.0536518	0.502386	16.1396
MSMEG_0867	0	0-4 min	-0.78953	0.100609	1.26658	14.154
MSMEG_0868	0	0-4 min	-0.67101	0.138809	1.49029	7.94943
MSMEG_0870	1	1-4 min	-0.711074	0.0250323	1.40632	10.389
MSMEG_0871	0	0-2 min	-0.781783	0.422018	1.27913	9.36263
MSMEG_0874	0	0-2 min	-1.31067	0.24199	0.76297	12.5218
MSMEG_0875	0	0-2 min	-1.12908	0.0552189	0.885674	12.2216
MSMEG_0876	0	0-2 min	-0.707483	0.0287606	1.41346	13.335
MSMEG_0877	0	0-2 min	-0.5961	0.0467651	1.67757	12.8174
MSMEG_0878	0	0-4 min	-0.944352	0.0982056	1.05893	13.4274
MSMEG_0880	2	2-16 min	-0.155817	0.0819243	6.41778	19.0641
MSMEG_0881	1	1-4 min	-1.05723	0.0900691	0.945867	11.2551
MSMEG_0882	1	1-4 min	-1.91241	0.306427	0.5229	13.2397
MSMEG_0883	0	0-4 min	-0.56609	0.0682043	1.76651	12.0101
MSMEG_0884	0	0-2 min	-1.59668	0.286686	0.626298	13.2121
MSMEG_0885	1	1-4 min	-0.409995	0.0431823	2.43905	13.7403
MSMEG_0886	0	0-2 min	-0.62765	0.0299532	1.59324	12.2809
MSMEG_0887	2	2-8 min	-0.598273	0.236524	1.67148	12.44
MSMEG_0888	0	0-2 min	-0.400567	0.0673354	2.49646	12.6225
MSMEG_0889	1	1-4 min	-1.17171	0.0647125	0.853456	12.8353
MSMEG_0890	0	0-2 min	-1.49482	0.230882	0.668978	12.7708
MSMEG_0891	0	0-2 min	-1.81807	0.122465	0.550035	11.898
MSMEG_0892	0	0-2 min	-2.49275	0.0630641	0.401163	13.1073
MSMEG_0894	0	0-2 min	-0.768933	0.0551658	1.3005	10.5587
MSMEG_0895	0	0-2 min	-2.0011	0.217614	0.499725	13.8584
MSMEG_0896	0	0-2 min	-1.86885	0.172516	0.535088	12.8304
MSMEG_0897	1	1-4 min	-1.68409	0.124836	0.593793	11.7293
MSMEG_0899	0	0-2 min	-1.50612	0.0543623	0.663959	14.0308
MSMEG_0900	0	0-4 min	-0.841178	0.0499241	1.18881	11.8994
MSMEG_0901	1	1-4 min	-0.697617	0.0371361	1.43345	14.3873
MSMEG_0902	0	0-2 min	-0.850283	0.162798	1.17608	11.2854
MSMEG_0903	2	2-8 min	-0.852845	0.208397	1.17255	16.3973
MSMEG_0904	0	0-2 min	-0.51285	0.0647668	1.94989	16.2062
MSMEG_0905	0	0-2 min	-1.96977	0.0706626	0.507674	13.7216
MSMEG_0906	0	0-2 min	-2.18828	0.151578	0.456979	14.4748
MSMEG_0909	0	0-2 min	-2.21605	0.0942328	0.451253	14.7179
MSMEG_0911	2	2-8 min	-0.727156	0.394146	1.37522	14.2072
MSMEG_0912	0	0-2 min	-0.633717	0.037445	1.57799	14.8723
MSMEG_0913	1	1-4 min	-1.49712	0.0687874	0.66795	17.0945
MSMEG_0914	1	1-4 min	-1.40448	0.0810727	0.712008	12.5952
MSMEG_0915	0	0-2 min	-0.9639	0.0748017	1.03745	14.8362
MSMEG_0916	0	0-2 min	-2.29907	0.122657	0.434959	15.6345
MSMEG_0917	1	1-4 min	-1.06815	0.0553676	0.936198	13.8563
MSMEG_0918	1	1-4 min	-0.963521	0.089913	1.03786	14.3245
MSMEG_0919	1	1-4 min	-0.775026	0.0789481	1.29028	14.5124
MSMEG_0920	0	0-2 min	-1.54357	0.061327	0.64785	16.32
MSMEG_0921	0	0-2 min	-1.43768	0.0464303	0.695563	15.2221
MSMEG_0922	1	1-4 min	-1.22634	0.0304616	0.815437	14.446
MSMEG_0923	0	0-2 min	-1.78113	0.0848801	0.56144	15.0886
MSMEG_0924	0	0-2 min	-1.76828	0.169065	0.56552	14.1041
MSMEG_0925	0	0-2 min	-1.31145	0.190398	0.762515	11.9787
MSMEG_0926	0	0-2 min	-1.84012	0.294638	0.543444	13.9884
MSMEG_0927	0	0-2 min	-1.39835	0.182054	0.715129	13.7541
MSMEG_0928	1	1-4 min	-0.813674	0.0349526	1.22899	15.0196
MSMEG_0929	0	0-2 min	-1.88347	0.0715281	0.530936	15.695
MSMEG_0930	0	0-4 min	-1.09389	0.0769389	0.91417	13.7352
MSMEG_0932	0	0-2 min	-1.4074	0.045937	0.71053	17.1122
MSMEG_0933	1	1-4 min	-0.629836	0.249895	1.58772	15.5749
MSMEG_0934	1	1-4 min	-1.62005	0.0523255	0.617265	14.1356
MSMEG_0935	0	0-2 min	-0.697583	0.0408517	1.43352	15.5359
MSMEG_0936	0	0-2 min	-0.882367	0.0425845	1.13332	13.9846
MSMEG_0938	0	0-2 min	-1.6644	0.055008	0.600817	15.2393
MSMEG_0939	0	0-2 min	-1.44485	0.0409724	0.692113	15.4819
MSMEG_0940	1	1-4 min	-1.36567	0.0847425	0.732241	15.3607
MSMEG_0941	1	1-4 min	-1.6821	0.0673195	0.594496	14.9415
MSMEG_0942	0	0-2 min	-0.581067	0.0965231	1.72097	13.8328
MSMEG_0943	0	0-2 min	-0.554333	0.0412045	1.80397	14.2362
MSMEG_0944	0	0-2 min	-0.884733	0.0274537	1.13028	18.0905
MSMEG_0946	1	1-4 min	-1.40415	0.0769966	0.712172	17.6872
MSMEG_0947	0	0-2 min	-0.755283	0.0533731	1.32401	15.1253
MSMEG_0948	0	0-2 min	-1.73813	0.0665611	0.57533	16.1255
MSMEG_0949	0	0-2 min	-1.50193	0.0500981	0.665809	14.2828
MSMEG_0950	0	0-2 min	-1.77498	0.257649	0.563386	11.3191
MSMEG_0951	0	0-2 min	-2.38158	0.261748	0.419889	14.9061
MSMEG_0952	0	0-2 min	-1.61467	0.0740739	0.619323	16.347
MSMEG_0953	1	1-4 min	-1.51509	0.14938	0.660029	16.4649
MSMEG_0959	0	0-2 min	-0.661017	0.111526	1.51282	14.7938
MSMEG_0960	0	0-2 min	-0.727983	0.0802752	1.37366	15.0655
MSMEG_0962	0	0-2 min	-1.64208	0.0548568	0.608982	13.2507
MSMEG_0963	1	1-4 min	-1.95319	0.368666	0.511983	12.2054
MSMEG_0964	1	1-4 min	-1.52237	0.138777	0.656871	13.6239
MSMEG_0965	1	1-4 min	-0.469152	0.0651013	2.1315	19.9
MSMEG_0968	1	1-4 min	-1.15473	0.0350423	0.866006	11.3032
MSMEG_0969	0	0-2 min	-1.14602	0.0437415	0.872588	14.7211
MSMEG_0970	1	1-4 min	-1.11006	0.0500975	0.900849	14.9057
MSMEG_0971	1	1-4 min	-1.8783	0.0657598	0.532398	14.8631
MSMEG_0972	1	1-4 min	-0.884745	0.0738925	1.13027	14.6498
MSMEG_0975	2	2-8 min	-0.87168	0.137721	1.14721	13.8083
MSMEG_0977	0	0-2 min	-1.38953	0.0593042	0.719666	16.4048
MSMEG_0978	0	0-2 min	-0.985517	0.0315271	1.0147	15.1164
MSMEG_0979	1	1-4 min	-1.48456	0.111619	0.673599	13.3075
MSMEG_0980	0	0-2 min	-0.419133	0.191502	2.38588	9.13053
MSMEG_0982	1	1-4 min	-0.733505	0.350802	1.36332	10.0231
MSMEG_0983	0	0-2 min	-0.803817	0.0861696	1.24406	14.0145
MSMEG_0985	1	1-4 min	-1.9297	0.1411	0.518216	15.065
MSMEG_0986	0	0-4 min	-1.14585	0.0333801	0.872716	14.8398
MSMEG_0987	0	0-2 min	-0.683483	0.0619081	1.46309	16.685
MSMEG_0988	0	0-2 min	-1.18347	0.0314842	0.844975	12.6267
MSMEG_0989	1	1-4 min	-1.90793	0.0921062	0.524127	16.0637
MSMEG_0990	1	1-4 min	-1.73556	0.0806424	0.576181	15.4336
MSMEG_0993	1	1-4 min	-1.00438	0.102835	0.995638	12.7801
MSMEG_0994	0	0-2 min	-1.17768	0.0583703	0.849125	12.4463
MSMEG_0995	2	2-16 min	-0.0761314	0.15817	13.1352	12.1194
MSMEG_0996	1	1-4 min	-0.826414	0.154272	1.21005	10.302
MSMEG_0997	1	1-4 min	-0.998783	0.0483978	1.00122	10.7404
MSMEG_0998	1	1-4 min	-1.08697	0.180511	0.919987	10.1425
MSMEG_0999	0	0-4 min	-0.926725	0.0908742	1.07907	12.5254
MSMEG_1001	0	0-4 min	-0.717591	0.0567882	1.39355	14.8017
MSMEG_1002	0	0-4 min	-1.26562	0.0571633	0.790129	14.6398
MSMEG_1003	1	1-4 min	-1.39013	0.0757794	0.719358	13.0811
MSMEG_1004	0	0-4 min	-1.47343	0.123414	0.678689	11.5008
MSMEG_1006	0	0-2 min	-1.08855	0.0894149	0.918653	12.1818
MSMEG_1007	0	0-4 min	-1.12496	0.130817	0.888917	14.2089
MSMEG_1009	0	0-2 min	-0.733617	0.0524247	1.36311	10.3559
MSMEG_1010	0	0-2 min	-2.07477	0.0888407	0.481982	14.2017
MSMEG_1011	0	0-2 min	-1.41872	0.0350471	0.704862	13.9436
MSMEG_1012	1	1-4 min	-1.09057	0.0607931	0.916954	10.8222
MSMEG_1013	1	1-4 min	-0.675217	0.0580661	1.48101	11.9828
MSMEG_1014	0	0-2 min	-1.47913	0.0623048	0.676072	12.8234
MSMEG_1015	0	0-2 min	-1.01403	0.0846148	0.986161	14.6182
MSMEG_1016	2	2-16 min	-0.275706	0.221908	3.62705	11.4472
MSMEG_1017	0	0-2 min	-0.574483	0.0636196	1.74069	18.5956
MSMEG_1023	0	0-2 min	-0.893017	0.0600869	1.1198	12.56
MSMEG_1026	0	0-2 min	-0.855283	0.0323016	1.1692	13.077
MSMEG_1027	0	0-2 min	-0.81145	0.08806	1.23236	10.8514
MSMEG_1028	0	0-2 min	-0.858867	0.0425433	1.16433	17.2636
MSMEG_1029	0	0-2 min	-1.80667	0.178449	0.553506	15.2767
MSMEG_1030	0	0-2 min	-1.39917	0.0438933	0.714711	14.2086
MSMEG_1031	1	1-4 min	-0.969045	0.0760709	1.03194	14.4215
MSMEG_1032	1	1-4 min	-1.12851	0.0542476	0.886126	14.9686
MSMEG_1033	0	0-2 min	-1.42872	0.0475172	0.699929	16.9903
MSMEG_1034	1	1-4 min	-1.19228	0.0540047	0.838732	15.6218
MSMEG_1035	1	1-4 min	-0.694402	0.0248269	1.44009	13.7073
MSMEG_1037	0	0-2 min	-0.652083	0.0746035	1.53355	15.5329
MSMEG_1038	1	1-4 min	-1.48987	0.032228	0.671198	15.7146
MSMEG_1039	0	0-4 min	-0.95841	0.0554357	1.0434	14.2246
MSMEG_1042	0	0-2 min	-0.82215	0.0651502	1.21632	16.7084
MSMEG_1043	0	0-2 min	-0.9911	0.132287	1.00898	10.8103
MSMEG_1044	0	0-2 min	-1.85845	0.264512	0.538083	10.9719
MSMEG_1045	1	1-4 min	-1.13206	0.0530362	0.883348	12.3192
MSMEG_1046	1	1-4 min	-1.11613	0.0205311	0.89595	15.2806
MSMEG_1047	1	1-4 min	-1.33407	0.122	0.749586	14.7142
MSMEG_1048	1	1-4 min	-1.19301	0.0906316	0.838216	14.5352
MSMEG_1049	1	1-4 min	-1.3536	0.0412529	0.738768	14.7542
MSMEG_1051	0	0-2 min	-0.969033	0.0468482	1.03196	15.3527
MSMEG_1052	0	0-2 min	-0.569283	0.0932423	1.75659	15.0656
MSMEG_1053	0	0-2 min	-1.00605	0.0295224	0.993986	15.3303
MSMEG_1055	0	0-2 min	-1.67247	0.126868	0.597919	15.5183
MSMEG_1057	0	0-2 min	-0.811417	0.0958718	1.23241	11.2533
MSMEG_1058	0	0-2 min	-1.34682	0.067521	0.742492	14.7382
MSMEG_1059	1	1-4 min	-1.36318	0.0536317	0.733581	13.7634
MSMEG_1060	0	0-2 min	-0.490967	0.0422485	2.0368	16.1393
MSMEG_1061	1	1-4 min	-1.67586	0.260057	0.596707	14.4189
MSMEG_1062	0	0-4 min	-0.933192	0.0461603	1.07159	13.8472
MSMEG_1063	0	0-4 min	-1.56126	0.474878	0.640507	13.4679
MSMEG_1064	0	0-2 min	-1.67268	0.0983572	0.597842	14.8609
MSMEG_1065	1	1-4 min	-1.77256	0.316716	0.564155	14.6009
MSMEG_1066	1	1-4 min	-2.05527	0.246828	0.486553	15.0262
MSMEG_1067	0	0-2 min	-1.84488	0.209261	0.54204	13.2189
MSMEG_1068	0	0-2 min	-0.942933	0.0716466	1.06052	12.3913
MSMEG_1069	0	0-2 min	-1.22115	0.379198	0.8189	9.29627
MSMEG_1073	0	0-2 min	-0.68065	0.0493998	1.46918	14.0904
MSMEG_1074	0	0-2 min	-1.49493	0.113222	0.668926	12.8433
MSMEG_1075	0	0-2 min	-0.48085	0.0784068	2.07965	13.5126
MSMEG_1077	0	0-2 min	-1.157	0.155474	0.864304	14.5221
MSMEG_1078	0	0-2 min	-1.46248	0.0382424	0.683768	13.4304
MSMEG_1080	1	1-4 min	-0.869064	0.160835	1.15066	9.17847
MSMEG_1082	0	0-4 min	-0.264646	0.276689	3.77864	9.64943
MSMEG_1088	0	0-4 min	-0.588665	0.289103	1.69876	9.5545
MSMEG_1089	2	2-16 min	-0.383688	0.418924	2.60629	10.7037
MSMEG_1090	2	2-8 min	-0.430696	0.157223	2.32182	11.07
MSMEG_1091	1	1-4 min	-0.48356	0.0360349	2.068	11.0919
MSMEG_1092	1	1-4 min	-0.702905	0.0540761	1.42267	9.6703
MSMEG_1098	2	2-8 min	-0.431213	0.264159	2.31904	10.2843
MSMEG_1099	0	0-4 min	-0.57093	0.281932	1.75153	11.1614
MSMEG_1100	0	0-4 min	-0.538536	0.212671	1.85689	10.5916
MSMEG_1101	0	0-2 min	-1.2362	0.255435	0.808931	10.6316
MSMEG_1102	0	0-4 min	-1.00039	0.11511	0.999613	11.7039
MSMEG_1103	0	0-2 min	-1.15368	0.045777	0.866789	13.645
MSMEG_1106	0	0-4 min	-0.524859	0.116552	1.90527	10.8939
MSMEG_1108	0	0-4 min	-1.42397	0.0603515	0.702264	13.6365
MSMEG_1109	1	1-4 min	-1.18497	0.0298999	0.843906	14.7073
MSMEG_1110	1	1-4 min	-1.46056	0.110857	0.68467	14.1721
MSMEG_1111	0	0-2 min	-2.10668	0.121593	0.47468	12.9451
MSMEG_1112	0	0-4 min	-0.655975	0.145706	1.52445	10.8503
MSMEG_1114	1	1-4 min	-0.699462	0.106673	1.42967	12.4161
MSMEG_1115	0	0-2 min	-1.76235	0.187523	0.567424	13.3815
MSMEG_1116	1	1-4 min	-1.91715	0.421835	0.521608	10.218
MSMEG_1118	0	0-2 min	-0.7716	0.179346	1.29601	11.6479
MSMEG_1119	1	1-4 min	-0.691005	0.031338	1.44717	11.8918
MSMEG_1123	0	0-2 min	-0.90025	0.0765808	1.1108	12.2431
MSMEG_1127	1	1-4 min	-1.12914	0.0685719	0.885628	11.2936
MSMEG_1128	2	2-16 min	-0.143776	0.170958	6.95526	10.9233
MSMEG_1130	0	0-2 min	-1.67162	0.0701502	0.598223	14.9096
MSMEG_1132	0	0-2 min	-1.07692	0.0614006	0.928577	13.104
MSMEG_1133	0	0-2 min	-0.939617	0.0284446	1.06426	15.3051
MSMEG_1134	1	1-4 min	-1.51818	0.128434	0.658682	15.0069
MSMEG_1136	0	0-4 min	-1.28895	0.0936477	0.775823	15.3979
MSMEG_1138	1	1-4 min	-1.0913	0.403537	0.916334	9.63353
MSMEG_1140	0	0-4 min	-1.06931	0.178757	0.935181	12.273
MSMEG_1141	0	0-2 min	-1.70255	0.161127	0.587354	11.8887
MSMEG_1142	1	1-4 min	-1.66843	0.339815	0.599366	11.8598
MSMEG_1143	1	1-4 min	-1.66059	0.152832	0.602197	11.3865
MSMEG_1148	2	2-8 min	-0.948518	0.281092	1.05428	11.3259
MSMEG_1150	0	0-8 min	-0.708165	0.148434	1.4121	13.6809
MSMEG_1151	0	0-2 min	-0.57585	0.0931124	1.73656	14.2971
MSMEG_1152	0	0-2 min	-0.661	0.16295	1.51286	9.7405
MSMEG_1153	2	2-8 min	-0.417281	0.179971	2.39647	10.2044
MSMEG_1154	1	1-4 min	-0.55439	0.120536	1.80378	10.4053
MSMEG_1155	1	1-4 min	-0.59671	0.0795139	1.67586	10.1652
MSMEG_1156	1	1-4 min	-0.631817	0.110299	1.58274	10.5717
MSMEG_1157	0	0-4 min	-0.394329	0.311876	2.53596	10.1302
MSMEG_1158	2	2-8 min	-0.219502	0.136431	4.55576	10.0549
MSMEG_1163	0	0-2 min	-0.799683	0.256336	1.25049	10.8565
MSMEG_1165	2	2-8 min	-0.56283	0.109229	1.77674	14.9968
MSMEG_1167	0	0-2 min	-1.52112	0.151412	0.657412	11.9713
MSMEG_1169	0	0-2 min	-1.16103	0.0940267	0.861302	12.5453
MSMEG_1172	0	0-2 min	-1.38762	0.169911	0.72066	12.1239
MSMEG_1173	0	0-2 min	-1.21978	0.266119	0.819818	13.3978
MSMEG_1174	2	2-8 min	-0.60808	0.289372	1.64452	11.7778
MSMEG_1176	0	0-2 min	-2.11937	0.0986895	0.471839	13.7623
MSMEG_1178	0	0-4 min	-1.19378	0.166976	0.837679	12.7269
MSMEG_1179	1	1-4 min	-1.24424	0.109059	0.803702	11.3888
MSMEG_1183	2	2-8 min	-0.797295	0.140925	1.25424	11.4513
MSMEG_1184	2	2-8 min	-0.583661	0.177564	1.71332	11.9672
MSMEG_1185	0	0-2 min	-1.67785	0.255394	0.596001	11.6038
MSMEG_1186	0	0-2 min	-1.17743	0.433859	0.849305	9.45337
MSMEG_1187	1	1-4 min	-0.472731	0.213716	2.11537	10.2937
MSMEG_1188	0	0-2 min	-0.71275	0.056048	1.40302	14.2226
MSMEG_1189	1	1-4 min	-0.891621	0.0698709	1.12155	13.9038
MSMEG_1193	1	1-4 min	-0.437329	0.0613364	2.28661	12.3757
MSMEG_1195	0	0-2 min	-1.954	0.0575201	0.511771	14.2831
MSMEG_1196	0	0-2 min	-1.65377	0.142117	0.60468	11.5215
MSMEG_1198	0	0-2 min	-1.78295	0.392468	0.560868	11.4029
MSMEG_1199	0	0-4 min	-0.859007	0.0501503	1.16414	13.3714
MSMEG_1200	0	0-4 min	-1.36547	0.239159	0.732349	11.4362
MSMEG_1204	0	0-2 min	-1.90828	0.141945	0.524031	12.4663
MSMEG_1205	0	0-2 min	-2.19377	0.272853	0.455837	11.3687
MSMEG_1207	0	0-4 min	-0.699051	0.444819	1.43051	8.9335
MSMEG_1209	0	0-2 min	-1.02162	0.24856	0.978841	10.1385
MSMEG_1211	0	0-2 min	-1.82528	0.0485008	0.54786	14.1455
MSMEG_1213	0	0-2 min	-0.588083	0.0575148	1.70044	11.6238
MSMEG_1214	1	1-4 min	-1.3255	0.294614	0.75443	10.9809
MSMEG_1215	0	0-2 min	-1.56208	0.108078	0.640171	13.6542
MSMEG_1216	2	2-8 min	-0.554661	0.0584691	1.8029	9.91093
MSMEG_1217	1	1-4 min	-1.65801	0.170029	0.603134	10.3369
MSMEG_1218	1	1-4 min	-2.02384	0.498144	0.49411	10.1866
MSMEG_1220	0	0-2 min	-1.21073	0.076617	0.825946	11.7342
MSMEG_1225	1	1-4 min	-1.2149	0.114736	0.823116	11.5798
MSMEG_1226	1	1-4 min	-0.994764	0.0259851	1.00526	11.3947
MSMEG_1229	2	2-8 min	-0.856392	0.455096	1.16769	10.3069
MSMEG_1236	1	1-8 min	-0.315368	0.172563	3.1709	11.8134
MSMEG_1237	0	0-4 min	-0.492534	0.128692	2.03032	11.4272
MSMEG_1238	1	1-4 min	-1.0386	0.0703595	0.962839	12.9977
MSMEG_1239	0	0-4 min	-0.675552	0.0344512	1.48027	10.833
MSMEG_1241	1	1-4 min	-0.723607	0.226578	1.38197	9.49927
MSMEG_1242	0	0-2 min	-1.6444	0.0738251	0.608125	14.924
MSMEG_1243	1	1-4 min	-1.99625	0.139745	0.500939	14.7461
MSMEG_1244	2	2-8 min	-1.02895	0.36004	0.971865	14.5495
MSMEG_1245	2	2-8 min	-0.647782	0.092516	1.54373	15.4815
MSMEG_1246	2	2-8 min	-1.01976	0.390386	0.980624	14.8029
MSMEG_1247	2	2-8 min	-0.736427	0.0648569	1.35791	14.4578
MSMEG_1248	2	2-8 min	-0.457456	0.0373099	2.186	14.2743
MSMEG_1250	1	1-4 min	-1.41873	0.177176	0.704855	12.7148
MSMEG_1251	0	0-4 min	-1.06793	0.135997	0.936391	13.5308
MSMEG_1253	2	2-8 min	-0.839994	0.221222	1.19048	11.667
MSMEG_1254	0	0-4 min	-0.479935	0.0595044	2.08361	12.7355
MSMEG_1255	2	2-8 min	-0.227935	0.151403	4.38722	13.3666
MSMEG_1256	1	1-4 min	-0.69101	0.0309054	1.44716	13.0762
MSMEG_1257	0	0-2 min	-1.09927	0.0516563	0.909697	14.6118
MSMEG_1258	1	1-4 min	-1.48897	0.063402	0.671603	13.2576
MSMEG_1260	0	0-2 min	-1.44183	0.0229573	0.693561	14.2537
MSMEG_1261	0	0-4 min	-1.7192	0.161038	0.581665	12.8942
MSMEG_1264	2	2-8 min	-0.354994	0.14225	2.81695	10.7077
MSMEG_1265	0	0-2 min	-1.32888	0.0578479	0.752512	14.0968
MSMEG_1268	0	0-2 min	-1.67742	0.16233	0.596155	14.2935
MSMEG_1269	0	0-2 min	-1.01812	0.18671	0.982206	11.3118
MSMEG_1271	2	2-8 min	-1.21756	0.2416	0.821312	10.2324
MSMEG_1272	0	0-4 min	-0.936605	0.131682	1.06769	11.5465
MSMEG_1275	0	0-2 min	-1.06345	0.107944	0.940336	11.5275
MSMEG_1277	0	0-2 min	-2.17543	0.261922	0.459679	13.0924
MSMEG_1278	0	0-2 min	-1.61283	0.0403718	0.620027	14.1319
MSMEG_1279	0	0-2 min	-1.3173	0.0859587	0.759129	13.2111
MSMEG_1280	1	1-4 min	-1.77127	0.110006	0.564565	12.4815
MSMEG_1282	2	2-8 min	-0.88246	0.145995	1.1332	11.3463
MSMEG_1283	1	1-4 min	-0.991595	0.0981327	1.00848	13.1785
MSMEG_1284	0	0-4 min	-0.876805	0.0826076	1.1405	13.5152
MSMEG_1285	1	1-4 min	-1.27778	0.0445952	0.782607	13.9708
MSMEG_1286	1	1-4 min	-1.47372	0.320901	0.678556	11.5004
MSMEG_1287	0	0-2 min	-1.4002	0.170438	0.714184	11.6014
MSMEG_1289	0	0-2 min	-1.69028	0.276854	0.591617	11.4102
MSMEG_1290	0	0-2 min	-1.01503	0.145273	0.985189	8.7842
MSMEG_1291	1	1-4 min	-0.879143	0.0366346	1.13747	12.3294
MSMEG_1292	0	0-2 min	-1.47242	0.10761	0.679156	12.6814
MSMEG_1293	1	1-4 min	-1.25361	0.10381	0.797697	11.5623
MSMEG_1294	1	1-4 min	-1.42554	0.227871	0.701488	10.7701
MSMEG_1295	1	1-4 min	-1.57744	0.266263	0.633937	11.9788
MSMEG_1299	2	2-8 min	-0.886431	0.384727	1.12812	9.91983
MSMEG_1300	0	0-2 min	-0.981217	0.285242	1.01914	10.5634
MSMEG_1303	0	0-2 min	-1.11597	0.341044	0.896084	11.2707
MSMEG_1305	0	0-2 min	-2.50602	0.264362	0.39904	13.3991
MSMEG_1310	0	0-2 min	-1.25187	0.0807658	0.798807	11.7175
MSMEG_1311	1	1-4 min	-1.41562	0.078005	0.706404	13.6868
MSMEG_1312	0	0-4 min	-0.658392	0.387475	1.51885	9.93053
MSMEG_1313	1	1-4 min	-1.36556	0.0840765	0.732302	11.4103
MSMEG_1316	0	0-2 min	-1.78033	0.0498103	0.561693	14.4573
MSMEG_1317	0	0-2 min	-1.49583	0.169237	0.668524	13.2895
MSMEG_1318	1	1-4 min	-1.20798	0.125268	0.827828	9.5662
MSMEG_1322	0	0-2 min	-2.08473	0.3297	0.479678	14.3679
MSMEG_1325	2	2-8 min	-0.65962	0.0517983	1.51602	12.5127
MSMEG_1328	1	1-4 min	-1.22934	0.0316908	0.813447	12.5949
MSMEG_1329	0	0-4 min	-1.11096	0.0777786	0.900119	12.0973
MSMEG_1330	1	1-4 min	-1.13304	0.18002	0.882585	14.3303
MSMEG_1331	0	0-2 min	-1.1009	0.0201762	0.908348	13.9499
MSMEG_1332	0	0-2 min	-2.10692	0.182428	0.474627	12.9563
MSMEG_1333	1	1-4 min	-1.57189	0.288681	0.636177	12.4124
MSMEG_1334	0	0-4 min	-1.17773	0.0636181	0.849091	13.9317
MSMEG_1335	0	0-2 min	-0.66705	0.436011	1.49914	10.143
MSMEG_1336	2	2-8 min	-0.489182	0.0963164	2.04423	11.2449
MSMEG_1339	0	0-2 min	-2.36007	0.0675889	0.423717	19.0064
MSMEG_1340	0	0-2 min	-2.30763	0.0538462	0.433344	18.508
MSMEG_1341	1	1-4 min	-1.44356	0.118444	0.69273	18.1591
MSMEG_1342	1	1-4 min	-1.928	0.0800918	0.518673	17.7303
MSMEG_1344	1	1-4 min	-1.87729	0.0831541	0.532682	17.2329
MSMEG_1345	0	0-2 min	-0.658933	0.0977473	1.5176	16.9796
MSMEG_1346	2	2-8 min	-0.729357	0.21125	1.37107	17.5596
MSMEG_1347	2	2-8 min	-0.875013	0.310286	1.14284	17.6274
MSMEG_1348	1	1-4 min	-1.43999	0.0627186	0.69445	11.3796
MSMEG_1349	1	1-4 min	-1.74776	0.0503305	0.57216	15.2383
MSMEG_1350	0	0-2 min	-2.01418	0.0370572	0.496479	15.9349
MSMEG_1352	1	1-4 min	-1.87656	0.157945	0.532889	14.7613
MSMEG_1353	0	0-2 min	-1.9115	0.0857824	0.523149	14.5272
MSMEG_1355	0	0-4 min	-0.929644	0.134959	1.07568	12.7223
MSMEG_1356	1	1-4 min	-0.543769	0.0562629	1.83902	11.713
MSMEG_1359	0	0-2 min	-0.87505	0.0752532	1.14279	10.1073
MSMEG_1360	0	0-2 min	-1.23485	0.0260917	0.809815	13.3793
MSMEG_1361	0	0-2 min	-0.3777	0.0878565	2.6476	9.62937
MSMEG_1362	2	2-8 min	-0.425761	0.404341	2.34874	8.3461
MSMEG_1364	1	1-4 min	-0.533052	0.0728239	1.87599	18.0165
MSMEG_1365	2	2-8 min	-0.358869	0.1093	2.78653	19.4166
MSMEG_1366	1	1-4 min	-1.55951	0.0282972	0.641225	14.9952
MSMEG_1367	1	1-4 min	-0.936519	0.0529454	1.06778	16.5497
MSMEG_1368	1	1-4 min	-0.636345	0.0625877	1.57147	16.7198
MSMEG_1369	0	0-2 min	-0.878133	0.0679055	1.13878	13.09
MSMEG_1374	1	1-4 min	-0.772631	0.257725	1.29428	10.4128
MSMEG_1375	0	0-2 min	-1.78765	0.213495	0.559394	13.0075
MSMEG_1376	0	0-2 min	-0.7875	0.048686	1.26984	12.4251
MSMEG_1377	1	1-4 min	-1.01575	0.105291	0.98449	12.7404
MSMEG_1378	1	1-4 min	-1.05938	0.108571	0.94395	11.5114
MSMEG_1379	0	0-4 min	-1.32348	0.123776	0.755583	14.8113
MSMEG_1381	0	0-2 min	-1.87032	0.254856	0.534669	13.0559
MSMEG_1382	1	1-4 min	-1.14169	0.0480824	0.875892	12.9606
MSMEG_1383	0	0-2 min	-1.47932	0.0409023	0.675988	15.1543
MSMEG_1384	0	0-2 min	-1.33837	0.121387	0.747179	12.8185
MSMEG_1385	0	0-2 min	-1.3812	0.0614371	0.724008	14.5747
MSMEG_1387	0	0-2 min	-0.620583	0.0146803	1.61139	13.1236
MSMEG_1390	2	2-8 min	-0.622602	0.360546	1.60616	11.6859
MSMEG_1392	0	0-2 min	-0.8545	0.0793558	1.17028	13.834
MSMEG_1395	0	0-2 min	-1.10185	0.0665716	0.907565	14.5115
MSMEG_1396	0	0-2 min	-0.948467	0.0974441	1.05433	13.7706
MSMEG_1397	0	0-2 min	-2.22168	0.0431318	0.450109	15.5267
MSMEG_1398	1	1-4 min	-1.75185	0.130828	0.570827	17.4462
MSMEG_1399	0	0-2 min	-0.876933	0.0960205	1.14034	17.5925
MSMEG_1401	1	1-8 min	-0.616138	0.0754767	1.62301	19.156
MSMEG_1402	0	0-2 min	-0.5215	0.0943266	1.91755	13.7635
MSMEG_1403	0	0-4 min	-1.11506	0.0320694	0.896817	14.5861
MSMEG_1404	1	1-4 min	-1.38038	0.0649927	0.724436	13.2676
MSMEG_1405	0	0-4 min	-1.27117	0.061268	0.786675	14.642
MSMEG_1409	0	0-2 min	-0.868833	0.358885	1.15097	8.7773
MSMEG_1410	0	0-2 min	-0.871317	0.0355487	1.14769	12.4401
MSMEG_1411	1	1-4 min	-1.02468	0.178324	0.975911	12.7811
MSMEG_1412	1	1-4 min	-0.824417	0.250115	1.21298	9.46237
MSMEG_1413	0	0-2 min	-0.965083	0.0796463	1.03618	9.53
MSMEG_1415	0	0-4 min	-0.814819	0.228161	1.22727	12.0438
MSMEG_1416	0	0-4 min	-0.982405	0.0338001	1.01791	15.3554
MSMEG_1417	1	1-4 min	-1.13553	0.117031	0.880643	10.3983
MSMEG_1418	0	0-2 min	-0.931983	0.0961734	1.07298	11.5452
MSMEG_1420	0	0-4 min	-0.909723	0.109863	1.09924	12.2176
MSMEG_1421	2	2-8 min	-0.297187	0.092436	3.36489	18.4365
MSMEG_1422	2	2-8 min	-0.281813	0.056579	3.54845	18.5637
MSMEG_1423	1	1-4 min	-1.22503	0.102004	0.816306	15.634
MSMEG_1424	1	1-4 min	-1.01135	0.0837841	0.988775	15.6802
MSMEG_1425	2	2-8 min	-0.768824	0.473011	1.30069	15.4024
MSMEG_1426	2	2-8 min	-0.405548	0.142983	2.4658	14.7427
MSMEG_1427	0	0-2 min	-1.11387	0.243236	0.897774	10.9288
MSMEG_1428	2	2-8 min	-0.644292	0.108293	1.55209	13.5517
MSMEG_1429	0	0-2 min	-0.376133	0.115205	2.65863	11.281
MSMEG_1430	1	1-4 min	-1.20384	0.105921	0.830673	13.9064
MSMEG_1431	0	0-2 min	-1.5093	0.202024	0.662559	9.08043
MSMEG_1432	0	0-2 min	-0.909867	0.0712792	1.09906	12.1686
MSMEG_1435	1	1-4 min	-1.39689	0.0668171	0.715877	17.9187
MSMEG_1436	1	1-4 min	-1.23524	0.0880323	0.809561	17.3465
MSMEG_1437	1	1-4 min	-1.23059	0.106116	0.812616	17.6147
MSMEG_1438	1	1-4 min	-1.36286	0.107867	0.73375	17.8502
MSMEG_1439	1	1-4 min	-1.10622	0.0816657	0.903978	17.7342
MSMEG_1440	1	1-4 min	-1.0432	0.0746483	0.958591	17.7112
MSMEG_1441	1	1-4 min	-0.959062	0.0888295	1.04269	17.5477
MSMEG_1442	1	1-4 min	-0.826688	0.0762756	1.20965	17.8268
MSMEG_1443	1	1-8 min	-0.731071	0.065397	1.36786	17.6607
MSMEG_1444	1	1-8 min	-0.746366	0.0658948	1.33983	18.1359
MSMEG_1445	1	1-8 min	-0.649788	0.121342	1.53896	18.7051
MSMEG_1446	2	2-8 min	-0.949157	0.254269	1.05357	13.3508
MSMEG_1447	1	1-4 min	-1.90997	0.340028	0.523569	13.4741
MSMEG_1448	1	1-4 min	-1.50709	0.116101	0.663529	13.9143
MSMEG_1451	1	1-4 min	-1.41014	0.0666627	0.709149	12.8352
MSMEG_1452	0	0-2 min	-0.4313	0.110045	2.31857	12.2939
MSMEG_1453	1	1-4 min	-1.49169	0.213673	0.670379	10.7184
MSMEG_1455	0	0-4 min	-0.960699	0.0918575	1.04091	10.7593
MSMEG_1456	0	0-4 min	-0.891411	0.0723028	1.12182	11.2733
MSMEG_1458	0	0-8 min	-0.220834	0.0834918	4.52828	10.0079
MSMEG_1459	2	2-8 min	-0.31218	0.20829	3.20328	10.07
MSMEG_1463	2	2-8 min	-0.61125	0.349624	1.63599	10.0505
MSMEG_1465	1	1-4 min	-1.59188	0.13647	0.628189	17.7444
MSMEG_1466	1	1-4 min	-1.49129	0.148939	0.670561	18.0358
MSMEG_1467	1	1-4 min	-1.51236	0.137167	0.661216	17.958
MSMEG_1468	1	1-4 min	-1.46384	0.117168	0.683136	18.0402
MSMEG_1469	1	1-4 min	-1.31382	0.107421	0.761137	17.8804
MSMEG_1470	1	1-4 min	-1.32491	0.0714104	0.754769	17.7677
MSMEG_1471	1	1-4 min	-1.13346	0.0945976	0.882251	17.7713
MSMEG_1472	1	1-4 min	-0.971374	0.0939443	1.02947	17.7657
MSMEG_1473	2	2-8 min	-0.927973	0.118135	1.07762	17.545
MSMEG_1474	1	1-4 min	-0.796167	0.062136	1.25602	18.4862
MSMEG_1475	0	0-2 min	-0.947233	0.109967	1.05571	13.5223
MSMEG_1476	1	1-4 min	-0.96575	0.024515	1.03546	13.8475
MSMEG_1477	1	1-4 min	-1.40799	0.0740366	0.710234	15.3079
MSMEG_1478	1	1-4 min	-2.31425	0.180442	0.432105	14.1094
MSMEG_1481	0	0-2 min	-0.642083	0.075634	1.55743	12.2592
MSMEG_1482	0	0-2 min	-0.870767	0.0784921	1.14841	12.3197
MSMEG_1483	1	1-4 min	-1.48116	0.14362	0.675148	16.8772
MSMEG_1484	1	1-4 min	-1.68561	0.0287555	0.593258	16.8578
MSMEG_1485	1	1-4 min	-2.04045	0.100616	0.490089	16.3225
MSMEG_1491	0	0-2 min	-1.04132	0.289675	0.960323	9.65217
MSMEG_1492	1	1-4 min	-1.08871	0.0316304	0.918521	14.3156
MSMEG_1493	0	0-2 min	-1.11633	0.209767	0.89579	12.0499
MSMEG_1494	0	0-2 min	-1.32597	0.155913	0.754167	12.3093
MSMEG_1495	0	0-4 min	-0.457705	0.0482598	2.18481	10.3119
MSMEG_1496	2	2-8 min	-0.176795	0.13889	5.65626	13.7565
MSMEG_1497	2	2-8 min	-0.259033	0.222747	3.86051	12.4099
MSMEG_1498	1	1-4 min	-0.865371	0.0931422	1.15557	11.5603
MSMEG_1500	1	1-4 min	-0.95036	0.413638	1.05223	10.5806
MSMEG_1501	0	0-4 min	-1.05488	0.0999533	0.947976	12.7782
MSMEG_1502	0	0-2 min	-0.79405	0.196693	1.25937	11.3181
MSMEG_1503	1	1-4 min	-1.24555	0.134139	0.802857	10.9774
MSMEG_1505	0	0-2 min	-1.07098	0.0780268	0.933721	12.375
MSMEG_1506	0	0-2 min	-1.66507	0.0817401	0.600577	12.6121
MSMEG_1508	0	0-2 min	-0.549933	0.111007	1.8184	10.6434
MSMEG_1509	0	0-4 min	-0.911898	0.459236	1.09661	10.6873
MSMEG_1510	0	0-4 min	-0.756885	0.115335	1.32121	14.742
MSMEG_1512	0	0-2 min	-0.360083	0.0232569	2.77713	15.5302
MSMEG_1514	0	0-2 min	-0.44035	0.046328	2.27092	14.6674
MSMEG_1515	1	1-4 min	-1.94825	0.070809	0.513282	14.4079
MSMEG_1516	0	0-4 min	-0.915357	0.0559079	1.09247	15.0552
MSMEG_1517	1	1-4 min	-1.09714	0.0789785	0.911464	12.5231
MSMEG_1518	0	0-2 min	-1.16375	0.0917289	0.859291	12.9052
MSMEG_1519	1	1-4 min	-1.25428	0.101789	0.797268	18.8425
MSMEG_1520	1	1-4 min	-1.31315	0.0900402	0.761525	18.3485
MSMEG_1521	1	1-4 min	-1.0445	0.0909824	0.957392	18.1131
MSMEG_1522	1	1-4 min	-1.0808	0.0992239	0.925245	17.7584
MSMEG_1523	1	1-4 min	-0.830374	0.0605893	1.20428	17.9214
MSMEG_1524	1	1-4 min	-1.22146	0.117464	0.818693	17.3217
MSMEG_1525	1	1-4 min	-1.06629	0.0752648	0.937829	17.9555
MSMEG_1526	0	0-4 min	-1.33762	0.091314	0.747596	15.0126
MSMEG_1528	1	1-4 min	-1.37367	0.0485938	0.727977	15.5392
MSMEG_1529	0	0-2 min	-1.79165	0.0848987	0.558145	15.4505
MSMEG_1530	0	0-2 min	-1.07365	0.0732589	0.931402	14.3302
MSMEG_1531	0	0-2 min	-1.89435	0.124869	0.527886	13.6551
MSMEG_1533	0	0-2 min	-0.336033	0.151602	2.9759	8.33483
MSMEG_1534	0	0-2 min	-0.92905	0.113049	1.07637	11.79
MSMEG_1535	0	0-2 min	-0.677167	0.2032	1.47674	9.16267
MSMEG_1536	0	0-2 min	-0.71185	0.0939738	1.40479	9.47293
MSMEG_1540	0	0-2 min	-2.34332	0.307927	0.426746	11.7129
MSMEG_1542	0	0-2 min	-1.243	0.145211	0.804505	13.4469
MSMEG_1543	1	1-4 min	-1.05396	0.235019	0.948799	13.7007
MSMEG_1544	1	1-4 min	-0.86019	0.152835	1.16253	12.9885
MSMEG_1545	0	0-4 min	-0.658823	0.0432555	1.51786	12.9318
MSMEG_1546	1	1-4 min	-1.21393	0.0874804	0.823773	12.7863
MSMEG_1547	1	1-4 min	-1.09905	0.149998	0.909879	13.2648
MSMEG_1548	1	1-4 min	-1.08095	0.214832	0.925116	13.087
MSMEG_1552	1	1-4 min	-0.973564	0.0572729	1.02715	13.2117
MSMEG_1553	1	1-4 min	-1.22895	0.0530381	0.813706	13.449
MSMEG_1554	2	2-8 min	-0.775801	0.489994	1.28899	12.4916
MSMEG_1556	1	1-4 min	-1.01187	0.102427	0.988266	18.2011
MSMEG_1557	1	1-4 min	-0.93739	0.0951663	1.06679	18.2613
MSMEG_1558	2	2-8 min	-0.430515	0.212738	2.3228	12.9384
MSMEG_1559	0	0-2 min	-1.1572	0.0308933	0.864155	15.7718
MSMEG_1560	1	1-4 min	-1.4257	0.22121	0.701409	14.9086
MSMEG_1561	0	0-2 min	-0.920733	0.0441309	1.08609	12.4133
MSMEG_1563	0	0-2 min	-0.575533	0.319453	1.73752	10.0154
MSMEG_1565	0	0-2 min	-2.9279	0.242981	0.341542	13.0018
MSMEG_1566	0	0-2 min	-1.84587	0.20853	0.541751	12.9695
MSMEG_1567	0	0-2 min	-1.29587	0.0815716	0.771684	14.7857
MSMEG_1568	0	0-2 min	-1.80067	0.0520924	0.55535	15.7444
MSMEG_1570	1	1-4 min	-1.60874	0.0999236	0.621603	14.1872
MSMEG_1571	0	0-2 min	-1.18365	0.118531	0.844844	10.715
MSMEG_1572	0	0-2 min	-1.1603	0.218196	0.861846	10.781
MSMEG_1573	0	0-2 min	-0.671467	0.0356955	1.48928	13.0894
MSMEG_1574	1	1-4 min	-0.982645	0.0477936	1.01766	13.9212
MSMEG_1575	0	0-2 min	-0.75555	0.0340437	1.32354	15.4958
MSMEG_1576	1	1-4 min	-1.3932	0.046484	0.717774	14.0695
MSMEG_1577	1	1-4 min	-0.741955	0.0545502	1.34779	14.8636
MSMEG_1578	2	2-8 min	-0.369687	0.381315	2.70499	13.8178
MSMEG_1579	2	2-8 min	-0.485819	0.371163	2.05838	13.9408
MSMEG_1580	2	2-8 min	-0.483304	0.472245	2.06909	13.9009
MSMEG_1581	2	2-8 min	-0.420752	0.339649	2.37669	13.8437
MSMEG_1582	2	2-16 min	-0.155432	0.106549	6.4337	19.3796
MSMEG_1583	1	1-8 min	-0.366529	0.0526992	2.7283	16.8033
MSMEG_1585	0	0-4 min	-0.8173	0.175672	1.22354	10.2838
MSMEG_1591	0	0-2 min	-1.14268	0.0588591	0.875133	11.7395
MSMEG_1592	0	0-2 min	-1.42912	0.035329	0.699733	12.905
MSMEG_1594	0	0-2 min	-1.28558	0.054518	0.777857	14.6025
MSMEG_1596	0	0-2 min	-2.06282	0.446868	0.484774	12.3935
MSMEG_1597	0	0-2 min	-0.69375	0.0886064	1.44144	15.5052
MSMEG_1598	0	0-2 min	-1.48945	0.0440029	0.671389	12.3958
MSMEG_1599	0	0-2 min	-1.15975	0.0549826	0.862255	15.986
MSMEG_1600	1	1-4 min	-1.34995	0.146821	0.740766	14.6936
MSMEG_1601	0	0-2 min	-2.86983	0.113668	0.348452	17.1108
MSMEG_1602	0	0-2 min	-1.22515	0.0582572	0.816227	15.9454
MSMEG_1603	1	1-4 min	-1.36485	0.0903398	0.732684	15.2769
MSMEG_1605	2	2-8 min	-0.629998	0.161218	1.58731	12.3338
MSMEG_1606	0	0-2 min	-0.859917	0.336437	1.1629	9.20617
MSMEG_1608	1	1-4 min	-1.3534	0.0729418	0.738877	11.4659
MSMEG_1609	0	0-4 min	-1.21558	0.242607	0.822652	12.081
MSMEG_1610	0	0-2 min	-1.05372	0.0470869	0.949022	15.5447
MSMEG_1612	1	1-4 min	-2.07239	0.272127	0.482534	10.4966
MSMEG_1614	2	2-8 min	-0.568054	0.327058	1.7604	9.50007
MSMEG_1615	2	2-8 min	-0.63544	0.119034	1.57371	9.31547
MSMEG_1617	1	1-4 min	-1.13691	0.0649366	0.879579	14.0597
MSMEG_1618	2	2-8 min	-0.589287	0.183205	1.69697	16.7128
MSMEG_1620	0	0-2 min	-0.89175	0.197864	1.12139	10.6955
MSMEG_1621	0	0-2 min	-1.78783	0.144793	0.559336	14.3147
MSMEG_1622	1	1-4 min	-0.567176	0.0724189	1.76312	10.5457
MSMEG_1623	1	1-4 min	-1.07301	0.0469057	0.931954	9.92493
MSMEG_1625	1	1-4 min	-0.853267	0.440224	1.17197	9.0157
MSMEG_1626	0	0-2 min	-1.14883	0.106064	0.870448	10.6338
MSMEG_1627	1	1-4 min	-0.996957	0.130505	1.00305	15.65
MSMEG_1629	0	0-2 min	-0.732017	0.0656856	1.36609	15.4667
MSMEG_1631	0	0-2 min	-1.63293	0.056051	0.612395	12.1729
MSMEG_1632	0	0-2 min	-1.09178	0.0606749	0.915933	13.8497
MSMEG_1633	0	0-4 min	-0.803991	0.118781	1.24379	10.9856
MSMEG_1634	0	0-2 min	-1.5866	0.0389663	0.630279	15.557
MSMEG_1635	0	0-2 min	-0.633433	0.0481704	1.5787	16.0345
MSMEG_1636	0	0-2 min	-2.77342	0.319576	0.360566	13.7714
MSMEG_1637	1	1-4 min	-1.31123	0.0499326	0.762645	14.0553
MSMEG_1638	0	0-2 min	-0.671517	0.048779	1.48917	15.2993
MSMEG_1639	0	0-2 min	-1.05567	0.0516317	0.947269	15.6877
MSMEG_1640	0	0-2 min	-1.15717	0.0456874	0.86418	16.1491
MSMEG_1641	1	1-4 min	-0.864593	0.0366879	1.15661	15.3675
MSMEG_1642	1	1-4 min	-1.26758	0.0625849	0.788907	15.6329
MSMEG_1643	1	1-4 min	-1.03678	0.0487565	0.964526	14.3148
MSMEG_1644	1	1-4 min	-1.5846	0.0934369	0.631073	12.1054
MSMEG_1645	1	1-4 min	-1.21492	0.220245	0.8231	11.8165
MSMEG_1647	0	0-4 min	-0.973211	0.0243541	1.02753	14.9901
MSMEG_1649	0	0-2 min	-0.4819	0.0519746	2.07512	11.5074
MSMEG_1651	1	1-4 min	-1.54847	0.0563037	0.645798	15.9937
MSMEG_1652	1	1-4 min	-1.16358	0.0487231	0.859419	16.0272
MSMEG_1653	0	0-2 min	-2.02442	0.331867	0.493969	16.087
MSMEG_1654	1	1-4 min	-0.892276	0.0372545	1.12073	16.2799
MSMEG_1655	0	0-2 min	-0.48335	0.0563486	2.06889	12.1036
MSMEG_1656	0	0-4 min	-1.13173	0.0360072	0.883605	14.0092
MSMEG_1657	1	1-4 min	-1.48392	0.126524	0.673892	14.9755
MSMEG_1658	1	1-4 min	-1.1586	0.0461713	0.863112	14.711
MSMEG_1659	0	0-2 min	-0.578333	0.0344749	1.72911	14.7923
MSMEG_1661	0	0-2 min	-1.47463	0.0653484	0.678135	14.9624
MSMEG_1662	1	1-4 min	-0.8456	0.0220933	1.18259	14.2452
MSMEG_1663	0	0-2 min	-0.952733	0.0886923	1.04961	14.2498
MSMEG_1664	0	0-2 min	-1.11637	0.109264	0.895763	12.1123
MSMEG_1665	0	0-2 min	-0.394167	0.0302578	2.537	13.2687
MSMEG_1666	1	1-4 min	-0.793679	0.0453861	1.25996	14.3186
MSMEG_1669	2	2-8 min	-0.977083	0.453321	1.02345	16.0508
MSMEG_1670	2	2-8 min	-0.913229	0.48494	1.09502	16.0526
MSMEG_1671	0	0-2 min	-0.804367	0.0617469	1.24321	16.097
MSMEG_1672	0	0-2 min	-0.902567	0.0914562	1.10795	16.1885
MSMEG_1673	0	0-2 min	-1.49752	0.165658	0.667772	13.6169
MSMEG_1675	0	0-2 min	-0.936167	0.0139764	1.06819	13.902
MSMEG_1676	0	0-2 min	-0.515967	0.0501326	1.93811	12.8896
MSMEG_1677	2	2-8 min	-0.867614	0.283119	1.15259	14.3424
MSMEG_1678	0	0-2 min	-0.59555	0.0658925	1.67912	12.2714
MSMEG_1679	2	2-8 min	-0.926726	0.207142	1.07907	14.5486
MSMEG_1680	2	2-8 min	-0.833461	0.0954872	1.19982	14.6227
MSMEG_1681	2	2-8 min	-0.794593	0.0830164	1.25851	14.9406
MSMEG_1682	1	1-4 min	-1.33844	0.0658594	0.747138	14.4679
MSMEG_1683	1	1-4 min	-1.27115	0.0772572	0.786692	14.8052
MSMEG_1684	0	0-2 min	-1.21187	0.0430537	0.825173	15.0547
MSMEG_1686	0	0-4 min	-0.825066	0.304195	1.21202	10.0033
MSMEG_1692	0	0-2 min	-1.34818	0.368703	0.741739	11.2006
MSMEG_1694	0	0-4 min	-1.11983	0.0812442	0.89299	14.0708
MSMEG_1695	0	0-4 min	-1.09231	0.11478	0.91549	11.6265
MSMEG_1698	0	0-4 min	-0.839583	0.104615	1.19107	11.8076
MSMEG_1701	0	0-2 min	-1.04113	0.0403623	0.960492	13.9282
MSMEG_1702	0	0-2 min	-1.2066	0.0498795	0.828775	14.5996
MSMEG_1703	1	1-4 min	-1.20085	0.215072	0.832742	14.5131
MSMEG_1706	1	1-4 min	-0.619574	0.134385	1.61401	10.0322
MSMEG_1707	1	1-4 min	-1.16375	0.361179	0.859295	11.7019
MSMEG_1708	0	0-2 min	-1.33927	0.136681	0.746677	11.8516
MSMEG_1716	0	0-4 min	-0.68579	0.34047	1.45817	10.8316
MSMEG_1717	0	0-2 min	-0.864433	0.260833	1.15683	10.9968
MSMEG_1720	0	0-2 min	-1.06288	0.132119	0.940837	12.3122
MSMEG_1721	0	0-2 min	-0.9774	0.0813881	1.02312	10.92
MSMEG_1722	0	0-2 min	-2.052	0.0469049	0.487329	12.8648
MSMEG_1725	0	0-4 min	-1.10906	0.0933142	0.901668	12.708
MSMEG_1726	1	1-4 min	-1.58571	0.131154	0.630632	13.2291
MSMEG_1729	2	2-8 min	-0.58597	0.13656	1.70657	12.339
MSMEG_1730	1	1-4 min	-0.807545	0.289096	1.23832	10.8968
MSMEG_1731	0	0-2 min	-1.35222	0.209226	0.739526	11.5356
MSMEG_1734	0	0-2 min	-1.71123	0.0939386	0.584374	15.5403
MSMEG_1735	1	1-4 min	-1.05335	0.0345541	0.949354	15.0661
MSMEG_1736	1	1-4 min	-1.34751	0.0354836	0.742107	14.1519
MSMEG_1737	1	1-4 min	-1.69389	0.151325	0.590357	12.1165
MSMEG_1738	0	0-2 min	-2.11267	0.106701	0.473335	17.0728
MSMEG_1739	0	0-2 min	-0.704767	0.0554677	1.41891	12.5943
MSMEG_1740	0	0-2 min	-1.52453	0.0693284	0.655938	13.2
MSMEG_1741	0	0-2 min	-1.70303	0.293381	0.587188	13.3306
MSMEG_1742	0	0-4 min	-0.923498	0.0609475	1.08284	13.3505
MSMEG_1743	0	0-2 min	-0.8007	0.139392	1.24891	13.6338
MSMEG_1746	0	0-2 min	-0.364717	0.0494456	2.74185	9.62547
MSMEG_1749	0	0-2 min	-1.14737	0.278841	0.871561	11.0506
MSMEG_1751	0	0-4 min	-1.01738	0.113093	0.982921	11.4986
MSMEG_1753	0	0-2 min	-0.6969	0.0975597	1.43493	12.3387
MSMEG_1757	1	1-4 min	-1.06691	0.0678825	0.937285	11.9254
MSMEG_1760	2	2-8 min	-0.190457	0.139634	5.25053	13.504
MSMEG_1762	1	1-4 min	-0.681648	0.02479	1.46703	11.7218
MSMEG_1764	0	0-2 min	-1.65393	0.106929	0.604619	12.6511
MSMEG_1765	1	1-4 min	-1.01068	0.393719	0.98943	12.0986
MSMEG_1766	2	2-8 min	-0.546425	0.432714	1.83008	10.6066
MSMEG_1767	2	2-8 min	-0.583651	0.282976	1.71335	9.18307
MSMEG_1772	2	2-8 min	-0.534407	0.281646	1.87123	10.7245
MSMEG_1773	2	2-16 min	-0.462342	0.216559	2.1629	11.1783
MSMEG_1774	2	2-8 min	-0.380182	0.418681	2.63032	11.1652
MSMEG_1775	0	0-4 min	-0.512742	0.447946	1.9503	8.81637
MSMEG_1776	0	0-2 min	-0.906533	0.0959882	1.1031	11.6138
MSMEG_1784	0	0-4 min	-0.605069	0.293462	1.65271	8.4667
MSMEG_1785	0	0-2 min	-0.914767	0.285532	1.09317	8.51457
MSMEG_1786	0	0-2 min	-2.35638	0.349308	0.424379	12.2797
MSMEG_1790	2	2-16 min	-0.324175	0.328173	3.08476	11.7499
MSMEG_1793	0	0-2 min	-0.55115	0.270567	1.81439	10.5025
MSMEG_1798	0	0-2 min	-1.43308	0.324775	0.697796	10.8892
MSMEG_1799	0	0-2 min	-1.72225	0.316828	0.580636	12.5595
MSMEG_1803	0	0-4 min	-0.439351	0.0232195	2.27608	15.8657
MSMEG_1804	0	0-4 min	-1.27156	0.0387138	0.786433	15.6819
MSMEG_1805	1	1-4 min	-1.67597	0.273765	0.596668	15.3302
MSMEG_1806	1	1-4 min	-1.13206	0.0502589	0.883342	14.6385
MSMEG_1807	1	1-4 min	-1.11087	0.0900736	0.900194	17.2258
MSMEG_1808	1	1-4 min	-1.85113	0.160442	0.54021	15.3465
MSMEG_1809	0	0-2 min	-1.29868	0.0434501	0.770011	15.6012
MSMEG_1811	1	1-4 min	-1.76185	0.0892679	0.567585	17.1817
MSMEG_1812	1	1-4 min	-1.71822	0.100511	0.581998	17.2699
MSMEG_1813	1	1-4 min	-1.70269	0.10199	0.587307	17.037
MSMEG_1817	0	0-2 min	-2.86217	0.171667	0.349386	16.5321
MSMEG_1819	0	0-2 min	-1.50173	0.092546	0.665897	14.8472
MSMEG_1820	1	1-4 min	-1.08038	0.0659426	0.925604	15.4335
MSMEG_1821	1	1-4 min	-1.65678	0.10695	0.603581	14.2254
MSMEG_1823	1	1-4 min	-0.930412	0.180903	1.07479	14.909
MSMEG_1824	0	0-2 min	-1.16792	0.0404406	0.856225	15.1635
MSMEG_1825	0	0-2 min	-1.10492	0.0489931	0.905046	13.993
MSMEG_1826	1	1-4 min	-1.36565	0.0676691	0.732249	15.9424
MSMEG_1829	1	1-4 min	-1.1675	0.0640866	0.856535	13.2593
MSMEG_1830	0	0-2 min	-0.83865	0.0765077	1.19239	13.8062
MSMEG_1831	0	0-2 min	-1.98752	0.0744939	0.50314	16.7848
MSMEG_1832	0	0-2 min	-1.50285	0.180004	0.665402	15.8437
MSMEG_1833	0	0-2 min	-0.896567	0.0903756	1.11537	16.8364
MSMEG_1834	0	0-2 min	-1.36518	0.0637713	0.732502	14.8221
MSMEG_1835	1	1-4 min	-1.42143	0.0743471	0.703515	13.9793
MSMEG_1837	0	0-2 min	-1.02315	0.0089545	0.977374	12.9568
MSMEG_1838	0	0-2 min	-0.690783	0.0882684	1.44763	12.6648
MSMEG_1839	2	2-8 min	-0.727543	0.163428	1.37449	11.6085
MSMEG_1840	1	1-4 min	-0.824112	0.4118	1.21343	10.9866
MSMEG_1841	0	0-4 min	-0.67441	0.131927	1.48278	12.1834
MSMEG_1842	0	0-2 min	-1.34575	0.192515	0.74308	13.9585
MSMEG_1845	2	2-8 min	-0.614394	0.17451	1.62762	11.7185
MSMEG_1846	2	2-8 min	-0.696277	0.299165	1.43621	8.32957
MSMEG_1849	1	1-4 min	-0.699098	0.0183088	1.43042	13.3321
MSMEG_1850	0	0-2 min	-1.27375	0.0751759	0.785083	12.6343
MSMEG_1852	0	0-2 min	-0.786017	0.0919812	1.27224	12.2422
MSMEG_1854	0	0-2 min	-2.02895	0.13453	0.492866	13.0442
MSMEG_1857	1	1-4 min	-1.35889	0.251674	0.735894	8.4049
MSMEG_1861	1	1-4 min	-2.0982	0.307926	0.4766	13.2963
MSMEG_1862	1	1-4 min	-1.6988	0.180563	0.588652	13.1618
MSMEG_1863	0	0-2 min	-1.2898	0.0715737	0.775314	13.0191
MSMEG_1865	0	0-4 min	-1.05572	0.0616267	0.947218	11.7284
MSMEG_1866	0	0-2 min	-0.921483	0.0933059	1.08521	12.261
MSMEG_1867	0	0-2 min	-0.676283	0.0883903	1.47867	13.2389
MSMEG_1868	2	2-8 min	-1.23315	0.322647	0.81093	12.9754
MSMEG_1869	2	2-8 min	-1.0002	0.400932	0.999805	12.1307
MSMEG_1872	0	0-2 min	-1.26888	0.0781447	0.788095	13.4026
MSMEG_1873	0	0-2 min	-1.16702	0.0883585	0.856886	13.9554
MSMEG_1874	0	0-2 min	-1.14272	0.0678425	0.875108	16.0073
MSMEG_1875	1	1-4 min	-1.08917	0.0668287	0.918133	15.4964
MSMEG_1878	2	2-16 min	-0.409238	0.380115	2.44357	12.7072
MSMEG_1881	1	1-4 min	-1.60824	0.0688712	0.621798	15.3811
MSMEG_1882	0	0-4 min	-0.720631	0.0435618	1.38767	13.6543
MSMEG_1883	1	1-4 min	-1.06692	0.0536411	0.937274	14.7543
MSMEG_1884	1	1-4 min	-0.91041	0.048679	1.09841	15.4004
MSMEG_1885	0	0-2 min	-0.814233	0.0331364	1.22815	14.6169
MSMEG_1886	2	2-8 min	-0.812332	0.143894	1.23102	16.187
MSMEG_1889	1	1-4 min	-1.28994	0.306317	0.775228	13.4919
MSMEG_1890	0	0-2 min	-0.86705	0.0482978	1.15334	14.0933
MSMEG_1891	0	0-2 min	-1.46743	0.0840379	0.681462	13.4527
MSMEG_1892	1	1-4 min	-1.0926	0.151857	0.915244	13.1323
MSMEG_1893	0	0-2 min	-1.0566	0.115702	0.946432	12.8644
MSMEG_1900	0	0-2 min	-1.3427	0.167671	0.744768	15.152
MSMEG_1901	1	1-4 min	-0.951738	0.0942366	1.05071	11.2869
MSMEG_1902	0	0-2 min	-0.992983	0.111856	1.00707	12.6411
MSMEG_1903	2	2-8 min	-0.662339	0.400581	1.5098	9.5328
MSMEG_1906	0	0-2 min	-0.503617	0.0536225	1.98564	8.8752
MSMEG_1910	1	1-4 min	-0.974079	0.283461	1.02661	9.76733
MSMEG_1913	1	1-4 min	-0.880743	0.0333344	1.13541	13.8069
MSMEG_1914	0	0-2 min	-1.11208	0.0627657	0.899213	15.8229
MSMEG_1915	0	0-2 min	-0.593517	0.059872	1.68487	15.1773
MSMEG_1916	1	1-4 min	-0.702321	0.0757254	1.42385	19.0135
MSMEG_1917	1	1-4 min	-1.60117	0.085303	0.624544	17.7871
MSMEG_1918	0	0-2 min	-0.844033	0.0951411	1.18479	15.0257
MSMEG_1919	2	2-8 min	-0.667238	0.146961	1.49872	18.119
MSMEG_1920	0	0-2 min	-1.43203	0.0300243	0.698308	14.5585
MSMEG_1921	0	0-2 min	-1.29233	0.0181177	0.773794	14.1337
MSMEG_1922	0	0-2 min	-1.1911	0.0866098	0.83956	14.1081
MSMEG_1923	1	1-4 min	-1.41881	0.114818	0.704817	14.1948
MSMEG_1924	1	1-4 min	-1.71478	0.067412	0.583166	13.4663
MSMEG_1925	0	0-2 min	-1.11322	0.0499241	0.898298	13.9205
MSMEG_1926	0	0-4 min	-1.04949	0.124794	0.952847	14.2081
MSMEG_1927	0	0-2 min	-0.94055	0.0477042	1.06321	14.5714
MSMEG_1928	1	1-4 min	-1.03413	0.0758487	0.966993	13.3885
MSMEG_1929	1	1-4 min	-1.13765	0.109548	0.879009	13.4031
MSMEG_1930	1	1-4 min	-1.42962	0.0715861	0.699487	14.4413
MSMEG_1931	0	0-2 min	-0.771417	0.0512703	1.29632	14.2626
MSMEG_1932	0	0-2 min	-0.8493	0.0818453	1.17744	14.9702
MSMEG_1933	0	0-4 min	-0.913089	0.0785565	1.09518	14.3407
MSMEG_1934	2	2-8 min	-0.532927	0.185605	1.87643	18.0347
MSMEG_1935	0	0-2 min	-2.61562	0.156663	0.382319	15.9846
MSMEG_1936	0	0-2 min	-1.81413	0.0350732	0.551227	15.241
MSMEG_1937	1	1-4 min	-1.52819	0.0625079	0.654369	14.9963
MSMEG_1938	1	1-4 min	-1.25276	0.0485932	0.798235	14.7952
MSMEG_1939	0	0-2 min	-0.812267	0.14317	1.23112	11.874
MSMEG_1940	0	0-2 min	-0.897617	0.12378	1.11406	11.8024
MSMEG_1941	1	1-4 min	-0.956336	0.0808567	1.04566	12.5516
MSMEG_1942	0	0-2 min	-1.48502	0.276174	0.673393	13.1008
MSMEG_1945	0	0-2 min	-1.73252	0.054498	0.577195	14.5976
MSMEG_1946	1	1-4 min	-1.19655	0.0584199	0.835734	14.579
MSMEG_1947	0	0-2 min	-0.364983	0.121893	2.73985	14.8717
MSMEG_1952	1	1-4 min	-1.2075	0.0448515	0.828156	13.1374
MSMEG_1953	0	0-4 min	-0.417135	0.0380074	2.3973	14.391
MSMEG_1954	0	0-2 min	-0.935667	0.086278	1.06876	14.1513
MSMEG_1955	1	1-4 min	-1.57846	0.0607706	0.633527	13.263
MSMEG_1957	0	0-2 min	-1.7293	0.0497643	0.578269	14.3016
MSMEG_1958	0	0-2 min	-2.06622	0.117395	0.483976	14.3378
MSMEG_1959	1	1-4 min	-1.60193	0.0816096	0.624247	15.4158
MSMEG_1962	0	0-2 min	-0.593283	0.0548911	1.68554	12.7714
MSMEG_1963	2	2-8 min	-0.687842	0.418872	1.45382	12.5768
MSMEG_1967	0	0-2 min	-1.74495	0.185665	0.573082	13.1509
MSMEG_1975	0	0-2 min	-1.05897	0.157199	0.944317	9.70853
MSMEG_1976	0	0-2 min	-1.13627	0.308875	0.880075	11.4238
MSMEG_1977	1	1-4 min	-0.872802	0.356864	1.14573	10.8523
MSMEG_1978	2	2-8 min	-0.531108	0.193219	1.88286	10.692
MSMEG_1980	1	1-4 min	-1.31924	0.0702851	0.758015	13.8213
MSMEG_1981	0	0-2 min	-0.536183	0.0666539	1.86503	14.5127
MSMEG_1982	0	0-2 min	-0.676033	0.122478	1.47922	11.3194
MSMEG_1983	0	0-2 min	-0.93265	0.206148	1.07221	9.4345
MSMEG_1985	0	0-2 min	-1.90603	0.0741713	0.52465	11.6813
MSMEG_1986	0	0-4 min	-1.01494	0.442171	0.985275	10.2213
MSMEG_1989	0	0-4 min	-0.847306	0.13961	1.18021	10.6564
MSMEG_1991	1	1-4 min	-1.16594	0.191012	0.857678	11.4507
MSMEG_1995	0	0-2 min	-2.19683	0.0402255	0.455201	13.9033
MSMEG_1996	0	0-2 min	-1.05273	0.0681866	0.949908	13.6387
MSMEG_1997	1	1-4 min	-1.46075	0.115216	0.684581	12.2938
MSMEG_1998	1	1-4 min	-1.2438	0.0865049	0.803989	12.5003
MSMEG_1999	1	1-4 min	-1.42405	0.133888	0.702224	21.2395
MSMEG_2000	2	2-8 min	-0.638112	0.158906	1.56712	10.628
MSMEG_2002	0	0-4 min	-1.23529	0.0582914	0.809526	14.6843
MSMEG_2003	1	1-4 min	-1.32588	0.034776	0.754218	13.0707
MSMEG_2004	2	2-8 min	-0.932729	0.44474	1.07212	11.3381
MSMEG_2007	1	1-4 min	-1.12764	0.214198	0.886807	12.0878
MSMEG_2008	0	0-4 min	-1.60595	0.145814	0.622685	11.073
MSMEG_2009	1	1-4 min	-1.87798	0.100256	0.532487	13.467
MSMEG_2010	0	0-2 min	-2.1459	0.0642891	0.466005	17.2019
MSMEG_2012	0	0-4 min	-0.502567	0.424761	1.98979	9.15703
MSMEG_2013	0	0-2 min	-0.423267	0.223788	2.36258	8.7812
MSMEG_2014	1	1-4 min	-1.44526	0.0500658	0.691915	14.6955
MSMEG_2015	1	1-4 min	-1.21227	0.0522102	0.824901	15.0506
MSMEG_2016	0	0-4 min	-0.954246	0.0615861	1.04795	15.7549
MSMEG_2017	0	0-2 min	-1.08663	0.0356945	0.920274	15.4811
MSMEG_2019	0	0-4 min	-1.11346	0.0926237	0.898101	13.2818
MSMEG_2021	0	0-2 min	-1.39873	0.0625493	0.714933	12.8889
MSMEG_2022	0	0-2 min	-0.433683	0.115795	2.30583	9.688
MSMEG_2025	0	0-2 min	-2.02508	0.218987	0.493807	12.3195
MSMEG_2026	1	1-4 min	-0.870276	0.0340798	1.14906	14.6326
MSMEG_2027	2	2-8 min	-0.417024	0.251639	2.39794	14.6695
MSMEG_2028	0	0-4 min	-0.461452	0.350456	2.16707	9.3814
MSMEG_2029	2	2-8 min	-0.253317	0.138801	3.94763	10.2049
MSMEG_2033	0	0-2 min	-0.472383	0.0277087	2.11692	13.5637
MSMEG_2035	0	0-2 min	-1.23455	0.0523582	0.810012	12.2335
MSMEG_2037	0	0-2 min	-0.753183	0.0531933	1.3277	12.7628
MSMEG_2038	0	0-4 min	-1.1541	0.0625947	0.866477	14.0567
MSMEG_2042	0	0-2 min	-1.6567	0.158183	0.60361	12.803
MSMEG_2044	0	0-4 min	-0.57255	0.0445267	1.74657	14.8729
MSMEG_2045	1	1-4 min	-1.27727	0.0702901	0.782922	14.9058
MSMEG_2046	1	1-4 min	-1.66986	0.111483	0.598852	14.374
MSMEG_2048	0	0-2 min	-0.50135	0.0363603	1.99461	14.1289
MSMEG_2051	2	2-8 min	-0.566911	0.393096	1.76395	8.54513
MSMEG_2057	1	1-4 min	-0.573829	0.0970517	1.74268	7.77293
MSMEG_2058	1	1-4 min	-0.25164	0.144657	3.97392	9.8416
MSMEG_2064	0	0-4 min	-0.858004	0.217182	1.1655	13.1369
MSMEG_2066	2	2-8 min	-0.768712	0.418638	1.30088	11.5081
MSMEG_2068	2	2-8 min	-0.618146	0.261519	1.61774	12.1551
MSMEG_2069	2	2-8 min	-0.83888	0.20473	1.19207	11.7575
MSMEG_2074	1	1-4 min	-1.22833	0.0966573	0.814111	13.0936
MSMEG_2075	1	1-4 min	-1.51254	0.0648016	0.66114	12.6416
MSMEG_2077	0	0-2 min	-1.44855	0.131984	0.690346	11.0231
MSMEG_2078	0	0-2 min	-0.648017	0.0972147	1.54317	17.0799
MSMEG_2079	1	1-4 min	-0.548995	0.0668418	1.82151	16.1122
MSMEG_2080	2	2-8 min	-0.791273	0.195187	1.26379	15.4884
MSMEG_2081	0	0-2 min	-0.646383	0.0354076	1.54707	15.4255
MSMEG_2083	1	1-4 min	-1.05135	0.0566716	0.951162	13.3385
MSMEG_2084	0	0-2 min	-1.37197	0.106403	0.728881	14.3958
MSMEG_2086	0	0-2 min	-2.10195	0.0431203	0.475749	15.2384
MSMEG_2087	1	1-4 min	-1.18717	0.1345	0.84234	15.1482
MSMEG_2088	1	1-4 min	-2.10584	0.444021	0.47487	13.2412
MSMEG_2089	0	0-2 min	-1.57707	0.0326453	0.634089	15.5696
MSMEG_2090	1	1-4 min	-1.90862	0.0763995	0.523938	15.7247
MSMEG_2091	1	1-4 min	-2.13392	0.154677	0.468621	15.5758
MSMEG_2092	1	1-4 min	-0.881276	0.0379259	1.13472	14.5438
MSMEG_2095	0	0-2 min	-1.0342	0.118818	0.966931	13.4461
MSMEG_2096	0	0-4 min	-0.644265	0.215101	1.55216	11.0859
MSMEG_2097	2	2-8 min	-0.687817	0.0799915	1.45388	10.3603
MSMEG_2098	2	2-16 min	-0.433849	0.175084	2.30495	10.2519
MSMEG_2099	1	1-4 min	-0.472083	0.272107	2.11827	10.0258
MSMEG_2100	1	1-4 min	-0.51325	0.0920753	1.94837	9.5724
MSMEG_2104	0	0-2 min	-0.987367	0.0989987	1.01279	11.873
MSMEG_2105	0	0-2 min	-1.8522	0.123429	0.539898	12.7204
MSMEG_2106	0	0-2 min	-2.05853	0.308281	0.485783	13.4156
MSMEG_2110	0	0-4 min	-1.08421	0.0544822	0.922327	13.6031
MSMEG_2111	1	1-4 min	-1.3674	0.0713822	0.731315	14.0564
MSMEG_2112	1	1-4 min	-0.93604	0.0831724	1.06833	13.2585
MSMEG_2113	1	1-4 min	-1.01415	0.0986023	0.986052	13.2857
MSMEG_2114	1	1-4 min	-0.96899	0.103832	1.032	13.7361
MSMEG_2115	2	2-8 min	-0.71177	0.280664	1.40495	11.9705
MSMEG_2116	0	0-4 min	-0.947011	0.0696917	1.05595	13.6729
MSMEG_2117	0	0-2 min	-0.61805	0.0647894	1.61799	14.0412
MSMEG_2118	1	1-4 min	-1.1931	0.0733416	0.838156	13.0538
MSMEG_2119	1	1-4 min	-0.776817	0.031363	1.28731	14.3091
MSMEG_2122	1	1-4 min	-1.10594	0.139978	0.904208	12.6293
MSMEG_2123	1	1-4 min	-1.09893	0.19697	0.909979	12.7642
MSMEG_2125	0	0-2 min	-1.31045	0.091473	0.763097	14.4847
MSMEG_2126	0	0-2 min	-1.83625	0.131325	0.544588	13.2457
MSMEG_2131	1	1-4 min	-1.26952	0.170955	0.7877	12.5226
MSMEG_2133	0	0-4 min	-0.703293	0.0596636	1.42188	12.0142
MSMEG_2134	0	0-2 min	-1.07788	0.127269	0.927744	12.9086
MSMEG_2135	0	0-2 min	-0.452917	0.084815	2.20791	12.2357
MSMEG_2136	0	0-4 min	-0.741306	0.0596293	1.34897	12.0528
MSMEG_2137	0	0-2 min	-0.520583	0.0823983	1.92092	13.2557
MSMEG_2140	0	0-2 min	-1.68162	0.13742	0.594666	12.6507
MSMEG_2143	0	0-2 min	-2.44315	0.166428	0.409308	14.3085
MSMEG_2144	0	0-2 min	-2.09487	0.120985	0.477357	13.8748
MSMEG_2148	0	0-4 min	-0.16189	0.0874339	6.17702	9.2123
MSMEG_2149	0	0-2 min	-1.90878	0.336691	0.523894	11.8813
MSMEG_2153	1	1-4 min	-0.744221	0.203163	1.34369	11.9166
MSMEG_2155	1	1-4 min	-0.478602	0.157478	2.08942	8.21667
MSMEG_2162	0	0-2 min	-0.75	0.0690627	1.33333	13.0862
MSMEG_2163	1	1-4 min	-0.93325	0.0420072	1.07152	12.6154
MSMEG_2164	2	2-8 min	-0.789368	0.353621	1.26684	14.6374
MSMEG_2167	1	1-4 min	-0.561133	0.0845975	1.78211	9.8347
MSMEG_2168	2	2-8 min	-0.27649	0.342233	3.61676	11.1957
MSMEG_2170	2	2-16 min	-0.317922	0.221043	3.14542	10.1894
MSMEG_2172	0	0-2 min	-0.62415	0.21231	1.60218	10.0579
MSMEG_2174	1	1-4 min	-0.84815	0.0232901	1.17904	15.0735
MSMEG_2176	1	1-4 min	-1.47708	0.0306968	0.677013	14.9197
MSMEG_2177	0	0-2 min	-0.560983	0.286529	1.78258	10.1043
MSMEG_2179	0	0-4 min	-0.941778	0.233788	1.06182	12.4805
MSMEG_2182	0	0-2 min	-1.36865	0.199786	0.730647	12.3257
MSMEG_2183	0	0-4 min	-0.456558	0.142381	2.1903	10.4735
MSMEG_2187	0	0-2 min	-2.10035	0.29916	0.476111	10.0627
MSMEG_2188	2	2-8 min	-0.387724	0.223713	2.57916	13.6937
MSMEG_2189	1	1-4 min	-1.06025	0.129205	0.943176	11.4879
MSMEG_2191	1	1-4 min	-0.981181	0.440665	1.01918	9.14433
MSMEG_2192	0	0-2 min	-2.54322	0.318119	0.393203	13.3233
MSMEG_2195	0	0-2 min	-2.19547	0.313284	0.455484	12.455
MSMEG_2196	1	1-4 min	-0.860631	0.0559428	1.16194	14.3848
MSMEG_2197	0	0-2 min	-1.37827	0.0443127	0.725549	13.8718
MSMEG_2198	1	1-4 min	-0.75315	0.0605678	1.32776	13.8709
MSMEG_2199	0	0-2 min	-0.697783	0.12015	1.43311	11.9868
MSMEG_2200	0	0-2 min	-1.16748	0.0532079	0.856543	15.072
MSMEG_2201	0	0-2 min	-0.42745	0.0456866	2.33945	16.0287
MSMEG_2202	1	1-4 min	-2.08924	0.123851	0.478643	13.1444
MSMEG_2204	1	1-4 min	-1.38922	0.240964	0.719826	11.6947
MSMEG_2205	1	1-4 min	-1.35115	0.104523	0.74011	11.6772
MSMEG_2206	0	0-2 min	-0.43285	0.082732	2.31027	12.9727
MSMEG_2207	1	1-4 min	-1.19029	0.232468	0.840129	11.6226
MSMEG_2208	1	1-4 min	-1.31901	0.102834	0.758143	11.2545
MSMEG_2211	0	0-4 min	-1.16973	0.108486	0.854901	11.9818
MSMEG_2212	1	1-4 min	-1.37161	0.3148	0.729068	9.32843
MSMEG_2213	0	0-2 min	-0.872217	0.0617163	1.1465	10.3646
MSMEG_2219	1	1-4 min	-1.13468	0.119773	0.881309	13.5997
MSMEG_2224	1	1-4 min	-1.19187	0.0614978	0.839015	11.3624
MSMEG_2225	0	0-2 min	-2.3546	0.0374294	0.424701	13.847
MSMEG_2226	0	0-2 min	-2.4645	0.39528	0.405762	14.3473
MSMEG_2227	1	1-4 min	-1.12592	0.156512	0.88816	11.7527
MSMEG_2228	0	0-2 min	-0.69405	0.0764401	1.44082	11.5787
MSMEG_2237	1	1-4 min	-1.08885	0.276171	0.9184	7.6226
MSMEG_2246	1	1-4 min	-1.07747	0.366459	0.928101	13.7335
MSMEG_2248	1	1-4 min	-1.019	0.0781071	0.981357	13.1218
MSMEG_2249	0	0-2 min	-1.47933	0.131559	0.67598	13.413
MSMEG_2251	0	0-2 min	-1.277	0.156072	0.783085	12.2939
MSMEG_2252	0	0-4 min	-0.918914	0.106133	1.08824	11.3085
MSMEG_2258	1	1-4 min	-1.43608	0.112283	0.696342	13.7248
MSMEG_2259	1	1-4 min	-1.50131	0.112761	0.666083	13.7806
MSMEG_2261	0	0-2 min	-0.4981	0.101476	2.00763	13.4377
MSMEG_2262	0	0-2 min	-0.560383	0.116584	1.78449	12.5849
MSMEG_2263	2	2-8 min	-0.802575	0.114209	1.24599	12.7126
MSMEG_2264	2	2-8 min	-0.681352	0.221332	1.46767	13.1589
MSMEG_2266	2	2-8 min	-0.930632	0.451199	1.07454	13.298
MSMEG_2267	2	2-8 min	-0.740931	0.16146	1.34965	12.3948
MSMEG_2268	2	2-8 min	-0.806921	0.0505414	1.23928	12.2759
MSMEG_2269	2	2-8 min	-0.681852	0.069792	1.46659	12.4861
MSMEG_2270	2	2-8 min	-0.724661	0.22749	1.37996	12.3172
MSMEG_2271	0	0-2 min	-1.72357	0.0787989	0.580192	14.5553
MSMEG_2272	0	0-2 min	-2.01148	0.119759	0.497146	16.3119
MSMEG_2273	0	0-4 min	-0.610957	0.0433517	1.63678	13.8469
MSMEG_2274	2	2-8 min	-0.774896	0.145489	1.2905	14.0084
MSMEG_2275	2	2-8 min	-0.781304	0.180452	1.27991	14.1989
MSMEG_2276	2	2-8 min	-0.655657	0.266808	1.52519	14.0713
MSMEG_2277	0	0-2 min	-1.18773	0.197661	0.84194	11.7497
MSMEG_2278	0	0-2 min	-0.835933	0.0967025	1.19627	11.2221
MSMEG_2280	1	1-4 min	-1.26981	0.172415	0.787517	13.7644
MSMEG_2282	0	0-4 min	-1.19832	0.0763956	0.834504	14.5727
MSMEG_2283	1	1-4 min	-1.38359	0.0548738	0.722757	13.0406
MSMEG_2284	1	1-4 min	-1.56498	0.201611	0.638986	12.354
MSMEG_2286	0	0-2 min	-0.860833	0.0733226	1.16167	12.2577
MSMEG_2287	0	0-2 min	-1.23497	0.133951	0.809738	14.1412
MSMEG_2288	0	0-2 min	-2.14143	0.437303	0.466977	14.0486
MSMEG_2289	1	1-4 min	-0.935302	0.166989	1.06917	10.2072
MSMEG_2290	0	0-2 min	-2.3661	0.214717	0.422636	14.1959
MSMEG_2291	0	0-2 min	-1.5491	0.057314	0.645536	13.9656
MSMEG_2292	1	1-4 min	-1.0103	0.120667	0.989803	10.8606
MSMEG_2293	1	1-4 min	-0.65655	0.0456993	1.52311	12.0349
MSMEG_2294	0	0-2 min	-1.24713	0.0408609	0.801839	12.7381
MSMEG_2295	0	0-2 min	-1.10763	0.0986132	0.902826	14.5998
MSMEG_2296	0	0-4 min	-0.498175	0.145755	2.00733	11.407
MSMEG_2297	0	0-2 min	-0.592917	0.0605069	1.68658	18.6009
MSMEG_2303	0	0-2 min	-0.943933	0.0478096	1.0594	12.5627
MSMEG_2304	1	1-4 min	-2.02894	0.45761	0.492869	12.205
MSMEG_2306	1	1-4 min	-1.36311	0.0834851	0.733614	13.0004
MSMEG_2308	0	0-2 min	-0.8619	0.0439379	1.16023	17.2735
MSMEG_2309	0	0-2 min	-1.67153	0.168123	0.598253	15.2467
MSMEG_2310	0	0-4 min	-1.26695	0.0406217	0.789296	14.1688
MSMEG_2311	1	1-4 min	-0.953093	0.077428	1.04922	14.4508
MSMEG_2312	1	1-4 min	-1.07045	0.0669058	0.934191	14.9492
MSMEG_2313	0	0-4 min	-1.55357	0.0472013	0.643677	17.0169
MSMEG_2314	1	1-4 min	-1.19464	0.0446757	0.837075	15.6127
MSMEG_2315	1	1-4 min	-0.66154	0.0134596	1.51162	13.7335
MSMEG_2317	0	0-2 min	-0.632117	0.0667244	1.58199	15.5097
MSMEG_2318	1	1-4 min	-1.47776	0.066066	0.676699	15.7418
MSMEG_2319	0	0-2 min	-0.891867	0.0389996	1.12124	14.1246
MSMEG_2322	0	0-2 min	-0.8802	0.056186	1.13611	16.6853
MSMEG_2323	0	0-2 min	-0.959533	0.154465	1.04217	10.7222
MSMEG_2325	1	1-4 min	-1.12107	0.0302904	0.892004	12.2971
MSMEG_2326	0	0-2 min	-0.8825	0.0288691	1.13314	15.3061
MSMEG_2327	1	1-4 min	-1.23661	0.107695	0.808664	14.7332
MSMEG_2328	1	1-4 min	-1.1986	0.0792864	0.834308	14.5649
MSMEG_2329	1	1-4 min	-1.34464	0.0747935	0.743693	14.7764
MSMEG_2331	0	0-2 min	-0.927983	0.0366541	1.07761	15.3127
MSMEG_2332	1	1-4 min	-1.38915	0.056432	0.719863	15.0672
MSMEG_2333	0	0-4 min	-0.928626	0.0240111	1.07686	15.3402
MSMEG_2335	0	0-2 min	-1.73515	0.0837148	0.576319	15.5528
MSMEG_2337	0	0-2 min	-0.797467	0.0501899	1.25397	11.2591
MSMEG_2338	0	0-4 min	-1.24067	0.0552196	0.806015	14.7048
MSMEG_2339	1	1-4 min	-1.44243	0.0630774	0.693274	13.0027
MSMEG_2342	0	0-2 min	-0.7776	0.133396	1.28601	10.1899
MSMEG_2343	2	2-8 min	-0.621439	0.297428	1.60917	9.50333
MSMEG_2349	1	1-4 min	-1.37163	0.0710028	0.729058	14.1487
MSMEG_2350	0	0-2 min	-2.0963	0.0802924	0.477031	14.1609
MSMEG_2351	2	2-8 min	-0.458663	0.105368	2.18025	17.0135
MSMEG_2352	1	1-4 min	-0.68506	0.0455424	1.45973	16.6602
MSMEG_2357	0	0-2 min	-1.47353	0.029904	0.678641	15.0157
MSMEG_2358	1	1-4 min	-1.27949	0.136033	0.78156	15.0579
MSMEG_2359	1	1-4 min	-1.14587	0.0400376	0.872702	14.5043
MSMEG_2360	1	1-4 min	-1.06234	0.0818967	0.94132	13.0507
MSMEG_2361	0	0-2 min	-1.1234	0.0450466	0.890155	12.516
MSMEG_2362	1	1-4 min	-1.2148	0.0316573	0.823181	13.6674
MSMEG_2363	0	0-2 min	-1.65087	0.0885662	0.605742	13.5323
MSMEG_2364	1	1-4 min	-1.6804	0.0132818	0.595096	15.5517
MSMEG_2365	1	1-4 min	-1.19123	0.0165131	0.839469	14.7295
MSMEG_2367	1	1-4 min	-1.27273	0.0316252	0.785715	15.1771
MSMEG_2368	0	0-2 min	-2.19412	0.0420103	0.455764	13.7679
MSMEG_2369	0	0-2 min	-1.78648	0.0751919	0.559759	14.4959
MSMEG_2370	0	0-2 min	-1.27532	0.0484009	0.784119	15.0045
MSMEG_2371	0	0-2 min	-2.56392	0.188096	0.390028	14.5648
MSMEG_2372	1	1-4 min	-1.25062	0.0676211	0.799602	14.643
MSMEG_2373	2	2-8 min	-0.803249	0.24313	1.24494	15.1027
MSMEG_2374	1	1-4 min	-0.477943	0.0521612	2.0923	17.211
MSMEG_2375	0	0-2 min	-1.07975	0.0995227	0.92614	12.7975
MSMEG_2376	1	1-4 min	-1.17027	0.165247	0.854506	11.0309
MSMEG_2377	0	0-2 min	-1.41327	0.134494	0.707581	12.2617
MSMEG_2378	0	0-2 min	-0.658917	0.0355845	1.51764	15.4862
MSMEG_2379	2	2-8 min	-0.707918	0.493481	1.41259	15.8255
MSMEG_2380	0	0-2 min	-0.657133	0.0530717	1.52176	13.0201
MSMEG_2381	0	0-2 min	-0.671617	0.0406321	1.48894	15.1105
MSMEG_2382	2	2-8 min	-0.681158	0.215583	1.46809	15.3559
MSMEG_2383	2	2-8 min	-0.845126	0.286743	1.18326	14.9799
MSMEG_2386	0	0-4 min	-0.829118	0.0712645	1.2061	13.3239
MSMEG_2387	0	0-2 min	-0.812083	0.0525865	1.2314	14.5084
MSMEG_2388	2	2-8 min	-0.779757	0.331865	1.28245	14.8259
MSMEG_2389	1	1-4 min	-0.439398	0.0415255	2.27584	16.7806
MSMEG_2390	1	1-4 min	-1.19917	0.0494985	0.833911	14.5052
MSMEG_2391	1	1-4 min	-1.33874	0.0927592	0.746973	14.5802
MSMEG_2392	0	0-2 min	-1.90365	0.255771	0.525307	13.5854
MSMEG_2393	0	0-4 min	-0.805276	0.0401305	1.24181	15.6391
MSMEG_2394	1	1-4 min	-1.28171	0.0450161	0.780208	14.1635
MSMEG_2395	0	0-2 min	-1.18792	0.0355537	0.84181	15.0242
MSMEG_2396	0	0-4 min	-0.460615	0.0295008	2.17101	16.077
MSMEG_2397	0	0-2 min	-1.7438	0.147544	0.57346	15.0424
MSMEG_2398	0	0-4 min	-0.743765	0.0661625	1.34451	13.0857
MSMEG_2399	0	0-2 min	-1.0661	0.0724875	0.937998	15.1671
MSMEG_2400	0	0-2 min	-2.25863	0.0813222	0.442746	19.2062
MSMEG_2401	1	1-4 min	-1.1495	0.183289	0.869943	11.4819
MSMEG_2402	0	0-4 min	-0.742796	0.0675826	1.34626	13.3565
MSMEG_2405	1	1-4 min	-1.74212	0.403538	0.574014	12.6386
MSMEG_2406	0	0-2 min	-0.8364	0.121729	1.1956	11.5084
MSMEG_2407	0	0-2 min	-0.513883	0.0500574	1.94597	15.9652
MSMEG_2408	0	0-2 min	-0.41715	0.0559688	2.39722	15.0007
MSMEG_2409	0	0-2 min	-1.38093	0.0356008	0.724148	13.3611
MSMEG_2410	0	0-2 min	-2.05447	0.0790965	0.486744	15.5379
MSMEG_2411	0	0-4 min	-1.38445	0.0696043	0.722309	15.8495
MSMEG_2412	2	2-8 min	-0.298927	0.397421	3.34529	15.542
MSMEG_2415	2	2-8 min	-0.653415	0.229188	1.53042	13.424
MSMEG_2416	0	0-2 min	-1.1331	0.0524648	0.882535	15.7526
MSMEG_2417	0	0-4 min	-1.4843	0.0386137	0.67372	16.2864
MSMEG_2418	1	1-4 min	-1.1761	0.091235	0.850268	15.1519
MSMEG_2419	1	1-4 min	-1.74775	0.0508745	0.572165	14.4449
MSMEG_2420	0	0-2 min	-2.65658	0.152922	0.376423	14.5608
MSMEG_2421	0	0-2 min	-1.146	0.0747995	0.8726	14.0843
MSMEG_2422	0	0-2 min	-1.45843	0.114232	0.685667	14.4039
MSMEG_2423	1	1-4 min	-1.2047	0.0577344	0.830081	14.2879
MSMEG_2424	1	1-4 min	-1.15976	0.0443908	0.862244	14.3514
MSMEG_2425	2	2-8 min	-0.371118	0.198386	2.69456	13.709
MSMEG_2426	2	2-8 min	-0.368208	0.190209	2.71585	15.1573
MSMEG_2427	2	2-8 min	-0.522382	0.336474	1.91431	12.5097
MSMEG_2428	0	0-2 min	-1.05883	0.0519792	0.944436	11.443
MSMEG_2429	0	0-4 min	-0.657788	0.380055	1.52025	9.50817
MSMEG_2430	1	1-4 min	-1.12773	0.0468425	0.88674	15.3973
MSMEG_2431	1	1-4 min	-1.75196	0.111495	0.57079	14.2753
MSMEG_2432	0	0-2 min	-1.424	0.0575725	0.702247	14.4396
MSMEG_2433	0	0-2 min	-1.45248	0.0284418	0.688476	13.5676
MSMEG_2434	0	0-2 min	-1.3234	0.100065	0.755629	14.6549
MSMEG_2435	0	0-2 min	-1.52765	0.0672806	0.6546	17.3972
MSMEG_2436	1	1-4 min	-1.35783	0.0926155	0.736471	17.4098
MSMEG_2437	1	1-4 min	-0.791133	0.136437	1.26401	17.8406
MSMEG_2438	1	1-4 min	-1.67006	0.152942	0.59878	15.6331
MSMEG_2439	0	0-2 min	-1.73377	0.0852422	0.576779	13.803
MSMEG_2440	1	1-4 min	-1.85627	0.0597039	0.538716	18.1836
MSMEG_2441	1	1-4 min	-1.78111	0.0870625	0.561449	17.5615
MSMEG_2442	1	1-4 min	-1.47756	0.0461466	0.676792	14.8969
MSMEG_2443	1	1-4 min	-1.44624	0.0412851	0.691448	15.6613
MSMEG_2444	0	0-2 min	-1.44333	0.241679	0.692841	13.2096
MSMEG_2445	0	0-4 min	-1.02377	0.0554495	0.976786	12.7824
MSMEG_2446	1	1-4 min	-1.84763	0.306911	0.541234	12.6903
MSMEG_2447	0	0-2 min	-0.86985	0.0587048	1.14962	12.6227
MSMEG_2449	2	2-8 min	-0.266956	0.195084	3.74594	14.1289
MSMEG_2450	2	2-8 min	-0.470604	0.0801144	2.12493	14.8052
MSMEG_2451	2	2-8 min	-0.664515	0.277533	1.50486	13.7287
MSMEG_2453	0	0-4 min	-1.34043	0.231443	0.746028	13.2351
MSMEG_2454	0	0-2 min	-1.0345	0.168521	0.966651	13.2879
MSMEG_2456	1	1-4 min	-1.19301	0.222233	0.838213	12.3918
MSMEG_2458	2	2-8 min	-1.02606	0.365806	0.9746	12.076
MSMEG_2459	2	2-8 min	-0.589533	0.382464	1.69626	12.4989
MSMEG_2462	2	2-8 min	-0.450555	0.168007	2.21949	11.5619
MSMEG_2463	2	2-8 min	-0.557818	0.0443235	1.7927	10.826
MSMEG_2464	2	2-8 min	-0.752185	0.0413054	1.32946	11.3085
MSMEG_2465	2	2-8 min	-0.57772	0.0681347	1.73094	11.3652
MSMEG_2466	2	2-8 min	-0.576343	0.049707	1.73508	11.1421
MSMEG_2467	2	2-8 min	-0.405187	0.042598	2.468	12.1206
MSMEG_2468	0	0-4 min	-0.842505	0.0885394	1.18694	13.4738
MSMEG_2469	1	1-4 min	-1.01644	0.0507828	0.983825	13.4777
MSMEG_2470	1	1-4 min	-1.1806	0.13421	0.84703	12.4675
MSMEG_2471	1	1-4 min	-0.999821	0.117871	1.00018	10.2982
MSMEG_2472	0	0-2 min	-0.93835	0.0441309	1.0657	12.0915
MSMEG_2475	0	0-4 min	-0.48201	0.0865334	2.07465	13.0542
MSMEG_2476	0	0-2 min	-2.33065	0.21761	0.429065	14.3502
MSMEG_2477	1	1-4 min	-1.19988	0.0947445	0.833418	10.9159
MSMEG_2481	1	1-4 min	-1.88804	0.373153	0.529649	10.184
MSMEG_2484	0	0-2 min	-1.58572	0.303399	0.63063	12.7218
MSMEG_2487	2	2-8 min	-0.371814	0.0807125	2.68951	10.3131
MSMEG_2488	1	1-4 min	-1.03004	0.031963	0.97084	10.9235
MSMEG_2490	0	0-2 min	-0.732817	0.199772	1.3646	12.0649
MSMEG_2492	1	1-4 min	-1.03634	0.113686	0.964938	11.4498
MSMEG_2496	0	0-2 min	-1.28082	0.083336	0.780752	12.157
MSMEG_2497	1	1-4 min	-1.1311	0.0262234	0.884099	12.3238
MSMEG_2502	2	2-8 min	-0.766569	0.471593	1.30451	11.1964
MSMEG_2503	2	2-8 min	-0.818335	0.415135	1.22199	10.9761
MSMEG_2506	0	0-2 min	-0.503833	0.0840435	1.98478	11.2407
MSMEG_2509	0	0-2 min	-0.615867	0.390886	1.62373	8.52877
MSMEG_2511	0	0-2 min	-1.12947	0.0586649	0.885374	14.6251
MSMEG_2512	1	1-4 min	-1.57879	0.0872577	0.633395	13.6014
MSMEG_2515	0	0-2 min	-1.3769	0.0510018	0.726269	13.2619
MSMEG_2516	0	0-2 min	-0.555967	0.098866	1.79867	12.9763
MSMEG_2517	1	1-4 min	-1.28501	0.0910391	0.778204	13.4236
MSMEG_2518	1	1-4 min	-0.356243	0.0494957	2.80707	11.9785
MSMEG_2519	1	1-4 min	-1.41083	0.111885	0.708801	17.8351
MSMEG_2520	1	1-4 min	-1.31612	0.0752863	0.759811	17.7067
MSMEG_2521	1	1-4 min	-0.948512	0.0696882	1.05428	12.7533
MSMEG_2522	1	1-4 min	-0.84814	0.115233	1.17905	9.6047
MSMEG_2525	2	2-8 min	-0.264782	0.100499	3.77669	10.2967
MSMEG_2526	0	0-4 min	-0.484513	0.204697	2.06393	8.75317
MSMEG_2528	0	0-2 min	-1.13678	0.0601869	0.879675	15.6696
MSMEG_2529	0	0-2 min	-0.956867	0.0527678	1.04508	14.0571
MSMEG_2530	0	0-2 min	-0.4371	0.100668	2.28781	12.1215
MSMEG_2531	0	0-2 min	-1.60035	0.35658	0.624863	11.1195
MSMEG_2532	0	0-2 min	-0.529267	0.0637331	1.88941	12.2634
MSMEG_2533	1	1-4 min	-1.05328	0.141788	0.949412	11.8273
MSMEG_2536	1	1-4 min	-0.862955	0.107087	1.15881	11.5196
MSMEG_2539	1	1-4 min	-0.747812	0.284095	1.33723	11.4818
MSMEG_2540	0	0-2 min	-1.42143	0.0552161	0.703515	15.7158
MSMEG_2541	1	1-4 min	-1.68427	0.0739901	0.593729	15.9142
MSMEG_2542	0	0-4 min	-0.824367	0.221497	1.21305	11.4352
MSMEG_2543	1	1-4 min	-1.33749	0.0533044	0.747668	15.9738
MSMEG_2544	0	0-2 min	-2.10488	0.155631	0.475086	13.7749
MSMEG_2545	1	1-4 min	-1.36073	0.174537	0.7349	13.8299
MSMEG_2546	0	0-2 min	-1.89112	0.214742	0.528788	13.537
MSMEG_2552	1	1-4 min	-1.72619	0.119818	0.57931	12.2759
MSMEG_2553	0	0-2 min	-2.49212	0.226482	0.401265	14.5768
MSMEG_2554	0	0-2 min	-1.0944	0.0582977	0.913743	12.8486
MSMEG_2556	0	0-2 min	-0.9467	0.0990114	1.0563	11.4926
MSMEG_2571	0	0-2 min	-1.2566	0.0919433	0.795798	14.2313
MSMEG_2573	1	1-4 min	-1.75202	0.497579	0.570771	11.3861
MSMEG_2575	0	0-2 min	-1.81577	0.1012	0.550732	17.5319
MSMEG_2578	0	0-2 min	-0.782767	0.0297715	1.27752	15.2266
MSMEG_2579	1	1-4 min	-1.46835	0.0472411	0.681039	15.6841
MSMEG_2582	0	0-2 min	-0.739317	0.0804989	1.3526	11.4735
MSMEG_2583	0	0-4 min	-0.873444	0.203014	1.14489	12.6294
MSMEG_2584	1	1-4 min	-1.09747	0.0159357	0.911189	14.3755
MSMEG_2585	1	1-4 min	-1.28095	0.0466473	0.780669	15.5332
MSMEG_2587	0	0-2 min	-1.81915	0.069129	0.549707	14.1773
MSMEG_2588	1	1-4 min	-1.11145	0.0786702	0.899728	13.7637
MSMEG_2591	0	0-2 min	-1.76183	0.335676	0.567591	11.9103
MSMEG_2592	0	0-2 min	-1.00625	0.0650395	0.993789	13.8317
MSMEG_2594	0	0-2 min	-0.807283	0.0419239	1.23872	14.2325
MSMEG_2595	0	0-2 min	-1.28428	0.095102	0.778644	12.2683
MSMEG_2597	2	2-8 min	-0.491617	0.242735	2.03411	12.2147
MSMEG_2598	2	2-8 min	-0.728298	0.157178	1.37307	12.0177
MSMEG_2599	2	2-8 min	-0.633779	0.20098	1.57784	12.0446
MSMEG_2600	0	0-2 min	-1.30372	0.201605	0.767038	14.0552
MSMEG_2605	0	0-2 min	-1.64277	0.188183	0.608729	13.3864
MSMEG_2606	0	0-2 min	-2.0315	0.449494	0.492247	14.3763
MSMEG_2607	0	0-2 min	-1.19457	0.0473829	0.837124	15.0976
MSMEG_2608	1	1-4 min	-1.33124	0.0931171	0.751178	14.6452
MSMEG_2609	1	1-4 min	-1.34071	0.0794006	0.745872	13.829
MSMEG_2610	1	1-4 min	-1.1116	0.150463	0.899602	12.0537
MSMEG_2611	1	1-4 min	-1.41796	0.0206002	0.70524	14.5471
MSMEG_2612	0	0-2 min	-1.94118	0.0814704	0.51515	14.6755
MSMEG_2613	0	0-4 min	-1.2229	0.0654035	0.817728	15.9925
MSMEG_2614	1	1-4 min	-1.69397	0.250163	0.590329	15.7545
MSMEG_2617	2	2-8 min	-0.673143	0.243772	1.48557	13.9325
MSMEG_2618	0	0-4 min	-0.789684	0.0489578	1.26633	15.2441
MSMEG_2619	0	0-2 min	-1.67898	0.089866	0.595599	16.268
MSMEG_2620	1	1-4 min	-1.72682	0.385077	0.579098	15.24
MSMEG_2621	1	1-4 min	-1.2488	0.0537596	0.800767	15.0691
MSMEG_2622	0	0-2 min	-1.11988	0.127942	0.89295	13.8594
MSMEG_2623	0	0-2 min	-1.71755	0.0690123	0.582225	14.7045
MSMEG_2624	0	0-2 min	-1.99948	0.130026	0.500129	15.7309
MSMEG_2625	1	1-4 min	-1.2114	0.0843973	0.82549	15.0969
MSMEG_2626	0	0-4 min	-1.44462	0.067078	0.692222	17.5243
MSMEG_2630	2	2-8 min	-0.695712	0.485503	1.43738	16.0488
MSMEG_2631	2	2-8 min	-0.841362	0.16119	1.18855	13.6927
MSMEG_2632	1	1-4 min	-1.04955	0.253047	0.952787	10.1259
MSMEG_2634	0	0-2 min	-1.0324	0.108262	0.968617	11.7402
MSMEG_2636	0	0-4 min	-1.01044	0.226063	0.98967	11.6311
MSMEG_2637	0	0-2 min	-1.13848	0.324233	0.878362	9.7211
MSMEG_2639	0	0-2 min	-0.643717	0.0875614	1.55348	13.8427
MSMEG_2641	2	2-8 min	-0.488664	0.213365	2.04639	13.3584
MSMEG_2643	0	0-4 min	-1.17242	0.0941453	0.852936	12.8107
MSMEG_2644	1	1-4 min	-1.41133	0.0917163	0.708552	12.978
MSMEG_2645	0	0-2 min	-1.4152	0.034132	0.706614	14.3843
MSMEG_2646	0	0-2 min	-1.02857	0.0912768	0.972227	10.9342
MSMEG_2647	0	0-2 min	-1.50768	0.0371365	0.663269	15.7467
MSMEG_2648	1	1-4 min	-1.34032	0.0827472	0.746091	15.2993
MSMEG_2649	1	1-4 min	-1.43491	0.0485686	0.696908	14.9598
MSMEG_2650	1	1-4 min	-1.25221	0.116574	0.798585	12.0093
MSMEG_2651	0	0-2 min	-0.8377	0.0406177	1.19374	13.0458
MSMEG_2652	0	0-2 min	-1.44328	0.0422035	0.692865	15.1042
MSMEG_2653	0	0-2 min	-1.3022	0.0801831	0.767931	14.7067
MSMEG_2654	1	1-4 min	-2.00642	0.128749	0.4984	19.7533
MSMEG_2655	1	1-4 min	-1.64091	0.296511	0.609419	15.5783
MSMEG_2656	1	1-4 min	-1.36077	0.0702292	0.734877	16.2134
MSMEG_2658	2	2-8 min	-0.620923	0.351161	1.61051	15.1358
MSMEG_2659	2	2-8 min	-0.52874	0.141737	1.89129	10.7357
MSMEG_2660	0	0-2 min	-0.565767	0.0818394	1.76751	12.1371
MSMEG_2661	0	0-2 min	-0.836483	0.166569	1.19548	12.7475
MSMEG_2664	0	0-2 min	-0.849433	0.0548749	1.17726	14.2034
MSMEG_2665	1	1-4 min	-1.18881	0.103394	0.841176	14.4349
MSMEG_2666	1	1-4 min	-1.59967	0.073848	0.625127	14.1098
MSMEG_2667	0	0-2 min	-0.5979	0.0555502	1.67252	15.2218
MSMEG_2668	1	1-4 min	-1.27357	0.0427372	0.785195	14.3962
MSMEG_2669	0	0-2 min	-0.35515	0.0430152	2.81571	13.9113
MSMEG_2670	0	0-2 min	-2.0545	0.0544864	0.486736	15.6983
MSMEG_2671	0	0-2 min	-1.66157	0.0873466	0.601842	15.7992
MSMEG_2673	0	0-2 min	-1.7306	0.247953	0.577834	12.2427
MSMEG_2674	0	0-2 min	-0.967817	0.102771	1.03325	10.7779
MSMEG_2675	0	0-2 min	-0.836967	0.15553	1.19479	11.1082
MSMEG_2679	1	1-4 min	-1.02786	0.067821	0.972893	13.3182
MSMEG_2682	0	0-2 min	-1.62687	0.0995582	0.614679	12.9019
MSMEG_2683	0	0-2 min	-1.48312	0.0888448	0.674256	14.6924
MSMEG_2684	0	0-2 min	-1.36462	0.0371839	0.732807	15.5228
MSMEG_2685	1	1-4 min	-1.34921	0.104712	0.741172	14.9578
MSMEG_2686	1	1-4 min	-1.22098	0.106531	0.819017	13.5331
MSMEG_2687	0	0-2 min	-0.587367	0.049837	1.70251	13.705
MSMEG_2688	0	0-2 min	-0.480983	0.0242544	2.07907	14.4856
MSMEG_2690	1	1-4 min	-1.07131	0.0494039	0.933437	15.438
MSMEG_2691	0	0-2 min	-2.02663	0.188657	0.493429	14.5319
MSMEG_2692	0	0-2 min	-0.690617	0.0325937	1.44798	15.7037
MSMEG_2693	0	0-4 min	-0.872946	0.0523014	1.14555	14.7063
MSMEG_2694	0	0-2 min	-1.9038	0.146378	0.525265	14.8665
MSMEG_2695	1	1-4 min	-1.42182	0.0349057	0.703323	15.9837
MSMEG_2696	1	1-4 min	-0.989931	0.0406683	1.01017	15.8033
MSMEG_2697	0	0-2 min	-1.02867	0.0455283	0.972132	14.8894
MSMEG_2698	0	0-4 min	-0.819099	0.0913059	1.22085	14.6934
MSMEG_2699	0	0-2 min	-1.04293	0.0761036	0.958834	13.0649
MSMEG_2700	0	0-2 min	-1.90362	0.139892	0.525316	15.128
MSMEG_2701	0	0-2 min	-1.96148	0.078379	0.509818	15.1256
MSMEG_2702	0	0-4 min	-0.521927	0.293898	1.91598	9.08167
MSMEG_2707	0	0-4 min	-0.353528	0.31648	2.82863	9.94753
MSMEG_2711	0	0-4 min	-0.556092	0.271804	1.79826	8.33853
MSMEG_2720	0	0-2 min	-1.76803	0.325204	0.5656	10.4664
MSMEG_2723	0	0-2 min	-0.590183	0.0336888	1.69439	15.0963
MSMEG_2724	1	1-4 min	-0.702181	0.0475478	1.42413	15.3134
MSMEG_2726	2	2-8 min	-0.622402	0.199056	1.60668	16.0028
MSMEG_2727	2	2-8 min	-0.670205	0.0905442	1.49208	16.2962
MSMEG_2728	0	0-2 min	-2.00792	0.0582613	0.498029	14.7504
MSMEG_2729	0	0-2 min	-1.91842	0.0656804	0.521263	14.9617
MSMEG_2731	1	1-4 min	-1.0816	0.0923608	0.924556	14.6566
MSMEG_2732	0	0-2 min	-0.4899	0.0349193	2.04123	13.2406
MSMEG_2733	1	1-4 min	-0.525012	0.0196266	1.90472	14.2144
MSMEG_2734	0	0-2 min	-0.593983	0.028953	1.68355	12.8022
MSMEG_2735	0	0-2 min	-0.834333	0.0294401	1.19856	14.5914
MSMEG_2736	1	1-4 min	-1.14641	0.116889	0.872287	14.3154
MSMEG_2737	1	1-4 min	-1.98169	0.277318	0.504619	11.9107
MSMEG_2739	1	1-4 min	-1.43997	0.102964	0.694459	15.0326
MSMEG_2740	0	0-4 min	-1.02492	0.0453542	0.97569	14.1257
MSMEG_2742	2	2-16 min	-0.207181	0.366434	4.82669	12.1536
MSMEG_2743	0	0-2 min	-1.76548	0.20155	0.566417	15.7046
MSMEG_2744	1	1-4 min	-1.67707	0.145545	0.596277	13.9828
MSMEG_2746	0	0-2 min	-1.2531	0.0522027	0.798021	14.3406
MSMEG_2748	0	0-4 min	-0.91158	0.113016	1.097	10.4455
MSMEG_2750	0	0-2 min	-1.4336	0.0518498	0.697545	16.2723
MSMEG_2751	1	1-4 min	-0.40591	0.0630622	2.4636	15.2843
MSMEG_2752	0	0-4 min	-0.410439	0.0438763	2.43642	16.0366
MSMEG_2753	1	1-4 min	-1.99736	0.20038	0.500661	13.6507
MSMEG_2754	1	1-4 min	-0.607721	0.0198742	1.64549	16.4726
MSMEG_2755	0	0-4 min	-0.860896	0.0618874	1.16158	16.3205
MSMEG_2756	0	0-2 min	-1.59212	0.0789135	0.628095	16.3913
MSMEG_2757	0	0-2 min	-1.25262	0.306046	0.798329	11.0867
MSMEG_2758	1	1-4 min	-1.80544	0.133534	0.553881	16.8025
MSMEG_2759	1	1-4 min	-0.673607	0.0640434	1.48454	12.8529
MSMEG_2760	0	0-2 min	-0.989283	0.0597752	1.01083	13.8478
MSMEG_2761	0	0-2 min	-1.36802	0.124587	0.730985	14.3998
MSMEG_2762	0	0-2 min	-0.443717	0.0991252	2.25369	12.9824
MSMEG_2763	0	0-2 min	-2.07817	0.204047	0.481193	15.1912
MSMEG_2764	0	0-2 min	-2.45533	0.185058	0.407277	14.9797
MSMEG_2765	0	0-2 min	-1.08945	0.0662364	0.917894	16.0497
MSMEG_2766	1	1-4 min	-1.10789	0.0703666	0.902618	15.3806
MSMEG_2767	0	0-4 min	-0.529364	0.137212	1.88906	11.494
MSMEG_2768	0	0-2 min	-2.75005	0.199892	0.36363	16.2677
MSMEG_2769	0	0-2 min	-1.39392	0.0779434	0.717403	14.2526
MSMEG_2770	0	0-2 min	-2.09217	0.117264	0.477973	15.4652
MSMEG_2771	0	0-2 min	-1.6365	0.0718917	0.61106	14.3831
MSMEG_2772	0	0-2 min	-1.42035	0.116784	0.704052	13.7282
MSMEG_2773	1	1-4 min	-1.08259	0.0768246	0.923714	14.4997
MSMEG_2774	0	0-2 min	-1.67113	0.12971	0.598396	13.8914
MSMEG_2775	0	0-2 min	-0.896167	0.0460173	1.11586	15.6869
MSMEG_2776	1	1-4 min	-1.28114	0.175761	0.780557	15.5904
MSMEG_2777	1	1-4 min	-1.93865	0.265087	0.515822	14.3125
MSMEG_2778	1	1-4 min	-1.40559	0.311178	0.711447	13.8613
MSMEG_2779	0	0-2 min	-1.51297	0.0579962	0.660953	15.1013
MSMEG_2780	0	0-2 min	-0.820133	0.0424633	1.21931	14.1975
MSMEG_2781	1	1-4 min	-1.04189	0.0682586	0.959798	13.5271
MSMEG_2782	1	1-4 min	-1.57666	0.0653712	0.63425	14.7334
MSMEG_2783	1	1-4 min	-1.58324	0.0437289	0.631615	15.2225
MSMEG_2784	1	1-4 min	-1.51453	0.165506	0.660273	14.7768
MSMEG_2785	0	0-2 min	-1.791	0.0583803	0.558347	14.8329
MSMEG_2786	0	0-2 min	-1.10932	0.03935	0.901456	14.4327
MSMEG_2787	0	0-2 min	-1.54112	0.14133	0.64888	12.2956
MSMEG_2788	0	0-2 min	-1.91515	0.0979183	0.522152	13.9254
MSMEG_2789	0	0-2 min	-2.16527	0.197659	0.461837	13.6032
MSMEG_2790	0	0-2 min	-1.17852	0.079033	0.848524	14.1961
MSMEG_2791	0	0-2 min	-0.513133	0.120987	1.94881	12.3336
MSMEG_2793	0	0-2 min	-0.822317	0.0594516	1.21608	14.3627
MSMEG_2795	1	1-4 min	-0.952805	0.018921	1.04953	12.3561
MSMEG_2796	1	1-4 min	-1.04117	0.0345018	0.960457	11.6339
MSMEG_2798	0	0-2 min	-1.36657	0.046486	0.731761	13.2308
MSMEG_2799	0	0-2 min	-1.09375	0.0374322	0.914286	14.3947
MSMEG_2800	0	0-2 min	-0.859567	0.0415343	1.16338	14.7699
MSMEG_2802	0	0-2 min	-0.86425	0.0969829	1.15707	12.4661
MSMEG_2803	1	1-4 min	-1.21705	0.191294	0.821656	12.8098
MSMEG_2804	0	0-2 min	-1.17575	0.0273229	0.850521	14.1934
MSMEG_2805	2	2-8 min	-0.590723	0.114464	1.69284	12.2364
MSMEG_2806	1	1-4 min	-1.63775	0.332968	0.610595	13.3231
MSMEG_2807	1	1-8 min	-1.30853	0.226435	0.764214	10.4274
MSMEG_2808	1	1-4 min	-0.796933	0.123822	1.25481	9.35123
MSMEG_2809	0	0-2 min	-0.90835	0.395871	1.1009	9.6732
MSMEG_2811	0	0-4 min	-0.95173	0.16424	1.05072	11.8141
MSMEG_2813	0	0-2 min	-1.16938	0.173562	0.855152	12.2636
MSMEG_2814	1	1-4 min	-1.23159	0.397184	0.81196	11.4752
MSMEG_2818	0	0-4 min	-0.789404	0.0873603	1.26678	10.9006
MSMEG_2820	0	0-2 min	-0.810867	0.117658	1.23325	14.5149
MSMEG_2823	0	0-4 min	-0.978285	0.0816085	1.0222	12.2544
MSMEG_2824	0	0-2 min	-0.822583	0.0740866	1.21568	11.8133
MSMEG_2826	1	1-4 min	-1.27756	0.0636285	0.782741	13.9666
MSMEG_2827	1	1-4 min	-1.36348	0.0317919	0.733419	12.5175
MSMEG_2828	1	1-4 min	-1.34515	0.0458211	0.743409	13.0799
MSMEG_2829	0	0-2 min	-1.19418	0.0647119	0.837392	14.6274
MSMEG_2830	0	0-2 min	-0.714533	0.0545125	1.39951	10.8569
MSMEG_2839	1	1-4 min	-1.52803	0.0348044	0.654438	16.179
MSMEG_2840	0	0-2 min	-0.853367	0.0835529	1.17183	11.7377
MSMEG_2841	1	1-4 min	-1.23077	0.266699	0.812502	9.34443
MSMEG_2866	1	1-4 min	-1.42785	0.156853	0.700355	10.0408
MSMEG_2867	1	1-4 min	-1.44137	0.0528628	0.693786	10.2981
MSMEG_2868	0	0-2 min	-2.47012	0.115336	0.404839	13.544
MSMEG_2874	2	2-8 min	-0.777012	0.385191	1.28698	10.0933
MSMEG_2883	0	0-4 min	-1.25275	0.272088	0.798247	10.5562
MSMEG_2884	1	1-4 min	-0.526795	0.260024	1.89827	8.96093
MSMEG_2895	0	0-2 min	-1.0948	0.135296	0.913409	12.914
MSMEG_2896	0	0-2 min	-1.68373	0.0768429	0.593918	13.5955
MSMEG_2897	0	0-2 min	-1.83955	0.385238	0.543611	12.9054
MSMEG_2898	0	0-2 min	-1.70532	0.114085	0.586401	13.2074
MSMEG_2899	0	0-4 min	-0.907126	0.213517	1.10238	12.0328
MSMEG_2900	0	0-2 min	-0.38455	0.132427	2.60044	12.9136
MSMEG_2901	1	1-4 min	-1.16091	0.134043	0.861392	13.3626
MSMEG_2902	0	0-2 min	-1.3829	0.0626824	0.723118	13.1836
MSMEG_2907	1	1-4 min	-0.981495	0.144672	1.01885	9.24783
MSMEG_2908	1	1-4 min	-0.943688	0.193801	1.05967	10.5139
MSMEG_2909	0	0-2 min	-1.92388	0.111969	0.519782	12.0336
MSMEG_2910	0	0-2 min	-2.03953	0.36017	0.490308	11.8575
MSMEG_2912	1	1-4 min	-0.724629	0.0910038	1.38002	10.7032
MSMEG_2913	2	2-8 min	-0.550419	0.403069	1.8168	10.2542
MSMEG_2914	2	2-8 min	-0.217893	0.204967	4.58941	12.5792
MSMEG_2915	1	1-4 min	-1.03853	0.076584	0.962901	10.3587
MSMEG_2916	0	0-2 min	-1.61943	0.0951413	0.6175	11.4589
MSMEG_2917	1	1-4 min	-1.0297	0.260135	0.971152	11.3272
MSMEG_2918	1	1-4 min	-1.10673	0.103536	0.903564	11.8462
MSMEG_2919	0	0-2 min	-0.937083	0.0471824	1.06714	11.6593
MSMEG_2920	1	1-4 min	-0.949902	0.0590137	1.05274	10.8026
MSMEG_2921	1	1-4 min	-1.29215	0.328153	0.773905	10.3035
MSMEG_2923	0	0-2 min	-1.22077	0.221077	0.819157	12.4531
MSMEG_2925	2	2-8 min	-0.428673	0.441512	2.33278	11.0217
MSMEG_2926	2	2-16 min	-0.259301	0.337335	3.85652	10.4769
MSMEG_2927	0	0-4 min	-0.641825	0.380425	1.55806	11.2769
MSMEG_2928	0	0-4 min	-0.378854	0.0473862	2.63954	12.4328
MSMEG_2929	0	0-2 min	-1.28548	0.0951573	0.777918	13.0339
MSMEG_2930	0	0-2 min	-1.0975	0.107139	0.911162	12.6833
MSMEG_2931	1	1-4 min	-1.632	0.193882	0.612745	14.9898
MSMEG_2932	1	1-4 min	-1.95779	0.0846049	0.510779	15.069
MSMEG_2936	2	2-8 min	-0.75345	0.281133	1.32723	13.6531
MSMEG_2937	2	2-8 min	-0.666232	0.0352529	1.50098	15.3485
MSMEG_2938	1	1-4 min	-0.679164	0.0263084	1.4724	15.308
MSMEG_2939	1	1-4 min	-0.690588	0.0374282	1.44804	14.2428
MSMEG_2940	0	0-2 min	-0.73115	0.0341165	1.36771	16.2683
MSMEG_2941	0	0-2 min	-0.38835	0.0815921	2.575	12.6776
MSMEG_2943	0	0-2 min	-1.48067	0.0893	0.675371	13.6789
MSMEG_2944	0	0-2 min	-1.16615	0.0576756	0.857523	14.2142
MSMEG_2945	1	1-4 min	-1.33203	0.183265	0.750736	14.1717
MSMEG_2948	0	0-2 min	-0.9526	0.319811	1.04976	11.3581
MSMEG_2949	2	2-8 min	-0.401161	0.48923	2.49277	10.3991
MSMEG_2950	2	2-8 min	-0.56358	0.399954	1.77437	10.919
MSMEG_2951	1	1-4 min	-0.616164	0.153167	1.62294	9.70067
MSMEG_2952	2	2-8 min	-0.397107	0.183568	2.51821	9.45903
MSMEG_2953	2	2-16 min	-0.337771	0.158994	2.96059	13.717
MSMEG_2954	2	2-8 min	-0.402673	0.0825134	2.48341	12.7232
MSMEG_2955	1	1-4 min	-0.890355	0.182183	1.12315	11.5132
MSMEG_2956	1	1-4 min	-1.38385	0.0311762	0.722622	10.8131
MSMEG_2957	0	0-2 min	-1.566	0.113734	0.63857	11.5342
MSMEG_2959	1	1-4 min	-0.903367	0.0326169	1.10697	12.1122
MSMEG_2960	1	1-4 min	-1.85584	0.116536	0.538839	14.8895
MSMEG_2961	1	1-4 min	-1.51628	0.0554976	0.659507	15.529
MSMEG_2962	1	1-4 min	-1.04334	0.0698373	0.958462	15.9022
MSMEG_2965	1	1-4 min	-0.769864	0.0592554	1.29893	14.8947
MSMEG_2971	0	0-2 min	-1.21687	0.128796	0.821783	10.7775
MSMEG_2972	1	1-4 min	-1.07212	0.244072	0.932728	9.9928
MSMEG_2973	1	1-4 min	-1.61651	0.0711158	0.618618	14.2986
MSMEG_2974	0	0-2 min	-0.656933	0.0612676	1.52222	15.29
MSMEG_2975	0	0-2 min	-1.44615	0.0832968	0.691491	14.7294
MSMEG_2976	1	1-4 min	-1.17908	0.0553316	0.848118	14.6443
MSMEG_2977	1	1-4 min	-1.11442	0.0645008	0.897325	14.7485
MSMEG_2980	2	2-8 min	-0.758557	0.351702	1.31829	10.8952
MSMEG_2981	2	2-8 min	-0.800898	0.0709173	1.2486	11.5621
MSMEG_2982	2	2-8 min	-0.488686	0.184144	2.0463	12.3207
MSMEG_2983	2	2-16 min	-0.421697	0.160825	2.37137	16.718
MSMEG_2984	2	2-8 min	-0.272649	0.20768	3.66772	10.3375
MSMEG_2988	1	1-4 min	-1.00174	0.408054	0.998267	8.13717
MSMEG_2989	0	0-2 min	-1.70207	0.291948	0.587521	11.6882
MSMEG_2991	0	0-2 min	-1.00165	0.11931	0.998353	11.7435
MSMEG_2998	1	1-4 min	-1.90699	0.203011	0.524386	13.1442
MSMEG_2999	1	1-4 min	-1.45825	0.0602353	0.685752	13.4751
MSMEG_3000	0	0-2 min	-0.92995	0.035783	1.07533	14.5215
MSMEG_3002	0	0-2 min	-1.00773	0.0807149	0.992326	12.2042
MSMEG_3003	0	0-2 min	-1.3831	0.0489458	0.723014	14.8891
MSMEG_3004	1	1-4 min	-1.95693	0.359815	0.511005	14.9661
MSMEG_3008	0	0-2 min	-1.12815	0.0291464	0.886407	10.8101
MSMEG_3013	0	0-2 min	-0.411617	0.0403267	2.42944	12.9648
MSMEG_3014	0	0-2 min	-1.67838	0.110309	0.595811	13.5281
MSMEG_3015	1	1-4 min	-0.635426	0.0394741	1.57375	14.4164
MSMEG_3016	1	1-4 min	-1.08055	0.0569559	0.925457	10.282
MSMEG_3017	0	0-2 min	-0.63325	0.0601172	1.57916	12.4792
MSMEG_3019	2	2-8 min	-1.02149	0.430244	0.978962	13.6084
MSMEG_3020	0	0-2 min	-0.607633	0.0662089	1.64573	15.0987
MSMEG_3021	1	1-4 min	-1.01505	0.103897	0.985178	14.218
MSMEG_3024	0	0-4 min	-1.27536	0.116745	0.784094	14.1122
MSMEG_3025	1	1-4 min	-1.29847	0.0379601	0.770136	15.3935
MSMEG_3029	2	2-8 min	-0.511569	0.211276	1.95477	14.1528
MSMEG_3030	0	0-2 min	-1.13853	0.070239	0.878323	15.4242
MSMEG_3031	1	1-4 min	-1.42504	0.366163	0.701736	14.4045
MSMEG_3032	1	1-4 min	-1.34051	0.0683296	0.745984	14.7428
MSMEG_3033	1	1-4 min	-1.46944	0.0876818	0.680533	14.1774
MSMEG_3034	1	1-4 min	-1.2027	0.0247086	0.831459	14.451
MSMEG_3035	1	1-4 min	-1.41514	0.0497715	0.706642	16.0444
MSMEG_3036	1	1-4 min	-1.03785	0.0749385	0.963535	16.5836
MSMEG_3039	0	0-2 min	-1.7147	0.154205	0.583192	12.3932
MSMEG_3040	0	0-4 min	-0.947252	0.0421786	1.05568	13.8321
MSMEG_3042	0	0-2 min	-2.27282	0.106628	0.439983	14.7085
MSMEG_3043	1	1-4 min	-1.39505	0.19267	0.716823	14.0916
MSMEG_3044	1	1-4 min	-1.2749	0.0565735	0.784377	14.2272
MSMEG_3045	1	1-4 min	-1.7118	0.0950764	0.58418	14.5869
MSMEG_3047	2	2-8 min	-0.728213	0.141262	1.37322	14.3983
MSMEG_3048	2	2-8 min	-0.39423	0.052345	2.53659	14.0447
MSMEG_3050	1	1-4 min	-0.480136	0.0341818	2.08274	18.9797
MSMEG_3051	2	2-8 min	-0.353323	0.108501	2.83027	16.7939
MSMEG_3053	0	0-4 min	-1.42499	0.0629196	0.701761	16.6261
MSMEG_3054	1	1-4 min	-1.40165	0.0427689	0.713444	16.077
MSMEG_3057	2	2-8 min	-0.798944	0.488391	1.25165	14.7312
MSMEG_3058	2	2-8 min	-0.815367	0.0769293	1.22644	15.6438
MSMEG_3059	2	2-8 min	-0.460751	0.133838	2.17037	14.6993
MSMEG_3060	0	0-2 min	-1.02882	0.129858	0.97199	12.9324
MSMEG_3061	1	1-4 min	-0.731886	0.0388209	1.36633	12.0679
MSMEG_3063	2	2-8 min	-0.511033	0.238365	1.95682	13.2107
MSMEG_3064	0	0-2 min	-1.05487	0.0551763	0.947987	13.485
[truncated: 2,601 more rows]

## Sheet: S1D Repressible rne strain +ATc
Table S1D. Half-lives of transcripts in the M. smegmatis repressible rne strain in the presence of ATc (repressed rne expression). Transcripts were classified as having or not having a four minute delay following RIF addition before degradation was evident (see Fig. S3A). The slope derived from the timepoints in the best interval were used to calculate the half-life.
Gene	Delay 4 min	Best interval (used to calculate half-life)	MSE of best interval	Slope of best interval	half-life	Log2 mRNA abundance at time zero (normalized summed coverage, arbitrary units)
MSMEG_0001	no	0-4 min	0.124187	-0.347025	2.88164	17.4325
MSMEG_0002	no	0-4 min	0.0766508	-0.24485	4.08413	17.2507
MSMEG_0003	no	0-4 min	0.097515	-0.238383	4.19492	16.5397
MSMEG_0004	no	0-4 min	0.136962	-0.187475	5.33404	15.5971
MSMEG_0005	no	0-4 min	0.0677455	-0.209017	4.78431	17.9821
MSMEG_0006	no	0-4 min	0.0331549	-0.103583	9.65406	17.1933
MSMEG_0007	no	0-4 min	0.108248	-0.126825	7.88488	16.8736
MSMEG_0011	no	0-4 min	0.466068	-0.743442	1.3451	15.74
MSMEG_0012	no	0-4 min	0.0554697	-0.196475	5.08971	13.4767
MSMEG_0014	no	0-4 min	0.203787	-0.668833	1.49514	13.7285
MSMEG_0015	no	0-4 min	0.298973	-0.462442	2.16243	12.6165
MSMEG_0016	no	0-4 min	0.291973	-0.483158	2.06971	14.5171
MSMEG_0017	no	0-4 min	0.150175	-0.29355	3.40657	13.0395
MSMEG_0018	no	0-4 min	0.0510888	-0.157058	6.36706	12.5928
MSMEG_0020	no	0-4 min	0.139418	-0.146483	6.82672	14.8218
MSMEG_0021	no	0-4 min	0.131934	-0.338108	2.95763	13.528
MSMEG_0022	no	0-4 min	0.111864	-0.236333	4.23131	13.1602
MSMEG_0023	no	0-4 min	0.186854	-0.292358	3.42046	15.0334
MSMEG_0024	no	0-4 min	0.142363	-0.218808	4.57021	19.6138
MSMEG_0025	no	0-4 min	0.32168	-0.459233	2.17754	15.2767
MSMEG_0026	no	0-4 min	0.405086	-0.651317	1.53535	15.9172
MSMEG_0027	no	0-4 min	0.24204	-0.611	1.63666	13.5569
MSMEG_0028	no	0-4 min	0.03639	-0.0983833	10.1643	16.3642
MSMEG_0030	no	0-4 min	0.0675548	-0.172725	5.78955	16.6549
MSMEG_0031	no	0-4 min	0.0508848	-0.120867	8.27358	16.1685
MSMEG_0032	no	0-4 min	0.0681555	-0.117217	8.53121	16.3965
MSMEG_0033	no	0-4 min	0.0637974	-0.202925	4.92793	17.3814
MSMEG_0034	no	0-4 min	0.127793	-0.313033	3.19455	17.6981
MSMEG_0035	no	0-4 min	0.0678317	-0.245325	4.07623	17.1132
MSMEG_0041	no	0-8 min	0.385615	-0.163909	6.10096	10.9335
MSMEG_0042	no	0-4 min	0.278201	-0.422867	2.36481	14.1329
MSMEG_0043	no	0-4 min	0.237439	-0.40785	2.45188	14.7583
MSMEG_0044	no	0-4 min	0.0605996	-0.202233	4.94478	15.4985
MSMEG_0045	no	0-4 min	0.0432209	-0.108058	9.25426	15.1471
MSMEG_0046	no	0-4 min	0.136358	-0.130092	7.68689	14.0079
MSMEG_0047	no	0-4 min	0.156312	-0.352875	2.83386	14.7512
MSMEG_0048	no	0-4 min	0.220184	-0.461167	2.16841	14.555
MSMEG_0050	no	0-16 min	0.180126	-0.0810654	12.3357	14.071
MSMEG_0052	no	0-4 min	0.45185	-0.670733	1.49091	14.8216
MSMEG_0053	no	0-4 min	0.170621	-0.358525	2.78921	15.1097
MSMEG_0054	no	0-4 min	0.353064	-0.66345	1.50727	13.1065
MSMEG_0055	no	0-4 min	0.0994677	-0.269425	3.71161	14.3027
MSMEG_0056	no	0-4 min	0.0397334	-0.21915	4.56308	17.24
MSMEG_0057	no	0-4 min	0.0682322	-0.2685	3.72439	16.8875
MSMEG_0058	no	0-4 min	0.0928776	-0.269758	3.70702	15.4556
MSMEG_0059	no	0-4 min	0.0599301	-0.191383	5.22512	15.9796
MSMEG_0060	no	0-4 min	0.0468102	-0.12905	7.74893	16.0661
MSMEG_0061	no	0-4 min	0.035267	-0.0809083	12.3597	15.7027
MSMEG_0062	Ambiguous treat as no	0-4 min	0.0172214	-0.0532917	18.7647	15.4874
MSMEG_0063	no	0-4 min	0.0235507	-0.120925	8.26959	15.8756
MSMEG_0064	no	0-4 min	0.0238625	-0.122808	8.14277	16.6101
MSMEG_0065	no	0-4 min	0.01565	-0.0792917	12.6117	16.5274
MSMEG_0066	no	0-4 min	0.0326033	-0.120825	8.27643	18.9439
MSMEG_0067	no	0-4 min	0.0112154	-0.117483	8.51185	15.8649
MSMEG_0068	no	0-4 min	0.0112039	-0.0782917	12.7728	15.3785
MSMEG_0069	no	0-4 min	0.0776899	-0.24565	4.07083	16.7608
MSMEG_0070	no	0-4 min	0.0989015	-0.211167	4.7356	16.5003
MSMEG_0071	no	0-4 min	0.0796965	-0.1686	5.9312	15.6842
MSMEG_0072	no	0-4 min	0.169381	-0.29695	3.36757	11.6298
MSMEG_0073	no	0-4 min	0.128856	-0.311133	3.21406	13.7296
MSMEG_0074	no	0-4 min	0.103684	-0.225033	4.44379	13.7004
MSMEG_0075	no	0-4 min	0.35775	-0.280642	3.56326	12.9178
MSMEG_0076	no	0-4 min	0.146849	-0.376025	2.6594	15.5268
MSMEG_0077	no	0-4 min	0.173886	-0.368967	2.71027	14.8036
MSMEG_0078	no	0-4 min	0.201576	-0.338892	2.9508	15.0185
MSMEG_0079	no	0-4 min	0.157125	-0.18825	5.31208	14.082
MSMEG_0080	no	0-4 min	0.121469	-0.236092	4.23564	14.8087
MSMEG_0081	no	0-4 min	0.147243	-0.250325	3.99481	14.7727
MSMEG_0082	no	0-4 min	0.134578	-0.2444	4.09165	14.934
MSMEG_0083	no	0-4 min	0.092404	-0.262158	3.81449	15.38
MSMEG_0084	no	0-4 min	0.209633	-0.253717	3.9414	13.6661
MSMEG_0085	no	0-4 min	0.111196	-0.247158	4.04599	14.5587
MSMEG_0086	no	0-4 min	0.13377	-0.260442	3.83963	14.9758
MSMEG_0087	no	0-4 min	0.154082	-0.360733	2.77213	15.562
MSMEG_0088	no	0-4 min	0.224668	-0.382717	2.6129	13.5054
MSMEG_0089	no	0-4 min	0.193516	-0.386058	2.59028	12.5884
MSMEG_0090	no	0-4 min	0.136235	-0.34985	2.85837	13.3871
MSMEG_0091	no	0-4 min	0.461149	-0.794942	1.25795	15.7059
MSMEG_0093	no	0-4 min	0.207178	-0.4585	2.18103	15.6582
MSMEG_0095	no	0-4 min	0.188345	-0.419808	2.38204	14.3115
MSMEG_0096	no	0-4 min	0.0380862	-0.0822583	12.1568	16.6248
MSMEG_0097	no	0-4 min	0.062646	-0.143192	6.98365	15.4604
MSMEG_0098	no	0-4 min	0.132157	-0.33955	2.94507	14.2327
MSMEG_0099	no	0-4 min	0.217648	-0.407625	2.45324	13.8096
MSMEG_0100	no	0-4 min	0.104296	-0.338325	2.95574	13.9879
MSMEG_0102	no	0-4 min	0.158638	-0.410433	2.43645	14.3645
MSMEG_0103	no	0-4 min	0.0704289	-0.298158	3.35392	12.4516
MSMEG_0104	no	0-4 min	0.093402	-0.421708	2.37131	12.4632
MSMEG_0105	no	0-4 min	0.195681	-0.473175	2.11338	11.7985
MSMEG_0106	no	0-4 min	0.224891	-0.376617	2.65522	10.605
MSMEG_0107	no	0-4 min	0.341129	-0.539292	1.85428	14.5449
MSMEG_0108	no	0-4 min	0.236563	-0.268667	3.72208	15.9607
MSMEG_0109	no	0-4 min	0.138939	-0.269467	3.71103	16.5466
MSMEG_0110	no	0-4 min	0.0758108	-0.237517	4.21023	17.3515
MSMEG_0111	no	0-4 min	0.0795222	-0.308508	3.2414	14.8503
MSMEG_0113	no	0-4 min	0.135514	-0.158133	6.32378	12.6996
MSMEG_0114	no	0-4 min	0.291231	-0.366	2.73224	11.0984
MSMEG_0115	no	0-4 min	0.188411	-0.349925	2.85776	12.092
MSMEG_0116	no	0-4 min	0.219471	-0.103175	9.69227	10.7106
MSMEG_0117	no	0-4 min	0.174916	-0.283283	3.53003	11.2551
MSMEG_0120	no	0-4 min	0.377821	-0.642292	1.55693	15.6775
MSMEG_0121	no	0-4 min	0.331814	-0.532808	1.87685	15.1189
MSMEG_0122	no	0-4 min	0.257016	-0.381992	2.61786	12.0599
MSMEG_0123	no	0-4 min	0.295771	-0.28315	3.5317	10.1756
MSMEG_0124	no	0-4 min	0.39901	-0.423483	2.36137	12.9437
MSMEG_0126	no	0-4 min	0.0798345	-0.471325	2.12168	11.8469
MSMEG_0127	no	0-4 min	0.162063	-0.332142	3.01076	12.0173
MSMEG_0128	no	0-4 min	0.208079	-0.60425	1.65494	13.3723
MSMEG_0129	no	0-4 min	0.459896	-0.854533	1.17023	15.0117
MSMEG_0130	no	0-4 min	0.299431	-0.548692	1.82252	11.8116
MSMEG_0131	no	0-4 min	0.298757	-0.444317	2.25065	13.9841
MSMEG_0132	no	0-4 min	0.0814951	-0.237658	4.20772	16.6682
MSMEG_0133	no	0-4 min	0.122514	-0.255042	3.92093	16.341
MSMEG_0134	no	0-4 min	0.0741435	-0.221458	4.51552	15.7106
MSMEG_0135	no	0-4 min	0.0906668	-0.180258	5.54759	15.8167
MSMEG_0136	no	0-4 min	0.0226521	-0.103092	9.70011	15.6305
MSMEG_0137	no	0-4 min	0.0258996	-0.0955167	10.4694	15.4159
MSMEG_0138	no	0-4 min	0.0244534	-0.08045	12.4301	15.0565
MSMEG_0139	no	0-4 min	0.0163147	-0.0874167	11.4395	14.8933
MSMEG_0140	no	0-4 min	0.0325709	-0.204892	4.88063	15.7409
MSMEG_0141	no	0-4 min	0.0478947	-0.188342	5.3095	14.8115
MSMEG_0142	no	0-4 min	0.0284578	-0.208275	4.80134	14.2269
MSMEG_0143	no	0-4 min	0.04524	-0.220175	4.54184	13.6228
MSMEG_0144	no	0-4 min	0.238796	-0.451233	2.21615	12.2136
MSMEG_0145	no	0-4 min	0.0597642	-0.166367	6.01082	12.9594
MSMEG_0146	no	0-4 min	0.430469	-0.62815	1.59198	15.3524
MSMEG_0147	no	0-4 min	0.321569	-0.476375	2.09919	12.0189
MSMEG_0149	no	0-4 min	0.0199807	-0.286967	3.48473	10.6954
MSMEG_0150	no	0-16 min	0.0489025	-0.0407583	24.5349	12.0608
MSMEG_0151	no	0-4 min	0.0866902	-0.114033	8.76937	11.4539
MSMEG_0152	no	0-4 min	0.0541981	-0.183583	5.44712	11.2077
MSMEG_0153	no	0-4 min	0.128574	-0.290817	3.43859	12.3835
MSMEG_0154	no	0-4 min	0.0176917	-0.140942	7.09513	12.4309
MSMEG_0155	no	0-4 min	0.387268	-0.4009	2.49439	12.364
MSMEG_0156	no	0-4 min	0.0171167	-0.264958	3.77418	12.2336
MSMEG_0157	no	0-4 min	0.0329246	-0.0720167	13.8857	12.2853
MSMEG_0160	Ambiguous treat as no	0-8 min	0.0415136	-0.0439876	22.7337	11.5448
MSMEG_0161	no	0-8 min	0.0451831	-0.0449424	22.2507	11.7046
MSMEG_0164	no	0-4 min	0.439383	-0.722458	1.38416	8.96463
MSMEG_0165	no	0-4 min	0.279785	-0.43795	2.28337	12.0741
MSMEG_0166	no	0-4 min	0.210423	-0.461317	2.16771	14.8731
MSMEG_0167	no	0-4 min	0.103686	-0.160008	6.24967	13.4519
MSMEG_0169	no	0-4 min	0.402315	-0.421333	2.37342	14.0714
MSMEG_0170	no	0-4 min	0.0909581	-0.1459	6.85401	12.1709
MSMEG_0172	no	0-4 min	0.493101	-0.854808	1.16985	16.6421
MSMEG_0173	no	0-4 min	0.152521	-0.331058	3.02062	14.1978
MSMEG_0174	no	0-4 min	0.216277	-0.452475	2.21007	13.7387
MSMEG_0175	no	0-4 min	0.154868	-0.3372	2.9656	11.0168
MSMEG_0179	no	0-4 min	0.231582	-0.444717	2.24862	13.4064
MSMEG_0181	no	0-4 min	0.431668	-0.502983	1.98814	11.3881
MSMEG_0183	no	0-4 min	0.216683	-0.331517	3.01644	12.1855
MSMEG_0184	no	0-4 min	0.162875	-0.315467	3.16991	12.2291
MSMEG_0185	no	0-4 min	0.236369	-0.332183	3.01039	12.5851
MSMEG_0186	no	0-4 min	0.28629	-0.383467	2.60779	13.175
MSMEG_0187	no	0-4 min	0.443437	-0.623158	1.60473	15.4621
MSMEG_0188	no	0-4 min	0.377987	-0.599658	1.66762	14.8221
MSMEG_0189	no	0-4 min	0.361305	-0.54675	1.82899	9.5837
MSMEG_0191	no	0-4 min	0.213476	-0.303458	3.29535	12.3371
MSMEG_0193	no	0-4 min	0.141697	-0.436867	2.28903	12.1683
MSMEG_0194	no	0-4 min	0.111969	-0.291875	3.42612	16.1919
MSMEG_0195	no	0-4 min	0.0793377	-0.3684	2.71444	11.532
MSMEG_0196	no	0-4 min	0.169989	-0.493567	2.02607	11.7058
MSMEG_0200	no	0-4 min	0.213166	-0.340408	2.93765	8.47963
MSMEG_0201	no	0-4 min	0.103504	-0.286725	3.48766	11.3702
MSMEG_0202	no	0-4 min	0.244075	-0.505942	1.97651	13.3812
MSMEG_0203	no	0-4 min	0.231421	-0.590933	1.69224	15.4566
MSMEG_0206	no	0-4 min	0.135668	-0.279858	3.57324	13.119
MSMEG_0208	no	0-4 min	0.273176	-0.532275	1.87873	13.5399
MSMEG_0209	no	0-4 min	0.215319	-0.276817	3.6125	12.4829
MSMEG_0210	no	0-4 min	0.253282	-0.438317	2.28146	14.211
MSMEG_0211	no	0-4 min	0.137618	-0.290317	3.44451	13.9006
MSMEG_0212	no	0-4 min	0.159566	-0.366858	2.72585	14.3421
MSMEG_0213	no	0-4 min	0.180007	-0.26035	3.84098	14.8879
MSMEG_0214	no	0-4 min	0.153899	-0.294883	3.39117	14.4631
MSMEG_0215	no	0-4 min	0.0910232	-0.242392	4.12555	14.8628
MSMEG_0216	no	0-16 min	0.0861648	-0.0750633	13.3221	16.5399
MSMEG_0217	no	0-4 min	0.179215	-0.230942	4.3301	12.123
MSMEG_0219	no	0-4 min	0.235886	-0.381658	2.62014	15.4707
MSMEG_0220	no	0-4 min	0.196252	-0.310975	3.21569	14.8791
MSMEG_0221	no	0-4 min	0.168908	-0.303558	3.29426	14.6435
MSMEG_0222	no	0-4 min	0.141901	-0.35855	2.78901	15.1207
MSMEG_0223	no	0-4 min	0.216534	-0.278442	3.59142	14.5727
MSMEG_0224	no	0-4 min	0.25634	-0.511967	1.95325	15.0654
MSMEG_0225	no	0-4 min	0.0774063	-0.233983	4.27381	17.1159
MSMEG_0226	no	0-4 min	0.158099	-0.350975	2.84921	17.8142
MSMEG_0227	no	0-4 min	0.468011	-0.643975	1.55286	15.3768
MSMEG_0228	no	0-4 min	0.232008	-0.32825	3.04646	12.0145
MSMEG_0229	no	0-4 min	0.0744328	-0.1846	5.41712	17.3611
MSMEG_0231	no	0-4 min	0.143423	-0.320608	3.11907	14.9949
MSMEG_0232	no	0-4 min	0.113428	-0.273425	3.65731	13.5649
MSMEG_0233	no	0-4 min	0.0886765	-0.195525	5.11444	18.3813
MSMEG_0234	no	0-4 min	0.0766483	-0.202117	4.94764	16.5664
MSMEG_0235	no	0-4 min	0.172627	-0.360792	2.77168	14.828
MSMEG_0236	no	0-4 min	0.138435	-0.40045	2.49719	14.7992
MSMEG_0237	no	0-4 min	0.144905	-0.36825	2.71555	12.1437
MSMEG_0238	no	0-4 min	0.127717	-0.252642	3.95818	15.0401
MSMEG_0239	no	0-4 min	0.10137	-0.294858	3.39146	15.877
MSMEG_0240	no	0-4 min	0.23175	-0.518242	1.9296	15.8658
MSMEG_0241	no	0-4 min	0.114291	-0.268933	3.71839	16.0525
MSMEG_0242	no	0-4 min	0.218927	-0.427042	2.34169	15.4117
MSMEG_0243	no	0-4 min	0.0367958	-0.127083	7.86885	18.2427
MSMEG_0244	no	0-4 min	0.128826	-0.226617	4.41274	17.1856
MSMEG_0245	no	0-4 min	0.141513	-0.425133	2.3522	15.7051
MSMEG_0246	no	0-4 min	0.0719029	-0.193867	5.15818	14.7285
MSMEG_0247	no	0-4 min	0.183859	-0.335192	2.98337	13.5282
MSMEG_0248	no	0-4 min	0.159525	-0.392875	2.54534	14.7398
MSMEG_0249	no	0-4 min	0.101193	-0.304933	3.27941	13.9459
MSMEG_0250	no	0-4 min	0.122849	-0.285483	3.50283	16.5639
MSMEG_0251	no	0-4 min	0.13496	-0.396892	2.51958	16.4238
MSMEG_0252	no	0-4 min	0.155077	-0.41925	2.38521	16.0527
MSMEG_0253	no	0-4 min	0.0893505	-0.247883	4.03416	15.319
MSMEG_0254	no	0-4 min	0.067644	-0.239833	4.16956	14.3159
MSMEG_0255	no	0-4 min	0.0680744	-0.232575	4.29969	16.7658
MSMEG_0256	no	0-4 min	0.259756	-0.390358	2.56175	12.9299
MSMEG_0257	no	0-4 min	0.182803	-0.551308	1.81387	11.1108
MSMEG_0259	no	0-4 min	0.215877	-0.28165	3.55051	11.9816
MSMEG_0260	no	0-4 min	0.210295	-0.424583	2.35525	13.1459
MSMEG_0261	no	0-4 min	0.0997785	-0.26305	3.80156	16.9189
MSMEG_0262	no	0-4 min	0.0942872	-0.182208	5.48822	15.106
MSMEG_0263	no	0-4 min	0.0544481	-0.185692	5.38527	14.5465
MSMEG_0264	no	0-4 min	0.100299	-0.170317	5.87142	14.4103
MSMEG_0268	no	0-4 min	0.28035	-0.42775	2.33781	14.689
MSMEG_0269	no	0-4 min	0.0575889	-0.241667	4.13793	12.738
MSMEG_0270	no	0-4 min	0.0666948	-0.2503	3.99521	13.6512
MSMEG_0271	no	0-4 min	0.284077	-0.231967	4.31096	9.7749
MSMEG_0273	no	0-4 min	0.335794	-0.142708	7.0073	8.78717
MSMEG_0278	no	0-16 min	0.452914	-0.130631	7.65514	12.3373
MSMEG_0280	no	0-4 min	0.0952276	-0.136642	7.31841	12.6632
MSMEG_0281	no	0-8 min	0.312566	-0.0794571	12.5854	10.7514
MSMEG_0282	no	0-4 min	0.180449	-0.27015	3.70165	13.8332
MSMEG_0283	no	0-16 min	0.220286	-0.10326	9.68433	13.2054
MSMEG_0284	no	0-4 min	0.0746143	-0.287733	3.47544	12.8367
MSMEG_0285	no	0-4 min	0.0704212	-0.39125	2.55591	12.6765
MSMEG_0289	no	0-4 min	0.250656	-0.494408	2.02262	11.2088
MSMEG_0290	no	0-4 min	0.16518	-0.403092	2.48083	12.1563
MSMEG_0294	no	0-4 min	0.221574	-0.323433	3.09183	13.4997
MSMEG_0295	no	0-4 min	0.103081	-0.26635	3.75446	12.9823
MSMEG_0300	no	0-4 min	0.339147	-0.491767	2.03348	12.4898
MSMEG_0301	no	0-4 min	0.146474	-0.352308	2.83842	13.8856
MSMEG_0302	no	0-4 min	0.133581	-0.205225	4.8727	12.2129
MSMEG_0303	no	0-4 min	0.216617	-0.586692	1.70447	12.17
MSMEG_0304	no	0-4 min	0.165505	-0.323642	3.08984	13.1749
MSMEG_0305	no	0-4 min	0.0561969	-0.452017	2.21231	13.3845
MSMEG_0306	no	0-4 min	0.139364	-0.420125	2.38024	11.6493
MSMEG_0307	no	0-4 min	0.122141	-0.327258	3.05569	11.5374
MSMEG_0308	no	0-4 min	0.0585195	-0.222208	4.50028	12.538
MSMEG_0309	no	0-4 min	0.0586038	-0.191492	5.22216	14.8547
MSMEG_0311	no	0-4 min	0.128359	-0.312425	3.20077	16.572
MSMEG_0312	no	0-4 min	0.0733074	-0.151592	6.59667	15.507
MSMEG_0313	no	0-4 min	0.0608321	-0.153317	6.52245	16.0597
MSMEG_0314	no	0-4 min	0.0716424	-0.258992	3.86113	16.1412
MSMEG_0315	no	0-4 min	0.116652	-0.268875	3.7192	14.7974
MSMEG_0316	no	0-4 min	0.104769	-0.371608	2.69101	14.4017
MSMEG_0317	no	0-4 min	0.201974	-0.523275	1.91104	17.2838
MSMEG_0318	no	0-4 min	0.186551	-0.200492	4.98774	11.845
MSMEG_0319	no	0-4 min	0.0744798	-0.261742	3.82056	15.3141
MSMEG_0321	no	0-4 min	0.0785982	-0.244992	4.08177	15.0812
MSMEG_0323	no	0-4 min	0.0357591	-0.223842	4.46744	11.5518
MSMEG_0325	no	0-4 min	0.140247	-0.258383	3.87022	12.6204
MSMEG_0326	no	0-8 min	0.220865	-0.12047	8.30079	10.7013
MSMEG_0327	no	0-4 min	0.0917618	-0.259083	3.85976	10.753
MSMEG_0328	no	0-4 min	0.125163	-0.176075	5.6794	11.8485
MSMEG_0329	no	0-4 min	0.42553	-0.171075	5.84539	8.979
MSMEG_0332	no	0-4 min	0.210728	-0.3443	2.90444	11.2216
MSMEG_0333	no	0-4 min	0.0685429	-0.205583	4.86421	11.1902
MSMEG_0334	no	0-4 min	0.0928711	-0.122642	8.15384	10.716
MSMEG_0335	no	0-4 min	0.148633	-0.103158	9.69384	10.9828
MSMEG_0337	no	0-4 min	0.041442	-0.155008	6.45127	11.0747
MSMEG_0338	no	0-4 min	0.154426	-0.165908	6.02742	10.6223
MSMEG_0339	no	0-4 min	0.0309743	-0.114925	8.70133	10.7706
MSMEG_0340	no	0-8 min	0.110073	-0.0747295	13.3816	10.922
MSMEG_0341	no	0-4 min	0.150579	-0.290825	3.43849	13.3302
MSMEG_0342	no	0-4 min	0.105989	-0.280108	3.57005	13.0554
MSMEG_0343	no	0-4 min	0.353758	-0.479242	2.08663	13.3508
MSMEG_0344	no	0-4 min	0.178739	-0.315392	3.17066	13.4001
MSMEG_0345	no	0-4 min	0.123477	-0.148392	6.73892	12.9052
MSMEG_0346	no	0-4 min	0.150642	-0.297442	3.362	13.1659
MSMEG_0347	no	0-4 min	0.142113	-0.164467	6.08026	12.3628
MSMEG_0348	no	0-4 min	0.0804448	-0.2193	4.55996	12.9824
MSMEG_0349	no	0-4 min	0.156879	-0.0927333	10.7836	12.5683
MSMEG_0350	no	0-4 min	0.0883774	-0.138408	7.225	12.8081
MSMEG_0351	no	0-4 min	0.0763097	-0.159267	6.27878	13.1145
MSMEG_0352	Ambiguous treat as no	0-4 min	0.044295	-0.0258583	38.6723	12.3756
MSMEG_0354	no	0-4 min	0.106373	-0.105625	9.46746	12.3493
MSMEG_0355	no	0-4 min	0.0833762	-0.217408	4.59964	12.7048
MSMEG_0358	no	0-4 min	0.168318	-0.31725	3.15209	13.9994
MSMEG_0359	no	0-4 min	0.0718711	-0.275583	3.62867	15.0369
MSMEG_0360	no	0-4 min	0.201804	-0.446158	2.24136	19.5738
MSMEG_0361	no	0-4 min	0.183601	-0.411375	2.43087	14.8908
MSMEG_0362	no	0-4 min	0.105838	-0.263492	3.79519	12.9322
MSMEG_0363	no	0-4 min	0.255068	-0.637617	1.56834	15.2794
MSMEG_0364	no	0-4 min	0.139991	-0.341192	2.9309	16.5029
MSMEG_0365	no	0-4 min	0.0966634	-0.289583	3.45324	14.6113
MSMEG_0366	no	0-4 min	0.11067	-0.329583	3.03413	15.1329
MSMEG_0367	no	0-4 min	0.164575	-0.390858	2.55847	13.9622
MSMEG_0368	no	0-4 min	0.0931098	-0.265558	3.76565	16.1425
MSMEG_0369	no	0-4 min	0.0818909	-0.253375	3.94672	15.7795
MSMEG_0370	no	0-4 min	0.0538414	-0.1252	7.98722	15.5242
MSMEG_0371	no	0-4 min	0.120041	-0.185542	5.38962	14.3597
MSMEG_0372	no	0-4 min	0.090618	-0.216892	4.6106	14.4532
MSMEG_0373	no	0-4 min	0.0769429	-0.164183	6.09075	15.5747
MSMEG_0375	Ambiguous treat as no	0-32 min	0.143053	-0.103559	9.65632	10.2624
MSMEG_0376	no	0-4 min	0.164945	-0.392617	2.54701	12.4308
MSMEG_0380	no	0-4 min	0.0844044	-0.322675	3.09909	17.5337
MSMEG_0381	no	0-4 min	0.0932767	-0.2568	3.89408	17.5398
MSMEG_0382	no	0-4 min	0.0429506	-0.129783	7.70515	17.4481
MSMEG_0383	no	0-4 min	0.0609731	-0.111458	8.97196	18.2018
MSMEG_0384	no	0-4 min	0.147257	-0.325633	3.07094	14.6643
MSMEG_0385	no	0-4 min	0.30144	-0.710858	1.40675	13.9498
MSMEG_0386	no	0-4 min	0.42217	-0.69455	1.43978	15.771
MSMEG_0387	no	0-4 min	0.386193	-0.621258	1.60964	16.4415
MSMEG_0388	no	0-4 min	0.242744	-0.466833	2.14209	16.7299
MSMEG_0389	no	0-4 min	0.228557	-0.316792	3.15665	16.3723
MSMEG_0393	no	0-4 min	0.467346	-0.647792	1.54371	15.6378
MSMEG_0396	no	0-4 min	0.0804191	-0.194492	5.14161	11.7823
MSMEG_0397	no	0-4 min	0.221556	-0.488725	2.04614	13.3092
MSMEG_0398	no	0-4 min	0.260674	-0.579	1.72712	15.4044
MSMEG_0399	no	0-4 min	0.121893	-0.361467	2.76651	19.473
MSMEG_0400	no	0-4 min	0.0309682	-0.147258	6.79079	17.7494
MSMEG_0401	no	0-4 min	0.0203607	-0.0509083	19.6431	17.4758
MSMEG_0402	no	0-4 min	0.0252173	-0.0380917	26.2525	17.2464
MSMEG_0403	no	0-4 min	0.0292786	-0.113692	8.79572	16.7664
MSMEG_0404	no	0-4 min	0.0280724	-0.110233	9.07167	15.896
MSMEG_0405	no	0-4 min	0.0352985	-0.02935	34.0716	14.0545
MSMEG_0406	Ambiguous treat as no	0-16 min	0.0837989	-0.0537962	18.5887	15.2262
MSMEG_0407	no	0-16 min	0.154201	-0.117556	8.50657	10.0924
MSMEG_0408	no	0-4 min	0.0359121	-0.115383	8.66676	16.2422
MSMEG_0409	no	0-4 min	0.146967	-0.380542	2.62783	17.2977
MSMEG_0410	no	0-4 min	0.0610139	-0.189475	5.27774	16.1815
MSMEG_0411	no	0-4 min	0.0408459	-0.104725	9.54882	15.8216
MSMEG_0412	no	0-4 min	0.0898916	-0.1631	6.13121	15.7414
MSMEG_0413	no	0-4 min	0.239029	-0.380442	2.62852	13.3639
MSMEG_0414	no	0-4 min	0.0580486	-0.204058	4.90056	12.9192
MSMEG_0415	no	0-4 min	0.276482	-0.491658	2.03393	17.3652
MSMEG_0416	no	0-4 min	0.192461	-0.267083	3.74415	13.4598
MSMEG_0417	no	0-8 min	0.345526	-0.185105	5.40233	9.87067
MSMEG_0419	no	0-8 min	0.399079	-0.188827	5.29586	10.5168
MSMEG_0422	no	0-4 min	0.168969	-0.373725	2.67576	15.4864
MSMEG_0423	no	0-4 min	0.171675	-0.332767	3.00511	14.2262
MSMEG_0424	no	0-4 min	0.0469207	-0.0633333	15.7895	15.7921
MSMEG_0425	no	0-4 min	0.171894	-0.362817	2.75621	13.5086
MSMEG_0426	no	0-4 min	0.177617	-0.386208	2.58928	12.197
MSMEG_0427	no	0-4 min	0.184034	-0.438617	2.2799	10.8532
MSMEG_0430	no	0-4 min	0.181	-0.429	2.331	10.3918
MSMEG_0432	no	0-4 min	0.189099	-0.237008	4.21926	11.1229
MSMEG_0433	no	0-4 min	0.191431	-0.474925	2.1056	10.748
MSMEG_0434	no	0-4 min	0.246714	-0.496608	2.01366	15.1366
MSMEG_0435	no	0-4 min	0.140326	-0.301083	3.32134	11.6839
MSMEG_0436	no	0-4 min	0.468738	-0.539817	1.85248	12.9527
MSMEG_0438	no	0-4 min	0.166666	-0.327542	3.05305	14.4536
MSMEG_0439	no	0-4 min	0.258189	-0.533633	1.87395	13.2879
MSMEG_0440	no	0-4 min	0.217365	-0.440633	2.26946	14.9295
MSMEG_0441	no	0-4 min	0.24654	-0.443242	2.25611	15.3023
MSMEG_0443	no	0-4 min	0.0860714	-0.301658	3.31501	13.0871
MSMEG_0444	no	0-4 min	0.037291	-0.219	4.56621	13.097
MSMEG_0445	no	0-4 min	0.0626953	-0.198133	5.04711	14.3062
MSMEG_0446	no	0-4 min	0.035624	-0.126442	7.90879	14.5844
MSMEG_0447	Ambiguous treat as no	0-4 min	0.114372	-0.04745	21.0748	13.0473
MSMEG_0449	no	0-4 min	0.122041	-0.231658	4.3167	14.0148
MSMEG_0451	no	0-4 min	0.128203	-0.2301	4.34594	13.613
MSMEG_0452	no	0-4 min	0.0704421	-0.229808	4.35145	13.3251
MSMEG_0453	no	0-4 min	0.0835001	-0.395492	2.5285	12.6974
MSMEG_0454	no	0-4 min	0.165235	-0.367817	2.71875	14.6631
MSMEG_0455	no	0-4 min	0.156866	-0.305292	3.27556	13.8322
MSMEG_0456	no	0-4 min	0.0887305	-0.184867	5.4093	16.1442
MSMEG_0457	no	0-4 min	0.0891635	-0.278475	3.59099	16.9446
MSMEG_0458	no	0-4 min	0.0924121	-0.198567	5.03609	12.7035
MSMEG_0459	no	0-4 min	0.351812	-0.72395	1.38131	11.6628
MSMEG_0460	no	0-4 min	0.334283	-0.516783	1.93505	13.6392
MSMEG_0461	no	0-4 min	0.11636	-0.247783	4.03578	12.3822
MSMEG_0462	no	0-4 min	0.101357	-0.366492	2.72858	12.3608
MSMEG_0463	no	0-4 min	0.163493	-0.354783	2.81862	11.8569
MSMEG_0464	no	0-4 min	0.141658	-0.429125	2.33032	16.2866
MSMEG_0469	no	0-4 min	0.163564	-0.683425	1.46322	11.9389
MSMEG_0470	no	0-4 min	0.241114	-0.501992	1.99206	11.2619
MSMEG_0473	no	0-4 min	0.287181	-0.759117	1.31732	11.4132
MSMEG_0474	no	0-4 min	0.440121	-0.117208	8.53182	9.36357
MSMEG_0475	no	0-4 min	0.193772	-0.348908	2.86608	9.63457
MSMEG_0477	no	0-4 min	0.196385	-0.749158	1.33483	12.0309
MSMEG_0478	no	0-4 min	0.164069	-0.480033	2.08319	10.4421
MSMEG_0479	no	0-4 min	0.104053	-0.384033	2.60394	11.168
MSMEG_0481	no	0-4 min	0.449777	-0.427933	2.33681	10.2546
MSMEG_0482	no	0-4 min	0.121278	-0.32275	3.09837	10.9877
MSMEG_0483	no	0-4 min	0.10221	-0.1304	7.66871	10.0332
MSMEG_0484	no	0-4 min	0.0877819	-0.381417	2.6218	13.2355
MSMEG_0485	no	0-4 min	0.217152	-0.45075	2.21852	12.7706
MSMEG_0486	no	0-4 min	0.122577	-0.231092	4.32729	9.82583
MSMEG_0491	no	0-4 min	0.473421	-0.739233	1.35275	15.4622
MSMEG_0492	no	0-4 min	0.225045	-0.282008	3.54599	13.1965
MSMEG_0494	no	0-4 min	0.203774	-0.0671333	14.8957	12.7809
MSMEG_0497	no	0-4 min	0.164514	-0.395342	2.52946	9.92663
MSMEG_0499	Ambiguous treat as no	0-16 min	0.325963	-0.0905237	11.0468	9.8249
MSMEG_0500	no	0-4 min	0.13934	-0.289808	3.45056	12.6968
MSMEG_0502	no	0-4 min	0.259063	-0.3867	2.58598	12.3984
MSMEG_0503	no	0-4 min	0.229436	-0.385592	2.59342	12.6164
MSMEG_0504	no	0-4 min	0.0911637	-0.217017	4.60794	12.4756
MSMEG_0505	no	0-8 min	0.10623	-0.0990057	10.1004	12.4442
MSMEG_0506	no	0-4 min	0.235283	-0.2026	4.93583	11.4525
MSMEG_0507	no	0-8 min	0.2482	-0.0792362	12.6205	11.3571
MSMEG_0508	Ambiguous treat as no	0-8 min	0.263658	-0.0807043	12.3909	10.4812
MSMEG_0510	no	0-4 min	0.149754	-0.624175	1.60211	8.90283
MSMEG_0511	no	0-16 min	0.175634	-0.101543	9.84801	8.45387
MSMEG_0514	no	0-4 min	0.104171	-0.203283	4.91924	9.25457
MSMEG_0515	no	0-4 min	0.160953	-0.340342	2.93822	10.479
MSMEG_0516	Ambiguous treat as no	0-4 min	0.112962	-0.0327833	30.5033	9.74037
MSMEG_0517	no	0-4 min	0.20053	-0.09525	10.4987	9.27853
MSMEG_0518	no	0-4 min	0.276965	-0.292808	3.4152	10.7895
MSMEG_0520	no	0-4 min	0.0225366	-0.148067	6.75371	14.6698
MSMEG_0526	no	0-4 min	0.171728	-0.385658	2.59297	11.6198
MSMEG_0527	no	0-4 min	0.182839	-0.35785	2.79447	10.3437
MSMEG_0529	no	0-4 min	0.365899	-0.519825	1.92372	13.4221
MSMEG_0530	no	0-4 min	0.399724	-0.615058	1.62586	16.8195
MSMEG_0531	no	0-4 min	0.0705618	-0.253308	3.94776	15.651
MSMEG_0532	no	0-4 min	0.159101	-0.410992	2.43314	15.1428
MSMEG_0534	no	0-4 min	0.124197	-0.141942	7.04515	12.5343
MSMEG_0535	no	0-4 min	0.120258	-0.236017	4.23699	13.3857
MSMEG_0542	no	0-4 min	0.330687	-0.67815	1.4746	15.1698
MSMEG_0546	no	0-4 min	0.281684	-0.522767	1.9129	12.9713
MSMEG_0547	no	0-4 min	0.144003	-0.338408	2.95501	13.1575
MSMEG_0548	no	0-4 min	0.115313	-0.379458	2.63534	13.7476
MSMEG_0549	no	0-4 min	0.133438	-0.306142	3.26646	14.8131
MSMEG_0550	no	0-4 min	0.10295	-0.309208	3.23407	14.9476
MSMEG_0551	no	0-4 min	0.14464	-0.378733	2.64038	15.2186
MSMEG_0552	no	0-4 min	0.444974	-0.57425	1.7414	14.1808
MSMEG_0553	no	0-4 min	0.233903	-0.512542	1.95106	11.5988
MSMEG_0556	no	0-4 min	0.305899	-0.628767	1.59042	10.0391
MSMEG_0557	no	0-4 min	0.14696	-0.448217	2.23106	15.283
MSMEG_0558	no	0-4 min	0.115159	-0.272842	3.66513	16.7271
MSMEG_0559	no	0-4 min	0.0698705	-0.19715	5.07228	20.3767
MSMEG_0560	no	0-16 min	0.48063	-0.131202	7.62185	11.1327
MSMEG_0561	no	0-4 min	0.30611	-0.475425	2.10338	12.8408
MSMEG_0562	no	0-4 min	0.113723	-0.356792	2.80276	14.3953
MSMEG_0563	no	0-4 min	0.189309	-0.404725	2.47081	14.3111
MSMEG_0564	no	0-4 min	0.184486	-0.352225	2.83909	13.6738
MSMEG_0565	no	0-4 min	0.075462	-0.256008	3.90612	12.6893
MSMEG_0566	no	0-4 min	0.140651	-0.337217	2.96545	12.8644
MSMEG_0567	no	0-4 min	0.101378	-0.317575	3.14886	11.41
MSMEG_0568	no	0-4 min	0.214078	-0.267267	3.74158	9.70643
MSMEG_0569	no	0-4 min	0.403003	-0.582267	1.71743	10.0765
MSMEG_0575	no	0-4 min	0.266856	-0.459117	2.1781	14.4233
MSMEG_0576	no	0-4 min	0.265606	-0.402758	2.48288	13.6702
MSMEG_0578	no	0-4 min	0.422524	-0.569175	1.75693	10.5159
MSMEG_0579	no	0-4 min	0.0879698	-0.305442	3.27395	13.0602
MSMEG_0580	no	0-4 min	0.323839	-0.569417	1.75618	15.3597
MSMEG_0581	Ambiguous treat as no	0-4 min	0.235904	-0.0916667	10.9091	9.45707
MSMEG_0582	no	0-8 min	0.36502	-0.0973848	10.2685	9.86037
MSMEG_0585	no	0-16 min	0.352435	-0.167408	5.97343	10.8545
MSMEG_0588	no	0-4 min	0.134902	-0.2955	3.38409	11.6506
MSMEG_0589	no	0-4 min	0.0871355	-0.185658	5.38624	11.5542
MSMEG_0590	no	0-4 min	0.0549007	-0.14175	7.05467	11.7648
MSMEG_0591	no	0-16 min	0.058637	-0.0688258	14.5294	11.8845
MSMEG_0592	no	0-4 min	0.0661569	-0.273075	3.662	14.4872
MSMEG_0593	no	0-4 min	0.187164	-0.249342	4.01056	13.6859
MSMEG_0594	no	0-4 min	0.104679	-0.284775	3.51154	14.2224
MSMEG_0595	no	0-4 min	0.207586	-0.414758	2.41104	14.1827
MSMEG_0596	no	0-4 min	0.369374	-0.506975	1.97248	12.592
MSMEG_0598	no	0-4 min	0.478417	-0.56365	1.77415	13.6408
MSMEG_0599	no	0-4 min	0.138012	-0.476883	2.09695	13.5359
MSMEG_0600	no	0-4 min	0.297742	-0.527408	1.89606	13.8097
MSMEG_0601	no	0-4 min	0.227201	-0.538167	1.85816	13.9698
MSMEG_0603	no	0-4 min	0.0498684	-0.151975	6.58003	12.64
MSMEG_0604	no	0-4 min	0.166194	-0.2448	4.08497	12.3313
MSMEG_0605	no	0-4 min	0.131185	-0.291333	3.43249	13.6395
MSMEG_0606	no	0-4 min	0.270005	-0.473092	2.11376	13.2764
MSMEG_0607	no	0-4 min	0.179481	-0.631092	1.58456	13.0351
MSMEG_0610	no	0-4 min	0.405974	-0.432283	2.3133	10.1172
MSMEG_0612	no	0-4 min	0.101561	-0.301242	3.31959	14.7003
MSMEG_0613	no	0-4 min	0.310648	-0.652217	1.53323	12.0851
MSMEG_0614	no	0-4 min	0.173844	-0.462425	2.16251	14.2286
MSMEG_0615	no	0-4 min	0.0767778	-0.299067	3.34374	13.7755
MSMEG_0618	no	0-16 min	0.0701829	-0.0129529	77.2027	13.8313
MSMEG_0620	Ambiguous treat as no	0-32 min	0.196472	-0.0157424	63.5229	12.98
MSMEG_0622	Ambiguous treat as no	0-32 min	0.0947708	-0.016324	61.2594	13.8918
MSMEG_0623	no	0-32 min	0.0633507	-0.0258473	38.6888	13.9226
MSMEG_0624	no	0-32 min	0.0580544	-0.0186749	53.5478	13.4672
MSMEG_0625	no	0-4 min	0.190492	-0.404425	2.47265	13.7641
MSMEG_0626	no	0-32 min	0.0530581	-0.0246081	40.637	14.3452
MSMEG_0627	no	0-4 min	0.0766922	-0.236633	4.22595	14.3143
MSMEG_0628	no	0-4 min	0.262882	-0.524608	1.90618	16.1618
MSMEG_0632	no	0-4 min	0.198634	-0.6456	1.54895	13.7682
MSMEG_0633	no	0-4 min	0.186106	-0.39245	2.5481	13.4055
MSMEG_0634	no	0-16 min	0.357693	-0.146392	6.83097	13.3076
MSMEG_0635	no	0-4 min	0.362829	-0.825725	1.21106	14.7255
MSMEG_0636	no	0-4 min	0.144506	-0.385883	2.59146	15.9106
MSMEG_0638	no	0-4 min	0.217225	-0.4243	2.35682	16.4202
MSMEG_0639	no	0-4 min	0.0424686	-0.0995167	10.0486	17.4345
MSMEG_0640	no	0-4 min	0.0529116	-0.120517	8.29761	17.5635
MSMEG_0641	no	0-4 min	0.0662699	-0.172392	5.80074	18.044
MSMEG_0642	no	0-4 min	0.0717488	-0.202758	4.93198	18.2937
MSMEG_0643	no	0-4 min	0.0843711	-0.255358	3.91607	18.7332
MSMEG_0644	no	0-4 min	0.252118	-0.467208	2.14037	16.0887
MSMEG_0645	no	0-4 min	0.0852815	-0.237367	4.21289	18.0838
MSMEG_0646	no	0-4 min	0.385959	-0.176783	5.65664	9.73367
MSMEG_0647	no	0-4 min	0.201358	-0.184175	5.42962	10.112
MSMEG_0649	no	0-4 min	0.156359	-0.209033	4.78393	9.91777
MSMEG_0650	no	0-4 min	0.321933	-0.567908	1.76085	11.7921
MSMEG_0652	no	0-4 min	0.224216	-0.571425	1.75001	13.4969
MSMEG_0655	no	0-4 min	0.178482	-0.515858	1.93852	11.0363
MSMEG_0656	no	0-4 min	0.177625	-0.429658	2.32743	13.32
MSMEG_0660	no	0-4 min	0.402245	-0.471242	2.12205	10.8502
MSMEG_0661	no	0-4 min	0.236914	-0.271017	3.68981	12.9713
MSMEG_0662	no	0-4 min	0.0636692	-0.367292	2.72263	12.4117
MSMEG_0663	no	0-4 min	0.209946	-0.6178	1.61865	12.8706
MSMEG_0664	no	0-4 min	0.144308	-0.388492	2.57406	12.0791
MSMEG_0665	no	0-4 min	0.164592	-0.332483	3.00767	12.2838
MSMEG_0666	no	0-8 min	0.091241	-0.0622433	16.066	10.9475
MSMEG_0667	no	0-4 min	0.122044	-0.376608	2.65528	11.9408
MSMEG_0668	no	0-4 min	0.297192	-0.58345	1.71394	14.5265
MSMEG_0670	no	0-16 min	0.202673	-0.152825	6.54345	13.2232
MSMEG_0673	Ambiguous treat as no	0-4 min	0.0504923	-0.0745	13.4228	15.4656
MSMEG_0674	no	0-4 min	0.184933	-0.449633	2.22403	15.6556
MSMEG_0676	no	0-4 min	0.172779	-0.34955	2.86082	14.5608
MSMEG_0678	no	0-4 min	0.250817	-0.50355	1.9859	15.7499
MSMEG_0679	no	0-4 min	0.0993709	-0.272108	3.67501	15.0336
MSMEG_0680	no	0-4 min	0.251952	-0.437325	2.28663	11.954
MSMEG_0681	no	0-4 min	0.190846	-0.397283	2.5171	14.1114
MSMEG_0682	no	0-4 min	0.306164	-0.451333	2.21566	14.2159
MSMEG_0683	no	0-4 min	0.359679	-0.462042	2.16431	14.301
MSMEG_0687	no	0-4 min	0.103659	-0.303142	3.29879	13.7699
MSMEG_0689	no	0-4 min	0.0580148	-0.0879167	11.3744	14.5521
MSMEG_0690	no	0-4 min	0.0894703	-0.211558	4.72683	16.6133
MSMEG_0691	no	0-16 min	0.0701514	-0.0800079	12.4988	14.6989
MSMEG_0692	no	0-4 min	0.0717362	-0.220842	4.52813	16.6927
MSMEG_0693	no	0-4 min	0.0971053	-0.385833	2.59179	15.6056
MSMEG_0695	no	0-4 min	0.112988	-0.2833	3.52983	14.426
MSMEG_0698	no	0-4 min	0.0887047	-0.245617	4.07138	15.2121
MSMEG_0699	no	0-4 min	0.0802831	-0.193817	5.15952	13.5174
MSMEG_0700	no	0-4 min	0.0715603	-0.28135	3.55429	15.6069
MSMEG_0701	no	0-8 min	0.293695	-0.178423	5.60465	11.6798
MSMEG_0702	no	0-4 min	0.0701292	-0.202442	4.93969	17.0322
MSMEG_0703	no	0-4 min	0.224641	-0.487925	2.0495	14.81
MSMEG_0708	no	0-4 min	0.0962771	-0.268108	3.72984	14.7847
MSMEG_0709	no	0-16 min	0.0495664	-0.0346258	28.8802	18.0814
MSMEG_0710	no	0-32 min	0.0583405	-0.0369228	27.0835	17.7873
MSMEG_0711	no	0-4 min	0.0517926	-0.069275	14.4352	17.1982
MSMEG_0712	no	0-4 min	0.126528	-0.336458	2.97214	16.0181
MSMEG_0713	no	0-16 min	0.086708	-0.0764942	13.0729	15.8811
MSMEG_0716	no	0-4 min	0.350274	-0.491808	2.03331	10.8715
MSMEG_0718	no	0-32 min	0.342912	-0.0873695	11.4456	9.1582
MSMEG_0719	no	0-4 min	0.310608	-0.564908	1.7702	14.1834
MSMEG_0724	no	0-4 min	0.0708599	-0.226567	4.41371	14.8195
MSMEG_0725	no	0-4 min	0.171664	-0.399167	2.50522	12.9604
MSMEG_0726	no	0-4 min	0.0779608	-0.459892	2.17443	15.3025
MSMEG_0730	no	0-4 min	0.108283	-0.301975	3.31153	12.29
MSMEG_0731	no	0-4 min	0.119846	-0.237242	4.21511	12.9221
MSMEG_0732	no	0-4 min	0.0450325	-0.0973667	10.2705	14.5028
MSMEG_0733	no	0-4 min	0.0535854	-0.15	6.66667	13.0917
MSMEG_0734	no	0-4 min	0.102782	-0.299383	3.3402	13.2855
MSMEG_0736	no	0-4 min	0.444085	-0.745775	1.34089	17.1852
MSMEG_0737	no	0-4 min	0.160268	-0.424658	2.35483	16.2701
MSMEG_0738	no	0-4 min	0.0581943	-0.260867	3.83338	15.2361
MSMEG_0739	no	0-4 min	0.164724	-0.251408	3.97759	14.7844
MSMEG_0740	no	0-4 min	0.0914153	-0.223825	4.46778	14.9859
MSMEG_0741	no	0-4 min	0.0711535	-0.182383	5.48296	15.0625
MSMEG_0742	no	0-16 min	0.221429	-0.0991821	10.0825	13.6925
MSMEG_0743	no	0-4 min	0.170477	-0.380967	2.6249	14.8853
MSMEG_0744	no	0-4 min	0.266152	-0.408358	2.44883	11.0782
MSMEG_0746	no	0-4 min	0.1176	-0.384983	2.59752	11.0112
MSMEG_0747	no	0-8 min	0.156104	-0.247927	4.03344	10.2414
MSMEG_0750	no	0-4 min	0.446521	-0.667258	1.49867	16.2017
MSMEG_0752	no	0-4 min	0.350607	-0.661342	1.51208	12.959
MSMEG_0755	no	0-4 min	0.115376	-0.427775	2.33768	13.9364
MSMEG_0756	no	0-4 min	0.120589	-0.277792	3.59982	15.1088
MSMEG_0757	no	0-4 min	0.15073	-0.444258	2.25094	15.2289
MSMEG_0758	no	0-4 min	0.26471	-0.320375	3.12134	13.8985
MSMEG_0759	no	0-4 min	0.143376	-0.359933	2.77829	17.3378
MSMEG_0760	no	0-4 min	0.155903	-0.3562	2.80741	16.7474
MSMEG_0761	no	0-4 min	0.373259	-0.543017	1.84156	15.6769
MSMEG_0763	no	0-4 min	0.0620279	-0.101675	9.83526	14.585
MSMEG_0764	no	0-4 min	0.0699154	-0.195367	5.11858	14.9818
MSMEG_0765	no	0-4 min	0.242444	-0.414667	2.41158	14.4984
MSMEG_0766	no	0-4 min	0.0830836	-0.255233	3.91798	16.181
MSMEG_0767	no	0-4 min	0.099412	-0.321417	3.11123	15.6564
MSMEG_0768	no	0-4 min	0.088765	-0.269408	3.71184	17.2287
MSMEG_0769	no	0-4 min	0.0502655	-0.176508	5.66545	17.0258
MSMEG_0770	no	0-4 min	0.0639365	-0.121225	8.24912	17.8618
MSMEG_0771	no	0-4 min	0.0413109	-0.367283	2.72269	11.5449
MSMEG_0773	no	0-4 min	0.302648	-0.3458	2.89184	12.6757
MSMEG_0776	no	0-4 min	0.413708	-0.791967	1.26268	14.6482
MSMEG_0777	no	0-4 min	0.0633749	-0.208825	4.7887	16.3698
MSMEG_0778	no	0-16 min	0.155314	-0.123752	8.08067	11.1412
MSMEG_0779	no	0-32 min	0.178441	-0.0589509	16.9633	10.8555
MSMEG_0780	no	0-4 min	0.211337	-0.395317	2.52962	10.7092
MSMEG_0781	no	0-4 min	0.0302703	-0.0885167	11.2973	14.2081
MSMEG_0782	no	0-4 min	0.0582977	-0.204733	4.8844	15.2642
MSMEG_0783	no	0-4 min	0.0951289	-0.206267	4.84809	15.9509
MSMEG_0784	no	0-4 min	0.188481	-0.271233	3.68686	14.8681
MSMEG_0786	no	0-4 min	0.247946	-0.323417	3.09199	14.5802
MSMEG_0787	no	0-4 min	0.252754	-0.326825	3.05974	15.2675
MSMEG_0788	no	0-4 min	0.22147	-0.482217	2.07376	16.0032
MSMEG_0789	no	0-4 min	0.19347	-0.496908	2.01244	15.6035
MSMEG_0790	no	0-4 min	0.249388	-0.498833	2.00468	15.5981
MSMEG_0791	no	0-4 min	0.186609	-0.3939	2.53872	16.7956
MSMEG_0792	no	0-4 min	0.127723	-0.296883	3.36833	16.3503
MSMEG_0793	no	0-4 min	0.12263	-0.250075	3.9988	16.3708
MSMEG_0794	no	0-4 min	0.0934349	-0.26005	3.84541	15.5355
MSMEG_0795	no	0-4 min	0.103638	-0.255233	3.91798	15.528
MSMEG_0796	no	0-4 min	0.0964845	-0.247958	4.03294	14.8332
MSMEG_0798	no	0-4 min	0.116938	-0.477917	2.09241	12.8734
MSMEG_0799	no	0-4 min	0.393977	-0.43175	2.31616	12.9732
MSMEG_0800	no	0-4 min	0.340875	-0.2346	4.26257	11.8068
MSMEG_0801	no	0-4 min	0.217423	-0.592267	1.68843	15.4332
MSMEG_0802	no	0-4 min	0.204989	-0.4937	2.02552	13.309
MSMEG_0803	no	0-4 min	0.101628	-0.228225	4.38164	11.3112
MSMEG_0806	no	0-4 min	0.137234	-0.37335	2.67845	14.4014
MSMEG_0807	no	0-4 min	0.0986092	-0.388075	2.57682	14.0006
MSMEG_0808	no	0-4 min	0.285343	-0.259758	3.84973	11.2063
MSMEG_0809	no	0-4 min	0.0288506	-0.220883	4.52728	10.3313
MSMEG_0810	no	0-4 min	0.15863	-0.304	3.28947	13.1981
MSMEG_0811	no	0-4 min	0.197733	-0.423625	2.36058	11.1261
MSMEG_0812	no	0-4 min	0.115748	-0.366958	2.72511	13.04
MSMEG_0813	no	0-4 min	0.252822	-0.384683	2.59954	12.9167
MSMEG_0814	no	0-4 min	0.0217833	-0.161525	6.19099	16.0858
MSMEG_0815	no	0-4 min	0.20068	-0.416617	2.40029	14.9907
MSMEG_0816	no	0-4 min	0.0508288	-0.289717	3.45165	12.5765
MSMEG_0818	no	0-4 min	0.096741	-0.265867	3.76128	11.7091
MSMEG_0819	no	0-4 min	0.0805278	-0.21305	4.69373	11.9171
MSMEG_0821	no	0-32 min	0.319859	-0.0755272	13.2403	11.1187
MSMEG_0822	no	0-4 min	0.398792	-0.409875	2.43977	12.8443
MSMEG_0824	no	0-4 min	0.0922178	-0.236783	4.22327	16.3252
MSMEG_0825	no	0-4 min	0.0555214	-0.182367	5.48346	17.4332
MSMEG_0826	no	0-4 min	0.0793562	-0.294033	3.40097	17.1506
MSMEG_0827	no	0-4 min	0.0916361	-0.227325	4.39899	12.5131
MSMEG_0828	no	0-4 min	0.0625482	-0.10185	9.81836	14.0905
MSMEG_0829	no	0-4 min	0.383098	-0.490933	2.03694	14.4875
MSMEG_0830	no	0-4 min	0.141614	-0.3288	3.04136	16.0055
MSMEG_0832	no	0-4 min	0.115848	-0.336933	2.96795	16.6199
MSMEG_0835	no	0-4 min	0.153551	-0.39975	2.50156	17.0017
MSMEG_0836	no	0-4 min	0.099741	-0.26885	3.71955	17.0842
MSMEG_0837	no	0-4 min	0.187137	-0.443192	2.25636	15.809
MSMEG_0838	no	0-4 min	0.228014	-0.442392	2.26044	14.0719
MSMEG_0839	no	0-4 min	0.203647	-0.255225	3.91811	13.9201
MSMEG_0840	no	0-4 min	0.0620188	-0.239375	4.17755	16.1987
MSMEG_0842	no	0-4 min	0.185976	-0.135175	7.39782	15.0807
MSMEG_0844	no	0-4 min	0.0511242	-0.10725	9.32401	15.533
MSMEG_0845	no	0-4 min	0.0813741	-0.14335	6.97593	15.3037
MSMEG_0846	no	0-4 min	0.0469098	-0.173208	5.77339	15.9232
MSMEG_0847	no	0-4 min	0.0672855	-0.12545	7.9713	15.6748
MSMEG_0848	no	0-4 min	0.0589374	-0.195292	5.12055	16.1294
MSMEG_0849	no	0-4 min	0.240431	-0.539792	1.85257	14.2649
MSMEG_0850	no	0-4 min	0.124377	-0.267417	3.73948	13.582
MSMEG_0851	no	0-4 min	0.144989	-0.344642	2.90156	11.193
MSMEG_0852	no	0-4 min	0.277707	-0.335017	2.98493	12.1224
MSMEG_0854	no	0-4 min	0.389089	-0.499458	2.00217	13.232
MSMEG_0857	no	0-4 min	0.271489	-0.389658	2.56635	12.7749
MSMEG_0858	no	0-4 min	0.097488	-0.202567	4.93665	15.5107
MSMEG_0859	no	0-4 min	0.328941	-0.618908	1.61575	14.7743
MSMEG_0860	no	0-4 min	0.0563111	-0.2819	3.54736	16.214
MSMEG_0861	no	0-4 min	0.0766093	-0.226025	4.42429	16.9337
MSMEG_0862	no	0-4 min	0.0823399	-0.1816	5.50661	15.162
MSMEG_0863	no	0-4 min	0.109657	-0.269017	3.71724	15.6103
MSMEG_0864	no	0-4 min	0.0843568	-0.209308	4.77764	13.4014
MSMEG_0865	no	0-4 min	0.0609764	-0.1377	7.26216	12.8515
MSMEG_0866	no	0-4 min	0.361004	-0.611925	1.63419	17.5479
MSMEG_0867	no	0-4 min	0.149125	-0.41995	2.38124	15.2708
MSMEG_0868	no	0-4 min	0.142879	-0.222158	4.50129	8.40473
MSMEG_0870	no	0-4 min	0.0643769	-0.179842	5.56045	11.4689
MSMEG_0871	no	0-4 min	0.126475	-0.2567	3.8956	11.4845
MSMEG_0872	no	0-4 min	0.367786	-0.202767	4.93178	10.8984
MSMEG_0874	no	0-4 min	0.320648	-0.606125	1.64982	13.4474
MSMEG_0875	no	0-4 min	0.248836	-0.356942	2.80158	13.4051
MSMEG_0876	no	0-4 min	0.0740972	-0.232917	4.29338	14.3108
MSMEG_0877	no	0-4 min	0.172577	-0.273192	3.66043	14.1622
MSMEG_0878	no	0-4 min	0.128605	-0.339117	2.94884	14.6921
MSMEG_0880	no	0-4 min	0.04244	-0.0809	12.3609	20.3885
MSMEG_0881	no	0-8 min	0.167851	-0.112125	8.9186	11.876
MSMEG_0883	no	0-4 min	0.12657	-0.278875	3.58584	12.5303
MSMEG_0885	no	0-4 min	0.123515	-0.290608	3.44106	12.7247
MSMEG_0886	no	0-4 min	0.179724	-0.446942	2.23743	12.4867
MSMEG_0887	no	0-4 min	0.304103	-0.346375	2.88704	13.1341
MSMEG_0888	no	0-4 min	0.036083	-0.291942	3.42534	13.1115
MSMEG_0889	no	0-4 min	0.0729196	-0.2577	3.88048	13.8375
MSMEG_0894	no	0-4 min	0.283239	-0.551408	1.81354	11.6924
MSMEG_0895	no	0-4 min	0.43296	-0.716542	1.39559	15.0931
MSMEG_0896	no	0-4 min	0.170545	-0.347525	2.87749	14.1933
MSMEG_0897	no	0-4 min	0.0988333	-0.16335	6.12182	13.4598
MSMEG_0898	no	0-4 min	0.153649	-0.27345	3.65698	13.1541
MSMEG_0899	no	0-4 min	0.130938	-0.350317	2.85456	15.694
MSMEG_0900	no	0-4 min	0.148601	-0.330692	3.02396	12.7
MSMEG_0901	no	0-4 min	0.0717654	-0.277475	3.60393	14.8418
MSMEG_0902	no	0-4 min	0.322172	-0.271133	3.68822	12.2931
MSMEG_0903	no	0-4 min	0.174304	-0.385883	2.59146	17.0689
MSMEG_0904	no	0-4 min	0.154038	-0.32575	3.06984	16.5289
MSMEG_0905	no	0-4 min	0.32287	-0.671692	1.48878	14.1457
MSMEG_0906	no	0-4 min	0.380582	-0.583325	1.71431	15.45
MSMEG_0907	no	0-4 min	0.361919	-0.607708	1.64553	11.6742
MSMEG_0908	no	0-4 min	0.367974	-0.588308	1.69979	11.0882
MSMEG_0909	no	0-4 min	0.240918	-0.59755	1.6735	15.0282
MSMEG_0911	no	0-4 min	0.0548136	-0.139433	7.17189	16.1823
MSMEG_0912	no	0-4 min	0.0301161	-0.215567	4.63894	16.0815
MSMEG_0913	no	0-4 min	0.0648937	-0.179083	5.58399	19.5376
MSMEG_0914	no	0-4 min	0.161678	-0.364325	2.7448	13.2901
MSMEG_0915	no	0-4 min	0.307993	-0.637625	1.56832	15.4088
MSMEG_0917	no	0-4 min	0.122082	-0.276633	3.61489	15.3497
MSMEG_0918	no	0-4 min	0.0347066	-0.123033	8.12788	16.5614
MSMEG_0919	no	0-32 min	0.0487647	-0.0330115	30.2925	16.937
MSMEG_0921	no	0-4 min	0.179391	-0.51555	1.93968	16.0325
MSMEG_0922	no	0-4 min	0.149106	-0.400625	2.4961	15.3313
MSMEG_0923	no	0-4 min	0.189862	-0.502358	1.99061	16.0716
MSMEG_0924	no	0-4 min	0.265781	-0.487725	2.05034	15.0371
MSMEG_0925	no	0-4 min	0.148646	-0.364583	2.74286	12.8769
MSMEG_0926	no	0-4 min	0.316136	-0.454333	2.20103	14.9099
MSMEG_0927	no	0-4 min	0.236004	-0.456933	2.1885	14.8365
MSMEG_0928	no	0-4 min	0.0856957	-0.276733	3.61359	15.862
MSMEG_0929	no	0-4 min	0.215842	-0.434833	2.29973	16.7446
MSMEG_0930	no	0-16 min	0.31762	-0.163794	6.10522	14.479
MSMEG_0932	no	0-4 min	0.169766	-0.456233	2.19186	16.5639
MSMEG_0933	no	0-4 min	0.108693	-0.210067	4.76039	15.6315
MSMEG_0934	no	0-4 min	0.115209	-0.394792	2.53298	14.3997
MSMEG_0935	no	0-4 min	0.103264	-0.31515	3.17309	17.2971
MSMEG_0936	no	0-4 min	0.1194	-0.331667	3.01508	15.1669
MSMEG_0937	no	0-4 min	0.0865277	-0.370425	2.6996	14.3135
MSMEG_0939	no	0-4 min	0.145096	-0.370767	2.69711	16.9072
MSMEG_0940	no	0-4 min	0.127387	-0.373575	2.67684	16.3785
MSMEG_0941	no	0-4 min	0.18256	-0.378675	2.64079	15.7907
MSMEG_0942	no	0-4 min	0.194295	-0.323625	3.09	14.7383
MSMEG_0943	no	0-4 min	0.183202	-0.355675	2.81156	15.279
MSMEG_0944	no	0-4 min	0.214445	-0.426108	2.34682	18.6236
MSMEG_0945	no	0-4 min	0.270249	-0.442317	2.26082	19.6143
MSMEG_0946	no	0-4 min	0.264387	-0.519333	1.92555	18.1492
MSMEG_0947	no	0-4 min	0.167053	-0.37945	2.63539	15.9692
MSMEG_0948	no	0-4 min	0.343356	-0.628058	1.59221	16.7064
MSMEG_0949	no	0-4 min	0.30493	-0.48975	2.04186	15.0236
MSMEG_0950	no	0-4 min	0.323276	-0.532875	1.87661	12.3417
MSMEG_0951	no	0-4 min	0.374835	-0.708208	1.41201	16.1294
MSMEG_0952	no	0-4 min	0.113274	-0.3297	3.03306	18.0983
MSMEG_0953	no	0-4 min	0.107404	-0.322567	3.10013	17.8286
MSMEG_0954	no	0-4 min	0.0866212	-0.222825	4.48783	17.6371
MSMEG_0956	no	0-4 min	0.0901076	-0.1955	5.11509	16.9058
MSMEG_0957	no	0-4 min	0.148329	-0.146317	6.83449	15.7042
MSMEG_0958	no	0-4 min	0.107165	-0.224075	4.46279	15.7011
MSMEG_0959	no	0-4 min	0.204167	-0.445908	2.24261	15.0409
MSMEG_0960	no	0-4 min	0.200388	-0.385058	2.59701	15.0665
MSMEG_0964	no	0-4 min	0.304948	-0.410367	2.43685	14.3032
MSMEG_0965	no	0-4 min	0.0320168	-0.111975	8.93056	20.4508
MSMEG_0966	no	0-4 min	0.0585748	-0.260058	3.84529	12.7105
MSMEG_0968	no	0-4 min	0.100389	-0.182708	5.4732	11.9207
MSMEG_0969	no	0-4 min	0.110641	-0.191733	5.21558	16.0742
MSMEG_0970	no	0-4 min	0.100652	-0.170025	5.88149	15.8054
MSMEG_0971	no	0-4 min	0.129838	-0.202125	4.94743	15.926
MSMEG_0972	no	0-16 min	0.0719136	-0.0699287	14.3003	15.8326
MSMEG_0973	no	0-4 min	0.0762496	-0.0883667	11.3165	15.5886
MSMEG_0974	no	0-4 min	0.0909392	-0.2324	4.30293	16.0912
MSMEG_0975	no	0-4 min	0.121424	-0.216508	4.61876	15.1427
MSMEG_0977	no	0-4 min	0.282774	-0.485	2.06186	17.9572
MSMEG_0978	no	0-4 min	0.155076	-0.351642	2.8438	16.2096
MSMEG_0979	no	0-4 min	0.188136	-0.178675	5.59675	14.8356
MSMEG_0980	no	0-4 min	0.140166	-0.18415	5.43036	10.5349
MSMEG_0982	no	0-4 min	0.349623	-0.349825	2.85857	11.3405
MSMEG_0983	no	0-4 min	0.158731	-0.411	2.43309	14.1687
MSMEG_0984	no	0-4 min	0.43555	-0.337458	2.96333	11.1847
MSMEG_0985	no	0-4 min	0.253496	-0.544958	1.835	15.2505
MSMEG_0986	no	0-4 min	0.295932	-0.596225	1.67722	15.3544
MSMEG_0987	no	0-4 min	0.15011	-0.392992	2.54458	17.6422
MSMEG_0988	no	0-4 min	0.122221	-0.422308	2.36794	13.1714
MSMEG_0989	no	0-4 min	0.152742	-0.413358	2.41921	16.728
MSMEG_0990	no	0-4 min	0.163765	-0.3624	2.75938	16.1407
MSMEG_0991	no	0-4 min	0.181306	-0.336408	2.97258	14.0015
MSMEG_0993	no	0-4 min	0.122259	-0.225725	4.43017	13.5507
MSMEG_0994	no	0-4 min	0.139451	-0.283458	3.52786	13.6704
MSMEG_0995	no	0-16 min	0.0791238	-0.0606683	16.4831	12.2799
MSMEG_0996	no	0-4 min	0.191479	-0.173533	5.76258	11.032
MSMEG_0997	no	0-8 min	0.15028	-0.114959	8.69879	10.9159
MSMEG_0998	no	0-4 min	0.145429	-0.179942	5.55736	10.5465
MSMEG_0999	no	0-4 min	0.119169	-0.336633	2.97059	13.5041
MSMEG_1001	no	0-4 min	0.129914	-0.266425	3.7534	15.8355
MSMEG_1002	no	0-4 min	0.235607	-0.571875	1.74863	15.419
MSMEG_1003	no	0-4 min	0.207216	-0.480083	2.08297	13.3988
MSMEG_1005	no	0-4 min	0.294173	-0.307975	3.24702	11.293
MSMEG_1006	no	0-4 min	0.137039	-0.333383	2.99955	13.0569
MSMEG_1007	no	0-4 min	0.285316	-0.535492	1.86744	15.3317
MSMEG_1008	no	0-4 min	0.167639	-0.458767	2.17976	15.7494
MSMEG_1009	no	0-4 min	0.0832831	-0.252933	3.95361	11.88
MSMEG_1010	no	0-4 min	0.375331	-0.698542	1.43155	15.514
MSMEG_1011	no	0-4 min	0.0920674	-0.264158	3.78561	15.7321
MSMEG_1012	no	0-4 min	0.0441604	-0.176017	5.68128	12.4994
MSMEG_1013	no	0-4 min	0.0794074	-0.348742	2.86745	13.2684
MSMEG_1014	no	0-4 min	0.0790131	-0.373225	2.67935	14.0546
MSMEG_1015	no	0-4 min	0.109384	-0.392983	2.54464	15.5521
MSMEG_1016	no	0-4 min	0.0402847	-0.313967	3.18505	11.9388
MSMEG_1017	no	0-4 min	0.0926519	-0.217142	4.60529	19.4027
MSMEG_1019	no	0-4 min	0.100504	-0.123633	8.08843	19.0234
MSMEG_1023	no	0-4 min	0.145386	-0.418325	2.39049	13.1513
MSMEG_1024	no	0-4 min	0.220266	-0.486967	2.05353	12.6102
MSMEG_1026	no	0-4 min	0.302129	-0.46715	2.14064	13.5516
MSMEG_1027	no	0-4 min	0.122767	-0.268117	3.72972	12.318
MSMEG_1028	no	0-4 min	0.0890028	-0.197758	5.05668	19.0627
MSMEG_1029	no	0-4 min	0.325802	-0.586967	1.70367	16.2511
MSMEG_1030	no	0-4 min	0.233738	-0.436125	2.29292	14.9038
MSMEG_1031	no	0-4 min	0.189766	-0.313508	3.18971	14.9056
MSMEG_1032	no	0-4 min	0.185123	-0.35665	2.80387	15.3542
MSMEG_1033	no	0-4 min	0.160367	-0.405083	2.46863	17.6438
MSMEG_1034	no	0-4 min	0.134229	-0.320525	3.11988	16.0287
MSMEG_1035	no	0-4 min	0.123132	-0.276708	3.61391	14.6032
MSMEG_1037	no	0-4 min	0.0641078	-0.169242	5.90871	16.9101
MSMEG_1038	no	0-4 min	0.152368	-0.476367	2.09922	16.5367
MSMEG_1039	no	0-4 min	0.182976	-0.349867	2.85823	15.571
MSMEG_1041	no	0-4 min	0.128954	-0.220375	4.53772	17.9378
MSMEG_1042	no	0-4 min	0.271696	-0.528342	1.89271	17.5267
MSMEG_1043	no	0-4 min	0.47099	-0.560858	1.78298	11.6603
MSMEG_1045	no	0-4 min	0.158643	-0.318542	3.13931	13.0885
MSMEG_1046	no	0-4 min	0.0895404	-0.302958	3.30078	16.5289
MSMEG_1047	no	0-4 min	0.180673	-0.395267	2.52994	15.8154
MSMEG_1048	no	0-4 min	0.217629	-0.363158	2.75362	15.321
MSMEG_1049	no	0-4 min	0.073716	-0.238725	4.18892	16.2385
MSMEG_1050	no	0-4 min	0.100778	-0.2543	3.93236	15.7355
MSMEG_1051	no	0-4 min	0.193299	-0.3458	2.89184	16.0499
MSMEG_1052	no	0-4 min	0.0446767	-0.118258	8.45606	16.8656
MSMEG_1053	no	0-4 min	0.0912149	-0.270733	3.69367	16.8949
MSMEG_1055	no	0-4 min	0.352273	-0.669883	1.4928	16.3322
MSMEG_1058	no	0-4 min	0.239077	-0.590358	1.69389	15.484
MSMEG_1059	no	0-4 min	0.21391	-0.486967	2.05353	14.1355
MSMEG_1060	no	0-4 min	0.184393	-0.454258	2.20139	16.7281
MSMEG_1061	no	0-4 min	0.434897	-0.665767	1.50203	14.9085
MSMEG_1062	no	0-4 min	0.213468	-0.329783	3.03229	14.9219
MSMEG_1063	no	0-4 min	0.258238	-0.427525	2.33904	14.7532
MSMEG_1064	no	0-4 min	0.150984	-0.329292	3.03682	16.3769
MSMEG_1065	no	0-4 min	0.206889	-0.425367	2.35091	15.698
MSMEG_1066	no	0-4 min	0.194505	-0.428392	2.33431	16.2246
MSMEG_1067	no	0-4 min	0.495008	-0.637792	1.56791	13.7547
MSMEG_1068	no	0-4 min	0.162605	-0.294242	3.39857	13.8655
MSMEG_1069	no	0-4 min	0.124203	-0.206383	4.84535	10.3883
MSMEG_1070	no	0-4 min	0.153662	-0.313375	3.19107	10.3106
MSMEG_1071	no	0-4 min	0.243972	-0.2609	3.83289	10.1603
MSMEG_1072	no	0-4 min	0.202249	-0.434608	2.30092	10.5594
MSMEG_1073	no	0-4 min	0.208989	-0.396583	2.52154	15.0461
MSMEG_1074	no	0-4 min	0.299525	-0.535025	1.86907	13.9097
MSMEG_1075	no	0-4 min	0.116968	-0.286042	3.49599	14.4335
MSMEG_1077	no	0-4 min	0.062848	-0.185175	5.4003	16.6334
MSMEG_1078	no	0-4 min	0.10659	-0.302525	3.30551	14.6558
MSMEG_1080	no	0-4 min	0.145328	-0.36785	2.7185	9.95123
MSMEG_1082	no	0-16 min	0.15613	-0.0778362	12.8475	10.7965
MSMEG_1086	no	0-4 min	0.0646885	-0.295267	3.38677	10.7581
MSMEG_1088	no	0-4 min	0.0712948	-0.2111	4.73709	10.1752
MSMEG_1089	no	0-4 min	0.153791	-0.185475	5.39156	12.2834
MSMEG_1090	no	0-4 min	0.0230352	-0.127992	7.81301	12.464
MSMEG_1091	no	0-4 min	0.089339	-0.17365	5.75871	12.6469
MSMEG_1093	no	0-8 min	0.188206	-0.123258	8.11306	11.3437
MSMEG_1095	Ambiguous treat as no	0-8 min	0.199548	-0.0545271	18.3395	10.5715
MSMEG_1096	no	0-4 min	0.124432	-0.158108	6.32478	9.9692
MSMEG_1098	no	0-4 min	0.125515	-0.22315	4.48129	11.6296
MSMEG_1099	no	0-4 min	0.0653277	-0.185308	5.39641	13.2017
MSMEG_1100	no	0-16 min	0.0965151	-0.157918	6.3324	12.7839
MSMEG_1101	no	0-4 min	0.179872	-0.320208	3.12297	10.1922
MSMEG_1102	no	0-4 min	0.111191	-0.406483	2.46013	11.7431
MSMEG_1103	no	0-4 min	0.154716	-0.344275	2.90465	15.0727
MSMEG_1104	no	0-4 min	0.11662	-0.108542	9.21305	10.5537
MSMEG_1106	no	0-4 min	0.0832152	-0.326383	3.06388	12.182
MSMEG_1107	no	0-4 min	0.128074	-0.318658	3.13816	10.8641
MSMEG_1108	no	0-4 min	0.227187	-0.3958	2.52653	14.9953
MSMEG_1109	no	0-4 min	0.12686	-0.305975	3.26824	16.014
MSMEG_1110	no	0-4 min	0.148535	-0.332025	3.01182	14.6942
MSMEG_1111	no	0-4 min	0.345638	-0.521458	1.9177	13.6576
MSMEG_1112	no	0-4 min	0.0863448	-0.234925	4.25668	12.0503
MSMEG_1113	Ambiguous treat as no	0-4 min	0.200376	-0.114858	8.70638	11.0424
MSMEG_1114	no	0-4 min	0.125502	-0.289975	3.44857	13.3231
MSMEG_1115	no	0-4 min	0.472916	-0.650575	1.5371	14.1658
MSMEG_1116	no	0-4 min	0.383398	-0.4889	2.04541	11.3032
MSMEG_1117	no	0-4 min	0.158944	-0.335708	2.97878	13.1703
MSMEG_1118	no	0-4 min	0.0487855	-0.280175	3.5692	13.0487
MSMEG_1119	no	0-16 min	0.0866295	-0.07514	13.3085	13.1286
MSMEG_1120	no	0-4 min	0.116801	-0.386025	2.59051	11.932
MSMEG_1121	no	0-4 min	0.180252	-0.412117	2.4265	11.8416
MSMEG_1123	no	0-4 min	0.108908	-0.278133	3.5954	14.572
MSMEG_1125	no	0-4 min	0.254348	-0.394908	2.53223	11.9726
MSMEG_1126	no	0-4 min	0.283635	-0.453517	2.20499	12.1314
MSMEG_1127	no	0-4 min	0.0567966	-0.150308	6.65299	12.8959
MSMEG_1128	Ambiguous treat as no	0-4 min	0.0803561	-0.0795417	12.572	12.6701
MSMEG_1130	no	0-4 min	0.357454	-0.590358	1.69389	15.9976
MSMEG_1132	no	0-4 min	0.248714	-0.487233	2.0524	14.218
MSMEG_1133	no	0-4 min	0.156942	-0.393308	2.54253	16.3786
MSMEG_1134	no	0-4 min	0.187475	-0.357825	2.79466	15.5515
MSMEG_1136	no	0-4 min	0.301553	-0.508367	1.96708	15.767
MSMEG_1137	no	0-4 min	0.271257	-0.384725	2.59926	10.0698
MSMEG_1138	no	0-4 min	0.231544	-0.3458	2.89184	10.6973
MSMEG_1140	no	0-4 min	0.269138	-0.395717	2.52706	12.8078
MSMEG_1141	no	0-4 min	0.150184	-0.249533	4.00748	13.0483
MSMEG_1142	no	0-8 min	0.115423	-0.125979	7.93783	12.8089
MSMEG_1143	no	0-4 min	0.10598	-0.251908	3.9697	12.7726
MSMEG_1144	no	0-4 min	0.0794523	-0.162183	6.16586	12.747
MSMEG_1145	no	0-4 min	0.0603618	-0.142883	6.99872	12.6023
MSMEG_1146	no	0-4 min	0.0557916	-0.171817	5.82016	12.5783
MSMEG_1147	no	0-4 min	0.0693017	-0.118883	8.41161	12.2534
MSMEG_1148	no	0-4 min	0.122372	-0.1327	7.5358	11.8915
MSMEG_1149	no	0-4 min	0.0562863	-0.112733	8.87049	11.4074
MSMEG_1151	no	0-4 min	0.147543	-0.466358	2.14427	14.951
MSMEG_1152	no	0-4 min	0.0328827	-0.145108	6.8914	11.6176
MSMEG_1153	no	0-4 min	0.0375869	-0.175092	5.71129	11.4983
MSMEG_1154	no	0-4 min	0.0244784	-0.0806667	12.3967	11.576
MSMEG_1155	no	0-4 min	0.0943032	-0.15305	6.53381	11.5355
MSMEG_1156	no	0-4 min	0.0767764	-0.14275	7.00525	11.7145
MSMEG_1157	no	0-4 min	0.10541	-0.026825	37.2787	10.8569
MSMEG_1158	no	0-4 min	0.103371	-0.083775	11.9367	10.7625
MSMEG_1159	no	0-4 min	0.0948702	-0.222042	4.50366	10.3562
MSMEG_1160	Ambiguous treat as no	0-8 min	0.467954	-0.045211	22.1185	8.5538
MSMEG_1165	no	0-4 min	0.0690305	-0.209583	4.77137	16.3174
MSMEG_1167	no	0-4 min	0.410255	-0.5579	1.79244	13.5676
MSMEG_1169	no	0-4 min	0.144541	-0.353292	2.83052	12.9648
MSMEG_1171	no	0-4 min	0.274181	-0.426592	2.34416	12.4021
MSMEG_1172	no	0-4 min	0.208274	-0.431233	2.31893	13.0836
MSMEG_1173	no	0-4 min	0.331797	-0.464383	2.15339	14.4352
MSMEG_1174	no	0-4 min	0.0605661	-0.137517	7.27185	12.1658
MSMEG_1176	no	0-4 min	0.330928	-0.57735	1.73205	14.0464
MSMEG_1178	no	0-4 min	0.0908333	-0.261317	3.82677	14.5479
MSMEG_1179	no	0-4 min	0.0760867	-0.243767	4.10228	13.1979
MSMEG_1180	no	0-4 min	0.0730618	-0.206442	4.84398	12.9578
MSMEG_1181	no	0-4 min	0.10898	-0.152483	6.55809	12.9254
MSMEG_1182	no	0-4 min	0.0446585	-0.109725	9.11369	12.6405
MSMEG_1184	no	0-4 min	0.184786	-0.292108	3.42339	12.4185
MSMEG_1185	no	0-4 min	0.33537	-0.431967	2.31499	12.8399
MSMEG_1186	no	0-4 min	0.365296	-0.371525	2.69161	10.1081
MSMEG_1187	no	0-4 min	0.0872888	-0.091725	10.9022	10.1555
MSMEG_1188	no	0-4 min	0.0853871	-0.271308	3.68584	15.1577
MSMEG_1189	no	0-4 min	0.114745	-0.2976	3.36022	14.9284
MSMEG_1190	no	0-4 min	0.318364	-0.550425	1.81678	11.5471
MSMEG_1191	no	0-4 min	0.306077	-0.359383	2.78254	13.7265
MSMEG_1193	no	0-4 min	0.0237539	-0.101892	9.81435	14.8177
MSMEG_1194	no	0-4 min	0.277923	-0.444958	2.2474	13.7308
MSMEG_1195	no	0-4 min	0.318668	-0.593417	1.68516	15.6523
MSMEG_1196	no	0-4 min	0.169192	-0.4262	2.34632	12.658
MSMEG_1199	no	0-4 min	0.158772	-0.233775	4.27762	13.8699
MSMEG_1204	no	0-4 min	0.272328	-0.558183	1.79153	13.654
MSMEG_1206	Ambiguous treat as no	0-4 min	0.165825	-0.194783	5.13391	13.9768
MSMEG_1207	no	0-32 min	0.321261	-0.0386458	25.876	10.4113
MSMEG_1209	no	0-4 min	0.3004	-0.426958	2.34215	11.3911
MSMEG_1210	no	0-4 min	0.475671	-0.619383	1.61451	13.5563
MSMEG_1211	no	0-4 min	0.250416	-0.442583	2.25946	14.8458
MSMEG_1212	no	0-4 min	0.0277585	-0.1325	7.54717	13.4391
MSMEG_1213	no	0-8 min	0.0767585	-0.107227	9.32604	13.2542
MSMEG_1214	no	0-4 min	0.0317575	-0.212958	4.69575	12.0977
MSMEG_1215	no	0-4 min	0.424028	-0.631125	1.58447	14.1738
MSMEG_1216	no	0-4 min	0.149499	-0.109175	9.15961	10.1097
MSMEG_1217	no	0-4 min	0.133743	-0.350592	2.85232	10.8689
MSMEG_1219	Ambiguous treat as no	0-16 min	0.0855826	-0.0763758	13.0931	10.57
MSMEG_1220	no	0-4 min	0.0265643	-0.251608	3.97443	12.6789
MSMEG_1221	no	0-4 min	0.412162	-0.418725	2.3882	10.8449
MSMEG_1222	no	0-4 min	0.211492	-0.39155	2.55395	12.9622
MSMEG_1225	no	0-4 min	0.201854	-0.303967	3.28983	13.7208
MSMEG_1226	no	0-16 min	0.113653	-0.1056	9.4697	12.7421
MSMEG_1229	no	0-4 min	0.131422	-0.259267	3.85703	11.9121
MSMEG_1235	no	0-4 min	0.066018	-0.250217	3.99654	10.5615
MSMEG_1236	Ambiguous treat as no	0-16 min	0.0728316	-0.0887142	11.2722	13.906
MSMEG_1237	no	0-4 min	0.183886	-0.409333	2.443	12.3088
MSMEG_1238	no	0-4 min	0.121971	-0.317058	3.15399	13.7673
MSMEG_1240	no	0-4 min	0.142003	-0.431533	2.31732	12.123
MSMEG_1241	no	0-4 min	0.135392	-0.127342	7.85289	10.9841
MSMEG_1242	no	0-4 min	0.146527	-0.323325	3.09286	16.7205
MSMEG_1243	no	0-4 min	0.188584	-0.28125	3.55556	16.4187
MSMEG_1244	Ambiguous treat as no	0-4 min	0.0860001	-0.1079	9.26784	16.1006
MSMEG_1247	no	0-4 min	0.0458586	-0.164283	6.08704	15.8526
MSMEG_1251	no	0-4 min	0.251285	-0.440225	2.27157	14.1746
MSMEG_1252	no	0-4 min	0.0811874	-0.160667	6.22407	13.8735
MSMEG_1253	no	0-4 min	0.0336683	-0.0909583	10.994	13.0749
MSMEG_1254	no	0-4 min	0.0361695	-0.23545	4.24719	13.9866
MSMEG_1255	no	0-4 min	0.0735963	-0.237392	4.21245	14.3215
MSMEG_1256	no	0-4 min	0.216311	-0.305142	3.27717	13.8799
MSMEG_1257	no	0-4 min	0.279886	-0.561967	1.77946	15.3791
MSMEG_1258	no	0-4 min	0.289326	-0.483025	2.07029	13.537
MSMEG_1259	no	0-4 min	0.190238	-0.2082	4.80307	11.3671
MSMEG_1260	no	0-4 min	0.487127	-0.629042	1.58972	14.6668
MSMEG_1262	no	0-4 min	0.209481	-0.677975	1.47498	12.7876
MSMEG_1264	no	0-4 min	0.0991341	-0.251558	3.97522	12.1681
MSMEG_1266	no	0-4 min	0.154809	-0.32005	3.12451	12.2683
MSMEG_1268	no	0-4 min	0.372567	-0.688458	1.45252	15.1801
MSMEG_1269	no	0-4 min	0.434921	-0.489658	2.04224	12.9231
MSMEG_1270	no	0-4 min	0.256278	-0.606308	1.64933	12.6709
MSMEG_1271	no	0-4 min	0.432256	-0.426108	2.34682	12.2293
MSMEG_1272	no	0-4 min	0.153316	-0.411892	2.42782	13.8202
MSMEG_1275	no	0-4 min	0.301925	-0.460742	2.17041	12.5843
MSMEG_1277	no	0-4 min	0.481648	-0.68605	1.45762	14.1102
MSMEG_1278	no	0-4 min	0.411756	-0.689433	1.45047	14.9441
MSMEG_1279	no	0-4 min	0.076619	-0.306533	3.26229	14.7893
MSMEG_1280	no	0-4 min	0.128179	-0.308092	3.24579	14.2846
MSMEG_1281	no	0-4 min	0.131504	-0.197275	5.06907	13.6867
MSMEG_1282	Ambiguous treat as no	0-4 min	0.128624	-0.108158	9.2457	12.2497
MSMEG_1283	no	0-4 min	0.174465	-0.375258	2.66483	13.4527
MSMEG_1284	no	0-4 min	0.107783	-0.522117	1.91528	13.8009
MSMEG_1285	no	0-4 min	0.124248	-0.325483	3.07235	15.1389
MSMEG_1286	no	0-4 min	0.172026	-0.26165	3.8219	12.5085
MSMEG_1287	no	0-4 min	0.146659	-0.265958	3.75999	12.2705
MSMEG_1288	no	0-4 min	0.305559	-0.4171	2.39751	11.7227
MSMEG_1289	no	0-4 min	0.217968	-0.5044	1.98255	12.2159
MSMEG_1290	no	0-32 min	0.476874	-0.0616584	16.2184	9.32487
MSMEG_1291	no	0-4 min	0.068891	-0.182783	5.47096	12.966
MSMEG_1292	no	0-4 min	0.135189	-0.320025	3.12476	13.2076
MSMEG_1293	no	0-4 min	0.126351	-0.193942	5.15619	12.3733
MSMEG_1294	no	0-8 min	0.227591	-0.0999748	10.0025	11.502
MSMEG_1295	no	0-4 min	0.252516	-0.3522	2.8393	13.2562
MSMEG_1296	no	0-4 min	0.102382	-0.306558	3.26202	13.3223
MSMEG_1297	no	0-4 min	0.0809235	-0.237433	4.21171	12.5413
MSMEG_1298	no	0-4 min	0.154449	-0.320183	3.12321	12.202
MSMEG_1299	no	0-4 min	0.347452	-0.199567	5.01086	11.0089
MSMEG_1303	no	0-4 min	0.0958148	-0.366642	2.72746	11.9997
MSMEG_1305	no	0-4 min	0.424433	-0.644583	1.55139	14.3213
MSMEG_1306	no	0-4 min	0.212419	-0.331558	3.01606	8.78973
MSMEG_1310	no	0-4 min	0.252714	-0.466833	2.14209	12.4315
MSMEG_1311	no	0-4 min	0.120216	-0.36665	2.7274	14.1337
MSMEG_1312	no	0-4 min	0.106993	-0.419117	2.38597	11.4545
MSMEG_1313	no	0-4 min	0.193663	-0.299733	3.3363	12.6319
MSMEG_1314	no	0-4 min	0.389391	-0.687	1.4556	11.8179
MSMEG_1315	no	0-4 min	0.165562	-0.193442	5.16952	11.2793
MSMEG_1316	no	0-4 min	0.374822	-0.653058	1.53126	15.5328
MSMEG_1317	no	0-4 min	0.389751	-0.56085	1.78301	14.3499
MSMEG_1318	no	0-4 min	0.127264	-0.165292	6.04991	11.2925
MSMEG_1319	no	0-4 min	0.329661	-0.383183	2.60972	10.2388
MSMEG_1320	no	0-4 min	0.214777	-0.28735	3.48008	9.30353
MSMEG_1322	no	0-4 min	0.21424	-0.533883	1.87307	14.7327
MSMEG_1323	no	0-4 min	0.247103	-0.732092	1.36595	13.5885
MSMEG_1325	no	0-4 min	0.0502893	-0.070425	14.1995	13.9014
MSMEG_1327	no	0-4 min	0.0406992	-0.107058	9.3407	14.2355
MSMEG_1328	no	0-4 min	0.0918902	-0.223242	4.47945	14.491
MSMEG_1329	no	0-4 min	0.408506	-0.393817	2.53925	13.3031
MSMEG_1330	no	0-4 min	0.166518	-0.384925	2.59791	15.1873
MSMEG_1331	no	0-4 min	0.416078	-0.547433	1.82671	14.6626
MSMEG_1332	no	0-4 min	0.26384	-0.524983	1.90482	13.9999
MSMEG_1333	no	0-4 min	0.425767	-0.729792	1.37025	12.9245
MSMEG_1335	no	0-8 min	0.206825	-0.129836	7.70201	12.2994
MSMEG_1336	no	0-4 min	0.0978954	-0.1921	5.20562	12.3497
MSMEG_1341	no	0-4 min	0.238736	-0.545967	1.83161	19.2857
MSMEG_1344	no	0-4 min	0.127715	-0.317608	3.14853	18.1195
[truncated: 4,188 more rows]
