# Supplementary material for: Mycobacterial RNase E cleaves with a distinct sequence preference and controls the degradation rates of most Mycolicibacterium smegmatis mRNAs
Source: J Biol Chem. 2023 Oct 5;299(11):105312. doi: 10.1016/j.jbc.2023.105312 (PMC10641625; doi:10.1016/j.jbc.2023.105312)
Supplement: Table S2 [file mmc2.xlsx]

## Sheet: genes in both plus minus atc
Table S2. Analysis of changes in mRNA half-life and abundance upon rne knockdown in M. smegmatis. Genes with medium or high-confidence half-lives measured in the repressible rne strain in both the presence (rne knockdown) and absence (control condition) of ATc are shown. Abundance was measured by summation of RNAseq coverage followed by normalization as described in the materials and methods, and…
Gene	Uniprot annotation	Leader status	Half-life plus ATc (knockdown condition)	Log2 half-life plus ATc (knockdown condition)	Log2 normalized abundance at time zero (pre-RIF), plus ATc (knockdown condition)	Half-life no ATc (control condition)	log2 half-life no ATc (control condition)	Log2 normalized abundance at time zero (pre-RIF), No ATc (control condition)	Fold-change half-life upon rne knockdown	log2 fold change half-life upon rne knockdown	log2 fold change abundance upon rne knockdown	Expected log2 fold change abundance for trend y=0.235x + 0.6406	Difference between observed and expected log2 fold change abundance	Leadered genes probability the first 5 nt of the transcript are unpaired when the first 20 nt of the transcript are allowed to fold	Leaderless genes probability the first 5 nt of the transcript are unpaired when the first 20 nt of the transcript are allowed to fold	Leadered genes mfe of folding first 20 nt of transcript	leaderless genes mfe of folding first 20 nt of transcript
MSMEG_0001	Beta sliding clamp	leadered	2.88164	1.52689	17.4325	0.741043	-0.432372	16.1636	3.88862	1.95926	1.26893	1.10103	0.167907	0.256952	#N/A	-1.9	#N/A
MSMEG_0002	6-phosphogluconate dehydrogenase, decarboxylating	Unknown, unclear, or operon	4.08413	2.03003	17.2507	1.04046	0.0572273	16.0848	3.9253	1.9728	1.16583	1.10421	0.0616247	#N/A	#N/A	#N/A	#N/A
MSMEG_0003	DNA replication and repair protein RecF	Unknown, unclear, or operon	4.19492	2.06864	16.5397	0.620972	-0.6874	15.1802	6.75542	2.75604	1.35957	1.28827	0.0712962	#N/A	#N/A	#N/A	#N/A
MSMEG_0005	DNA gyrase subunit B	leadered	4.78431	2.25831	17.9821	1.732	0.79244	16.4029	2.7623	1.46587	1.57923	0.985079	0.594154	0.903627	#N/A	-3.3	#N/A
MSMEG_0006	DNA gyrase subunit A	Unknown, unclear, or operon	9.65406	3.27114	17.1933	1.2696	0.344378	15.751	7.604	2.92676	1.44227	1.32839	0.113878	#N/A	#N/A	#N/A	#N/A
MSMEG_0007	DUF3566 domain-containing protein	leadered	7.88488	2.97909	16.8736	1.21659	0.282842	15.3962	6.48114	2.69625	1.4774	1.27422	0.203182	0.00282707	#N/A	-5.1	#N/A
MSMEG_0011	FAD-binding 9, siderophore-interacting	Unknown, unclear, or operon	1.3451	0.427709	15.74	0.660464	-0.598449	15.1029	2.03659	1.02616	0.6371	0.881747	-0.244647	#N/A	#N/A	#N/A	#N/A
MSMEG_0012	Ferric enterobactin transport system permease protein FepD	Unknown, unclear, or operon	5.08971	2.34758	13.4767	0.741376	-0.431722	11.8713	6.86521	2.7793	1.60547	1.29374	0.31173	#N/A	#N/A	#N/A	#N/A
MSMEG_0014	Formyl transferase	Unknown, unclear, or operon	1.49514	0.580281	13.7285	0.666193	-0.585988	12.3085	2.24431	1.16627	1.41993	0.914673	0.50526	#N/A	#N/A	#N/A	#N/A
MSMEG_0015	Ferric enterobactin transport ATP-binding protein FepC	leadered	2.16243	1.11266	12.6165	2.22428	1.15334	11.7377	0.972195	-0.0406828	0.878833	0.63104	0.247794	0.800051	#N/A	-2.4	#N/A
MSMEG_0016	Conserved domain protein	leadered	2.06971	1.04943	14.5171	0.475571	-1.07227	12.3921	4.35206	2.1217	2.12493	1.1392	0.985734	0.195302	#N/A	-0.5	#N/A
MSMEG_0017	ABC transporter, permease/ATP-binding protein	Unknown, unclear, or operon	3.40657	1.76832	13.0395	0.806137	-0.310902	10.9155	4.2258	2.07922	2.12403	1.12922	0.994816	#N/A	#N/A	#N/A	#N/A
MSMEG_0020	Periplasmic binding protein	leadered	6.82672	2.77119	14.8218	0.928099	-0.10765	13.6296	7.35559	2.87884	1.19217	1.31713	-0.124961	0.0238031	#N/A	-2.5	#N/A
MSMEG_0021	Aspartate 1-decarboxylase	leadered	2.95763	1.56444	13.528	0.899496	-0.152811	12.3573	3.2881	1.71725	1.17073	1.04415	0.126579	0.194607	#N/A	-5.6	#N/A
MSMEG_0022	L-lysine N6-monooxygenase MbtG	Unknown, unclear, or operon	4.23131	2.0811	13.1602	0.977742	-0.0324737	12.1127	4.32763	2.11358	1.0475	1.13729	-0.089791	#N/A	#N/A	#N/A	#N/A
MSMEG_0023	Cell wall synthesis protein CwsA	leadered	3.42046	1.77419	15.0334	1.76554	0.820107	14.7702	1.93735	0.954084	0.263267	0.86481	-0.601543	0.41802	#N/A	-2	#N/A
MSMEG_0025	Uncharacterized protein	Unknown, unclear, or operon	2.17754	1.1227	15.2767	0.811304	-0.301685	14.7996	2.684	1.42439	0.4771	0.975331	-0.498231	#N/A	#N/A	#N/A	#N/A
MSMEG_0026	Cell division protein CrgA	leadered	1.53535	0.618569	15.9172	0.74308	-0.42841	15.6615	2.0662	1.04698	0.255733	0.88664	-0.630907	0.97039	#N/A	0	#N/A
MSMEG_0027	Uncharacterized protein	leadered	1.63666	0.710756	13.5569	0.832247	-0.264917	12.9367	1.96656	0.975672	0.620167	0.869883	-0.249716	0.889751	#N/A	-1.7	#N/A
MSMEG_0028	Serine/threonine-protein kinase PknB	leadered	10.1643	3.34544	16.3642	1.2873	0.364343	15.4769	7.89588	2.9811	0.887267	1.34116	-0.453892	8.91696e-05	#N/A	-6	#N/A
MSMEG_0030	Non-specific serine/threonine protein kinase	leadered	5.78955	2.53345	16.6549	1.31916	0.399617	15.4302	4.38882	2.13383	1.22473	1.14205	0.0826823	0.0175461	#N/A	-3.7	#N/A
MSMEG_0031	Peptidoglycan D,D-transpeptidase PbpA	Unknown, unclear, or operon	8.27358	3.04851	16.1685	1.16836	0.224488	14.9862	7.08135	2.82402	1.18227	1.30425	-0.121979	#N/A	#N/A	#N/A	#N/A
MSMEG_0033	Protein phosphatase 2C	leadered	4.92793	2.30098	17.3814	1.80023	0.848184	15.6838	2.73738	1.4528	1.69763	0.982007	0.715626	0.61424	#N/A	-0.4	#N/A
MSMEG_0034	FHA domain-containing protein FhaB	leadered	3.19455	1.67561	17.6981	0.570824	-0.808881	16.4177	5.59638	2.48449	1.2804	1.22446	0.0559441	0.980307	#N/A	-4.3	#N/A
MSMEG_0035	FHA domain protein	Unknown, unclear, or operon	4.07623	2.02723	17.1132	0.932732	-0.100465	15.886	4.3702	2.1277	1.22723	1.14061	0.0866241	#N/A	#N/A	#N/A	#N/A
MSMEG_0042	TetR-family protein transcriptional regulator	Leaderless	2.36481	1.24173	14.1329	0.650167	-0.621118	13.3224	3.63724	1.86284	0.810433	1.07837	-0.267935	#N/A	0.110819	#N/A	-1
MSMEG_0043	Extradiol ring-cleavage dioxygenase, class III enzyme, subunit B	Unknown, unclear, or operon	2.45188	1.29389	14.7583	1.07583	0.105447	13.4242	2.27907	1.18844	1.33407	0.919884	0.414183	#N/A	#N/A	#N/A	#N/A
MSMEG_0044	Putative ESX-1 scaffolding and assembly protein SaeA	leadered	4.94478	2.30591	15.4985	0.941073	-0.0876212	13.657	5.25441	2.39353	1.8415	1.20308	0.638421	0.00519777	#N/A	-3.6	#N/A
MSMEG_0045	Putative ESX-1 scaffolding and assembly protein SaeB	Unknown, unclear, or operon	9.25426	3.21012	15.1471	2.10457	1.07352	13.6329	4.39723	2.13659	1.51417	1.1427	0.371467	#N/A	#N/A	#N/A	#N/A
MSMEG_0047	Uncharacterized protein	leadered	2.83386	1.50277	14.7512	1.06841	0.0954709	13.8433	2.6524	1.4073	0.907933	0.971315	-0.0633821	0.664322	#N/A	0	#N/A
MSMEG_0048	Pyridoxamine 5'-phosphate oxidase family protein	leadered	2.16841	1.11664	14.555	1.37558	0.460039	13.9859	1.57636	0.656601	0.569067	0.794901	-0.225835	0.0442042	#N/A	-4	#N/A
MSMEG_0052	Uncharacterized protein	leadered	1.49091	0.576189	14.8216	0.856641	-0.223237	14.5758	1.74041	0.799426	0.245767	0.828465	-0.582698	0.103996	#N/A	-1.2	#N/A
MSMEG_0053	CbiA domain-containing protein	leadered	2.78921	1.47985	15.1097	0.797061	-0.327238	13.7782	3.49936	1.80709	1.33153	1.06527	0.266267	0.322784	#N/A	-0.8	#N/A
MSMEG_0054	ISMsm2, transposase	Unknown, unclear, or operon	1.50727	0.59194	13.1065	0.416878	-1.2623	12.5075	3.61562	1.85424	0.599033	1.07635	-0.477314	#N/A	#N/A	#N/A	#N/A
MSMEG_0055	ESX-1 secretion-associated protein EspE	Unknown, unclear, or operon	3.71161	1.89204	14.3027	1.30271	0.381511	12.1551	2.84915	1.51053	2.14757	0.995575	1.15199	#N/A	#N/A	#N/A	#N/A
MSMEG_0056	Uncharacterized protein	leadered	4.56308	2.19001	17.24	0.557775	-0.842245	14.7724	8.18087	3.03225	2.46763	1.35318	1.11445	0.942988	#N/A	-3.2	#N/A
MSMEG_0057	ESX-1 secretion-associated protein EspG1	Unknown, unclear, or operon	3.72439	1.89701	16.8875	0.939028	-0.0907605	14.9827	3.96623	1.98777	1.9048	1.10773	0.797075	#N/A	#N/A	#N/A	#N/A
MSMEG_0058	Uncharacterized protein	Unknown, unclear, or operon	3.70702	1.89026	15.4556	0.520378	-0.942367	13.4178	7.1237	2.83263	2.03777	1.30627	0.731499	#N/A	#N/A	#N/A	#N/A
MSMEG_0061	Ftsk/spoiiie family protein	Unknown, unclear, or operon	12.3597	3.62757	15.7027	1.29291	0.37062	13.9392	9.55958	3.25695	1.76353	1.40598	0.357551	#N/A	#N/A	#N/A	#N/A
MSMEG_0062	ESX-1 secretion system protein EccCb1	Unknown, unclear, or operon	18.7647	4.22995	15.4874	1.35852	0.442038	13.799	13.8126	3.78791	1.68837	1.53076	0.157608	#N/A	#N/A	#N/A	#N/A
MSMEG_0063	Uncharacterized PE family protein PE35	Unknown, unclear, or operon	8.26959	3.04782	15.8756	2.26396	1.17885	14.1792	3.65272	1.86897	1.69633	1.07981	0.616525	#N/A	#N/A	#N/A	#N/A
MSMEG_0064	Ppe family protein	Unknown, unclear, or operon	8.14277	3.02552	16.6101	1.88365	0.91353	14.5946	4.32287	2.11199	2.0155	1.13692	0.878582	#N/A	#N/A	#N/A	#N/A
MSMEG_0065	ESAT-6-like protein EsxB	Unknown, unclear, or operon	12.6117	3.65669	16.5274	2.72865	1.44819	15.5647	4.62194	2.2085	0.962733	1.1596	-0.196863	#N/A	#N/A	#N/A	#N/A
MSMEG_0066	ESAT-6-like protein EsxA	Unknown, unclear, or operon	8.27643	3.04901	18.9439	5.60377	2.4864	17.3927	1.47694	0.562611	1.5512	0.772813	0.778387	#N/A	#N/A	#N/A	#N/A
MSMEG_0067	CbiA domain-containing protein	leadered	8.51185	3.08947	15.8649	1.97881	0.984635	14.6126	4.30149	2.10484	1.2523	1.13524	0.117063	0.135451	#N/A	-0.9	#N/A
MSMEG_0068	Probable conserved transmembrane protein	Unknown, unclear, or operon	12.7728	3.675	15.3785	2.41615	1.27271	14.1697	5.28641	2.40229	1.20883	1.20514	0.00369567	#N/A	#N/A	#N/A	#N/A
MSMEG_0069	Translation initiation factor IF-2 protein	leadered	4.07083	2.02532	16.7608	1.33206	0.41366	15.0855	3.05604	1.61166	1.6753	1.01934	0.655959	0.016777	#N/A	-3	#N/A
MSMEG_0070	Uncharacterized protein	leadered	4.7356	2.24355	16.5003	0.892495	-0.164084	15.1937	5.30602	2.40763	1.3066	1.20639	0.100207	0.265257	#N/A	-4.5	#N/A
MSMEG_0071	Uncharacterized protein	Unknown, unclear, or operon	5.9312	2.56832	15.6842	1.41282	0.498581	14.6102	4.19812	2.06974	1.07403	1.12699	-0.0529561	#N/A	#N/A	#N/A	#N/A
MSMEG_0073	This gene is disrupted by an IS1549 element.; IS1549, transposase, interruption-N; identified by similarity to GP:2935133; match to protein family HMM PF01609	Leaderless	3.21406	1.6844	13.7296	0.987714	-0.0178351	12.0569	3.25404	1.70223	1.67267	1.04062	0.632043	#N/A	8.76018e-05	#N/A	-5.2
MSMEG_0074	IS1549, transposase	Leaderless	4.44379	2.15179	13.7004	1.17385	0.231244	11.8257	3.78566	1.92055	1.87463	1.09193	0.782705	#N/A	8.76018e-05	#N/A	-5.2
MSMEG_0075	Uncharacterized protein	Unknown, unclear, or operon	3.56326	1.8332	12.9178	1.17161	0.228491	12.0615	3.04134	1.60471	0.856333	1.01771	-0.161373	#N/A	#N/A	#N/A	#N/A
MSMEG_0076	Antigen MTB48	leadered	2.6594	1.4111	15.5268	0.870779	-0.199622	14.0387	3.05404	1.61072	1.4881	1.01912	0.468981	0.440624	#N/A	-0.1	#N/A
MSMEG_0077	Uncharacterized protein	Unknown, unclear, or operon	2.71027	1.43844	14.8036	1.17779	0.236085	14.2569	2.30115	1.20235	0.546733	0.923153	-0.37642	#N/A	#N/A	#N/A	#N/A
MSMEG_0082	ESX-1 secretion system protein EccE1	Unknown, unclear, or operon	4.09165	2.03268	14.934	0.567972	-0.816108	13.8668	7.20397	2.84879	1.0672	1.31007	-0.242866	#N/A	#N/A	#N/A	#N/A
MSMEG_0083	Mycosin-1	leadered	3.81449	1.93149	15.38	0.709992	-0.494125	13.9519	5.37258	2.42562	1.42817	1.21062	0.217547	0.128259	#N/A	-3.6	#N/A
MSMEG_0085	PTS system, Fru family protein, IIABC components	Unknown, unclear, or operon	4.04599	2.01649	14.5587	0.773415	-0.370685	13.0018	5.23133	2.38718	1.55693	1.20159	0.355347	#N/A	#N/A	#N/A	#N/A
MSMEG_0086	1-phosphofructokinase	Unknown, unclear, or operon	3.83963	1.94097	14.9758	0.885648	-0.175195	12.8785	4.33539	2.11616	2.09733	1.1379	0.959435	#N/A	#N/A	#N/A	#N/A
MSMEG_0087	Glucitol operon repressor	leadered	2.77213	1.471	15.562	0.670878	-0.575877	13.3058	4.13209	2.04687	2.2562	1.12162	1.13458	0.381315	#N/A	0	#N/A
MSMEG_0088	Phosphoenolpyruvate-protein phosphotransferase	Unknown, unclear, or operon	2.6129	1.38565	13.5054	1.15334	0.205821	11.4899	2.2655	1.17983	2.01557	0.91786	1.09771	#N/A	#N/A	#N/A	#N/A
MSMEG_0090	Uncharacterized protein	Unknown, unclear, or operon	2.85837	1.51519	13.3871	1.05217	0.073368	12.4469	2.71664	1.44182	0.940167	0.979429	-0.0392619	#N/A	#N/A	#N/A	#N/A
MSMEG_0091	Putative transcriptional regulator	Unknown, unclear, or operon	1.25795	0.331079	15.7059	0.50298	-0.991427	14.799	2.501	1.32251	0.906867	0.951389	-0.0445222	#N/A	#N/A	#N/A	#N/A
MSMEG_0093	Putative S-adenosyl-L-methionine-dependent methyltransferase MSMEG_0093	Unknown, unclear, or operon	2.18103	1.12501	15.6582	0.521816	-0.938386	14.7644	4.17968	2.06339	0.893733	1.1255	-0.231764	#N/A	#N/A	#N/A	#N/A
MSMEG_0095	Putative S-adenosyl-L-methionine-dependent methyltransferase MSMEG_0095/MSMEI_0092	leadered	2.38204	1.2522	14.3115	0.615486	-0.700203	14.0558	3.87018	1.9524	0.2557	1.09941	-0.843714	0.98463	#N/A	-6.4	#N/A
MSMEG_0096	Peroxisomal hydratase-dehydrogenase-epimerase	leadered	12.1568	3.60369	16.6248	2.09027	1.06369	15.691	5.8159	2.54	0.9338	1.2375	-0.3037	0.867401	#N/A	0	#N/A
MSMEG_0097	Oxidoreductase, zinc-binding dehydrogenase family protein	Unknown, unclear, or operon	6.98365	2.80398	15.4604	1.77826	0.830469	14.537	3.92723	1.97351	0.9234	1.10438	-0.180975	#N/A	#N/A	#N/A	#N/A
MSMEG_0098	Methyltransferase	Leaderless	2.94507	1.5583	14.2327	1.52521	0.609007	13.4504	1.93093	0.949297	0.782367	0.863685	-0.081318	#N/A	0.258053	#N/A	-1.8
MSMEG_0099	Uncharacterized protein	Unknown, unclear, or operon	2.45324	1.29469	13.8096	1.21855	0.285161	13.3641	2.01325	1.00952	0.445467	0.877838	-0.432372	#N/A	#N/A	#N/A	#N/A
MSMEG_0100	Phosphotyrosine protein phosphatase ptpb	Unknown, unclear, or operon	2.95574	1.56352	13.9879	0.979395	-0.0300367	13.5448	3.01792	1.59356	0.443033	1.01509	-0.572052	#N/A	#N/A	#N/A	#N/A
MSMEG_0102	Putative acyl-CoA dehydrogenase	Unknown, unclear, or operon	2.43645	1.28478	14.3645	0.706749	-0.500729	13.4366	3.4474	1.78551	0.927933	1.06019	-0.132261	#N/A	#N/A	#N/A	#N/A
MSMEG_0103	Major facilitator family protein transporter	Unknown, unclear, or operon	3.35392	1.74585	12.4516	0.76514	-0.386204	11.386	4.38341	2.13205	1.06563	1.14163	-0.0759992	#N/A	#N/A	#N/A	#N/A
MSMEG_0104	Transcriptional regulator, LysR family protein	Leaderless	2.37131	1.24568	12.4632	0.767744	-0.381302	11.4713	3.08867	1.62698	0.991867	1.02294	-0.0310747	#N/A	0.590887	#N/A	-1.3
MSMEG_0109	NAD	leadered	3.71103	1.89182	16.5466	0.563623	-0.827198	15.1029	6.58425	2.71902	1.44363	1.27957	0.164064	0.12397	#N/A	-1.7	#N/A
MSMEG_0110	Proton-translocating NAD	leadered	4.21023	2.0739	17.3515	0.83924	-0.252845	15.521	5.01672	2.32674	1.8305	1.18738	0.643115	0.0724724	#N/A	-3.1	#N/A
MSMEG_0113	Taurine transport system permease protein TauC	Unknown, unclear, or operon	6.32378	2.66079	12.6996	6.10518	2.61003	13.4952	1.0358	0.0507519	-0.795667	0.652527	-1.44819	#N/A	#N/A	#N/A	#N/A
MSMEG_0115	Haloacid dehalogenase, type II	Unknown, unclear, or operon	2.85776	1.51488	12.092	1.26942	0.34417	10.1476	2.25123	1.17071	1.94433	0.915717	1.02862	#N/A	#N/A	#N/A	#N/A
MSMEG_0116	Taurine import ATP-binding protein TauB	Unknown, unclear, or operon	9.69227	3.27683	10.7106	1.30574	0.384871	11.5407	7.4228	2.89196	-0.8301	1.32021	-2.15031	#N/A	#N/A	#N/A	#N/A
MSMEG_0120	Probable transcriptional regulatory protein	Unknown, unclear, or operon	1.55693	0.6387	15.6775	0.655136	-0.610133	14.2069	2.37649	1.24883	1.4706	0.934076	0.536524	#N/A	#N/A	#N/A	#N/A
MSMEG_0121	Rhamnolipids biosynthesis 3-oxoacyl-[acyl-carrier-protein] reductase	Unknown, unclear, or operon	1.87685	0.908311	15.1189	1.4405	0.526571	14.3522	1.30291	0.381741	0.766667	0.730309	0.0363576	#N/A	#N/A	#N/A	#N/A
MSMEG_0123	Uncharacterized protein	Unknown, unclear, or operon	3.5317	1.82036	10.1756	1.52895	0.612538	8.6183	2.30989	1.20782	1.55733	0.924439	0.632895	#N/A	#N/A	#N/A	#N/A
MSMEG_0124	Transcriptional regulator, GntR family protein	Leaderless	2.36137	1.23962	12.9437	1.10683	0.14643	11.5919	2.13346	1.09319	1.3518	0.8975	0.4543	#N/A	0.000184968	#N/A	-6.2
MSMEG_0126	Mandelate racemase/muconate lactonizing enzyme	Unknown, unclear, or operon	2.12168	1.08521	11.8469	0.881993	-0.18116	11.4998	2.40555	1.26637	0.347133	0.938196	-0.591063	#N/A	#N/A	#N/A	#N/A
MSMEG_0127	Oxidoreductase, zinc-binding dehydrogenase family protein	Leaderless	3.01076	1.59013	12.0173	1.06058	0.0848488	11.8286	2.8388	1.50528	0.188733	0.994341	-0.805608	#N/A	0.93107	#N/A	-0.6
MSMEG_0129	Cyclase/dehydrase family protein	Leaderless	1.17023	0.226791	15.0117	0.440167	-1.18388	14.2858	2.65861	1.41067	0.725933	0.972107	-0.246174	#N/A	0.619249	#N/A	-1.9
MSMEG_0130	Transcriptional regulator, GntR family protein	leadered	1.82252	0.865932	11.8116	0.816671	-0.292173	11.4169	2.23164	1.15811	0.3947	0.912755	-0.518055	0.96337	#N/A	-4.1	#N/A
MSMEG_0131	AMP-binding enzyme, putative	leadered	2.25065	1.17034	13.9841	0.694895	-0.525133	12.9566	3.23883	1.69547	1.0275	1.03904	-0.0115362	0.62111	#N/A	0	#N/A
MSMEG_0132	Uncharacterized protein	leadered	4.20772	2.07304	16.6682	0.969462	-0.0447438	15.6003	4.34026	2.11778	1.0679	1.13828	-0.070379	0.026101	#N/A	-4.6	#N/A
MSMEG_0133	ABC-transporter integral membrane protein	leadered	3.92093	1.9712	16.341	0.598621	-0.740286	15.1125	6.54994	2.71148	1.22847	1.2778	-0.0493314	0.00859339	#N/A	-3	#N/A
MSMEG_0134	Virulence factor Mce family protein	Unknown, unclear, or operon	4.51552	2.17489	15.7106	0.637431	-0.649659	14.7743	7.08394	2.82455	0.9363	1.30437	-0.36807	#N/A	#N/A	#N/A	#N/A
MSMEG_0137	Virulence factor mce family protein	Unknown, unclear, or operon	10.4694	3.3881	15.4159	1.03692	0.0523089	14.2493	10.0966	3.33579	1.1666	1.42451	-0.257912	#N/A	#N/A	#N/A	#N/A
MSMEG_0138	Virulence factor Mce family protein	Unknown, unclear, or operon	12.4301	3.63576	15.0565	1.19552	0.257636	14.2832	10.3972	3.37813	0.773333	1.43446	-0.661127	#N/A	#N/A	#N/A	#N/A
MSMEG_0139	Mce-family protein mce1f	Unknown, unclear, or operon	11.4395	3.51595	14.8933	1.62643	0.701708	14.4542	7.03349	2.81424	0.4391	1.30195	-0.862846	#N/A	#N/A	#N/A	#N/A
MSMEG_0140	Probable conserved mce associated membrane protein	leadered	4.88063	2.28707	15.7409	1.41103	0.496748	15.1541	3.45891	1.79032	0.586767	1.06132	-0.474558	0.00142533	#N/A	-7	#N/A
MSMEG_0141	Probable conserved mce associated transmembrane protein	Unknown, unclear, or operon	5.3095	2.40858	14.8115	1.86326	0.897828	13.9474	2.84958	1.51075	0.864133	0.995626	-0.131492	#N/A	#N/A	#N/A	#N/A
MSMEG_0142	Uncharacterized protein	leadered	4.80134	2.26344	14.2269	1.8065	0.853196	13.4868	2.65782	1.41024	0.7401	0.972007	-0.231907	0.970974	#N/A	0	#N/A
MSMEG_0143	Probable conserved mce associated membrane protein	leadered	4.54184	2.18328	13.6228	1.73103	0.791631	13.3014	2.62378	1.39165	0.321333	0.967637	-0.646303	7.70431e-05	#N/A	-6.1	#N/A
MSMEG_0145	Uncharacterized protein	leadered	6.01082	2.58756	12.9594	2.27508	1.18592	12.5944	2.64203	1.40165	0.365067	0.969987	-0.60492	0.624275	#N/A	0	#N/A
MSMEG_0146	Mosc domain protein	Leaderless	1.59198	0.670819	15.3524	0.722752	-0.468427	14.2064	2.20266	1.13925	1.14597	0.908323	0.237644	#N/A	0.493796	#N/A	-1.3
MSMEG_0150	NAD	Unknown, unclear, or operon	24.5349	4.61676	12.0608	0.910646	-0.135038	10.6235	26.9423	4.7518	1.43733	1.75727	-0.319939	#N/A	#N/A	#N/A	#N/A
MSMEG_0153	2-dehydropantoate 2-reductase	leadered	3.43859	1.78182	12.3835	1.55239	0.634494	11.1905	2.21503	1.14732	1.19297	0.910221	0.282746	0.233045	#N/A	-0.4	#N/A
MSMEG_0154	Pyruvate kinase	Unknown, unclear, or operon	7.09513	2.82683	12.4309	0.825637	-0.27642	11.07	8.59352	3.10325	1.36083	1.36986	-0.00903042	#N/A	#N/A	#N/A	#N/A
MSMEG_0155	Transcriptional regulator	leadered	2.49439	1.31869	12.364	0.82058	-0.285284	11.5142	3.03979	1.60397	0.849833	1.01753	-0.1677	0.0104638	#N/A	-3	#N/A
MSMEG_0156	Transcriptional regulator, LysR family protein	Unknown, unclear, or operon	3.77418	1.91616	12.2336	1.99973	0.999808	10.7103	1.88734	0.916355	1.52333	0.855943	0.66739	#N/A	#N/A	#N/A	#N/A
MSMEG_0160	Formate dehydrogenase, beta subunit	Unknown, unclear, or operon	22.7337	4.50676	11.5448	1.38338	0.468196	9.9647	16.4334	4.03856	1.58013	1.58966	-0.00952886	#N/A	#N/A	#N/A	#N/A
MSMEG_0161	Formate dehydrogenase, alpha subunit	Unknown, unclear, or operon	22.2507	4.47578	11.7046	1.58179	0.661558	10.25	14.0668	3.81422	1.45457	1.53694	-0.0823754	#N/A	#N/A	#N/A	#N/A
MSMEG_0165	Sulfur carrier protein FdhD	Unknown, unclear, or operon	2.28337	1.19116	12.0741	1.09012	0.124482	11.5192	2.09461	1.06668	0.5549	0.89127	-0.33637	#N/A	#N/A	#N/A	#N/A
MSMEG_0166	GntR-family protein transcriptional regulator	leadered	2.16771	1.11617	14.8731	0.619451	-0.690939	13.972	3.4994	1.80711	0.901133	1.06527	-0.164137	0.164238	#N/A	-1.3	#N/A
MSMEG_0167	Transmembrane transport protein	leadered	6.24967	2.64378	13.4519	1.52325	0.607149	11.6213	4.10287	2.03663	1.83067	1.11921	0.711458	0.252273	#N/A	0	#N/A
MSMEG_0170	Transmembrane transport protein	Unknown, unclear, or operon	6.85401	2.77695	12.1709	1.45776	0.543752	10.8023	4.70175	2.2332	1.3686	1.1654	0.203199	#N/A	#N/A	#N/A	#N/A
MSMEG_0172	Probable conserved transmembrane protein, putative	Unknown, unclear, or operon	1.16985	0.226327	16.6421	0.477882	-1.06527	16.1168	2.448	1.2916	0.5253	0.944126	-0.418826	#N/A	#N/A	#N/A	#N/A
MSMEG_0173	DUF202 domain-containing protein	leadered	3.02062	1.59484	14.1978	1.06669	0.0931416	13.3664	2.83176	1.5017	0.8314	0.9935	-0.1621	0.0569736	#N/A	-1.6	#N/A
MSMEG_0174	Putative inner membrane protein	leadered	2.21007	1.14409	13.7387	0.507631	-0.978147	13.2052	4.35368	2.12224	0.533533	1.13933	-0.605792	0.00283081	#N/A	-5	#N/A
MSMEG_0175	FAD dependent oxidoreductase, putative	Unknown, unclear, or operon	2.9656	1.56832	11.0168	1.39957	0.484988	10.6284	2.11893	1.08334	0.388433	0.895184	-0.50675	#N/A	#N/A	#N/A	#N/A
MSMEG_0179	Transcriptional regulator, GntR family protein	leadered	2.24862	1.16904	13.4064	1.06039	0.0845938	12.9806	2.12056	1.08445	0.425833	0.895445	-0.469612	0.722323	#N/A	-2.4	#N/A
MSMEG_0184	Transferase	Unknown, unclear, or operon	3.16991	1.66444	12.2291	0.910411	-0.13541	11.4627	3.48184	1.79985	0.766433	1.06356	-0.297131	#N/A	#N/A	#N/A	#N/A
MSMEG_0185	MmpL6 protein	Unknown, unclear, or operon	3.01039	1.58995	12.5851	1.55039	0.632629	10.9755	1.9417	0.957319	1.6096	0.86557	0.74403	#N/A	#N/A	#N/A	#N/A
MSMEG_0187	Acetyltransferase	Unknown, unclear, or operon	1.60473	0.682329	15.4621	0.570657	-0.809305	14.0202	2.81207	1.49163	1.44193	0.991134	0.450799	#N/A	#N/A	#N/A	#N/A
MSMEG_0188	MarR-family protein transcriptional regulator	Leaderless	1.66762	0.737787	14.8221	0.792959	-0.334683	13.6247	2.10303	1.07247	1.19733	0.89263	0.304703	#N/A	0.067635	#N/A	-2.2
MSMEG_0189	Anhydro-N-acetylmuramic acid kinase	Unknown, unclear, or operon	1.82899	0.871047	9.5837	1.05566	0.0781502	9.6241	1.73255	0.792897	-0.0404	0.826931	-0.867331	#N/A	#N/A	#N/A	#N/A
MSMEG_0191	BadF/BadG/BcrA/BcrD ATPase family protein	leadered	3.29535	1.72043	12.3371	1.11091	0.151736	11.7598	2.96636	1.56869	0.577367	1.00924	-0.431876	0.00188094	#N/A	-6.4	#N/A
MSMEG_0193	N-acetylmuramic acid 6-phosphate etherase	Unknown, unclear, or operon	2.28903	1.19474	12.1683	0.79447	-0.331934	11.8011	2.8812	1.52667	0.367167	0.999367	-0.632201	#N/A	#N/A	#N/A	#N/A
MSMEG_0194	Serine esterase, cutinase family protein	leadered	3.42612	1.77658	16.1919	0.971157	-0.0422241	15.4915	3.52788	1.8188	0.7004	1.06802	-0.367618	0.0174687	#N/A	-1.9	#N/A
MSMEG_0195	Steroid monooxygenase	leadered	2.71444	1.44066	11.532	0.836832	-0.25699	10.888	3.24371	1.69765	0.644067	1.03955	-0.39548	0.424338	#N/A	-0.7	#N/A
MSMEG_0196	Putative dehydrogenase	Unknown, unclear, or operon	2.02607	1.01868	11.7058	0.771751	-0.373793	11.3942	2.62529	1.39248	0.311567	0.967832	-0.656265	#N/A	#N/A	#N/A	#N/A
MSMEG_0202	IS1096, tnpA protein	Unknown, unclear, or operon	1.97651	0.982957	13.3812	0.738532	-0.437268	13.0548	2.67627	1.42023	0.326433	0.974353	-0.64792	#N/A	#N/A	#N/A	#N/A
MSMEG_0203	IS1096, tnpR protein	leadered	1.69224	0.758933	15.4566	0.737663	-0.438967	14.6409	2.29405	1.1979	0.8157	0.922106	-0.106406	0.00266066	#N/A	-3.6	#N/A
MSMEG_0206	Acyltransferase 3	Unknown, unclear, or operon	3.57324	1.83723	13.119	1.13896	0.187715	11.7412	3.13728	1.64952	1.37783	1.02824	0.349597	#N/A	#N/A	#N/A	#N/A
MSMEG_0208	Ribonuclease	leadered	1.87873	0.909756	13.5399	0.564775	-0.824252	12.9415	3.32651	1.73401	0.5984	1.04809	-0.449692	0.72726	#N/A	-2.2	#N/A
MSMEG_0209	Ribonuclease inhibitor	Unknown, unclear, or operon	3.6125	1.853	12.4829	0.640301	-0.643179	12.2101	5.64188	2.49618	0.2728	1.2272	-0.954401	#N/A	#N/A	#N/A	#N/A
MSMEG_0210	LprO protein	leadered	2.28146	1.18995	14.211	0.895924	-0.158552	14.2172	2.54648	1.34851	-0.00613333	0.957499	-0.963632	0.194263	#N/A	-3.3	#N/A
MSMEG_0211	ABC transporter, ATP-binding protein	Unknown, unclear, or operon	3.44451	1.7843	13.9006	0.676176	-0.564529	13.1691	5.09411	2.34883	0.731467	1.19258	-0.461108	#N/A	#N/A	#N/A	#N/A
MSMEG_0212	Lyase	Leaderless	2.72585	1.44671	14.3421	0.787402	-0.344828	13.166	3.46183	1.79153	1.1761	1.06161	0.11449	#N/A	0.0722535	#N/A	-1.4
MSMEG_0213	Transcriptional regulator	Leaderless	3.84098	1.94148	14.8879	0.708815	-0.496518	13.8556	5.41888	2.43799	1.03223	1.21353	-0.181295	#N/A	0.455821	#N/A	-2.6
MSMEG_0214	L-sorbosone dehydrogenase	Unknown, unclear, or operon	3.39117	1.76178	14.4631	0.792743	-0.335075	13.3402	4.27777	2.09686	1.12287	1.13336	-0.0104951	#N/A	#N/A	#N/A	#N/A
MSMEG_0215	YhhW family protein	Leaderless	4.12555	2.04459	14.8628	0.742078	-0.430357	13.6402	5.55946	2.47494	1.22257	1.22221	0.000354676	#N/A	0.937318	#N/A	-0.4
MSMEG_0216	3-hydroxyacyl-CoA dehydrogenase	Unknown, unclear, or operon	13.3221	3.73575	16.5399	3.46042	1.79095	15.2278	3.84984	1.9448	1.31217	1.09763	0.214539	#N/A	#N/A	#N/A	#N/A
MSMEG_0217	Alcohol dehydrogenase B	Unknown, unclear, or operon	4.3301	2.1144	12.123	0.978063	-0.0320001	11.3494	4.42722	2.1464	0.7736	1.145	-0.371404	#N/A	#N/A	#N/A	#N/A
MSMEG_0219	RNA polymerase sigma factor	Unknown, unclear, or operon	2.62014	1.38965	15.4707	0.638407	-0.647453	14.2357	4.10419	2.0371	1.23507	1.11932	0.115748	#N/A	#N/A	#N/A	#N/A
MSMEG_0220	Monoacylglycerol lipase	Unknown, unclear, or operon	3.21569	1.68513	14.8791	0.517036	-0.951662	13.5121	6.21947	2.63679	1.367	1.26025	0.106754	#N/A	#N/A	#N/A	#N/A
MSMEG_0222	DUF2786 domain-containing protein	leadered	2.78901	1.47975	15.1207	0.534189	-0.904577	14.0641	5.22102	2.38433	1.05663	1.20092	-0.144284	0.737283	#N/A	0	#N/A
MSMEG_0224	O-methyltransferase MdmC	Leaderless	1.95325	0.965878	15.0654	1.79437	0.843474	14.3862	1.08855	0.122404	0.679167	0.669365	0.00980166	#N/A	0.0625356	#N/A	-1
MSMEG_0225	MmpL4 protein	Unknown, unclear, or operon	4.27381	2.09552	17.1159	0.761017	-0.393999	15.2237	5.61592	2.48952	1.8922	1.22564	0.666562	#N/A	#N/A	#N/A	#N/A
MSMEG_0226	MmpS5 protein	leadered	2.84921	1.51056	17.8142	0.367751	-1.4432	15.4485	7.74766	2.95376	2.36567	1.33473	1.03093	0.017336	#N/A	-3.8	#N/A
MSMEG_0227	Transcriptional regulator, TetR family protein	leadered	1.55286	0.634923	15.3768	0.681269	-0.553705	14.5627	2.27936	1.18863	0.8141	0.919928	-0.105828	0.00684753	#N/A	-3.4	#N/A
MSMEG_0228	Adenylate and Guanylate cyclase catalytic domain protein	Unknown, unclear, or operon	3.04646	1.60713	12.0145	0.812183	-0.300124	11.268	3.75095	1.90726	0.746567	1.08881	-0.342239	#N/A	#N/A	#N/A	#N/A
MSMEG_0229	Dihydroxy-acid dehydratase	Leaderless	5.41712	2.43753	17.3611	1.17503	0.232692	15.8031	4.61021	2.20483	1.55807	1.15874	0.399331	#N/A	0.972301	#N/A	-1.4
MSMEG_0231	Thiamine_BP domain-containing protein	Leaderless	3.11907	1.64112	14.9949	1.41768	0.503535	14.1123	2.20012	1.13758	0.882633	0.907932	-0.0252982	#N/A	0.291959	#N/A	-0.4
MSMEG_0232	Sugar transporter family protein	Unknown, unclear, or operon	3.65731	1.87078	13.5649	2.46802	1.30335	12.8799	1.48188	0.56743	0.684967	0.773946	-0.0889793	#N/A	#N/A	#N/A	#N/A
MSMEG_0233	Lipoprotein Lpps	leadered	5.11444	2.35458	18.3813	0.590849	-0.75914	16.0003	8.65608	3.11371	2.38103	1.37232	1.00871	0.018471	#N/A	-3.1	#N/A
MSMEG_0234	Metallopeptidase	Leaderless	4.94764	2.30674	16.5664	1.9012	0.926911	15.5781	2.60237	1.37983	0.988333	0.96486	0.0234736	#N/A	0.431731	#N/A	0
MSMEG_0235	Probable conserved membrane protein	Leaderless	2.77168	1.47076	14.828	0.824765	-0.277945	13.7744	3.36057	1.74871	1.05353	1.05155	0.00198715	#N/A	0.201088	#N/A	-1.7
MSMEG_0236	Putative conserved transmembrane protein	Unknown, unclear, or operon	2.49719	1.32031	14.7992	1.10003	0.137542	14.2715	2.27011	1.18276	0.527767	0.91855	-0.390783	#N/A	#N/A	#N/A	#N/A
MSMEG_0237	ISMsm3, transposase	Unknown, unclear, or operon	2.71555	1.44124	12.1437	0.98769	-0.0178703	11.9297	2.74939	1.45911	0.214	0.983492	-0.769492	#N/A	#N/A	#N/A	#N/A
MSMEG_0238	O-acetylhomoserine/O-acetylserine sulfhydrylase	Unknown, unclear, or operon	3.95818	1.98484	15.0401	1.44865	0.534705	14.4191	2.73233	1.45013	0.620967	0.981381	-0.360414	#N/A	#N/A	#N/A	#N/A
MSMEG_0239	O-acetylhomoserine/O-acetylserine sulfhydrylase	Leaderless	3.39146	1.76191	15.877	1.64514	0.718213	15.5562	2.0615	1.04369	0.3208	0.885868	-0.565068	#N/A	0.974835	#N/A	-3.5
MSMEG_0240	Uncharacterized protein	leadered	1.9296	0.948303	15.8658	1.28673	0.363704	15.5355	1.49962	0.584599	0.3303	0.777981	-0.447681	0.40482	#N/A	-0.9	#N/A
MSMEG_0241	Mycolic acid-containing lipids exporter MmpL11	leadered	3.71839	1.89468	16.0525	0.890004	-0.168116	14.9572	4.17795	2.0628	1.09533	1.12536	-0.0300237	0.827347	#N/A	0	#N/A
MSMEG_0242	MHB domain-containing protein	leadered	2.34169	1.22755	15.4117	0.622103	-0.684774	14.917	3.76415	1.91233	0.494733	1.09	-0.595263	0.884196	#N/A	0	#N/A
MSMEG_0243	MHB domain-containing protein	leadered	7.86885	2.97615	18.2427	3.28001	1.7137	17.7629	2.39904	1.26245	0.479867	0.937277	-0.45741	0.000152611	#N/A	-6.3	#N/A
MSMEG_0244	Two component response transcriptional regulatory protein prra	Unknown, unclear, or operon	4.41274	2.14167	17.1856	1.64034	0.713998	16.906	2.69013	1.42768	0.2796	0.976104	-0.696504	#N/A	#N/A	#N/A	#N/A
MSMEG_0245	Probable conserved transmembrane protein	leadered	2.3522	1.23401	15.7051	0.907276	-0.140386	14.6455	2.5926	1.3744	1.05963	0.963584	0.0960496	0.837589	#N/A	-1.9	#N/A
MSMEG_0247	Secreted peptidase	Unknown, unclear, or operon	2.98337	1.57694	13.5282	0.513792	-0.960745	12.4584	5.80657	2.53769	1.06973	1.23696	-0.167223	#N/A	#N/A	#N/A	#N/A
MSMEG_0248	Uncharacterized protein	Leaderless	2.54534	1.34786	14.7398	0.584277	-0.775275	13.6015	4.35639	2.12313	1.1383	1.13954	-0.00123627	#N/A	0.000177266	#N/A	-6.1
MSMEG_0249	Integral membrane protein	Unknown, unclear, or operon	3.27941	1.71343	13.9459	0.851547	-0.231842	13.2089	3.85111	1.94528	0.737033	1.09774	-0.360707	#N/A	#N/A	#N/A	#N/A
MSMEG_0251	NYN domain-containing protein	Unknown, unclear, or operon	2.51958	1.33318	16.4238	0.580776	-0.783946	15.203	4.3383	2.11713	1.2208	1.13813	0.0826748	#N/A	#N/A	#N/A	#N/A
MSMEG_0252	tRNA	Leaderless	2.38521	1.25412	16.0527	0.485543	-1.04233	14.635	4.91246	2.29645	1.41777	1.18026	0.237502	#N/A	0.189559	#N/A	-1.7
MSMEG_0253	Uncharacterized protein	leadered	4.03416	2.01227	15.319	0.984882	-0.0219771	13.5752	4.09608	2.03424	1.74383	1.11865	0.625186	0.096453	#N/A	-4	#N/A
MSMEG_0254	Uncharacterized protein	Unknown, unclear, or operon	4.16956	2.0599	14.3159	1.30781	0.387151	13.0111	3.18821	1.67274	1.3048	1.0337	0.271105	#N/A	#N/A	#N/A	#N/A
MSMEG_0255	Phosphoenolpyruvate carboxykinase [GTP]	leadered	4.29969	2.10423	16.7658	1.34207	0.424462	15.1865	3.20377	1.67977	1.57927	1.03535	0.543921	0.0744612	#N/A	-1.8	#N/A
MSMEG_0257	Acyl-CoA synthase	Leaderless	1.81387	0.859069	11.1108	1.12271	0.166989	10.6077	1.61561	0.69208	0.503067	0.803239	-0.300172	#N/A	0.178754	#N/A	-1
MSMEG_0259	Enoyl-CoA hydratase/isomerase	Unknown, unclear, or operon	3.55051	1.82802	11.9816	1.38661	0.471567	11.1803	2.56056	1.35646	0.801267	0.959368	-0.158101	#N/A	#N/A	#N/A	#N/A
MSMEG_0260	DNA-binding protein	Unknown, unclear, or operon	2.35525	1.23588	13.1459	1.21142	0.276705	12.2818	1.9442	0.959176	0.864067	0.866006	-0.00193958	#N/A	#N/A	#N/A	#N/A
MSMEG_0261	p40 protein	Leaderless	3.80156	1.92659	16.9189	1.23455	0.303981	15.2763	3.07932	1.62261	1.64257	1.02191	0.620653	#N/A	0.176324	#N/A	-1.7
MSMEG_0262	Uncharacterized protein	Unknown, unclear, or operon	5.48822	2.45634	15.106	0.72759	-0.458802	13.5419	7.54301	2.91514	1.56403	1.32566	0.238375	#N/A	#N/A	#N/A	#N/A
MSMEG_0268	Transcriptional regulator, GntR family protein	leadered	2.33781	1.22516	14.689	0.849862	-0.2347	14.2224	2.75082	1.45986	0.4666	0.983667	-0.517067	0.166265	#N/A	-2.9	#N/A
MSMEG_0278	Uncharacterized protein	Unknown, unclear, or operon	7.65514	2.93643	12.3373	0.899537	-0.152746	10.549	8.51009	3.08917	1.78833	1.36656	0.421777	#N/A	#N/A	#N/A	#N/A
MSMEG_0280	Alpha/beta hydrolase fold	Unknown, unclear, or operon	7.31841	2.87153	12.6632	0.921445	-0.118029	11.4676	7.94232	2.98956	1.19553	1.34315	-0.147613	#N/A	#N/A	#N/A	#N/A
MSMEG_0281	Choline dehydrogenase	Unknown, unclear, or operon	12.5854	3.65368	10.7514	1.16424	0.219393	9.95293	10.8099	3.43429	0.798467	1.44766	-0.649191	#N/A	#N/A	#N/A	#N/A
MSMEG_0282	Uncharacterized protein	leadered	3.70165	1.88817	13.8332	1.12261	0.166854	12.6183	3.29737	1.72131	1.2149	1.04511	0.169791	0.0223656	#N/A	-6.1	#N/A
MSMEG_0283	3-oxoacyl-[acyl-carrier-protein] reductase	Unknown, unclear, or operon	9.68433	3.27565	13.2054	1.8281	0.870343	12.4594	5.29749	2.40531	0.746033	1.20585	-0.459814	#N/A	#N/A	#N/A	#N/A
MSMEG_0284	Ribosyldihydronicotinamide dehydrogenase	Unknown, unclear, or operon	3.47544	1.7972	12.8367	1.23722	0.307097	12.2624	2.80908	1.4901	0.574333	0.990773	-0.41644	#N/A	#N/A	#N/A	#N/A
MSMEG_0285	Transcriptional regulator TetR family protein	leadered	2.55591	1.35384	12.6765	1.49768	0.582726	11.2888	1.70658	0.771111	1.38767	0.821811	0.565856	0.910114	#N/A	0	#N/A
MSMEG_0289	Alpha/beta hydrolase fold family protein	Leaderless	2.02262	1.01623	11.2088	1.23847	0.308555	11.2111	1.63316	0.70767	-0.00236667	0.806902	-0.809269	#N/A	0.0499663	#N/A	-2.4
MSMEG_0290	Diacylglycerol O-acyltransferase	leadered	2.48083	1.31082	12.1563	0.752592	-0.410059	12.0633	3.29637	1.72088	0.093	1.04501	-0.952007	0.003601	#N/A	-10.4	#N/A
MSMEG_0294	3-oxoacyl-	Unknown, unclear, or operon	3.09183	1.62846	13.4997	0.870095	-0.200755	11.8685	3.55344	1.82922	1.63123	1.07047	0.560768	#N/A	#N/A	#N/A	#N/A
MSMEG_0301	Oxidoreductase, FAD-binding	Leaderless	2.83842	1.50509	13.8856	1.13558	0.183435	12.7838	2.49953	1.32165	1.10183	0.951189	0.150645	#N/A	0.938077	#N/A	-2.8
MSMEG_0302	Peptidase, S9A/B/C families	Unknown, unclear, or operon	4.8727	2.28472	12.2129	0.77582	-0.366207	11.5457	6.28071	2.65093	0.667233	1.26357	-0.596335	#N/A	#N/A	#N/A	#N/A
MSMEG_0303	Alcohol dehydrogenase, zinc-containing	Unknown, unclear, or operon	1.70447	0.769326	12.17	0.827834	-0.272586	10.5564	2.05895	1.04191	1.61367	0.885449	0.728217	#N/A	#N/A	#N/A	#N/A
MSMEG_0304	Acyl-CoA synthase	Unknown, unclear, or operon	3.08984	1.62753	13.1749	0.578819	-0.788815	11.9385	5.33817	2.41635	1.2364	1.20844	0.0279588	#N/A	#N/A	#N/A	#N/A
MSMEG_0305	Acyltransferase domain protein	leadered	2.21231	1.14555	13.3845	0.57169	-0.806695	11.7903	3.86977	1.95225	1.59417	1.09938	0.494789	0.826538	#N/A	0	#N/A
MSMEG_0306	Arylamine N-acetyltransferase	Unknown, unclear, or operon	2.38024	1.25111	11.6493	0.777252	-0.363545	10.4949	3.06238	1.61465	1.15437	1.02004	0.134323	#N/A	#N/A	#N/A	#N/A
MSMEG_0308	Dihydrofolate reductase	Unknown, unclear, or operon	4.50028	2.17002	12.538	1.66711	0.737349	11.0636	2.69945	1.43267	1.47437	0.977276	0.49709	#N/A	#N/A	#N/A	#N/A
MSMEG_0309	Aldehyde dehydrogenase family protein	leadered	5.22216	2.38465	14.8547	1.13033	0.17674	13.3574	4.62004	2.20791	1.4973	1.15946	0.337842	0.00244001	#N/A	-3.6	#N/A
MSMEG_0311	Glycosyltransferase	Unknown, unclear, or operon	3.20077	1.67842	16.572	1.08613	0.119197	15.5923	2.94695	1.55922	0.979767	1.00702	-0.0272503	#N/A	#N/A	#N/A	#N/A
MSMEG_0312	2-dehydro-3-deoxy-phosphogluconate aldolase	Unknown, unclear, or operon	6.59667	2.72174	15.507	1.05217	0.0733698	13.8329	6.26958	2.64837	1.67407	1.26297	0.4111	#N/A	#N/A	#N/A	#N/A
MSMEG_0314	Glucose-6-phosphate 1-dehydrogenase	leadered	3.86113	1.94902	16.1412	1.08895	0.122936	14.0477	3.54574	1.82609	2.09347	1.06973	1.02374	0.880824	#N/A	0	#N/A
MSMEG_0315	Probable conserved transmembrane protein	Unknown, unclear, or operon	3.7192	1.89499	14.7974	0.882781	-0.179872	14.0899	4.21305	2.07486	0.707467	1.12819	-0.420726	#N/A	#N/A	#N/A	#N/A
MSMEG_0316	Putative NagC regulator	Unknown, unclear, or operon	2.69101	1.42815	14.4017	0.982656	-0.0252415	13.1052	2.7385	1.45339	1.2965	0.982146	0.314354	#N/A	#N/A	#N/A	#N/A
MSMEG_0317	Uncharacterized protein	leadered	1.91104	0.934359	17.2838	0.564637	-0.824605	16.4381	3.38455	1.75896	0.845667	1.05396	-0.20829	0.432105	#N/A	0	#N/A
MSMEG_0319	Acyltransferase	Leaderless	3.82056	1.93378	15.3141	1.00912	0.0130916	14.061	3.78605	1.92069	1.2531	1.09196	0.161137	#N/A	0.767459	#N/A	0
MSMEG_0321	Transcriptional regulator	leadered	4.08177	2.0292	15.0812	0.861408	-0.215232	13.4489	4.73849	2.24443	1.63223	1.16804	0.464193	0.0813656	#N/A	-3	#N/A
MSMEG_0323	Acyl-CoA dehydrogenase, short-chain specific, putative	Unknown, unclear, or operon	4.46744	2.15945	11.5518	0.70279	-0.508834	9.96867	6.35673	2.66828	1.5831	1.26765	0.315453	#N/A	#N/A	#N/A	#N/A
MSMEG_0327	Aldehyde dehydrogenase	Unknown, unclear, or operon	3.85976	1.94851	10.753	2.5336	1.34119	9.48863	1.52343	0.607323	1.2644	0.783321	0.481079	#N/A	#N/A	#N/A	#N/A
MSMEG_0332	2-nitropropane dioxygenase, NPD	Unknown, unclear, or operon	2.90444	1.53826	11.2216	0.900549	-0.151123	10.6469	3.22519	1.68938	0.5747	1.03761	-0.462905	#N/A	#N/A	#N/A	#N/A
MSMEG_0337	Uncharacterized protein	Unknown, unclear, or operon	6.45127	2.68958	11.0747	1.16772	0.223689	10.4057	5.52469	2.46589	0.669033	1.22008	-0.551051	#N/A	#N/A	#N/A	#N/A
MSMEG_0339	FMN-dependent monooxygenase	Unknown, unclear, or operon	8.70133	3.12124	10.7706	1.69605	0.76218	10.3106	5.13034	2.35906	0.460067	1.19498	-0.734911	#N/A	#N/A	#N/A	#N/A
MSMEG_0341	Bac_luciferase domain-containing protein	leadered	3.43849	1.78178	13.3302	1.30767	0.387003	11.9579	2.62947	1.39477	1.3723	0.968372	0.403928	0.531965	#N/A	-2.2	#N/A
MSMEG_0342	Uncharacterized protein	Unknown, unclear, or operon	3.57005	1.83594	13.0554	0.859293	-0.218778	11.4917	4.15463	2.05472	1.5637	1.12346	0.44024	#N/A	#N/A	#N/A	#N/A
MSMEG_0344	Uncharacterized protein	Unknown, unclear, or operon	3.17066	1.66478	13.4001	1.29766	0.375915	11.9946	2.44336	1.28887	1.4055	0.943484	0.462016	#N/A	#N/A	#N/A	#N/A
MSMEG_0345	Uncharacterized protein	Unknown, unclear, or operon	6.73892	2.75252	12.9052	0.701636	-0.511205	10.823	9.60459	3.26372	2.08227	1.40757	0.674692	#N/A	#N/A	#N/A	#N/A
MSMEG_0346	Virulence factor	Unknown, unclear, or operon	3.362	1.74932	13.1659	1.05922	0.0829993	11.8323	3.17404	1.66632	1.33357	1.03219	0.301381	#N/A	#N/A	#N/A	#N/A
MSMEG_0349	Virulence factor mce family protein	Unknown, unclear, or operon	10.7836	3.43077	12.5683	1.00028	0.000405386	11.2992	10.7806	3.43036	1.26913	1.44674	-0.177602	#N/A	#N/A	#N/A	#N/A
MSMEG_0350	Virulence factor Mce family protein	Unknown, unclear, or operon	7.225	2.853	12.8081	1.2456	0.316843	10.9707	5.80041	2.53615	1.8374	1.2366	0.600804	#N/A	#N/A	#N/A	#N/A
MSMEG_0351	Virulence factor mce family protein	Unknown, unclear, or operon	6.27878	2.65048	13.1145	1.22412	0.291741	11.5526	5.12923	2.35874	1.56187	1.1949	0.366962	#N/A	#N/A	#N/A	#N/A
MSMEG_0352	Uncharacterized protein	Unknown, unclear, or operon	38.6723	5.27323	12.3756	1.71219	0.775839	11.9354	22.5865	4.49739	0.440167	1.69749	-1.25732	#N/A	#N/A	#N/A	#N/A
MSMEG_0354	DUF732 domain-containing protein	Unknown, unclear, or operon	9.46746	3.24298	12.3493	1.43354	0.51958	11.5897	6.60426	2.7234	0.759633	1.2806	-0.520965	#N/A	#N/A	#N/A	#N/A
MSMEG_0355	Uncharacterized protein	Unknown, unclear, or operon	4.59964	2.20152	12.7048	2.04807	1.03426	11.65	2.24585	1.16726	1.0548	0.914906	0.139894	#N/A	#N/A	#N/A	#N/A
MSMEG_0358	R2-like ligand binding oxidase	leadered	3.15209	1.65631	13.9994	0.878683	-0.186585	12.7713	3.58729	1.84289	1.22813	1.07368	0.154453	0.44574	#N/A	0	#N/A
MSMEG_0359	Alpha-	leadered	3.62867	1.85944	15.0369	1.77321	0.826361	14.0656	2.04639	1.03308	0.971333	0.883373	0.0879599	0.375856	#N/A	0	#N/A
MSMEG_0360	Uncharacterized protein	Leaderless	2.24136	1.16437	19.5738	1.42514	0.511103	19.4002	1.57273	0.653269	0.173633	0.794118	-0.620485	#N/A	0.627319	#N/A	-0.7
MSMEG_0361	Glycosyl hydrolase family protein 3	Leaderless	2.43087	1.28147	14.8908	1.00115	0.00166005	14.5446	2.42808	1.27981	0.346267	0.941356	-0.59509	#N/A	0.15143	#N/A	-1.1
MSMEG_0362	Amidohydrolase 2	Unknown, unclear, or operon	3.79519	1.92417	12.9322	1.48291	0.568432	11.2422	2.55928	1.35574	1.69007	0.959199	0.730868	#N/A	#N/A	#N/A	#N/A
MSMEG_0363	TetR-family protein regulatory protein	Unknown, unclear, or operon	1.56834	0.649239	15.2794	0.530223	-0.91533	14.6519	2.95789	1.56457	0.627533	1.00827	-0.38074	#N/A	#N/A	#N/A	#N/A
MSMEG_0364	Uncharacterized protein	Leaderless	2.9309	1.55135	16.5029	1.00957	0.0137468	15.7118	2.90311	1.5376	0.7911	1.00194	-0.210836	#N/A	0.000429814	#N/A	-5.2
MSMEG_0365	Uncharacterized protein	Unknown, unclear, or operon	3.45324	1.78795	14.6113	0.970499	-0.0432012	13.3278	3.55821	1.83115	1.28357	1.07092	0.212646	#N/A	#N/A	#N/A	#N/A
MSMEG_0366	Uncharacterized protein	leadered	3.03413	1.60128	15.1329	0.999106	-0.00129098	14.8842	3.03685	1.60258	0.248767	1.01721	-0.768439	0.408149	#N/A	-1.5	#N/A
MSMEG_0367	O-demethylpuromycin-O-methyltransferase	Leaderless	2.55847	1.35528	13.9622	1.18871	0.249393	12.8435	2.15231	1.10589	1.1187	0.900484	0.218216	#N/A	0.439847	#N/A	-1.4
MSMEG_0368	Uncharacterized protein	leadered	3.76565	1.9129	16.1425	0.610743	-0.711363	14.4329	6.16569	2.62426	1.70963	1.2573	0.452332	0.00375705	#N/A	-3.2	#N/A
MSMEG_0369	Uncharacterized protein	Unknown, unclear, or operon	3.94672	1.98065	15.7795	0.428729	-1.22186	14.2083	9.20562	3.20251	1.5712	1.39319	0.178009	#N/A	#N/A	#N/A	#N/A
MSMEG_0371	MaoC like domain protein	Unknown, unclear, or operon	5.38962	2.43018	14.3597	1.6036	0.681313	14.4222	3.36096	1.74887	-0.0624667	1.05158	-1.11405	#N/A	#N/A	#N/A	#N/A
MSMEG_0372	Oxidoreductase, short chain dehydrogenase/reductase family protein	leadered	4.6106	2.20495	14.4532	2.80869	1.4899	14.6161	1.64155	0.715057	-0.162967	0.808638	-0.971605	0.788619	#N/A	-1	#N/A
MSMEG_0373	3-ketoacyl-CoA thiolase	Leaderless	6.09075	2.60662	15.5747	0.958906	-0.0605382	15.3619	6.35177	2.66716	0.2128	1.26738	-1.05458	#N/A	0.907009	#N/A	0
MSMEG_0375	Phospholipase D family protein	Unknown, unclear, or operon	9.65632	3.27147	10.2624	1.30725	0.386531	9.56007	7.38676	2.88494	0.702367	1.31856	-0.616195	#N/A	#N/A	#N/A	#N/A
MSMEG_0376	Transcriptional regulator, AraC family protein	leadered	2.54701	1.34881	12.4308	1.54663	0.629129	12.0863	1.64681	0.719678	0.3445	0.809724	-0.465224	1.44747e-05	#N/A	-10.4	#N/A
MSMEG_0380	MmpS4	leadered	3.09909	1.63185	17.5337	0.478805	-1.06249	16.227	6.47256	2.69434	1.3067	1.27377	0.0329309	0.917414	#N/A	-2.3	#N/A
MSMEG_0381	Mmp14a protein	leadered	3.89408	1.96128	17.5398	0.549167	-0.864684	16.429	7.09089	2.82597	1.11073	1.3047	-0.193969	0.206527	#N/A	-0.9	#N/A
MSMEG_0382	Mmpl4b	leadered	7.70515	2.94582	17.4481	1.36374	0.447574	16.2451	5.64999	2.49825	1.20307	1.22769	-0.0246219	0.000773164	#N/A	-5.9	#N/A
MSMEG_0383	Rv1174c	leadered	8.97196	3.16542	18.2018	1.30808	0.387445	17.1061	6.85891	2.77798	1.0957	1.29342	-0.197725	0.703052	#N/A	-2.7	#N/A
MSMEG_0384	Glucose-1-phosphate thymidylyltransferase	leadered	3.07094	1.61868	14.6643	0.405167	-1.30341	13.5315	7.57943	2.92209	1.13283	1.32729	-0.194458	0.0149074	#N/A	-1.6	#N/A
MSMEG_0385	Putative glycosyl transferase	Unknown, unclear, or operon	1.40675	0.492366	13.9498	0.445831	-1.16543	13.4659	3.15534	1.6578	0.483933	1.03018	-0.546249	#N/A	#N/A	#N/A	#N/A
MSMEG_0386	NAD dependent epimerase/dehydratase family protein	Unknown, unclear, or operon	1.43978	0.52585	15.771	0.432797	-1.20824	14.7943	3.32669	1.73409	0.976733	1.04811	-0.0713768	#N/A	#N/A	#N/A	#N/A
MSMEG_0387	Rmt2 protein	leadered	1.60964	0.686735	16.4415	0.549894	-0.862775	15.6666	2.92718	1.54951	0.7749	1.00473	-0.229835	0.109432	#N/A	-0.9	#N/A
MSMEG_0388	Macrocin-O-methyltransferase	leadered	2.14209	1.09902	16.7299	1.27289	0.348103	15.6874	1.68286	0.750918	1.04247	0.817066	0.225401	0.017242	#N/A	-2.6	#N/A
MSMEG_0393	Fatty-acid O-methyltransferase	Leaderless	1.54371	0.626398	15.6378	0.632431	-0.66102	15.0866	2.44091	1.28742	0.551167	0.943143	-0.391977	#N/A	0.615342	#N/A	-0.3
MSMEG_0397	IS1096, tnpA protein	Unknown, unclear, or operon	2.04614	1.03291	13.3092	0.693863	-0.527278	13.0123	2.94891	1.56018	0.2969	1.00724	-0.710343	#N/A	#N/A	#N/A	#N/A
MSMEG_0398	IS1096, tnpR protein	leadered	1.72712	0.788365	15.4044	0.753842	-0.407665	14.6558	2.29108	1.19603	0.7486	0.921667	-0.173067	0.914176	#N/A	-1.7	#N/A
MSMEG_0399	Conserved domain protein	leadered	2.76651	1.46807	19.473	0.71117	-0.491733	18.4958	3.89008	1.9598	0.977133	1.10115	-0.124019	0.910117	#N/A	0	#N/A
MSMEG_0401	Putative non-ribosomal peptide synthase	Unknown, unclear, or operon	19.6431	4.29595	17.4758	1.45198	0.538018	16.6716	13.5286	3.75794	0.804233	1.52372	-0.719482	#N/A	#N/A	#N/A	#N/A
MSMEG_0402	Mycobactin synthetase protein B	leadered	26.2525	4.71438	17.2464	4.0327	2.01175	16.5791	6.50989	2.70263	0.667333	1.27572	-0.608386	0.206807	#N/A	-0.6	#N/A
MSMEG_0406	Broad-specificity linear acyl-CoA dehydrogenase FadE5	leadered	18.5887	4.21635	15.2262	2.64866	1.40526	13.5644	7.01815	2.81109	1.66183	1.30121	0.360627	0.00189802	#N/A	-3.9	#N/A
MSMEG_0407	DapB_N domain-containing protein	Leaderless	8.50657	3.08858	10.0924	1.48459	0.570069	9.7829	5.72989	2.51851	0.309533	1.23245	-0.922916	#N/A	0.00213343	#N/A	-5.6
MSMEG_0408	Polyketide synthase	leadered	8.66676	3.11549	16.2422	1.49073	0.576022	14.7573	5.81376	2.53947	1.4849	1.23738	0.247524	0.00169673	#N/A	-4.1	#N/A
MSMEG_0409	Condensation domain protein	leadered	2.62783	1.39387	17.2977	0.54742	-0.869279	15.9899	4.80039	2.26315	1.3078	1.17244	0.135359	1.10668e-05	#N/A	-10.7	#N/A
MSMEG_0411	Acyl-CoA synthase	leadered	9.54882	3.25532	15.8216	1.35943	0.443007	14.9448	7.02411	2.81232	0.876767	1.30149	-0.424727	0.9005	#N/A	-1.2	#N/A
MSMEG_0412	Acyltransferase PE	leadered	6.13121	2.61617	15.7414	1.23516	0.304693	15.3776	4.96391	2.31148	0.363833	1.1838	-0.819964	0.0610103	#N/A	-4.3	#N/A
MSMEG_0413	Uncharacterized protein	Unknown, unclear, or operon	2.62852	1.39425	13.3639	0.751324	-0.412493	12.7344	3.49852	1.80675	0.6295	1.06519	-0.435685	#N/A	#N/A	#N/A	#N/A
MSMEG_0414	Oxidoreductase, 2OG-Fe	Unknown, unclear, or operon	4.90056	2.29295	12.9192	1.31346	0.393375	12.373	3.73102	1.89957	0.5462	1.087	-0.540799	#N/A	#N/A	#N/A	#N/A
MSMEG_0415	NADH-fmn oxidoreductase	Unknown, unclear, or operon	2.03393	1.02427	17.3652	0.815366	-0.294481	16.4052	2.4945	1.31875	0.960067	0.950507	0.00955968	#N/A	#N/A	#N/A	#N/A
MSMEG_0416	Uncharacterized protein	leadered	3.74415	1.90464	13.4598	1.10526	0.144382	12.915	3.38758	1.76026	0.544867	1.05426	-0.509393	0.907176	#N/A	0	#N/A
MSMEG_0422	Transferase	leadered	2.67576	1.41995	15.4864	0.767067	-0.382575	15.1766	3.4883	1.80253	0.309733	1.06419	-0.75446	0.310637	#N/A	-0.8	#N/A
MSMEG_0423	Uncharacterized protein	Leaderless	3.00511	1.58742	14.2262	0.748102	-0.418694	13.6857	4.01698	2.00611	0.5405	1.11204	-0.571536	#N/A	0.452327	#N/A	-1
MSMEG_0424	Hsp20/alpha crystallin family protein	Unknown, unclear, or operon	15.7895	3.98089	15.7921	3.98001	1.99277	13.5864	3.9672	1.98812	2.20573	1.10781	1.09793	#N/A	#N/A	#N/A	#N/A
MSMEG_0425	Putative membrane protein DcsA	Unknown, unclear, or operon	2.75621	1.46269	13.5086	1.35298	0.43614	12.1624	2.03714	1.02655	1.34613	0.881839	0.464295	#N/A	#N/A	#N/A	#N/A
MSMEG_0426	Transcriptional regulator, GntR family protein	Unknown, unclear, or operon	2.58928	1.37255	12.197	0.75684	-0.40194	11.2646	3.42117	1.77449	0.932433	1.0576	-0.125172	#N/A	#N/A	#N/A	#N/A
MSMEG_0427	Assimilatory sulfite reductase	Unknown, unclear, or operon	2.2799	1.18897	10.8532	0.81266	-0.299275	9.80123	2.80547	1.48824	1.05197	0.990337	0.0616296	#N/A	#N/A	#N/A	#N/A
MSMEG_0430	ISMsm4, transposase	Unknown, unclear, or operon	2.331	1.22095	10.3918	1.34211	0.424507	10.934	1.73681	0.796444	-0.542167	0.827764	-1.36993	#N/A	#N/A	#N/A	#N/A
MSMEG_0432	Uroporphyrinogen-III synthetase	Unknown, unclear, or operon	4.21926	2.07699	11.1229	0.999783	-0.00031255	10.6263	4.22018	2.0773	0.496633	1.12877	-0.632133	#N/A	#N/A	#N/A	#N/A
MSMEG_0433	Nitrite extrusion protein	leadered	2.1056	1.07423	10.748	1.10184	0.139915	10.4134	1.91098	0.934313	0.3346	0.860164	-0.525564	0.331292	#N/A	-2.4	#N/A
MSMEG_0434	Aminoglycoside 2'-N-acetyltransferase	Leaderless	2.01366	1.00982	15.1366	1.16177	0.21632	14.5436	1.73327	0.793499	0.593	0.827072	-0.234072	#N/A	0.00249385	#N/A	-3.6
MSMEG_0436	Allophanate hydrolase subunit 1	Leaderless	1.85248	0.889459	12.9527	1.25397	0.326504	12.8536	1.47729	0.562955	0.0990667	0.772894	-0.673828	#N/A	0.259582	#N/A	-0.5
MSMEG_0438	Periplasmic binding protein	Leaderless	3.05305	1.61025	14.4536	0.718873	-0.476192	13.7118	4.24699	2.08644	0.7418	1.13091	-0.389114	#N/A	0.367498	#N/A	-0.2
MSMEG_0439	Uncharacterized protein	Unknown, unclear, or operon	1.87395	0.906079	13.2879	0.708221	-0.497728	13.1137	2.64599	1.40381	0.174233	0.970495	-0.796261	#N/A	#N/A	#N/A	#N/A
MSMEG_0440	Uncharacterized protein	Unknown, unclear, or operon	2.26946	1.18235	14.9295	1.53382	0.61713	14.577	1.47961	0.56522	0.352467	0.773427	-0.42096	#N/A	#N/A	#N/A	#N/A
MSMEG_0441	Uncharacterized protein	Leaderless	2.25611	1.17383	15.3023	1.55966	0.641229	14.4382	1.44654	0.532606	0.864167	0.765762	0.0984043	#N/A	0.00338739	#N/A	-3.4
MSMEG_0443	Hydrolase, carbon-nitrogen family protein	leadered	3.31501	1.72901	13.0871	0.818465	-0.289008	11.8681	4.05028	2.01802	1.21903	1.11483	0.104198	0.688704	#N/A	0	#N/A
MSMEG_0444	Agmatine deiminase	Unknown, unclear, or operon	4.56621	2.191	13.097	0.854407	-0.227005	11.7067	5.3443	2.418	1.39027	1.20883	0.181436	#N/A	#N/A	#N/A	#N/A
MSMEG_0445	Amidohydrolase family protein	Unknown, unclear, or operon	5.04711	2.33546	14.3062	0.877494	-0.18854	13.037	5.75173	2.524	1.2692	1.23374	0.0354609	#N/A	#N/A	#N/A	#N/A
MSMEG_0447	Uncharacterized protein	leadered	21.0748	4.39745	13.0473	1.97917	0.984897	11.9329	10.6483	3.41255	1.11447	1.44255	-0.328083	1.03948e-05	#N/A	-7	#N/A
MSMEG_0449	Transporter, major facilitator family protein, putative	leadered	4.3167	2.10993	14.0148	0.739459	-0.435458	12.6386	5.83765	2.54539	1.3762	1.23877	0.137434	0.36591	#N/A	0	#N/A
MSMEG_0451	Oxidoreductase, FAD-linked	leadered	4.34594	2.11967	13.613	2.64751	1.40464	12.6837	1.64152	0.71503	0.9293	0.808632	0.120668	0.143298	#N/A	-4.8	#N/A
MSMEG_0452	Inner membrane permease YgbN	Unknown, unclear, or operon	4.35145	2.1215	13.3251	1.88138	0.911791	12.246	2.31291	1.20971	1.0791	0.924881	0.154219	#N/A	#N/A	#N/A	#N/A
MSMEG_0453	Gluconokinase	leadered	2.5285	1.33828	12.6974	0.897639	-0.155792	10.9838	2.81683	1.49407	1.71367	0.991707	0.721959	0.332928	#N/A	-0.5	#N/A
MSMEG_0454	GntR-family protein transcriptional regulator	Unknown, unclear, or operon	2.71875	1.44294	14.6631	1.27111	0.346084	14.0305	2.13888	1.09686	0.632567	0.898361	-0.265795	#N/A	#N/A	#N/A	#N/A
MSMEG_0455	Aldehyde dehydrogenase	leadered	3.27556	1.71174	13.8322	0.975166	-0.0362806	13.007	3.35897	1.74802	0.8252	1.05138	-0.226185	0.00898392	#N/A	-5	#N/A
MSMEG_0457	Topoisomerase subunit TopoN	leadered	3.59099	1.84438	16.9446	0.550307	-0.861691	15.3444	6.52542	2.70607	1.60027	1.27653	0.32374	0.233877	#N/A	-0.5	#N/A
MSMEG_0458	Two-component system sensor kinase	Unknown, unclear, or operon	5.03609	2.3323	12.7035	1.68194	0.75013	11.7613	2.99421	1.58217	0.942133	1.01241	-0.0702777	#N/A	#N/A	#N/A	#N/A
MSMEG_0460	Alpha/beta hydrolase fold	Unknown, unclear, or operon	1.93505	0.952369	13.6392	0.462638	-1.11204	12.8987	4.18264	2.06441	0.7405	1.12574	-0.385237	#N/A	#N/A	#N/A	#N/A
MSMEG_0461	CinZ protein	Unknown, unclear, or operon	4.03578	2.01285	12.3822	1.09303	0.128337	11.2681	3.69228	1.88451	1.11413	1.08346	0.0306729	#N/A	#N/A	#N/A	#N/A
MSMEG_0463	MmpL4 protein	Unknown, unclear, or operon	2.81862	1.49499	11.8569	0.747898	-0.419087	10.8493	3.76873	1.91408	1.00763	1.09041	-0.0827747	#N/A	#N/A	#N/A	#N/A
MSMEG_0464	Hydroxymethylpyrimidine kinase	Leaderless	2.33032	1.22053	16.2866	1.93355	0.951252	15.876	1.2052	0.269278	0.410567	0.70388	-0.293314	#N/A	0.00436517	#N/A	-3.1
MSMEG_0469	Transcriptional regulatory protein PadR	Leaderless	1.46322	0.549145	11.9389	1.89454	0.921846	11.3095	0.772335	-0.372701	0.629367	0.553015	0.0763513	#N/A	0.358729	#N/A	0
MSMEG_0474	Glutamine--fructose-6-phosphate aminotransferase [isomerizing]	Unknown, unclear, or operon	8.53182	3.09285	9.36357	0.745977	-0.422797	8.46263	11.4371	3.51565	0.900933	1.46678	-0.565844	#N/A	#N/A	#N/A	#N/A
MSMEG_0475	Nucleotide-sugar dehydrogenase	Unknown, unclear, or operon	2.86608	1.51908	9.63457	1.12313	0.16753	8.98413	2.55186	1.35155	0.650433	0.958214	-0.307781	#N/A	#N/A	#N/A	#N/A
MSMEG_0477	Uncharacterized protein	Unknown, unclear, or operon	1.33483	0.416657	12.0309	0.551319	-0.859042	11.9329	2.42116	1.2757	0.0979667	0.940389	-0.842423	#N/A	#N/A	#N/A	#N/A
MSMEG_0478	Secreted protein, putative	Unknown, unclear, or operon	2.08319	1.05879	10.4421	1.24599	0.317297	9.4188	1.67191	0.741497	1.0233	0.814852	0.208448	#N/A	#N/A	#N/A	#N/A
MSMEG_0484	Formamidase	leadered	2.6218	1.39056	13.2355	0.687383	-0.540814	11.795	3.81418	1.93137	1.44047	1.09447	0.345994	0.0761272	#N/A	-1.8	#N/A
MSMEG_0485	Amidase	Unknown, unclear, or operon	2.21852	1.1496	12.7706	0.832903	-0.26378	11.959	2.66361	1.41338	0.811567	0.972744	-0.161178	#N/A	#N/A	#N/A	#N/A
MSMEG_0491	Transcriptional regulator, LacI family protein	Leaderless	1.35275	0.435898	15.4622	0.485362	-1.04287	14.5714	2.7871	1.47876	0.890867	0.98811	-0.097243	#N/A	0.0012427	#N/A	-4.2
MSMEG_0492	Uncharacterized protein	Leaderless	3.54599	1.82619	13.1965	1.28004	0.356187	12.4276	2.77023	1.47	0.768933	0.986051	-0.217117	#N/A	0.0252443	#N/A	-2.6
MSMEG_0494	Uncharacterized protein	leadered	14.8957	3.89683	12.7809	2.17605	1.12171	8.8869	6.84531	2.77512	3.89397	1.29275	2.60121	0.697704	#N/A	-2	#N/A
MSMEG_0499	Amino acid permease-associated region	leadered	11.0468	3.46556	9.8249	1.47333	0.559083	9.6077	7.49785	2.90648	0.2172	1.32362	-1.10642	0.988757	#N/A	-3.3	#N/A
MSMEG_0500	Regulator of polyketide synthase expression, putative	leadered	3.45056	1.78683	12.6968	0.797883	-0.325751	11.1632	4.32464	2.11258	1.53363	1.13706	0.396577	0.000318403	#N/A	-6.4	#N/A
MSMEG_0502	Glucosidase	Unknown, unclear, or operon	2.58598	1.37071	12.3984	1.06095	0.0853589	11.7543	2.43742	1.28535	0.644033	0.942658	-0.298625	#N/A	#N/A	#N/A	#N/A
MSMEG_0503	DeoR-family protein transcriptional regulator	Unknown, unclear, or operon	2.59342	1.37485	12.6164	0.603027	-0.729705	11.289	4.30066	2.10456	1.32737	1.13517	0.192195	#N/A	#N/A	#N/A	#N/A
MSMEG_0504	Carbohydrate kinase	leadered	4.60794	2.20412	12.4756	1.05746	0.080608	10.9624	4.35754	2.12351	1.5132	1.13963	0.373574	0.832868	#N/A	-2	#N/A
MSMEG_0505	Probable sugar ABC transporter, substrate-binding protein, putative	Unknown, unclear, or operon	10.1004	3.33634	12.4442	0.709401	-0.495327	10.8941	14.238	3.83167	1.55017	1.54104	0.00912383	#N/A	#N/A	#N/A	#N/A
MSMEG_0515	Probable sugar transporter sugar binding lipoprotein	Unknown, unclear, or operon	2.93822	1.55494	10.479	2.16497	1.11435	9.8177	1.35717	0.440597	0.6613	0.74414	-0.0828402	#N/A	#N/A	#N/A	#N/A
MSMEG_0516	Sugar transport system	Unknown, unclear, or operon	30.5033	4.93089	9.74037	1.11602	0.158357	9.18443	27.3323	4.77254	0.555933	1.76215	-1.20621	#N/A	#N/A	#N/A	#N/A
MSMEG_0518	ABC transporter, nucleotide binding/ATPase protein, sn-Glycerol-3-phosphate	Unknown, unclear, or operon	3.4152	1.77197	10.7895	1.55491	0.636834	10.4871	2.1964	1.13514	0.3024	0.907357	-0.604957	#N/A	#N/A	#N/A	#N/A
MSMEG_0520	Porin MspB	leadered	6.75371	2.75568	14.6698	2.90529	1.53868	14.0807	2.32463	1.217	0.5891	0.926595	-0.337495	0.914958	#N/A	-0.4	#N/A
MSMEG_0529	Serine/threonine-protein kinase PknK	Unknown, unclear, or operon	1.92372	0.943902	13.4221	0.558718	-0.839808	13.4763	3.4431	1.78371	-0.0542667	1.05977	-1.11404	#N/A	#N/A	#N/A	#N/A
MSMEG_0530	Short chain dehydrogenase	leadered	1.62586	0.701205	16.8195	0.683519	-0.548946	16.5949	2.37866	1.25015	0.224667	0.934385	-0.709719	0.644175	#N/A	0	#N/A
MSMEG_0531	Putative acyl-CoA dehydrogenase	leadered	3.94776	1.98103	15.651	1.55108	0.633276	14.8711	2.54516	1.34776	0.779867	0.957323	-0.177456	0.0500944	#N/A	-3.5	#N/A
MSMEG_0532	Transcriptional regulator, TetR family protein	Unknown, unclear, or operon	2.43314	1.28282	15.1428	0.492562	-1.02162	13.4189	4.93976	2.30444	1.72397	1.18214	0.541823	#N/A	#N/A	#N/A	#N/A
MSMEG_0534	Permease, major facilitator family protein	Unknown, unclear, or operon	7.04515	2.81663	12.5343	0.691855	-0.531459	11.5517	10.183	3.34809	0.982533	1.4274	-0.444868	#N/A	#N/A	#N/A	#N/A
MSMEG_0535	GntR-family protein transcriptional regulator	Unknown, unclear, or operon	4.23699	2.08304	13.3857	0.474615	-1.07517	12.0504	8.9272	3.15821	1.3353	1.38278	-0.047479	#N/A	#N/A	#N/A	#N/A
MSMEG_0542	Antar domain protein	Unknown, unclear, or operon	1.4746	0.560324	15.1698	0.512435	-0.964559	14.5964	2.87763	1.52488	0.5734	0.998947	-0.425547	#N/A	#N/A	#N/A	#N/A
MSMEG_0547	ISMsm5, transposase	Unknown, unclear, or operon	2.95501	1.56316	13.1575	1.58657	0.665909	12.8191	1.86252	0.897254	0.338367	0.851455	-0.513088	#N/A	#N/A	#N/A	#N/A
MSMEG_0548	Chromosome replication initiation inhibitor protein	Leaderless	2.63534	1.39799	13.7476	1.03164	0.0449423	12.9806	2.55451	1.35304	0.766933	0.958565	-0.191632	#N/A	0.00716683	#N/A	-4.2
MSMEG_0549	ABC transporter, permease protein	leadered	3.26646	1.70773	14.8131	0.803277	-0.31603	16.0385	4.06642	2.02376	-1.22543	1.11618	-2.34162	0.10379	#N/A	-1	#N/A
MSMEG_0550	Sulfonate binding protein	Unknown, unclear, or operon	3.23407	1.69335	14.9476	0.929971	-0.104742	15.7209	3.4776	1.79809	-0.773333	1.06315	-1.83648	#N/A	#N/A	#N/A	#N/A
MSMEG_0551	ABC nitrate/sulfonate/bicarbonate transporter, ATPase subunit	Leaderless	2.64038	1.40075	15.2186	0.612001	-0.708393	15.6563	4.31434	2.10914	-0.437733	1.13625	-1.57398	#N/A	0.816345	#N/A	-0.2
MSMEG_0552	Uncharacterized protein	Unknown, unclear, or operon	1.7414	0.800249	14.1808	1.20943	0.274332	14.7163	1.43985	0.525918	-0.535467	0.764191	-1.29966	#N/A	#N/A	#N/A	#N/A
MSMEG_0553	Probable sugar ABC transporter, substrate-binding protein, putative	Unknown, unclear, or operon	1.95106	0.964259	11.5988	0.487167	-1.03751	12.3011	4.00491	2.00177	-0.702233	1.11102	-1.81325	#N/A	#N/A	#N/A	#N/A
MSMEG_0558	Uncharacterized protein	Unknown, unclear, or operon	3.66513	1.87386	16.7271	0.884995	-0.176259	13.1844	4.14141	2.05012	3.54267	1.12238	2.42029	#N/A	#N/A	#N/A	#N/A
MSMEG_0559	Conserved domain protein	leadered	5.07228	2.34263	20.3767	1.20191	0.265332	19.1843	4.22017	2.0773	1.19237	1.12877	0.0636006	0.0135444	#N/A	-2.7	#N/A
MSMEG_0561	Putative TetR family protein receptor protein	Leaderless	2.10338	1.07271	12.8408	0.584659	-0.774334	12.7285	3.59762	1.84704	0.112333	1.07466	-0.962322	#N/A	0.0826878	#N/A	-2.2
MSMEG_0562	Uncharacterized protein	Unknown, unclear, or operon	2.80276	1.48685	14.3953	1.83091	0.872562	13.9991	1.5308	0.614285	0.3962	0.784957	-0.388757	#N/A	#N/A	#N/A	#N/A
MSMEG_0563	Uncharacterized protein	Leaderless	2.47081	1.30499	14.3111	0.923034	-0.115544	13.3838	2.67684	1.42053	0.9273	0.974425	-0.0471245	#N/A	0.0148526	#N/A	-2.4
MSMEG_0564	Xanthine/uracil permease	Leaderless	2.83909	1.50543	13.6738	1.61421	0.690824	12.7723	1.75882	0.814607	0.901567	0.832033	0.069534	#N/A	0.131646	#N/A	-0.7
MSMEG_0565	Putative glycosyl transferases group 1	Unknown, unclear, or operon	3.90612	1.96574	12.6893	2.43543	1.28418	11.8084	1.60387	0.68156	0.880867	0.800767	0.0801002	#N/A	#N/A	#N/A	#N/A
MSMEG_0566	Aliphatic amidase	leadered	2.96545	1.56825	12.8644	0.828855	-0.270808	11.5321	3.57777	1.83906	1.33227	1.07278	0.259488	0.000465171	#N/A	-5.3	#N/A
MSMEG_0567	Selenophosphate synthetase	Unknown, unclear, or operon	3.14886	1.65483	11.41	1.5003	0.585251	10.3551	2.09882	1.06958	1.05497	0.891951	0.163015	#N/A	#N/A	#N/A	#N/A
MSMEG_0575	MmpS1 protein	leadered	2.1781	1.12307	14.4233	0.60006	-0.736821	12.8914	3.6298	1.85989	1.5319	1.07767	0.454226	0.62819	#N/A	-0.3	#N/A
MSMEG_0576	MmpL4 protein	Unknown, unclear, or operon	2.48288	1.31201	13.6702	0.610447	-0.712061	12.2485	4.06731	2.02407	1.42177	1.11626	0.305509	#N/A	#N/A	#N/A	#N/A
MSMEG_0579	Helix-turn-helix, Fis-type	Unknown, unclear, or operon	3.27395	1.71103	13.0602	0.764984	-0.386498	11.6472	4.27976	2.09753	1.41297	1.13352	0.279447	#N/A	#N/A	#N/A	#N/A
MSMEG_0580	Uncharacterized protein	Leaderless	1.75618	0.812443	15.3597	0.867804	-0.204558	14.2253	2.02371	1.017	1.1344	0.879595	0.254805	#N/A	0.823447	#N/A	-1.6
MSMEG_0581	4-aminobutyrate transaminase	leadered	10.9091	3.44746	9.45707	0.974062	-0.0379143	9.00703	11.1996	3.48537	0.450033	1.45966	-1.00963	0.985314	#N/A	-1.7	#N/A
MSMEG_0582	Succinic semialdehyde dehydrogenase	Unknown, unclear, or operon	10.2685	3.36016	9.86037	1.10753	0.147347	9.18347	9.27157	3.21281	0.6769	1.39561	-0.718711	#N/A	#N/A	#N/A	#N/A
MSMEG_0588	Putative rhamnose tranport protein, MFS family protein	Unknown, unclear, or operon	3.38409	1.75877	11.6506	1.01252	0.0179526	9.90733	3.34224	1.74082	1.74323	1.04969	0.693541	#N/A	#N/A	#N/A	#N/A
MSMEG_0591	Rhamnulokinase	Unknown, unclear, or operon	14.5294	3.86091	11.8845	1.04964	0.0698917	10.1901	13.8423	3.79101	1.69443	1.53149	0.162945	#N/A	#N/A	#N/A	#N/A
MSMEG_0592	Putative rhamnose catabolism operon transcriptional regulator	Leaderless	3.662	1.87263	14.4872	0.909656	-0.136607	12.7889	4.0257	2.00924	1.69823	1.11277	0.585462	#N/A	0.289665	#N/A	-0.2
MSMEG_0594	Iron-sulfur cluster binding protein	Unknown, unclear, or operon	3.51154	1.81211	14.2224	0.876474	-0.190218	13.2234	4.00645	2.00232	0.998967	1.11115	-0.112179	#N/A	#N/A	#N/A	#N/A
MSMEG_0595	Glycolate oxidase	Unknown, unclear, or operon	2.41104	1.26966	14.1827	0.731404	-0.451259	13.0166	3.29646	1.72092	1.1661	1.04502	0.121085	#N/A	#N/A	#N/A	#N/A
MSMEG_0596	Bacterial regulatory protein, GntR family protein	leadered	1.97248	0.980013	12.592	0.589125	-0.763355	11.9422	3.34816	1.74337	0.649767	1.05029	-0.400525	0.493897	#N/A	0	#N/A
MSMEG_0599	Acyl-CoA synthase	Leaderless	2.09695	1.06829	13.5359	0.733932	-0.446281	12.8063	2.85714	1.51457	0.729667	0.996525	-0.266858	#N/A	0.980425	#N/A	-1.8
MSMEG_0600	Dehydrogenase	leadered	1.89606	0.923008	13.8097	0.552188	-0.856769	13.1613	3.43373	1.77978	0.648433	1.05885	-0.410414	0.00747905	#N/A	-3.1	#N/A
MSMEG_0601	Uncharacterized protein	Unknown, unclear, or operon	1.85816	0.893875	13.9698	0.960533	-0.0580928	12.9143	1.93451	0.951968	1.0555	0.864312	0.191188	#N/A	#N/A	#N/A	#N/A
MSMEG_0603	Putative acyl-CoA dehydrogenase	leadered	6.58003	2.71809	12.64	1.47592	0.561616	11.6532	4.45825	2.15648	0.9868	1.14737	-0.160572	0.457486	#N/A	-4.4	#N/A
MSMEG_0604	Glyoxylate reductase	Unknown, unclear, or operon	4.08497	2.03032	12.3313	0.75127	-0.412596	11.6905	5.43741	2.44292	0.640833	1.21469	-0.573853	#N/A	#N/A	#N/A	#N/A
MSMEG_0605	Uncharacterized protein	leadered	3.43249	1.77926	13.6395	0.712894	-0.488241	12.5378	4.81487	2.2675	1.1017	1.17346	-0.0717621	0.583563	#N/A	0	#N/A
MSMEG_0607	S-adenosyl-L-methionine-dependent methyltransferase	Leaderless	1.58456	0.664079	13.0351	0.544771	-0.876278	12.3785	2.90866	1.54036	0.656633	1.00258	-0.34595	#N/A	0.0263718	#N/A	-2
MSMEG_0612	Transcriptional regulator, TetR family protein	Leaderless	3.31959	1.73101	14.7003	1.14954	0.201051	12.7521	2.88777	1.52996	1.94823	1.00014	0.948094	#N/A	0.263737	#N/A	-2.3
MSMEG_0614	Putative S-adenosyl-L-methionine-dependent methyltransferase MSMEG_0614/MSMEI_0598	Leaderless	2.16251	1.11271	14.2286	1.28775	0.364849	14.4207	1.6793	0.747859	-0.192033	0.816347	-1.00838	#N/A	0.0889643	#N/A	-1.7
MSMEG_0615	ESX-3 secretion system protein EccA3	leadered	3.34374	1.74146	13.7755	0.693335	-0.528376	12.7878	4.82269	2.26984	0.9877	1.17401	-0.186312	0.025781	#N/A	-2.1	#N/A
MSMEG_0618	Pe family protein	Unknown, unclear, or operon	77.2027	6.27058	13.8313	2.32717	1.21857	12.5379	33.1745	5.052	1.2934	1.82782	-0.534421	#N/A	#N/A	#N/A	#N/A
MSMEG_0620	ESAT-6-like protein EsxG	Unknown, unclear, or operon	63.5229	5.98921	12.98	3.67297	1.87695	12.4246	17.2947	4.11226	0.555333	1.60698	-1.05165	#N/A	#N/A	#N/A	#N/A
MSMEG_0622	ESX-3 secretion-associated protein EspG3	Unknown, unclear, or operon	61.2594	5.93686	13.8918	1.99826	0.998743	12.9819	30.6564	4.93812	0.9099	1.80106	-0.891157	#N/A	#N/A	#N/A	#N/A
MSMEG_0623	ESX-3 secretion system protein EccD3	leadered	38.6888	5.27384	13.9226	2.84385	1.50785	12.4416	13.6044	3.766	1.481	1.52561	-0.0446093	0.738759	#N/A	-1.7	#N/A
MSMEG_0624	Subtilase family protein	Unknown, unclear, or operon	53.5478	5.74276	13.4672	2.22232	1.15207	11.9007	24.0954	4.59069	1.56647	1.71941	-0.152945	#N/A	#N/A	#N/A	#N/A
MSMEG_0625	Peptidase_S9 domain-containing protein	Leaderless	2.47265	1.30606	13.7641	0.757336	-0.400994	12.9458	3.26492	1.70705	0.8183	1.04176	-0.223457	#N/A	0.0054907	#N/A	-3.6
MSMEG_0626	ESX-3 secretion system protein EccE3	Unknown, unclear, or operon	40.637	5.34472	14.3452	3.50684	1.81017	12.372	11.5879	3.53455	1.97317	1.47122	0.501947	#N/A	#N/A	#N/A	#N/A
MSMEG_0627	Glycosyl transferase, family protein 39	Unknown, unclear, or operon	4.22595	2.07927	14.3143	2.96824	1.56961	13.2869	1.42372	0.509667	1.0274	0.760372	0.267028	#N/A	#N/A	#N/A	#N/A
MSMEG_0628	Amidohydrolase family protein	Unknown, unclear, or operon	1.90618	0.930687	16.1618	0.741684	-0.431124	14.7796	2.57008	1.36181	1.38213	0.960626	0.421508	#N/A	#N/A	#N/A	#N/A
MSMEG_0632	Uncharacterized protein	Leaderless	1.54895	0.631288	13.7682	0.610662	-0.711554	12.9257	2.5365	1.34284	0.842433	0.956168	-0.113734	#N/A	0.073019	#N/A	-1.4
MSMEG_0633	PAP2 superfamily protein	Leaderless	2.5481	1.34942	13.4055	0.84222	-0.247731	12.7381	3.02545	1.59715	0.6674	1.01593	-0.34853	#N/A	0.224847	#N/A	-1.3
MSMEG_0634	PAP2 superfamily protein	Leaderless	6.83097	2.77209	13.3076	1.05992	0.0839551	12.8991	6.4448	2.68814	0.408533	1.27231	-0.863779	#N/A	0.0595748	#N/A	-4.4
MSMEG_0635	Putative conserved exported protein	Leaderless	1.21106	0.276267	14.7255	0.521753	-0.938562	15.0715	2.32113	1.21483	-0.346	0.926085	-1.27208	#N/A	0.258675	#N/A	-1
MSMEG_0636	SnoaL-like domain-containing protein	Leaderless	2.59146	1.37376	15.9106	0.980008	-0.0291348	14.6996	2.64432	1.4029	1.21103	0.970281	0.240752	#N/A	0.00278811	#N/A	-3.5
MSMEG_0638	Conserved hypothetical proline and threonine rich protein	Unknown, unclear, or operon	2.35682	1.23684	16.4202	0.648508	-0.624803	15.3861	3.63422	1.86165	1.03407	1.07809	-0.0440202	#N/A	#N/A	#N/A	#N/A
MSMEG_0639	Oligopeptide transport ATP-binding protein AppF	Unknown, unclear, or operon	10.0486	3.32892	17.4345	2.08314	1.05876	16.3629	4.82376	2.27016	1.0716	1.17409	-0.102487	#N/A	#N/A	#N/A	#N/A
MSMEG_0643	Extracellular solute-binding protein, family protein 5, putative	leadered	3.91607	1.9694	18.7332	1.26103	0.334607	17.1691	3.10544	1.6348	1.56407	1.02478	0.539289	0.941217	#N/A	-3	#N/A
MSMEG_0644	Cupin domain protein	Unknown, unclear, or operon	2.14037	1.09786	16.0887	0.468183	-1.09486	14.6499	4.57166	2.19272	1.4388	1.15589	0.282911	#N/A	#N/A	#N/A	#N/A
MSMEG_0645	Putative beta-1,3-glucanase	Leaderless	4.21289	2.07481	18.0838	0.894095	-0.161501	16.621	4.71191	2.23631	1.46287	1.16613	0.296733	#N/A	0.0162913	#N/A	-2.6
MSMEG_0646	Phosphate-import permease protein PhnE	Unknown, unclear, or operon	5.65664	2.49995	9.73367	3.44748	1.78554	8.3551	1.6408	0.714402	1.37857	0.808485	0.570082	#N/A	#N/A	#N/A	#N/A
MSMEG_0652	Uncharacterized protein	Unknown, unclear, or operon	1.75001	0.807364	13.4969	0.759744	-0.396415	12.8817	2.30342	1.20378	0.615167	0.923488	-0.308321	#N/A	#N/A	#N/A	#N/A
MSMEG_0656	Transcriptional regulator, TetR family protein	Unknown, unclear, or operon	2.32743	1.21874	13.32	0.444866	-1.16856	12.2853	5.23175	2.38729	1.03467	1.20161	-0.166948	#N/A	#N/A	#N/A	#N/A
MSMEG_0661	Glutamate-1-semialdehyde 2,1-aminomutase	leadered	3.68981	1.88355	12.9713	1.26027	0.333728	11.443	2.9278	1.54982	1.52833	1.00481	0.523526	0.991387	#N/A	-1.7	#N/A
MSMEG_0662	Spermidine/putrescine import ATP-binding protein PotA	leadered	2.72263	1.445	12.4117	0.985883	-0.0205115	11.2253	2.76162	1.46551	1.1864	0.984996	0.201404	0.529186	#N/A	0	#N/A
MSMEG_0663	TetR-family protein transcriptional regulator	leadered	1.61865	0.694788	12.8706	0.516009	-0.954531	11.7569	3.13686	1.64932	1.1137	1.02819	0.0855099	0.014687	#N/A	-3	#N/A
MSMEG_0664	FAD dependent oxidoreductase	Unknown, unclear, or operon	2.57406	1.36404	12.0791	0.751936	-0.411318	10.402	3.42324	1.77536	1.6771	1.05781	0.61929	#N/A	#N/A	#N/A	#N/A
MSMEG_0665	Sarcosine oxidase subunit beta, putative	Unknown, unclear, or operon	3.00767	1.58865	12.2838	1.46972	0.555545	11.988	2.04642	1.0331	0.295867	0.883379	-0.587512	#N/A	#N/A	#N/A	#N/A
MSMEG_0667	Butyryl-CoA dehydrogenase	leadered	2.65528	1.40886	11.9408	0.911465	-0.133741	10.5116	2.9132	1.5426	1.4292	1.00311	0.426088	0.886231	#N/A	0	#N/A
MSMEG_0668	Integral membrane protein	Leaderless	1.71394	0.777319	14.5265	0.59689	-0.744463	13.8957	2.87145	1.52178	0.630767	0.998219	-0.367452	#N/A	0.0481286	#N/A	-2.4
MSMEG_0670	FAD dependent oxidoreductase	Unknown, unclear, or operon	6.54345	2.71005	13.2232	0.814852	-0.29539	12.3368	8.03023	3.00544	0.8864	1.34688	-0.460479	#N/A	#N/A	#N/A	#N/A
MSMEG_0673	Uncharacterized protein	leadered	13.4228	3.74662	15.4656	1.98167	0.98672	14.4729	6.77347	2.7599	0.992767	1.28918	-0.296409	0.00036892	#N/A	-4.7	#N/A
MSMEG_0674	ErfK/YbiS/YcfS/YnhG family protein	leadered	2.22403	1.15318	15.6556	0.381141	-1.3916	14.6832	5.8352	2.54478	0.972433	1.23862	-0.26619	0.752665	#N/A	0	#N/A
MSMEG_0676	Putative transcriptional regulatory protein	leadered	2.86082	1.51643	14.5608	1.01664	0.0238075	12.6322	2.814	1.49262	1.9286	0.991366	0.937234	0.227436	#N/A	0	#N/A
MSMEG_0678	dCTP deaminase, dUMP-forming	Leaderless	1.9859	0.989793	15.7499	0.528127	-0.921043	14.8638	3.76027	1.91084	0.886033	1.08965	-0.203613	#N/A	0.807071	#N/A	0
MSMEG_0679	Uncharacterized protein	leadered	3.67501	1.87775	15.0336	0.936814	-0.0941653	14.3198	3.92288	1.97191	0.713867	1.104	-0.390133	0.00367225	#N/A	-4	#N/A
MSMEG_0680	UDP-glucose 6-dehydrogenase	Unknown, unclear, or operon	2.28663	1.19322	11.954	0.627043	-0.673365	12.1706	3.64669	1.86659	-0.216567	1.07925	-1.29581	#N/A	#N/A	#N/A	#N/A
MSMEG_0681	p450 heme-thiolate protein	Unknown, unclear, or operon	2.5171	1.33176	14.1114	0.690997	-0.533248	12.9986	3.6427	1.86501	1.11273	1.07888	0.0338566	#N/A	#N/A	#N/A	#N/A
MSMEG_0682	Uncharacterized protein	Leaderless	2.21566	1.14773	14.2159	0.629664	-0.667345	13.6847	3.51879	1.81508	0.531167	1.06714	-0.535977	#N/A	0.00857889	#N/A	-3.3
MSMEG_0683	SnoaL-like domain-containing protein	Leaderless	2.16431	1.11391	14.301	0.778942	-0.360412	13.8824	2.77852	1.47432	0.4186	0.987065	-0.568465	#N/A	0.676066	#N/A	0
MSMEG_0687	Uncharacterized protein	Unknown, unclear, or operon	3.29879	1.72194	13.7699	0.917543	-0.124152	13.5884	3.59524	1.84609	0.181433	1.07443	-0.892997	#N/A	#N/A	#N/A	#N/A
MSMEG_0689	Uncharacterized protein	leadered	11.3744	3.50772	14.5521	4.21164	2.07438	14.333	2.70071	1.43334	0.2191	0.977435	-0.758335	0.957657	#N/A	-0.6	#N/A
MSMEG_0690	Iron-sulfur cluster-binding protein	leadered	4.72683	2.24087	16.6133	1.00376	0.00540993	15.046	4.70914	2.23546	1.56733	1.16593	0.4014	0.670318	#N/A	0	#N/A
MSMEG_0691	Putative transcriptional regulatory protein	Unknown, unclear, or operon	12.4988	3.64371	14.6989	1.87309	0.905416	13.9362	6.67282	2.7383	0.762767	1.2841	-0.521333	#N/A	#N/A	#N/A	#N/A
MSMEG_0692	Uncharacterized protein	leadered	4.52813	2.17892	16.6927	0.931555	-0.102288	15.1613	4.86083	2.2812	1.5314	1.17668	0.354717	0.323695	#N/A	-0.3	#N/A
MSMEG_0693	Uncharacterized protein	Unknown, unclear, or operon	2.59179	1.37395	15.6056	0.798754	-0.324177	14.5677	3.24479	1.69813	1.03787	1.03966	-0.00179324	#N/A	#N/A	#N/A	#N/A
MSMEG_0695	Isoniazid inductible protein IniA	Unknown, unclear, or operon	3.52983	1.8196	14.426	0.997115	-0.00416749	13.5096	3.54004	1.82376	0.916333	1.06918	-0.152851	#N/A	#N/A	#N/A	#N/A
MSMEG_0698	Isoniazid inductible protein IniC	leadered	4.07138	2.02552	15.2121	1.69385	0.760305	14.1274	2.40363	1.26521	1.08463	0.937925	0.146708	0.710686	#N/A	-0.8	#N/A
MSMEG_0699	Conserved hypothetical proline rich protein	Unknown, unclear, or operon	5.15952	2.36724	13.5174	2.60394	1.3807	12.5915	1.98143	0.986539	0.9259	0.872437	0.0534634	#N/A	#N/A	#N/A	#N/A
MSMEG_0700	Uncharacterized protein	leadered	3.55429	1.82956	15.6069	1.10438	0.14324	14.9671	3.21835	1.68632	0.639767	1.03689	-0.397119	0.480884	#N/A	0	#N/A
MSMEG_0702	Monooxygenase	Leaderless	4.93969	2.30442	17.0322	2.94667	1.55908	16.1038	1.67637	0.745339	0.9284	0.815755	0.112645	#N/A	0.0214237	#N/A	-2.4
MSMEG_0703	MDMPI_N domain-containing protein	leadered	2.0495	1.03527	14.81	1.02641	0.0376015	14.1652	1.99677	0.997667	0.6448	0.875052	-0.230252	0.0315439	#N/A	-1.8	#N/A
MSMEG_0708	Transcriptional regulator, LysR family protein	Unknown, unclear, or operon	3.72984	1.89911	14.7847	1.17956	0.238251	12.9031	3.16205	1.66086	1.88153	1.0309	0.850631	#N/A	#N/A	#N/A	#N/A
MSMEG_0709	Chaperone protein DnaK	leadered	28.8802	4.85201	18.0814	2.44242	1.28831	15.8209	11.8244	3.5637	2.26047	1.47807	0.782398	0.661367	#N/A	0	#N/A
MSMEG_0710	Protein GrpE	Unknown, unclear, or operon	27.0835	4.75934	17.7873	2.21994	1.15052	15.5959	12.2001	3.60882	2.19143	1.48867	0.70276	#N/A	#N/A	#N/A	#N/A
MSMEG_0711	Chaperone protein DnaJ	Unknown, unclear, or operon	14.4352	3.85152	17.1982	1.99476	0.996213	15.416	7.23658	2.85531	1.78213	1.3116	0.470536	#N/A	#N/A	#N/A	#N/A
MSMEG_0712	Transcriptional regulator, TetR family protein	leadered	2.97214	1.5715	16.0181	0.854835	-0.226282	14.1855	3.47685	1.79778	1.8326	1.06308	0.769521	0.989286	#N/A	-2.7	#N/A
MSMEG_0719	Flavohemoglobin	Leaderless	1.7702	0.823911	14.1834	0.527014	-0.924087	13.7037	3.35892	1.748	0.479733	1.05138	-0.571646	#N/A	0.925907	#N/A	-0.5
MSMEG_0724	IS1137, transposase orfA	Leaderless	4.41371	2.14199	14.8195	1.06394	0.0894208	12.4508	4.14845	2.05257	2.3687	1.12295	1.24575	#N/A	0.863958	#N/A	-2.1
MSMEG_0725	IS1137, transposase orfB	Unknown, unclear, or operon	2.50522	1.32494	12.9604	0.892442	-0.16417	10.9146	2.80715	1.48911	2.04577	0.99054	1.05523	#N/A	#N/A	#N/A	#N/A
MSMEG_0726	Uncharacterized protein	leadered	2.17443	1.12063	15.3025	1.07365	0.102527	14.936	2.02526	1.01811	0.366433	0.879855	-0.513422	0.879606	#N/A	-1.6	#N/A
MSMEG_0730	Oleandomycin glycosyltransferase	Unknown, unclear, or operon	3.31153	1.7275	12.29	0.879126	-0.185857	11.3949	3.76684	1.91336	0.895067	1.09024	-0.195172	#N/A	#N/A	#N/A	#N/A
MSMEG_0731	CYTH domain-containing protein	Leaderless	4.21511	2.07557	12.9221	1.5485	0.63087	12.1405	2.72206	1.4447	0.781667	0.980105	-0.198438	#N/A	0.0756852	#N/A	-3
MSMEG_0732	Chaperone protein ClpB	leadered	10.2705	3.36043	14.5028	1.32764	0.408863	12.615	7.73588	2.95157	1.8878	1.33422	0.553582	0.841416	#N/A	0	#N/A
MSMEG_0734	Rieske [2Fe-2S] domain protein	Unknown, unclear, or operon	3.3402	1.73993	13.2855	0.480234	-1.05819	11.528	6.95535	2.79812	1.75743	1.29816	0.459274	#N/A	#N/A	#N/A	#N/A
MSMEG_0736	Trehalose monomycolate transport factor A	Unknown, unclear, or operon	1.34089	0.423188	17.1852	0.472147	-1.08269	16.8758	2.83998	1.50588	0.309333	0.994482	-0.685148	#N/A	#N/A	#N/A	#N/A
MSMEG_0737	Dehydrogenase	Unknown, unclear, or operon	2.35483	1.23563	16.2701	0.522921	-0.935334	15.1929	4.50323	2.17096	1.07723	1.15078	-0.0735422	#N/A	#N/A	#N/A	#N/A
MSMEG_0738	Uncharacterized protein	Unknown, unclear, or operon	3.83338	1.93862	15.2361	0.91951	-0.121063	13.7335	4.16893	2.05968	1.5026	1.12462	0.377976	#N/A	#N/A	#N/A	#N/A
MSMEG_0739	Spou rRNA methylase family protein	leadered	3.97759	1.9919	14.7844	0.719022	-0.475893	13.1195	5.53195	2.46779	1.66487	1.22053	0.444336	0.0311561	#N/A	-2.7	#N/A
MSMEG_0741	Bac_luciferase domain-containing protein	Unknown, unclear, or operon	5.48296	2.45495	15.0625	2.08095	1.05724	14.0286	2.63484	1.39771	1.03393	0.969062	0.0648709	#N/A	#N/A	#N/A	#N/A
MSMEG_0743	Xanthine dehydrogenase	Unknown, unclear, or operon	2.6249	1.39226	14.8853	1.24239	0.313119	13.8243	2.11278	1.07914	1.06097	0.894199	0.166768	#N/A	#N/A	#N/A	#N/A
MSMEG_0744	Carbon monoxide dehydrogenase medium chain	Unknown, unclear, or operon	2.44883	1.29209	11.0782	0.99054	-0.0137124	10.5011	2.47222	1.3058	0.5771	0.947464	-0.370364	#N/A	#N/A	#N/A	#N/A
MSMEG_0746	Carbon-monoxide dehydrogenase, large subunit	Unknown, unclear, or operon	2.59752	1.37713	11.0112	1.28758	0.364664	9.38843	2.01736	1.01247	1.62273	0.87853	0.744203	#N/A	#N/A	#N/A	#N/A
MSMEG_0750	Membrane protein	Leaderless	1.49867	0.583683	16.2017	0.390684	-1.35593	15.5763	3.83602	1.93961	0.625333	1.09641	-0.471075	#N/A	0.110111	#N/A	-0.7
MSMEG_0755	Cobalt-zinc-cadmium resistance protein	Unknown, unclear, or operon	2.33768	1.22508	13.9364	1.2027	0.266273	13.2466	1.9437	0.958803	0.6898	0.865919	-0.176119	#N/A	#N/A	#N/A	#N/A
MSMEG_0756	Putative zinc metalloprotease Rip2	Leaderless	3.59982	1.84792	15.1088	0.957717	-0.062329	14.0238	3.75875	1.91025	1.085	1.08951	-0.00450963	#N/A	0.0281524	#N/A	-2.4
MSMEG_0757	Uncharacterized protein	Unknown, unclear, or operon	2.25094	1.17053	15.2289	1.11984	0.163295	13.8666	2.01005	1.00723	1.36223	0.8773	0.484933	#N/A	#N/A	#N/A	#N/A
MSMEG_0758	Uncharacterized protein	leadered	3.12134	1.64217	13.8985	0.807309	-0.308807	12.8391	3.86635	1.95097	1.05933	1.09908	-0.0397455	0.0450933	#N/A	-4.1	#N/A
MSMEG_0759	Adenylosuccinate synthetase	leadered	2.77829	1.4742	17.3378	0.646447	-0.629395	15.7741	4.29779	2.10359	1.56377	1.13494	0.428822	0.0258184	#N/A	-2.5	#N/A
MSMEG_0760	Thioesterase family protein	Unknown, unclear, or operon	2.80741	1.48924	16.7474	0.7285	-0.456999	15.5222	3.85369	1.94624	1.22517	1.09797	0.1272	#N/A	#N/A	#N/A	#N/A
MSMEG_0761	Conserved domain protein	Unknown, unclear, or operon	1.84156	0.880932	15.6769	0.902839	-0.147459	15.2749	2.03975	1.02839	0.401967	0.882272	-0.480305	#N/A	#N/A	#N/A	#N/A
MSMEG_0763	Antibiotic transporter	Unknown, unclear, or operon	9.83526	3.29796	14.585	2.12271	1.08591	13.2997	4.63334	2.21205	1.2853	1.16043	0.124867	#N/A	#N/A	#N/A	#N/A
MSMEG_0764	Na+/H+ antiporter	leadered	5.11858	2.35574	14.9818	0.975078	-0.0364106	13.448	5.24941	2.39215	1.5338	1.20276	0.331044	0.0109396	#N/A	-4.2	#N/A
MSMEG_0766	Biotin carboxylase	Unknown, unclear, or operon	3.91798	1.97011	16.181	0.879302	-0.185569	14.7005	4.45579	2.15568	1.48053	1.14718	0.333348	#N/A	#N/A	#N/A	#N/A
MSMEG_0767	Uncharacterized protein	Unknown, unclear, or operon	3.11123	1.63748	15.6564	0.610633	-0.711623	14.3895	5.09509	2.34911	1.26683	1.19264	0.0741934	#N/A	#N/A	#N/A	#N/A
MSMEG_0768	Rhodanese domain-containing protein	Leaderless	3.71184	1.89213	17.2287	0.662799	-0.593356	15.7304	5.60024	2.48549	1.49837	1.22469	0.273677	#N/A	0.658292	#N/A	0
MSMEG_0769	O-succinylhomoserine sulfhydrylase	Unknown, unclear, or operon	5.66545	2.50219	17.0258	2.30185	1.20279	15.5933	2.46126	1.2994	1.43253	0.945959	0.486575	#N/A	#N/A	#N/A	#N/A
MSMEG_0770	Uncharacterized protein	Unknown, unclear, or operon	8.24912	3.04424	17.8618	2.87615	1.52414	15.9142	2.86811	1.5201	1.94763	0.997824	0.949809	#N/A	#N/A	#N/A	#N/A
MSMEG_0771	Putative oxidoreductase YqjQ	Unknown, unclear, or operon	2.72269	1.44503	11.5449	1.31835	0.398734	10.6698	2.06523	1.0463	0.875167	0.886481	-0.0113141	#N/A	#N/A	#N/A	#N/A
MSMEG_0773	Acetyltransferase	Unknown, unclear, or operon	2.89184	1.53199	12.6757	1.12528	0.170286	11.2661	2.56989	1.3617	1.4096	0.960601	0.448999	#N/A	#N/A	#N/A	#N/A
MSMEG_0776	Uncharacterized protein	Unknown, unclear, or operon	1.26268	0.336488	14.6482	0.552252	-0.856601	14.4514	2.28642	1.19309	0.196767	0.920976	-0.724209	#N/A	#N/A	#N/A	#N/A
MSMEG_0777	F420-dependent glucose-6-phosphate dehydrogenase	Unknown, unclear, or operon	4.7887	2.25963	16.3698	2.23444	1.15991	15.6335	2.14313	1.09972	0.736333	0.899034	-0.162701	#N/A	#N/A	#N/A	#N/A
MSMEG_0778	Putative transcriptional regulator	Unknown, unclear, or operon	8.08067	3.01448	11.1412	1.04685	0.0660533	11.4594	7.71904	2.94842	-0.3182	1.33348	-1.65168	#N/A	#N/A	#N/A	#N/A
MSMEG_0779	Short-chain dehydrogenase/reductase SDR	Unknown, unclear, or operon	16.9633	4.08434	10.8555	1.546	0.628545	11.7408	10.9723	3.4558	-0.885333	1.45271	-2.33805	#N/A	#N/A	#N/A	#N/A
MSMEG_0780	Phosphotransferase enzyme family protein	Unknown, unclear, or operon	2.52962	1.33892	10.7092	1.07761	0.107829	11.0528	2.34744	1.23109	-0.3436	0.929906	-1.27351	#N/A	#N/A	#N/A	#N/A
MSMEG_0781	Amino acid permease	leadered	11.2973	3.49791	14.2081	1.80837	0.854689	13.4559	6.24724	2.64322	0.752267	1.26176	-0.50949	0.191165	#N/A	-0.3	#N/A
MSMEG_0782	Aminotransferase class-III	Unknown, unclear, or operon	4.8844	2.28818	15.2642	0.950164	-0.0737517	13.6623	5.14059	2.36193	1.6019	1.19565	0.406246	#N/A	#N/A	#N/A	#N/A
MSMEG_0783	Phosphate acetyltransferase	Unknown, unclear, or operon	4.84809	2.27742	15.9509	0.998955	-0.00150786	13.8223	4.85316	2.27893	2.12857	1.17615	0.952419	#N/A	#N/A	#N/A	#N/A
MSMEG_0784	Acetate kinase	Unknown, unclear, or operon	3.68686	1.88239	14.8681	0.668961	-0.580005	13.4313	5.51132	2.4624	1.43677	1.21926	0.217503	#N/A	#N/A	#N/A	#N/A
MSMEG_0787	Bacterial extracellular solute-binding protein, family protein 3	leadered	3.05974	1.61341	15.2675	0.819284	-0.287565	14.3238	3.73465	1.90097	0.943733	1.08733	-0.143596	0.702608	#N/A	-1.2	#N/A
MSMEG_0788	Putative conserved membrane protein	leadered	2.07376	1.05225	16.0032	0.517487	-0.950406	14.3531	4.00736	2.00265	1.6501	1.11122	0.538877	0.109215	#N/A	-1.3	#N/A
MSMEG_0789	Thiamine-phosphate synthase	Leaderless	2.01244	1.00895	15.6035	1.01847	0.026401	14.566	1.97595	0.982547	1.0375	0.871499	0.166001	#N/A	0.0121545	#N/A	-2
MSMEG_0790	Hydrolase, NUDIX family protein	Leaderless	2.00468	1.00337	15.5981	0.89575	-0.158832	14.8947	2.23799	1.1622	0.703333	0.913718	-0.210384	#N/A	0.0204417	#N/A	-2.2
MSMEG_0791	Glycine oxidase ThiO	leadered	2.53872	1.3441	16.7956	0.787443	-0.344753	15.2614	3.224	1.68885	1.53427	1.03748	0.496787	0.609066	#N/A	-5.2	#N/A
MSMEG_0792	Thiamine biosynthesis protein ThiS	Unknown, unclear, or operon	3.36833	1.75203	16.3503	1.0304	0.0431999	15.1468	3.26896	1.70883	1.20343	1.04218	0.161258	#N/A	#N/A	#N/A	#N/A
MSMEG_0793	Thiazole synthase	Unknown, unclear, or operon	3.9988	1.99957	16.3708	0.736158	-0.441913	15.3144	5.43199	2.44148	1.05643	1.21435	-0.157915	#N/A	#N/A	#N/A	#N/A
MSMEG_0794	SGNH_hydro domain-containing protein	Unknown, unclear, or operon	3.84541	1.94314	15.5355	0.793988	-0.33281	14.6538	4.84316	2.27595	0.881667	1.17545	-0.293781	#N/A	#N/A	#N/A	#N/A
MSMEG_0798	Uncharacterized protein	leadered	2.09241	1.06517	12.8734	1.75716	0.813246	11.9414	1.19079	0.251923	0.932	0.699802	0.232198	0.0020132	#N/A	-4	#N/A
MSMEG_0799	Uncharacterized protein	leadered	2.31616	1.21173	12.9732	0.96907	-0.0453265	12.3105	2.39008	1.25706	0.662733	0.936009	-0.273275	0.0549769	#N/A	-1.5	#N/A
MSMEG_0801	IS1096, tnpR protein	leadered	1.68843	0.755681	15.4332	0.822027	-0.282742	14.6189	2.05398	1.03842	0.814267	0.884629	-0.0703628	0.00266066	#N/A	-3.6	#N/A
MSMEG_0802	IS1096, tnpA protein	Unknown, unclear, or operon	2.02552	1.01829	13.309	0.706358	-0.501528	13.1102	2.86756	1.51982	0.1988	0.997758	-0.798958	#N/A	#N/A	#N/A	#N/A
MSMEG_0806	Hydrolase	leadered	2.67845	1.4214	14.4014	0.797674	-0.326129	13.5641	3.35783	1.74753	0.837333	1.05127	-0.213936	0.0114171	#N/A	-3.1	#N/A
MSMEG_0807	Leupeptin-inactivating enzyme 1	leadered	2.57682	1.36559	14.0006	0.692137	-0.53087	13.2793	3.72299	1.89646	0.721333	1.08627	-0.364935	0.00592205	#N/A	-4.2	#N/A
MSMEG_0810	Putative pyrimidine permease RutG	Leaderless	3.28947	1.71786	13.1981	1.3603	0.443922	13.0037	2.4182	1.27393	0.194433	0.939975	-0.745541	#N/A	0.522743	#N/A	0
MSMEG_0811	Oxidoreductase	Unknown, unclear, or operon	2.36058	1.23914	11.1261	2.06605	1.04688	9.56313	1.14255	0.192262	1.563	0.685782	0.877218	#N/A	#N/A	#N/A	#N/A
MSMEG_0812	Amino acid transporter	Leaderless	2.72511	1.44631	13.04	2.08761	1.06185	12.1625	1.30537	0.38446	0.877533	0.730948	0.146585	#N/A	0.10841	#N/A	-1.7
MSMEG_0814	Membrane protein	leadered	6.19099	2.63017	16.0858	2.17022	1.11784	15.9493	2.85271	1.51233	0.1365	0.995998	-0.859498	5.80337e-05	#N/A	-8.6	#N/A
MSMEG_0815	Transcriptional regulator, TetR family protein	Unknown, unclear, or operon	2.40029	1.26321	14.9907	0.609316	-0.714736	13.4422	3.93931	1.97794	1.54853	1.10542	0.443117	#N/A	#N/A	#N/A	#N/A
MSMEG_0816	Flavin-binding monooxygenase	Leaderless	3.45165	1.78729	12.5765	1.81346	0.858742	12.1223	1.90335	0.928544	0.454167	0.858808	-0.404641	#N/A	0.00954486	#N/A	-4
MSMEG_0825	Hydroxymethylpyrimidine kinase	Leaderless	5.48346	2.45509	17.4332	0.74433	-0.425986	16.7483	7.36697	2.88107	0.6849	1.31765	-0.632752	#N/A	0.350011	#N/A	0
MSMEG_0826	Phosphomethylpyrimidine synthase	leadered	3.40097	1.76595	17.1506	0.710732	-0.492622	16.3472	4.78517	2.25857	0.803467	1.17136	-0.367897	0.27731	#N/A	-0.2	#N/A
MSMEG_0827	Major facilitator superfamily protein MFS_1	Unknown, unclear, or operon	4.39899	2.13717	12.5131	0.693858	-0.527287	10.7118	6.3399	2.66446	1.8013	1.26675	0.534552	#N/A	#N/A	#N/A	#N/A
MSMEG_0828	Immunogenic protein MPT63	leadered	9.81836	3.29548	14.0905	1.15109	0.202995	12.2091	8.52965	3.09249	1.8814	1.36733	0.514066	0.000400649	#N/A	-11	#N/A
MSMEG_0829	Exodeoxyribonuclease III	Unknown, unclear, or operon	2.03694	1.0264	14.4875	0.497851	-1.00621	13.4256	4.09146	2.03262	1.06197	1.11826	-0.0562979	#N/A	#N/A	#N/A	#N/A
MSMEG_0830	Acetyltransferase, gnat family protein	Unknown, unclear, or operon	3.04136	1.60472	16.0055	0.923857	-0.114259	14.7965	3.29203	1.71898	1.209	1.04456	0.16444	#N/A	#N/A	#N/A	#N/A
MSMEG_0832	Peptide deformylase	Leaderless	2.96795	1.56946	16.6199	0.961598	-0.0564937	15.0454	3.08647	1.62596	1.5745	1.0227	0.5518	#N/A	0.0702138	#N/A	-2.3
MSMEG_0835	Superoxide dismutase [Cu-Zn]	Leaderless	2.50156	1.32283	17.0017	1.09099	0.125637	16.2159	2.29293	1.19719	0.785833	0.92194	-0.136107	#N/A	0.000370068	#N/A	-4.6
MSMEG_0836	Putative glutamate--cysteine ligase 2-1	Unknown, unclear, or operon	3.71955	1.89513	17.0842	0.828232	-0.271892	16.0119	4.49094	2.16702	1.0723	1.14985	-0.0775495	#N/A	#N/A	#N/A	#N/A
MSMEG_0837	Uncharacterized protein	Unknown, unclear, or operon	2.25636	1.174	15.809	0.947094	-0.0784212	15.2804	2.3824	1.25242	0.5286	0.934918	-0.406318	#N/A	#N/A	#N/A	#N/A
MSMEG_0838	AsnC-family protein transcriptional regulator	Leaderless	2.26044	1.1766	14.0719	0.670099	-0.577554	13.287	3.37329	1.75416	0.784833	1.05283	-0.267994	#N/A	0.49821	#N/A	0
MSMEG_0839	ATP-dependent protease La	leadered	3.91811	1.97016	13.9201	1.10824	0.148272	12.2153	3.53543	1.82189	1.70483	1.06874	0.63609	0.0511684	#N/A	-2.6	#N/A
MSMEG_0840	Uncharacterized protein	leadered	4.17755	2.06266	16.1987	0.949429	-0.0748675	14.7448	4.40006	2.13752	1.4539	1.14292	0.310982	0.0932529	#N/A	-1.1	#N/A
MSMEG_0842	Uncharacterized protein	leadered	7.39782	2.8871	15.0807	0.868126	-0.204024	14.3038	8.5216	3.09112	0.776933	1.36701	-0.590081	0.706918	#N/A	0	#N/A
MSMEG_0844	Multiple resistance and pH regulation protein F	leadered	9.32401	3.22095	15.533	1.13709	0.185344	14.5658	8.1999	3.03561	0.9672	1.35397	-0.386767	0.187451	#N/A	-0.6	#N/A
MSMEG_0848	NADH ubiquinone oxidoreductase subunit 5	Unknown, unclear, or operon	5.12055	2.3563	16.1294	1.06028	0.0844481	14.592	4.82942	2.27185	1.5374	1.17448	0.362915	#N/A	#N/A	#N/A	#N/A
MSMEG_0849	Oxygenase	leadered	1.85257	0.889525	14.2649	0.682097	-0.551951	13.2103	2.71599	1.44148	1.0546	0.979347	0.0752531	0.963715	#N/A	-4.5	#N/A
MSMEG_0850	Uncharacterized protein	Unknown, unclear, or operon	3.73948	1.90284	13.582	0.81261	-0.299365	11.2799	4.60182	2.2022	2.3021	1.15812	1.14398	#N/A	#N/A	#N/A	#N/A
MSMEG_0859	Transcriptional regulator, TetR family protein	leadered	1.61575	0.692202	14.7743	1.00923	0.0132614	14.1162	1.60096	0.678941	0.658067	0.800151	-0.142084	0.0194843	#N/A	-1.8	#N/A
MSMEG_0860	CDP-diacylglycerol--serine O-phosphatidyltransferase	Unknown, unclear, or operon	3.54736	1.82674	16.214	0.685232	-0.545335	14.9521	5.17687	2.37208	1.26197	1.19804	0.0639279	#N/A	#N/A	#N/A	#N/A
MSMEG_0861	Phosphatidylserine decarboxylase proenzyme	Unknown, unclear, or operon	4.42429	2.14545	16.9337	1.06961	0.0970866	15.4333	4.13635	2.04836	1.5004	1.12196	0.378436	#N/A	#N/A	#N/A	#N/A
MSMEG_0862	Molybdopterin molybdenumtransferase	leadered	5.50661	2.46116	15.162	0.96651	-0.0491428	13.7883	5.69741	2.51031	1.37377	1.23052	0.143245	0.526541	#N/A	0	#N/A
MSMEG_0863	Short chain dehydrogenase	Unknown, unclear, or operon	3.71724	1.89423	15.6103	0.656915	-0.606221	13.6229	5.65863	2.50045	1.98747	1.22821	0.75926	#N/A	#N/A	#N/A	#N/A
MSMEG_0864	Bacterial membrane flanked domain family protein	Unknown, unclear, or operon	4.77764	2.2563	13.4014	2.2299	1.15698	12.8317	2.14253	1.09932	0.569633	0.89894	-0.329306	#N/A	#N/A	#N/A	#N/A
MSMEG_0865	Bacterial membrane flanked domain family protein	Unknown, unclear, or operon	7.26216	2.8604	12.8515	1.39012	0.47521	12.1677	5.22412	2.38519	0.683867	1.20112	-0.517253	#N/A	#N/A	#N/A	#N/A
MSMEG_0866	DNA or RNA helicase of superfamily protein II	Unknown, unclear, or operon	1.63419	0.708573	17.5479	0.502386	-0.993131	16.1396	3.25285	1.7017	1.4083	1.0405	0.3678	#N/A	#N/A	#N/A	#N/A
MSMEG_0867	Hydrolase	Unknown, unclear, or operon	2.38124	1.25171	15.2708	1.26658	0.340935	14.154	1.88006	0.910776	1.11673	0.854632	0.262101	#N/A	#N/A	#N/A	#N/A
MSMEG_0868	Uncharacterized protein	Unknown, unclear, or operon	4.50129	2.17034	8.40473	1.49029	0.575593	7.94943	3.02042	1.59475	0.4553	1.01537	-0.560066	#N/A	#N/A	#N/A	#N/A
MSMEG_0870	Oxidoreductase	Unknown, unclear, or operon	5.56045	2.4752	11.4689	1.40632	0.491929	10.389	3.95389	1.98327	1.07983	1.10667	-0.0268356	#N/A	#N/A	#N/A	#N/A
MSMEG_0871	Putative aldehyde or xanthine dehydrogenase, molybdopterin binding subunit protein	Unknown, unclear, or operon	3.8956	1.96184	11.4845	1.27913	0.355159	9.36263	3.04551	1.60669	2.12183	1.01817	1.10366	#N/A	#N/A	#N/A	#N/A
MSMEG_0874	Transcriptional regulator, GntR family protein	Unknown, unclear, or operon	1.64982	0.722313	13.4474	0.76297	-0.390301	12.5218	2.16237	1.11261	0.925567	0.902064	0.0235025	#N/A	#N/A	#N/A	#N/A
MSMEG_0875	Putative sialic acid transporter	Unknown, unclear, or operon	2.80158	1.48624	13.4051	0.885674	-0.175152	12.2216	3.16322	1.66139	1.18353	1.03103	0.152506	#N/A	#N/A	#N/A	#N/A
MSMEG_0876	Short chain dehydrogenase	leadered	4.29338	2.10211	14.3108	1.41346	0.499232	13.335	3.0375	1.60288	0.975833	1.01728	-0.041444	7.39644e-06	#N/A	-8.8	#N/A
MSMEG_0877	Dihydrodipicolinate synthase	Leaderless	3.66043	1.87201	14.1622	1.67757	0.746374	12.8174	2.18198	1.12564	1.3448	0.905126	0.439674	#N/A	0.405432	#N/A	-1.9
MSMEG_0878	Transcriptional regulator	Unknown, unclear, or operon	2.94884	1.56015	14.6921	1.05893	0.0826028	13.4274	2.78474	1.47754	1.26467	0.987823	0.276844	#N/A	#N/A	#N/A	#N/A
MSMEG_0880	Chaperonin GroEL 2	leadered	12.3609	3.62772	20.3885	6.41778	2.68207	19.0641	1.92605	0.945642	1.32443	0.862826	0.461607	0.0234572	#N/A	-3.6	#N/A
MSMEG_0881	DUF559 domain-containing protein	Unknown, unclear, or operon	8.9186	3.15682	11.876	0.945867	-0.0802906	11.2551	9.42902	3.23711	0.6209	1.40132	-0.78042	#N/A	#N/A	#N/A	#N/A
MSMEG_0883	Amidohydrolase family protein	Unknown, unclear, or operon	3.58584	1.84231	12.5303	1.76651	0.820898	12.0101	2.0299	1.02141	0.5202	0.880632	-0.360432	#N/A	#N/A	#N/A	#N/A
MSMEG_0885	Uncharacterized protein	Unknown, unclear, or operon	3.44106	1.78285	12.7247	2.43905	1.28632	13.7403	1.41082	0.496531	-1.01557	0.757285	-1.77285	#N/A	#N/A	#N/A	#N/A
MSMEG_0886	Non-specific serine/threonine protein kinase	Leaderless	2.23743	1.16184	12.4867	1.59324	0.671968	12.2809	1.40432	0.489874	0.205767	0.75572	-0.549954	#N/A	0.000484435	#N/A	-6.1
MSMEG_0887	Uncharacterized protein	Leaderless	2.88704	1.52959	13.1341	1.67148	0.741125	12.44	1.72724	0.788468	0.6941	0.82589	-0.13179	#N/A	0.860676	#N/A	-0.5
MSMEG_0888	Uncharacterized protein	Unknown, unclear, or operon	3.42534	1.77625	13.1115	2.49646	1.31989	12.6225	1.37208	0.456362	0.488967	0.747845	-0.258878	#N/A	#N/A	#N/A	#N/A
MSMEG_0889	Aldehyde dehydrogenase	Leaderless	3.88048	1.95624	13.8375	0.853456	-0.228612	12.8353	4.54679	2.18485	1.00223	1.15404	-0.151806	#N/A	0.229252	#N/A	-0.6
MSMEG_0894	Dihydrodipicolinate reductase	leadered	1.81354	0.858807	11.6924	1.3005	0.37907	10.5587	1.39449	0.479737	1.1337	0.753338	0.380362	0.0517399	#N/A	-2.7	#N/A
MSMEG_0895	Bacterial regulatory protein, GntR family protein	leadered	1.39559	0.480877	15.0931	0.499725	-1.00079	13.8584	2.79272	1.48167	1.2347	0.988793	0.245907	0.33492	#N/A	-0.4	#N/A
MSMEG_0896	Integral membrane transport protein	leadered	2.87749	1.52481	14.1933	0.535088	-0.902151	12.8304	5.3776	2.42696	1.36297	1.21094	0.152031	0.981751	#N/A	-4.9	#N/A
MSMEG_0897	Uncharacterized protein	Unknown, unclear, or operon	6.12182	2.61396	13.4598	0.593793	-0.751968	11.7293	10.3097	3.36593	1.73043	1.43159	0.29884	#N/A	#N/A	#N/A	#N/A
MSMEG_0899	Prolyl oligopeptidase family protein	Unknown, unclear, or operon	2.85456	1.51327	15.694	0.663959	-0.590834	14.0308	4.2993	2.1041	1.66323	1.13506	0.528169	#N/A	#N/A	#N/A	#N/A
MSMEG_0900	Eptc-inducible aldehyde dehydrogenase	leadered	3.02396	1.59644	12.7	1.18881	0.249517	11.8994	2.54369	1.34692	0.8006	0.957127	-0.156527	0.901077	#N/A	-2.4	#N/A
MSMEG_0901	Uncharacterized protein	leadered	3.60393	1.84957	14.8418	1.43345	0.519494	14.3873	2.51416	1.33008	0.454533	0.953168	-0.498635	0.440744	#N/A	-0.2	#N/A
MSMEG_0902	Cyclopropane-fatty-acyl-phospholipid synthase 1	Unknown, unclear, or operon	3.68822	1.88293	12.2931	1.17608	0.233984	11.2854	3.13603	1.64894	1.0077	1.0281	-0.0204012	#N/A	#N/A	#N/A	#N/A
MSMEG_0903	Dihydrolipoyl dehydrogenase	Leaderless	2.59146	1.37376	17.0689	1.17255	0.229644	16.3973	2.21011	1.14412	0.671533	0.909468	-0.237935	#N/A	0.41137	#N/A	-0.1
MSMEG_0904	Probable conserved membrane protein	Unknown, unclear, or operon	3.06984	1.61816	16.5289	1.94989	0.963391	16.2062	1.57437	0.654772	0.322733	0.794471	-0.471738	#N/A	#N/A	#N/A	#N/A
MSMEG_0905	4-carboxymuconolactone decarboxylase domain protein	Unknown, unclear, or operon	1.48878	0.574129	14.1457	0.507674	-0.978025	13.7216	2.93255	1.55215	0.4241	1.00536	-0.581256	#N/A	#N/A	#N/A	#N/A
MSMEG_0906	DNA-binding protein	Leaderless	1.71431	0.777628	15.45	0.456979	-1.1298	14.4748	3.7514	1.90743	0.975167	1.08885	-0.113679	#N/A	0.0346667	#N/A	-3.6
MSMEG_0909	Acyl-ACP thioesterase superfamily protein	leadered	1.6735	0.742869	15.0282	0.451253	-1.14799	14.7179	3.70856	1.89086	0.310267	1.08495	-0.774685	0.0410583	#N/A	-4.1	#N/A
MSMEG_0911	Isocitrase	leadered	7.17189	2.84235	16.1823	1.37522	0.459663	14.2072	5.21508	2.38269	1.97507	1.20053	0.774535	0.332664	#N/A	-1.5	#N/A
MSMEG_0912	3-hydroxybutyryl-CoA dehydrogenase	leadered	4.63894	2.21379	16.0815	1.57799	0.65809	14.8723	2.93977	1.5557	1.20927	1.00619	0.203076	0.601943	#N/A	-2	#N/A
MSMEG_0913	Methoxy mycolic acid synthase 1	leadered	5.58399	2.4813	19.5376	0.66795	-0.582189	17.0945	8.3599	3.06349	2.4431	1.36052	1.08258	0.00345995	#N/A	-6.6	#N/A
MSMEG_0914	Uncharacterized protein	Unknown, unclear, or operon	2.7448	1.4567	13.2901	0.712008	-0.490035	12.5952	3.85502	1.94674	0.694933	1.09808	-0.40315	#N/A	#N/A	#N/A	#N/A
MSMEG_0915	Polyphosphate kinase 2 superfamily protein	Leaderless	1.56832	0.64922	15.4088	1.03745	0.0530446	14.8362	1.5117	0.596175	0.572533	0.780701	-0.208168	#N/A	0.0652932	#N/A	-1.6
MSMEG_0917	Uncharacterized protein	Leaderless	3.61489	1.85395	15.3497	0.936198	-0.0951143	13.8563	3.86125	1.94907	1.4934	1.09863	0.394769	#N/A	0.94548	#N/A	-2.8
MSMEG_0918	Transcriptional regulator, XRE family protein	leadered	8.12788	3.02288	16.5614	1.03786	0.0536113	14.3245	7.83139	2.96927	2.2369	1.33838	0.898522	0.926059	#N/A	-3	#N/A
MSMEG_0919	HBHA-like protein	leadered	30.2925	4.92089	16.937	1.29028	0.367683	14.5124	23.4775	4.5532	2.42453	1.7106	0.71393	0.493055	#N/A	0	#N/A
MSMEG_0921	Uncharacterized protein	Unknown, unclear, or operon	1.93968	0.955816	16.0325	0.695563	-0.523746	15.2221	2.78864	1.47956	0.8104	0.988297	-0.177897	#N/A	#N/A	#N/A	#N/A
MSMEG_0922	Deoxyribose-phosphate aldolase	Unknown, unclear, or operon	2.4961	1.31968	15.3313	0.815437	-0.294354	14.446	3.06106	1.61403	0.8853	1.0199	-0.134597	#N/A	#N/A	#N/A	#N/A
MSMEG_0923	Uncharacterized protein	Leaderless	1.99061	0.993211	16.0716	0.56144	-0.832796	15.0886	3.54554	1.82601	0.982933	1.06971	-0.0867783	#N/A	0.123162	#N/A	-2.5
MSMEG_0924	Hydrolase, carbon-nitrogen family protein	Unknown, unclear, or operon	2.05034	1.03586	15.0371	0.56552	-0.822349	14.1041	3.62557	1.85821	0.932933	1.07728	-0.144346	#N/A	#N/A	#N/A	#N/A
MSMEG_0925	Uncharacterized protein	Unknown, unclear, or operon	2.74286	1.45568	12.8769	0.762515	-0.391163	11.9787	3.59712	1.84684	0.8982	1.07461	-0.176408	#N/A	#N/A	#N/A	#N/A
MSMEG_0926	Uncharacterized protein	Unknown, unclear, or operon	2.20103	1.13818	14.9099	0.543444	-0.879797	13.9884	4.05015	2.01797	0.9215	1.11482	-0.193324	#N/A	#N/A	#N/A	#N/A
MSMEG_0927	Uncharacterized protein	Unknown, unclear, or operon	2.1885	1.12994	14.8365	0.715129	-0.483726	13.7541	3.06029	1.61367	1.0824	1.01981	0.0625876	#N/A	#N/A	#N/A	#N/A
MSMEG_0928	UDP-N-acetylenolpyruvoylglucosamine reductase	Leaderless	3.61359	1.85343	15.862	1.22899	0.297478	15.0196	2.94028	1.55595	0.842433	1.00625	-0.163816	#N/A	0.0927825	#N/A	-1.6
MSMEG_0929	ErfK/YbiS/YcfS/YnhG family protein	Leaderless	2.29973	1.20147	16.7446	0.530936	-0.913391	15.695	4.33147	2.11486	1.04967	1.13759	-0.0879245	#N/A	0.187606	#N/A	-1.2
MSMEG_0930	Serine 3-dehydrogenase	Leaderless	6.10522	2.61004	14.479	0.91417	-0.129466	13.7352	6.67843	2.73951	0.7438	1.28438	-0.540585	#N/A	0.702258	#N/A	0
MSMEG_0932	ROK family protein	leadered	2.19186	1.13216	16.5639	0.71053	-0.493032	17.1122	3.08483	1.62519	-0.5483	1.02252	-1.57082	0.221395	#N/A	-1.3	#N/A
MSMEG_0933	D-inositol 3-phosphate glycosyltransferase	Leaderless	4.76039	2.25108	15.6315	1.58772	0.666953	15.5749	2.99827	1.58413	0.0565667	1.01287	-0.956303	#N/A	0.00513843	#N/A	-2.7
MSMEG_0934	Uncharacterized protein	Unknown, unclear, or operon	2.53298	1.34084	14.3997	0.617265	-0.696038	14.1356	4.10356	2.03687	0.264067	1.11927	-0.855199	#N/A	#N/A	#N/A	#N/A
MSMEG_0935	2,3-bisphosphoglycerate-dependent phosphoglycerate mutase	Leaderless	3.17309	1.66589	17.2971	1.43352	0.519563	15.5359	2.2135	1.14633	1.76123	0.909987	0.851247	#N/A	0.134803	#N/A	-0.6
MSMEG_0936	Signal-transduction histidine kinase SenX3	Leaderless	3.01508	1.59219	15.1669	1.13332	0.18055	13.9846	2.6604	1.41164	1.1823	0.972336	0.209964	#N/A	0.0557765	#N/A	-1.6
MSMEG_0939	Ppx/GppA phosphatase family protein	Leaderless	2.69711	1.43142	16.9072	0.692113	-0.53092	15.4819	3.89693	1.96234	1.4253	1.10175	0.323551	#N/A	0.00642867	#N/A	-3
MSMEG_0940	Uncharacterized protein	leadered	2.67684	1.42053	16.3785	0.732241	-0.44961	15.3607	3.65568	1.87014	1.01783	1.08008	-0.0622497	0.13741	#N/A	-1.1	#N/A
MSMEG_0941	AP endonuclease, family protein 2	leadered	2.64079	1.40097	15.7907	0.594496	-0.750261	14.9415	4.44206	2.15123	0.8492	1.14614	-0.296939	0.0520233	#N/A	-2.5	#N/A
MSMEG_0942	Uncharacterized protein	leadered	3.09	1.62761	14.7383	1.72097	0.783224	13.8328	1.79549	0.844381	0.9055	0.839029	0.0664706	0.000432692	#N/A	-4.8	#N/A
MSMEG_0943	Pyrroline-5-carboxylate reductase	Leaderless	2.81156	1.49137	15.279	1.80397	0.851174	14.2362	1.55854	0.640194	1.04277	0.791046	0.251721	#N/A	0.0318	#N/A	-1.5
MSMEG_0944	DNA binding domain, excisionase family protein	leadered	2.34682	1.23071	18.6236	1.13028	0.176685	18.0905	2.07631	1.05402	0.533033	0.888295	-0.355262	0.0384355	#N/A	-5.1	#N/A
MSMEG_0946	NAD dependent epimerase/dehydratase family protein	Unknown, unclear, or operon	1.92555	0.945267	18.1492	0.712172	-0.489702	17.6872	2.70376	1.43497	0.462033	0.977818	-0.515784	#N/A	#N/A	#N/A	#N/A
MSMEG_0947	Acyltransferase	leadered	2.63539	1.39802	15.9692	1.32401	0.40491	15.1253	1.99047	0.993108	0.843933	0.87398	-0.0300471	0.0208799	#N/A	-3.3	#N/A
MSMEG_0948	UPF0336 protein MSMEG_0948	leadered	1.59221	0.67103	16.7064	0.57533	-0.797539	16.1255	2.76747	1.46857	0.5809	0.985714	-0.404814	0.0529483	#N/A	-3.9	#N/A
MSMEG_0949	HAD-superfamily protein subfamily protein IB hydrolase, TIGR01490	Leaderless	2.04186	1.02988	15.0236	0.665809	-0.586821	14.2828	3.06673	1.6167	0.7408	1.02053	-0.279725	#N/A	0.0178466	#N/A	-2.3
MSMEG_0950	Uncharacterized protein	Unknown, unclear, or operon	1.87661	0.908131	12.3417	0.563386	-0.827805	11.3191	3.33096	1.73594	1.02257	1.04855	-0.0259784	#N/A	#N/A	#N/A	#N/A
MSMEG_0951	Glutaredoxin 2	leadered	1.41201	0.497754	16.1294	0.419889	-1.25192	14.9061	3.36283	1.74968	1.22333	1.05177	0.17156	0.0337649	#N/A	-1.4	#N/A
MSMEG_0952	Glutamyl-tRNA reductase	Unknown, unclear, or operon	3.03306	1.60077	18.0983	0.619323	-0.691236	16.347	4.89738	2.29201	1.75133	1.17922	0.572111	#N/A	#N/A	#N/A	#N/A
MSMEG_0953	Porphobilinogen deaminase	Unknown, unclear, or operon	3.10013	1.63233	17.8286	0.660029	-0.599399	16.4649	4.69697	2.23173	1.36377	1.16506	0.19871	#N/A	#N/A	#N/A	#N/A
MSMEG_0959	Putative conserved transmembrane protein	Unknown, unclear, or operon	2.24261	1.16518	15.0409	1.51282	0.597241	14.7938	1.4824	0.567939	0.247067	0.774066	-0.526999	#N/A	#N/A	#N/A	#N/A
MSMEG_0960	Putative transmembrane protein	Unknown, unclear, or operon	2.59701	1.37685	15.0665	1.37366	0.458023	15.0655	1.89058	0.918828	0.000966667	0.856525	-0.855558	#N/A	#N/A	#N/A	#N/A
MSMEG_0964	Pyridoxamine 5'-phosphate oxidase family protein	Leaderless	2.43685	1.28501	14.3032	0.656871	-0.606318	13.6239	3.70978	1.89133	0.679267	1.08506	-0.405797	#N/A	0.714756	#N/A	0
MSMEG_0965	Porin MspA	leadered	8.93056	3.15875	20.4508	2.1315	1.09187	19.9	4.1898	2.06688	0.550767	1.12632	-0.57555	0.0111983	#N/A	-3.2	#N/A
MSMEG_0968	Cytochrome P450	Unknown, unclear, or operon	5.4732	2.45239	11.9207	0.866006	-0.207551	11.3032	6.32005	2.65994	0.617533	1.26569	-0.648152	#N/A	#N/A	#N/A	#N/A
MSMEG_0969	Glutamate-1-semialdehyde 2,1-aminomutase	Unknown, unclear, or operon	5.21558	2.38283	16.0742	0.872588	-0.196628	14.7211	5.97714	2.57945	1.3531	1.24677	0.106328	#N/A	#N/A	#N/A	#N/A
MSMEG_0970	Phosphoglycerate mutase family protein	Unknown, unclear, or operon	5.88149	2.55618	15.8054	0.900849	-0.150643	14.9057	6.52883	2.70682	0.899633	1.2767	-0.37707	#N/A	#N/A	#N/A	#N/A
MSMEG_0971	Thioredoxin domain-containing protein	Unknown, unclear, or operon	4.94743	2.30668	15.926	0.532398	-0.909424	14.8631	9.29274	3.2161	1.0629	1.39638	-0.333484	#N/A	#N/A	#N/A	#N/A
MSMEG_0972	Cytochrome C biogenesis protein transmembrane region	leadered	14.3003	3.83797	15.8326	1.13027	0.176666	14.6498	12.6521	3.6613	1.18283	1.50101	-0.318173	0.730996	#N/A	-0.8	#N/A
MSMEG_0975	CbiA domain-containing protein	leadered	4.61876	2.20751	15.1427	1.14721	0.19813	13.8083	4.02608	2.00938	1.3344	1.1128	0.221597	0.0179122	#N/A	-2.8	#N/A
MSMEG_0977	Uncharacterized protein	Leaderless	2.06186	1.04394	17.9572	0.719666	-0.4746	16.4048	2.86502	1.51854	1.55247	0.997458	0.555009	#N/A	0.562809	#N/A	0
MSMEG_0978	Aminotransferase, class V superfamily protein	Unknown, unclear, or operon	2.8438	1.50782	16.2096	1.0147	0.0210478	15.1164	2.80262	1.48677	1.09327	0.989992	0.103275	#N/A	#N/A	#N/A	#N/A
MSMEG_0979	Keratin associated protein	Unknown, unclear, or operon	5.59675	2.48459	14.8356	0.673599	-0.570037	13.3075	8.30873	3.05463	1.52813	1.35844	0.169696	#N/A	#N/A	#N/A	#N/A
MSMEG_0980	Histidine kinase	Unknown, unclear, or operon	5.43036	2.44105	10.5349	2.38588	1.25452	9.13053	2.27604	1.18653	1.40437	0.919434	0.484933	#N/A	#N/A	#N/A	#N/A
MSMEG_0982	Immunogenic protein	Leaderless	2.85857	1.51529	11.3405	1.36332	0.447122	10.0231	2.09678	1.06817	1.31733	0.891621	0.425713	#N/A	0.492695	#N/A	0
MSMEG_0983	Two-component system response regulator	Unknown, unclear, or operon	2.43309	1.28279	14.1687	1.24406	0.315062	14.0145	1.95576	0.967728	0.154267	0.868016	-0.713749	#N/A	#N/A	#N/A	#N/A
MSMEG_0985	Sugar transporter family protein	leadered	1.835	0.875782	15.2505	0.518216	-0.948375	15.065	3.541	1.82416	0.1855	1.06928	-0.883777	0.111394	#N/A	-2.9	#N/A
MSMEG_0986	RemM protein	leadered	1.67722	0.746071	15.3544	0.872716	-0.196415	14.8398	1.92184	0.942486	0.5146	0.862084	-0.347484	0.715851	#N/A	0	#N/A
MSMEG_0987	Uncharacterized protein	leadered	2.54458	1.34743	17.6422	1.46309	0.549022	16.685	1.73918	0.798407	0.957167	0.828226	0.128941	0.374313	#N/A	-0.6	#N/A
MSMEG_0988	1,4-dihydroxy-2-naphthoate octaprenyltransferase	Leaderless	2.36794	1.24363	13.1714	0.844975	-0.243019	12.6267	2.80238	1.48665	0.544667	0.989963	-0.445296	#N/A	0.0232592	#N/A	-1.9
MSMEG_0989	Uncharacterized protein	Unknown, unclear, or operon	2.41921	1.27454	16.728	0.524127	-0.932011	16.0637	4.61569	2.20655	0.664267	1.15914	-0.494872	#N/A	#N/A	#N/A	#N/A
MSMEG_0990	S-methyl-5'-thioadenosine phosphorylase	leadered	2.75938	1.46435	16.1407	0.576181	-0.795405	15.4336	4.78908	2.25975	0.707067	1.17164	-0.464575	0.200281	#N/A	-0.9	#N/A
MSMEG_0993	Histidine kinase	Unknown, unclear, or operon	4.43017	2.14736	13.5507	0.995638	-0.00630657	12.7801	4.44958	2.15367	0.7706	1.14671	-0.376112	#N/A	#N/A	#N/A	#N/A
MSMEG_0994	DNA-binding response regulator ResD	Unknown, unclear, or operon	3.52786	1.81879	13.6704	0.849125	-0.235952	12.4463	4.1547	2.05474	1.22413	1.12346	0.100669	#N/A	#N/A	#N/A	#N/A
MSMEG_0995	Glycosyl transferase, family protein 2	Unknown, unclear, or operon	16.4831	4.04291	12.2799	13.1352	3.71536	12.1194	1.25488	0.327549	0.160567	0.717574	-0.557007	#N/A	#N/A	#N/A	#N/A
MSMEG_0996	Uncharacterized protein	Unknown, unclear, or operon	5.76258	2.52672	11.032	1.21005	0.275063	10.302	4.76228	2.25165	0.730033	1.16974	-0.439705	#N/A	#N/A	#N/A	#N/A
MSMEG_0997	Uncharacterized protein	Unknown, unclear, or operon	8.69879	3.12081	10.9159	1.00122	0.00175635	10.7404	8.6882	3.11906	0.175467	1.37358	-1.19811	#N/A	#N/A	#N/A	#N/A
MSMEG_0998	Oxidoreductase, molybdopterin binding	Unknown, unclear, or operon	5.55736	2.4744	10.5465	0.919987	-0.120314	10.1425	6.04069	2.59471	0.404	1.25036	-0.846358	#N/A	#N/A	#N/A	#N/A
MSMEG_0999	Integral membrane protein	leadered	2.97059	1.57075	13.5041	1.07907	0.109787	12.5254	2.75292	1.46096	0.978767	0.983926	-0.00515961	0.317424	#N/A	-0.6	#N/A
MSMEG_1001	Acetyltransferase, gnat family protein, putative	Unknown, unclear, or operon	3.7534	1.9082	15.8355	1.39355	0.478765	14.8017	2.69341	1.42943	1.0338	0.976517	0.0572832	#N/A	#N/A	#N/A	#N/A
MSMEG_1002	IS1096, tnpR protein	leadered	1.74863	0.806228	15.419	0.790129	-0.33984	14.6398	2.2131	1.14607	0.779233	0.909926	-0.130693	0.00266066	#N/A	-3.6	#N/A
MSMEG_1003	IS1096, tnpA protein	leadered	2.08297	1.05864	13.3988	0.719358	-0.475218	13.0811	2.8956	1.53386	0.3177	1.00106	-0.683357	0.891818	#N/A	-7.5	#N/A
MSMEG_1006	aminoglycoside phosphotransferase	Unknown, unclear, or operon	2.99955	1.58475	13.0569	0.918653	-0.122408	12.1818	3.26516	1.70715	0.8751	1.04178	-0.166681	#N/A	#N/A	#N/A	#N/A
MSMEG_1007	transport protein	Unknown, unclear, or operon	1.86744	0.901064	15.3317	0.888917	-0.169879	14.2089	2.10081	1.07094	1.1228	0.892272	0.230528	#N/A	#N/A	#N/A	#N/A
MSMEG_1009	cytochrome p450	Unknown, unclear, or operon	3.95361	1.98317	11.88	1.36311	0.446902	10.3559	2.90043	1.53627	1.52413	1.00162	0.52251	#N/A	#N/A	#N/A	#N/A
MSMEG_1010	transcriptional regulator, TetR family protein	Leaderless	1.43155	0.517582	15.514	0.481982	-1.05295	14.2017	2.97014	1.57053	1.31233	1.00967	0.302659	#N/A	0.903083	#N/A	0
MSMEG_1011	short chain dehydrogenase	Unknown, unclear, or operon	3.78561	1.92053	15.7321	0.704862	-0.504586	13.9436	5.37071	2.42511	1.78847	1.2105	0.577965	#N/A	#N/A	#N/A	#N/A
MSMEG_1012	alkaline phosphatase	leadered	5.68128	2.50622	12.4994	0.916954	-0.125078	10.8222	6.19581	2.63129	1.67713	1.25895	0.418179	0.433549	#N/A	-0.8	#N/A
MSMEG_1013	conserved hypothetical protein	Unknown, unclear, or operon	2.86745	1.51977	13.2684	1.48101	0.566578	11.9828	1.93615	0.953192	1.28557	0.8646	0.420967	#N/A	#N/A	#N/A	#N/A
MSMEG_1014	DNA polymerase IV	Unknown, unclear, or operon	2.67935	1.42188	14.0546	0.676072	-0.564752	12.8234	3.96311	1.98663	1.23123	1.10746	0.123774	#N/A	#N/A	#N/A	#N/A
MSMEG_1015	transcriptional regulator, TetR family protein	Unknown, unclear, or operon	2.54464	1.34746	15.5521	0.986161	-0.0201051	14.6182	2.58035	1.36757	0.9339	0.961978	-0.0280778	#N/A	#N/A	#N/A	#N/A
MSMEG_1016	secreted protein	Unknown, unclear, or operon	3.18505	1.67132	11.9388	3.62705	1.8588	11.4472	0.878138	-0.187481	0.491633	0.596542	-0.104909	#N/A	#N/A	#N/A	#N/A
MSMEG_1017	glutaredoxin	leadered	4.60529	2.20329	19.4027	1.74069	0.799663	18.5956	2.64566	1.40363	0.807067	0.970453	-0.163386	0.186446	#N/A	-1.1	#N/A
MSMEG_1023	integral membrane transporter	leadered	2.39049	1.2573	13.1513	1.1198	0.163241	12.56	2.13474	1.09406	0.5913	0.897705	-0.306405	0.883676	#N/A	-0.2	#N/A
MSMEG_1026	putative acetyltransferase	Unknown, unclear, or operon	2.14064	1.09804	13.5516	1.1692	0.225526	13.077	1.83085	0.872517	0.4746	0.845641	-0.371041	#N/A	#N/A	#N/A	#N/A
MSMEG_1027	conserved hypothetical protein	leadered	3.72972	1.89907	12.318	1.23236	0.301426	10.8514	3.02648	1.59764	1.4666	1.01605	0.450554	0.394183	#N/A	-0.6	#N/A
MSMEG_1028	geranylgeranyl reductase	leadered	5.05668	2.33819	19.0627	1.16433	0.219494	17.2636	4.34301	2.1187	1.79917	1.13849	0.660673	0.156212	#N/A	-1.1	#N/A
MSMEG_1029	probable transcriptional regulatory protein	Leaderless	1.70367	0.76865	16.2511	0.553506	-0.85333	15.2767	3.07797	1.62198	0.974433	1.02177	-0.0473319	#N/A	0.0020619	#N/A	-4.5
MSMEG_1030	monooxygenase	leadered	2.29292	1.19719	14.9038	0.714711	-0.484568	14.2086	3.20818	1.68175	0.695167	1.03581	-0.340646	0.506821	#N/A	-1.4	#N/A
MSMEG_1031	conserved hypothetical protein	Unknown, unclear, or operon	3.18971	1.67342	14.9056	1.03194	0.0453641	14.4215	3.09097	1.62806	0.484033	1.02319	-0.539161	#N/A	#N/A	#N/A	#N/A
MSMEG_1032	hypothetical protein	Unknown, unclear, or operon	2.80387	1.48742	15.3542	0.886126	-0.174416	14.9686	3.16419	1.66183	0.385567	1.03113	-0.645564	#N/A	#N/A	#N/A	#N/A
MSMEG_1033	ribonucleoside-diphosphate reductase, beta subunit	leadered	2.46863	1.30371	17.6438	0.699929	-0.51472	16.9903	3.52697	1.81843	0.6535	1.06793	-0.414431	0.0660273	#N/A	-2.7	#N/A
MSMEG_1034	putative esterase family protein	Unknown, unclear, or operon	3.11988	1.64149	16.0287	0.838732	-0.253718	15.6218	3.71976	1.89521	0.4069	1.08597	-0.679074	#N/A	#N/A	#N/A	#N/A
MSMEG_1035	conserved hypothetical protein	Unknown, unclear, or operon	3.61391	1.85356	14.6032	1.44009	0.526156	13.7073	2.50951	1.32741	0.895967	0.95254	-0.0565737	#N/A	#N/A	#N/A	#N/A
MSMEG_1037	NADP-dependent alcohol dehydrogenase C 1	leadered	5.90871	2.56284	16.9101	1.53355	0.616872	15.5329	3.85297	1.94597	1.37727	1.0979	0.279363	0.0381341	#N/A	-1.8	#N/A
MSMEG_1038	GTP cyclohydrolase II	Leaderless	2.09922	1.06986	16.5367	0.671198	-0.57519	15.7146	3.12758	1.64505	0.8221	1.02719	-0.205086	#N/A	0.181598	#N/A	-1
MSMEG_1039	Periplasmic binding protein	Leaderless	2.85823	1.51512	15.571	1.0434	0.0612859	14.2246	2.73936	1.45384	1.34637	0.982252	0.364115	#N/A	0.287804	#N/A	0
MSMEG_1042	hypothetical protein	Leaderless	1.89271	0.920457	17.5267	1.21632	0.282526	16.7084	1.5561	0.63793	0.8183	0.790514	0.0277863	#N/A	0.250428	#N/A	-0.4
MSMEG_1043	GntR-family protein transcriptional regulator	Unknown, unclear, or operon	1.78298	0.834292	11.6603	1.00898	0.0128975	10.8103	1.76711	0.821394	0.849933	0.833628	0.0163057	#N/A	#N/A	#N/A	#N/A
MSMEG_1045	integral membrane protein	Unknown, unclear, or operon	3.13931	1.65045	13.0885	0.883348	-0.178947	12.3192	3.55387	1.82939	0.769333	1.07051	-0.301174	#N/A	#N/A	#N/A	#N/A
MSMEG_1046	ABC-type molybdenum transport system, ATPase component	Leaderless	3.30078	1.72281	16.5289	0.89595	-0.158509	15.2806	3.68411	1.88132	1.2483	1.08271	0.16559	#N/A	0.136865	#N/A	-0.9
MSMEG_1047	nudix hydrolase	Unknown, unclear, or operon	2.52994	1.3391	15.8154	0.749586	-0.415833	14.7142	3.37511	1.75494	1.10117	1.05301	0.0481569	#N/A	#N/A	#N/A	#N/A
MSMEG_1048	probable enoyl-CoA hydratase	Unknown, unclear, or operon	2.75362	1.46133	15.321	0.838216	-0.254606	14.5352	3.28509	1.71593	0.785767	1.04384	-0.258078	#N/A	#N/A	#N/A	#N/A
MSMEG_1049	methyltransferase, UbiE/COQ5 family protein	Leaderless	4.18892	2.06658	16.2385	0.738768	-0.436807	14.7542	5.67014	2.50338	1.48423	1.2289	0.255338	#N/A	0.469172	#N/A	0
MSMEG_1051	immunogenic protein MPB64/MPT64	leadered	2.89184	1.53199	16.0499	1.03196	0.0453818	15.3527	2.80229	1.48661	0.697167	0.989953	-0.292786	0.999757	#N/A	-7.7	#N/A
MSMEG_1052	amino acid carrier protein	leadered	8.45606	3.07999	16.8656	1.75659	0.812781	15.0656	4.8139	2.26721	1.79997	1.17339	0.626573	0.0574241	#N/A	-1.6	#N/A
MSMEG_1053	conserved hypothetical protein	leadered	3.69367	1.88506	16.8949	0.993986	-0.00870201	15.3303	3.71602	1.89376	1.5646	1.08563	0.478967	0.885807	#N/A	0	#N/A
MSMEG_1055	hexapeptide transferase family protein	Unknown, unclear, or operon	1.4928	0.578018	16.3322	0.597919	-0.741977	15.5183	2.49665	1.32	0.813933	0.950799	-0.136866	#N/A	#N/A	#N/A	#N/A
MSMEG_1058	IS1096, tnpR protein	leadered	1.69389	0.760337	15.484	0.742492	-0.429553	14.7382	2.28135	1.18989	0.745733	0.920224	-0.174491	0.00266066	#N/A	-3.6	#N/A
MSMEG_1059	IS1096, tnpA protein	Unknown, unclear, or operon	2.05353	1.03811	14.1355	0.733581	-0.446972	13.7634	2.79932	1.48508	0.372133	0.989593	-0.61746	#N/A	#N/A	#N/A	#N/A
MSMEG_1060	Putative Lsr2 protein	leadered	2.20139	1.13842	16.7281	2.0368	1.0263	16.1393	1.08081	0.112112	0.5888	0.666946	-0.0781463	0.965499	#N/A	-0.7	#N/A
MSMEG_1061	Phosphohydrolase	Leaderless	1.50203	0.586911	14.9085	0.596707	-0.744905	14.4189	2.51719	1.33182	0.489567	0.953577	-0.46401	#N/A	0.637449	#N/A	-2.6
MSMEG_1062	O-succinylbenzoic acid--CoA ligase	leadered	3.03229	1.60041	14.9219	1.07159	0.0997536	13.8472	2.82971	1.50066	1.07463	0.993254	0.0813792	0.000826566	#N/A	-4.8	#N/A
MSMEG_1063	Uncharacterized protein	leadered	2.33904	1.22592	14.7532	0.640507	-0.642714	13.4679	3.65187	1.86863	1.28527	1.07973	0.205538	0.0177464	#N/A	-3.2	#N/A
MSMEG_1064	Phosphate transporter	Unknown, unclear, or operon	3.03682	1.60256	16.3769	0.597842	-0.742164	14.8609	5.07964	2.34473	1.51597	1.19161	0.324356	#N/A	#N/A	#N/A	#N/A
MSMEG_1065	Uncharacterized protein	leadered	2.35091	1.23322	15.698	0.564155	-0.825836	14.6009	4.16714	2.05906	1.0971	1.12448	-0.0273784	0.884182	#N/A	0	#N/A
MSMEG_1066	Uncharacterized protein	Unknown, unclear, or operon	2.33431	1.223	16.2246	0.486553	-1.03933	15.0262	4.79765	2.26233	1.19843	1.17225	0.0261862	#N/A	#N/A	#N/A	#N/A
MSMEG_1067	VOC domain-containing protein	Leaderless	1.56791	0.648843	13.7547	0.54204	-0.88353	13.2189	2.89261	1.53237	0.5358	1.00071	-0.464908	#N/A	0.224367	#N/A	-0.7
MSMEG_1068	Regulatory protein	Leaderless	3.39857	1.76493	13.8655	1.06052	0.0847723	12.3913	3.20462	1.68015	1.47427	1.03544	0.43883	#N/A	0.155592	#N/A	-1.3
MSMEG_1069	Amino acid permease-associated region	Unknown, unclear, or operon	4.84535	2.2766	10.3883	0.8189	-0.28824	9.29627	5.9169	2.56484	1.09207	1.24334	-0.151271	#N/A	#N/A	#N/A	#N/A
MSMEG_1073	Oxidoreductase, short-chain dehydrogenase/reductase family protein	Leaderless	2.52154	1.3343	15.0461	1.46918	0.555015	14.0904	1.71628	0.779289	0.9557	0.823733	0.131967	#N/A	0.528332	#N/A	0
MSMEG_1074	Polysaccharide deacetylase	leadered	1.86907	0.902322	13.9097	0.668926	-0.580081	12.8433	2.79414	1.4824	1.0664	0.988965	0.0774353	0.925246	#N/A	0	#N/A
MSMEG_1075	1,4-dihydroxy-2-naphthoyl-CoA synthase	Leaderless	3.49599	1.8057	14.4335	2.07965	1.05634	13.5126	1.68105	0.749362	0.920933	0.8167	0.104233	#N/A	0.0130548	#N/A	-3.9
MSMEG_1077	Uncharacterized protein	Leaderless	5.4003	2.43304	16.6334	0.864304	-0.210389	14.5221	6.24814	2.64343	2.11133	1.26181	0.849528	#N/A	0.000703003	#N/A	-4.4
MSMEG_1078	Hydrolase	Unknown, unclear, or operon	3.30551	1.72487	14.6558	0.683768	-0.54842	13.4304	4.83426	2.27329	1.22533	1.17482	0.0505093	#N/A	#N/A	#N/A	#N/A
MSMEG_1080	Large subunit of N,N-dimethylformamidase	Unknown, unclear, or operon	2.7185	1.44281	9.95123	1.15066	0.202465	9.17847	2.36255	1.24035	0.772767	0.932081	-0.159314	#N/A	#N/A	#N/A	#N/A
MSMEG_1082	Putative response regulator	leadered	12.8475	3.68341	10.7965	3.77864	1.91787	9.64943	3.40003	1.76555	1.1471	1.0555	0.0915962	0.918733	#N/A	-1.7	#N/A
MSMEG_1088	Glutamyl-tRNA	Unknown, unclear, or operon	4.73709	2.244	10.1752	1.69876	0.764482	9.5545	2.78856	1.47952	0.620733	0.988287	-0.367554	#N/A	#N/A	#N/A	#N/A
MSMEG_1089	Uncharacterized protein	leadered	5.39156	2.4307	12.2834	2.60629	1.382	10.7037	2.06868	1.04871	1.5797	0.887046	0.692654	0.00868546	#N/A	-5.5	#N/A
MSMEG_1090	Amidase	Unknown, unclear, or operon	7.81301	2.96588	12.464	2.32182	1.21526	11.07	3.36503	1.75062	1.394	1.052	0.342004	#N/A	#N/A	#N/A	#N/A
MSMEG_1091	Urease accessory protein UreE 1	Unknown, unclear, or operon	5.75871	2.52575	12.6469	2.068	1.04823	11.0919	2.78468	1.47751	1.55503	0.987815	0.567218	#N/A	#N/A	#N/A	#N/A
MSMEG_1098	Acyl-CoA synthase	Leaderless	4.48129	2.16391	11.6296	2.31904	1.21353	10.2843	1.93239	0.950387	1.34537	0.863941	0.481426	#N/A	0.697949	#N/A	0
MSMEG_1099	Uncharacterized protein	Unknown, unclear, or operon	5.39641	2.432	13.2017	1.75153	0.808615	11.1614	3.08097	1.62338	2.04027	1.0221	1.01817	#N/A	#N/A	#N/A	#N/A
MSMEG_1100	Dgpf protein	Unknown, unclear, or operon	6.3324	2.66275	12.7839	1.85689	0.892885	10.5916	3.41023	1.76987	2.1923	1.05652	1.13578	#N/A	#N/A	#N/A	#N/A
MSMEG_1101	Uncharacterized protein	Unknown, unclear, or operon	3.12297	1.64292	10.1922	0.808931	-0.305912	10.6316	3.86061	1.94883	-0.4394	1.09857	-1.53797	#N/A	#N/A	#N/A	#N/A
MSMEG_1102	Twin-arginine translocation pathway signal	Unknown, unclear, or operon	2.46013	1.29873	11.7431	0.999613	-0.000557734	11.7039	2.46108	1.29929	0.0391667	0.945933	-0.906766	#N/A	#N/A	#N/A	#N/A
MSMEG_1103	o-succinylbenzoate synthase	Leaderless	2.90465	1.53837	15.0727	0.866789	-0.206247	13.645	3.35105	1.74461	1.42767	1.05058	0.377082	#N/A	0.871417	#N/A	-2.2
MSMEG_1106	Transcriptional regulator, AraC family protein	Unknown, unclear, or operon	3.06388	1.61536	12.182	1.90527	0.929998	10.8939	1.60811	0.685363	1.28813	0.80166	0.486473	#N/A	#N/A	#N/A	#N/A
MSMEG_1108	Hydrolase, alpha/beta fold family protein	Unknown, unclear, or operon	2.52653	1.33716	14.9953	0.702264	-0.509914	13.6365	3.59769	1.84707	1.3588	1.07466	0.284138	#N/A	#N/A	#N/A	#N/A
MSMEG_1109	2-succinyl-5-enolpyruvyl-6-hydroxy-3-cyclohexene-1-carboxylate synthase	Unknown, unclear, or operon	3.26824	1.70851	16.014	0.843906	-0.244846	14.7073	3.87276	1.95336	1.30677	1.09964	0.207127	#N/A	#N/A	#N/A	#N/A
MSMEG_1110	Probable conserved transmembrane protein	Unknown, unclear, or operon	3.01182	1.59064	14.6942	0.68467	-0.546519	14.1721	4.39894	2.13716	0.522133	1.14283	-0.620698	#N/A	#N/A	#N/A	#N/A
MSMEG_1111	Thioredoxin-like_fold domain-containing protein	Unknown, unclear, or operon	1.9177	0.939376	13.6576	0.47468	-1.07497	12.9451	4.03998	2.01435	0.712533	1.11397	-0.401439	#N/A	#N/A	#N/A	#N/A
MSMEG_1112	Aconitate hydratase, putative	leadered	4.25668	2.08973	12.0503	1.52445	0.608287	10.8503	2.79228	1.48144	1.2	0.988739	0.211261	0.681867	#N/A	0	#N/A
MSMEG_1114	Short chain dehydrogenase	leadered	3.44857	1.786	13.3231	1.42967	0.515683	12.4161	2.41215	1.27032	0.907	0.939124	-0.0321245	0.0214543	#N/A	-1.8	#N/A
MSMEG_1115	Demethylmenaquinone methyltransferase	Leaderless	1.5371	0.620213	14.1658	0.567424	-0.8175	13.3815	2.70891	1.43771	0.784333	0.978463	-0.194129	#N/A	0.7868	#N/A	-2.1
MSMEG_1116	Gamma-glutamylisopropylamide synthetase	leadered	2.04541	1.03239	11.3032	0.521608	-0.938961	10.218	3.92135	1.97135	1.08517	1.10387	-0.0187006	0.111097	#N/A	-1.8	#N/A
MSMEG_1118	Amino acid permease	leadered	3.5692	1.8356	13.0487	1.29601	0.374075	11.6479	2.75399	1.46152	1.40073	0.984058	0.416675	0.348393	#N/A	-0.3	#N/A
MSMEG_1119	Glutamine amidotransferase, class I	Unknown, unclear, or operon	13.3085	3.73428	13.1286	1.44717	0.533232	11.8918	9.19623	3.20104	1.23683	1.39285	-0.156012	#N/A	#N/A	#N/A	#N/A
MSMEG_1123	Cobalamin synthesis protein	Leaderless	3.5954	1.84615	14.572	1.1108	0.151602	12.2431	3.23676	1.69455	2.32887	1.03882	1.29005	#N/A	0.280541	#N/A	-0.2
MSMEG_1127	Probable conserved transmembrane protein	Unknown, unclear, or operon	6.65299	2.734	12.8959	0.885628	-0.175228	11.2936	7.51218	2.90923	1.60237	1.32427	0.278097	#N/A	#N/A	#N/A	#N/A
MSMEG_1128	Uncharacterized protein	Unknown, unclear, or operon	12.572	3.65215	12.6701	6.95526	2.7981	10.9233	1.80756	0.854041	1.74677	0.8413	0.905467	#N/A	#N/A	#N/A	#N/A
MSMEG_1130	Uncharacterized protein	Unknown, unclear, or operon	1.69389	0.760337	15.9976	0.598223	-0.741244	14.9096	2.83153	1.50158	1.08797	0.993472	0.0944951	#N/A	#N/A	#N/A	#N/A
MSMEG_1132	Menaquinone reductase	Leaderless	2.0524	1.03732	14.218	0.928577	-0.106907	13.104	2.21027	1.14422	1.11403	0.909492	0.204541	#N/A	0.268768	#N/A	-2.1
MSMEG_1133	Bifunctional short chain isoprenyl diphosphate synthase	Leaderless	2.54253	1.34627	16.3786	1.06426	0.0898558	15.3051	2.38901	1.25641	1.07357	0.935857	0.13771	#N/A	0.485535	#N/A	0
MSMEG_1134	Protease HtpX homolog	leadered	2.79466	1.48267	15.5515	0.658682	-0.602346	15.0069	4.24281	2.08502	0.544667	1.13058	-0.585913	0.773926	#N/A	-1.6	#N/A
MSMEG_1136	Uncharacterized protein	Leaderless	1.96708	0.976059	15.767	0.775823	-0.3662	15.3979	2.53548	1.34226	0.3691	0.956031	-0.586931	#N/A	0.149923	#N/A	-3.2
MSMEG_1138	Alcohol dehydrogenase 1	leadered	2.89184	1.53199	10.6973	0.916334	-0.126054	9.63353	3.15588	1.65804	1.06373	1.03024	0.0334929	0.0736334	#N/A	-2.2	#N/A
MSMEG_1140	Glycerol-3-phosphate dehydrogenase [NAD	Leaderless	2.52706	1.33746	12.8078	0.935181	-0.0966821	12.273	2.70221	1.43414	0.5348	0.977623	-0.442823	#N/A	0.0849931	#N/A	-2.7
MSMEG_1141	ABC-transporter integral membrane protein	leadered	4.00748	2.0027	13.0483	0.587354	-0.767697	11.8887	6.82294	2.77039	1.15953	1.29164	-0.132109	0.0299185	#N/A	-3.8	#N/A
MSMEG_1142	ABC-transporter integral membrane protein	Unknown, unclear, or operon	7.93783	2.98874	12.8089	0.599366	-0.73849	11.8598	13.2437	3.72723	0.949133	1.5165	-0.567367	#N/A	#N/A	#N/A	#N/A
MSMEG_1143	Mce related protein	Unknown, unclear, or operon	3.9697	1.98903	12.7726	0.602197	-0.731692	11.3865	6.59202	2.72072	1.3861	1.27997	0.10613	#N/A	#N/A	#N/A	#N/A
MSMEG_1148	Mce related protein	Unknown, unclear, or operon	7.5358	2.91376	11.8915	1.05428	0.0762532	11.3259	7.14784	2.83751	0.5656	1.30741	-0.741814	#N/A	#N/A	#N/A	#N/A
MSMEG_1151	DNA-binding protein	Unknown, unclear, or operon	2.14427	1.10049	14.951	1.73656	0.796235	14.2971	1.23478	0.304254	0.653833	0.7121	-0.0582664	#N/A	#N/A	#N/A	#N/A
MSMEG_1152	Citrate-proton symporter	Unknown, unclear, or operon	6.8914	2.7848	11.6176	1.51286	0.597278	9.7405	4.55522	2.18752	1.87713	1.15467	0.722466	#N/A	#N/A	#N/A	#N/A
MSMEG_1153	FAD dependent oxidoreductase	leadered	5.71129	2.51382	11.4983	2.39647	1.26091	10.2044	2.38321	1.25291	1.29393	0.935034	0.3589	0.70326	#N/A	-2.3	#N/A
MSMEG_1154	Formyl-coenzyme A transferase	Unknown, unclear, or operon	12.3967	3.63188	11.576	1.80378	0.851026	10.4053	6.87261	2.78086	1.17077	1.2941	-0.123335	#N/A	#N/A	#N/A	#N/A
MSMEG_1155	Carnitinyl-CoA dehydratase	Unknown, unclear, or operon	6.53381	2.70793	11.5355	1.67586	0.744899	10.1652	3.89879	1.96303	1.37037	1.10191	0.268456	#N/A	#N/A	#N/A	#N/A
MSMEG_1156	Dihydrodipicolinate synthetase	Unknown, unclear, or operon	7.00525	2.80844	11.7145	1.58274	0.662422	10.5717	4.42604	2.14602	1.1428	1.14491	-0.00211358	#N/A	#N/A	#N/A	#N/A
MSMEG_1157	Short chain dehydrogenase	Unknown, unclear, or operon	37.2787	5.22028	10.8569	2.53596	1.34253	10.1302	14.7	3.87775	0.726733	1.55187	-0.825137	#N/A	#N/A	#N/A	#N/A
MSMEG_1158	5-oxovalerate dehydrogenase	Unknown, unclear, or operon	11.9367	3.57734	10.7625	4.55576	2.18769	10.0549	2.62014	1.38964	0.7076	0.967167	-0.259567	#N/A	#N/A	#N/A	#N/A
MSMEG_1165	UPF0234 protein MSMEG_1165/MSMEI_1134	leadered	4.77137	2.2544	16.3174	1.77674	0.829229	14.9968	2.68547	1.42517	1.32053	0.975516	0.345017	0.618463	#N/A	0	#N/A
MSMEG_1167	Cytochrome P450	leadered	1.79244	0.841922	13.5676	0.657412	-0.605131	11.9713	2.7265	1.44705	1.59633	0.980657	0.615676	0.333748	#N/A	-0.3	#N/A
MSMEG_1169	Integral membrane transport protein	leadered	2.83052	1.50107	12.9648	0.861302	-0.215409	12.5453	3.28633	1.71648	0.4195	1.04397	-0.624472	0.526394	#N/A	0	#N/A
MSMEG_1172	Arsenical-resistance protein	Unknown, unclear, or operon	2.31893	1.21346	13.0836	0.72066	-0.472609	12.1239	3.21779	1.68607	0.9597	1.03683	-0.0771261	#N/A	#N/A	#N/A	#N/A
MSMEG_1173	Transcriptional regulator, ArsR family protein	Leaderless	2.15339	1.10661	14.4352	0.819818	-0.286625	13.3978	2.62667	1.39324	1.03747	0.968011	0.069456	#N/A	0.00447688	#N/A	-3.3
MSMEG_1174	Cadmium inducible protein cadi	leadered	7.27185	2.86232	12.1658	1.64452	0.717668	11.7778	4.42186	2.14465	0.388033	1.14459	-0.75656	0.908815	#N/A	0	#N/A
MSMEG_1176	PE-PPE domain-containing protein	Unknown, unclear, or operon	1.73205	0.792482	14.0464	0.471839	-1.08363	13.7623	3.67085	1.87612	0.2841	1.08149	-0.797387	#N/A	#N/A	#N/A	#N/A
MSMEG_1178	Transcriptional regulator	Unknown, unclear, or operon	3.82677	1.93613	14.5479	0.837679	-0.255531	12.7269	4.56831	2.19166	1.821	1.15564	0.66536	#N/A	#N/A	#N/A	#N/A
MSMEG_1179	Urocanate hydratase	Unknown, unclear, or operon	4.10228	2.03643	13.1979	0.803702	-0.315268	11.3888	5.10424	2.3517	1.80903	1.19325	0.615785	#N/A	#N/A	#N/A	#N/A
MSMEG_1184	Serine esterase, cutinase family protein	Unknown, unclear, or operon	3.42339	1.77542	12.4185	1.71332	0.776798	11.9672	1.9981	0.998626	0.451333	0.875277	-0.423944	#N/A	#N/A	#N/A	#N/A
MSMEG_1185	Transcriptional regulator, AsnC family protein	leadered	2.31499	1.21101	12.8399	0.596001	-0.746614	11.6038	3.88421	1.95762	1.23603	1.10064	0.135392	0.274883	#N/A	-0.2	#N/A
MSMEG_1186	Putative permease	Unknown, unclear, or operon	2.69161	1.42847	10.1081	0.849305	-0.235645	9.45337	3.16919	1.66411	0.654733	1.03167	-0.376933	#N/A	#N/A	#N/A	#N/A
MSMEG_1187	N-acyl-D-aspartate deacylase	Unknown, unclear, or operon	10.9022	3.44654	10.1555	2.11537	1.08091	10.2937	5.15379	2.36563	-0.138167	1.19652	-1.33469	#N/A	#N/A	#N/A	#N/A
MSMEG_1188	Uncharacterized protein	leadered	3.68584	1.88199	15.1577	1.40302	0.488532	14.2226	2.62708	1.39346	0.935167	0.968064	-0.0328971	0.0177144	#N/A	-3.3	#N/A
MSMEG_1189	Uncharacterized protein	leadered	3.36022	1.74855	14.9284	1.12155	0.165497	13.9038	2.99604	1.58306	1.0246	1.01262	0.0119817	0.0745836	#N/A	-2.1	#N/A
MSMEG_1193	TROVE domain protein	leadered	9.81435	3.29489	14.8177	2.28661	1.19321	12.3757	4.29209	2.10168	2.44193	1.1345	1.30744	0.00238644	#N/A	-3.1	#N/A
MSMEG_1195	Uncharacterized protein	leadered	1.68516	0.752883	15.6523	0.511771	-0.96643	14.2831	3.2928	1.71931	1.3692	1.04464	0.324561	0.789509	#N/A	-0.7	#N/A
MSMEG_1196	SNF2 domain protein	Unknown, unclear, or operon	2.34632	1.2304	12.658	0.60468	-0.725756	11.5215	3.88026	1.95615	1.13653	1.1003	0.0362373	#N/A	#N/A	#N/A	#N/A
MSMEG_1199	Uncharacterized protein	Unknown, unclear, or operon	4.27762	2.09681	13.8699	1.16414	0.219259	13.3714	3.6745	1.87755	0.4985	1.08182	-0.583324	#N/A	#N/A	#N/A	#N/A
MSMEG_1204	3-oxoacyl-[acyl-carrier-protein] synthase 2	leadered	1.79153	0.841189	13.654	0.524031	-0.932275	12.4663	3.41874	1.77346	1.1877	1.05736	0.130336	0.00842374	#N/A	-2.4	#N/A
MSMEG_1207	Glycosyltransferase, group I	leadered	25.876	4.69355	10.4113	1.43051	0.516529	8.9335	18.0887	4.17702	1.47783	1.6222	-0.144365	0.36338	#N/A	-4	#N/A
MSMEG_1209	Glycosidase	Unknown, unclear, or operon	2.34215	1.22783	11.3911	0.978841	-0.030854	10.1385	2.39278	1.25869	1.25253	0.936391	0.316142	#N/A	#N/A	#N/A	#N/A
MSMEG_1211	Fatty acid desaturase	leadered	2.25946	1.17598	14.8458	0.54786	-0.86812	14.1455	4.12416	2.0441	0.700333	1.12096	-0.42063	7.01554e-06	#N/A	-8.2	#N/A
MSMEG_1213	Cytochrome P450 monooxygenase	Leaderless	9.32604	3.22126	13.2542	1.70044	0.765907	11.6238	5.48449	2.45536	1.6304	1.21761	0.412791	#N/A	0.0256378	#N/A	-2.8
MSMEG_1214	Oxidoreductase	Unknown, unclear, or operon	4.69575	2.23136	12.0977	0.75443	-0.406542	10.9809	6.22424	2.6379	1.11677	1.26051	-0.14374	#N/A	#N/A	#N/A	#N/A
MSMEG_1215	Serine/threonine-protein kinase PknE, putative	Unknown, unclear, or operon	1.58447	0.664002	14.1738	0.640171	-0.643471	13.6542	2.47508	1.30747	0.519667	0.947856	-0.42819	#N/A	#N/A	#N/A	#N/A
MSMEG_1216	ABC-type transport system periplasmic substrate-binding protein	Unknown, unclear, or operon	9.15961	3.19529	10.1097	1.8029	0.850323	9.91093	5.08047	2.34496	0.198733	1.19167	-0.992933	#N/A	#N/A	#N/A	#N/A
MSMEG_1217	ABC-type transport system ATP-binding protein I	Unknown, unclear, or operon	2.85232	1.51214	10.8689	0.603134	-0.72945	10.3369	4.72917	2.24159	0.532033	1.16737	-0.63534	#N/A	#N/A	#N/A	#N/A
MSMEG_1220	ABC-type transport system permease protein I	leadered	3.97443	1.99075	12.6789	0.825946	-0.275881	11.7342	4.81198	2.26663	0.9447	1.17326	-0.228558	0.585389	#N/A	-1.7	#N/A
MSMEG_1225	DUF2786 domain-containing protein	Leaderless	3.28983	1.71801	13.7208	0.823116	-0.280832	11.5798	3.9968	1.99885	2.14097	1.11033	1.03064	#N/A	0.456639	#N/A	-0.4
MSMEG_1226	Sulfatase-modifying factor 1	Leaderless	9.4697	3.24332	12.7421	1.00526	0.00757338	11.3947	9.42012	3.23574	1.34743	1.401	-0.0535667	#N/A	0.417531	#N/A	-1.7
MSMEG_1229	DNA gyrase subunit B	Unknown, unclear, or operon	3.85703	1.94749	11.9121	1.16769	0.223657	10.3069	3.30313	1.72383	1.60527	1.0457	0.559566	#N/A	#N/A	#N/A	#N/A
MSMEG_1236	Mpr protein	leadered	11.2722	3.49469	13.906	3.1709	1.66489	11.8134	3.55488	1.8298	2.09263	1.0706	1.02203	0.0115879	#N/A	-5.6	#N/A
MSMEG_1237	Uncharacterized protein	Unknown, unclear, or operon	2.443	1.28865	12.3088	2.03032	1.0217	11.4272	1.20326	0.266948	0.8816	0.703333	0.178267	#N/A	#N/A	#N/A	#N/A
MSMEG_1238	Type III restriction enzyme, res subunit	leadered	3.15399	1.65718	13.7673	0.962839	-0.0546335	12.9977	3.27572	1.71181	0.769667	1.04288	-0.273209	0.171074	#N/A	-0.9	#N/A
MSMEG_1241	Uncharacterized protein	Unknown, unclear, or operon	7.85289	2.97322	10.9841	1.38197	0.466721	9.49927	5.68241	2.5065	1.4848	1.22963	0.255172	#N/A	#N/A	#N/A	#N/A
MSMEG_1242	Cysteine desulfurase	leadered	3.09286	1.62894	16.7205	0.608125	-0.717561	14.924	5.0859	2.3465	1.79647	1.19203	0.604438	0.0020858	#N/A	-5.4	#N/A
MSMEG_1243	DUF4007 domain-containing protein	Unknown, unclear, or operon	3.55556	1.83007	16.4187	0.500939	-0.997294	14.7461	7.09779	2.82737	1.67263	1.30503	0.367602	#N/A	#N/A	#N/A	#N/A
MSMEG_1244	Uncharacterized protein	Unknown, unclear, or operon	9.26784	3.21223	16.1006	0.971865	-0.0411729	14.5495	9.53614	3.25341	1.55113	1.40515	0.145983	#N/A	#N/A	#N/A	#N/A
MSMEG_1247	Uncharacterized protein	leadered	6.08704	2.60574	15.8526	1.35791	0.441385	14.4578	4.48267	2.16436	1.3948	1.14922	0.245576	0.851121	#N/A	0	#N/A
MSMEG_1251	DUF732 domain-containing protein	leadered	2.27157	1.18369	14.1746	0.936391	-0.0948164	13.5308	2.42587	1.2785	0.643867	0.941048	-0.297182	0.00030772	#N/A	-5.9	#N/A
MSMEG_1253	Uncharacterized protein	leadered	10.994	3.45865	13.0749	1.19048	0.251549	11.667	9.23493	3.2071	1.4079	1.39427	0.0136312	0.192294	#N/A	-1.6	#N/A
MSMEG_1254	DEAD/DEAH box helicase	Unknown, unclear, or operon	4.24719	2.08651	13.9866	2.08361	1.05909	12.7355	2.03837	1.02742	1.2511	0.882043	0.369057	#N/A	#N/A	#N/A	#N/A
MSMEG_1255	DNA helicase	leadered	4.21245	2.07466	14.3215	4.38722	2.13331	13.3666	0.960162	-0.0586498	0.954933	0.626817	0.328116	0.138116	#N/A	-4.9	#N/A
MSMEG_1256	Uncharacterized protein	Unknown, unclear, or operon	3.27717	1.71245	13.8799	1.44716	0.533223	13.0762	2.26455	1.17923	0.8037	0.917718	-0.114018	#N/A	#N/A	#N/A	#N/A
MSMEG_1257	IS1096, tnpR protein	leadered	1.77946	0.831444	15.3791	0.909697	-0.136541	14.6118	1.95611	0.967985	0.767267	0.868076	-0.10081	0.00266066	#N/A	-3.6	#N/A
MSMEG_1258	IS1096, tnpA protein	leadered	2.07029	1.04983	13.537	0.671603	-0.574318	13.2576	3.0826	1.62415	0.2794	1.02227	-0.742875	0.121665	#N/A	-1	#N/A
MSMEG_1260	Uncharacterized protein	leadered	1.58972	0.668773	14.6668	0.693561	-0.527904	14.2537	2.29211	1.19668	0.4131	0.921819	-0.508719	0.239702	#N/A	-1	#N/A
MSMEG_1264	Prophage Lp1 protein 5	leadered	3.97522	1.99104	12.1681	2.81695	1.49413	10.7077	1.41118	0.496902	1.46043	0.757372	0.703061	0.00319019	#N/A	-6.6	#N/A
MSMEG_1268	Nudix hydrolase	Unknown, unclear, or operon	1.45252	0.538559	15.1801	0.596155	-0.746241	14.2935	2.43648	1.2848	0.886567	0.942528	-0.0559613	#N/A	#N/A	#N/A	#N/A
MSMEG_1269	Ser/Thr protein phosphatase family protein	Unknown, unclear, or operon	2.04224	1.03015	12.9231	0.982206	-0.0259029	11.3118	2.07924	1.05606	1.61127	0.888773	0.722494	#N/A	#N/A	#N/A	#N/A
MSMEG_1271	Uncharacterized protein	Unknown, unclear, or operon	2.34682	1.23071	12.2293	0.821312	-0.283998	10.2324	2.85741	1.51471	1.99687	0.996556	1.00031	#N/A	#N/A	#N/A	#N/A
MSMEG_1272	Putative ribosylglycohydrolase	leadered	2.42782	1.27966	13.8202	1.06769	0.0944877	11.5465	2.27391	1.18518	2.2737	0.919116	1.35458	0.431516	#N/A	-1.3	#N/A
MSMEG_1275	HNH nuclease, putative	leadered	2.17041	1.11797	12.5843	0.940336	-0.0887522	11.5275	2.30813	1.20672	1.0568	0.92418	0.13262	0.164868	#N/A	-0.9	#N/A
MSMEG_1277	Antitoxin Phd	Leaderless	1.45762	0.543614	14.1102	0.459679	-1.1213	13.0924	3.17095	1.66492	1.01783	1.03186	-0.0140222	#N/A	0.497971	#N/A	-0.1
MSMEG_1278	Toxin Doc	Unknown, unclear, or operon	1.45047	0.536517	14.9441	0.620027	-0.689597	14.1319	2.33936	1.22611	0.812233	0.928737	-0.116504	#N/A	#N/A	#N/A	#N/A
MSMEG_1279	Uncharacterized protein MSMEG_1279/MSMEI_1241	Leaderless	3.26229	1.70588	14.7893	0.759129	-0.397584	13.2111	4.29741	2.10347	1.57813	1.13491	0.443218	#N/A	0.0140917	#N/A	-2.6
MSMEG_1280	Hypothetical cytosolic protein	Unknown, unclear, or operon	3.24579	1.69857	14.2846	0.564565	-0.824787	12.4815	5.74918	2.52336	1.80313	1.23359	0.569545	#N/A	#N/A	#N/A	#N/A
MSMEG_1282	Hypothetical cytosolic protein	Unknown, unclear, or operon	9.2457	3.20878	12.2497	1.1332	0.180398	11.3463	8.15896	3.02839	0.903467	1.35227	-0.448804	#N/A	#N/A	#N/A	#N/A
MSMEG_1283	Antitoxin VapB	Leaderless	2.66483	1.41404	13.4527	1.00848	0.0121768	13.1785	2.64243	1.40187	0.274133	0.970039	-0.695905	#N/A	0.113355	#N/A	-1
MSMEG_1284	Ribonuclease VapC	Unknown, unclear, or operon	1.91528	0.937556	13.8009	1.1405	0.189672	13.5152	1.67933	0.747883	0.285733	0.816353	-0.530619	#N/A	#N/A	#N/A	#N/A
MSMEG_1285	Tetratricopeptide repeat family protein	Unknown, unclear, or operon	3.07235	1.61934	15.1389	0.782607	-0.353641	13.9708	3.9258	1.97298	1.16813	1.10425	0.0638819	#N/A	#N/A	#N/A	#N/A
MSMEG_1286	Sulfatase family protein	Unknown, unclear, or operon	3.8219	1.93429	12.5085	0.678556	-0.559459	11.5004	5.6324	2.49375	1.0081	1.22663	-0.218531	#N/A	#N/A	#N/A	#N/A
MSMEG_1287	Cyclase/dehydrase superfamily protein	Unknown, unclear, or operon	3.75999	1.91073	12.2705	0.714184	-0.485633	11.6014	5.26473	2.39636	0.669033	1.20374	-0.534711	#N/A	#N/A	#N/A	#N/A
MSMEG_1289	HTH cro/C1-type domain-containing protein	leadered	1.98255	0.98736	12.2159	0.591617	-0.757265	11.4102	3.35108	1.74462	0.805733	1.05059	-0.244854	0.00593829	#N/A	-4.2	#N/A
MSMEG_1290	Dihydroxy-acid dehydratase	Unknown, unclear, or operon	16.2184	4.01956	9.32487	0.985189	-0.0215271	8.7842	16.4622	4.04109	0.540667	1.59026	-1.04959	#N/A	#N/A	#N/A	#N/A
MSMEG_1291	Putative oxidoreductase	Unknown, unclear, or operon	5.47096	2.45179	12.966	1.13747	0.18583	12.3294	4.80975	2.26596	0.636533	1.1731	-0.536568	#N/A	#N/A	#N/A	#N/A
MSMEG_1292	FAD binding domain in molybdopterin dehydrogenase protein	leadered	3.12476	1.64374	13.2076	0.679156	-0.558186	12.6814	4.60094	2.20193	0.5262	1.15805	-0.631853	0.355797	#N/A	-0.4	#N/A
MSMEG_1293	Xanthine/uracil permeases family protein	Leaderless	5.15619	2.36631	12.3733	0.797697	-0.326088	11.5623	6.46385	2.69239	0.811	1.27331	-0.462312	#N/A	0.110019	#N/A	-1.7
MSMEG_1294	Allantoicase	Unknown, unclear, or operon	10.0025	3.32229	11.502	0.701488	-0.511509	10.7701	14.259	3.8338	0.731933	1.54154	-0.80961	#N/A	#N/A	#N/A	#N/A
MSMEG_1295	5-hydroxyisourate hydrolase	leadered	2.8393	1.50553	13.2562	0.633937	-0.657588	11.9788	4.47883	2.16312	1.27743	1.14893	0.1285	0.00479492	#N/A	-3.7	#N/A
MSMEG_1299	Oxidoreductase, 2OG-Fe	Unknown, unclear, or operon	5.01086	2.32506	11.0089	1.12812	0.17392	9.91983	4.44178	2.15114	1.08907	1.14612	-0.0570506	#N/A	#N/A	#N/A	#N/A
MSMEG_1303	Putative transcriptional regulator	Unknown, unclear, or operon	2.72746	1.44756	11.9997	0.896084	-0.158294	11.2707	3.04375	1.60585	0.729067	1.01798	-0.288908	#N/A	#N/A	#N/A	#N/A
MSMEG_1305	TetR family protein regulatory protein	Leaderless	1.55139	0.633561	14.3213	0.39904	-1.3254	13.3991	3.88781	1.95896	0.922167	1.10095	-0.178788	#N/A	0.0059517	#N/A	-5.4
MSMEG_1310	TnpC protein	Unknown, unclear, or operon	2.14209	1.09902	12.4315	0.798807	-0.324081	11.7175	2.68161	1.4231	0.713933	0.975029	-0.261096	#N/A	#N/A	#N/A	#N/A
MSMEG_1311	Oligopeptide transporter, OPT family protein	leadered	2.7274	1.44752	14.1337	0.706404	-0.501436	13.6868	3.86096	1.94896	0.446933	1.09861	-0.651672	0.0138768	#N/A	-4.4	#N/A
MSMEG_1312	DUF2510 domain-containing protein	Unknown, unclear, or operon	2.38597	1.25458	11.4545	1.51885	0.60298	9.93053	1.5709	0.651596	1.524	0.793725	0.730275	#N/A	#N/A	#N/A	#N/A
MSMEG_1313	Secreted protein	leadered	3.3363	1.73825	12.6319	0.732302	-0.44949	11.4103	4.55591	2.18774	1.2216	1.15472	0.0668815	0.131539	#N/A	-2.2	#N/A
MSMEG_1316	Peptide chain release factor 3	Unknown, unclear, or operon	1.53126	0.614716	15.5328	0.561693	-0.832147	14.4573	2.72615	1.44686	1.07553	0.980613	0.0949204	#N/A	#N/A	#N/A	#N/A
MSMEG_1317	Transcriptional regulator	Unknown, unclear, or operon	1.78301	0.834313	14.3499	0.668524	-0.580949	13.2895	2.66708	1.41526	1.0604	0.973187	0.0872133	#N/A	#N/A	#N/A	#N/A
MSMEG_1318	Polysaccharide deacetylase family protein	Unknown, unclear, or operon	6.04991	2.59691	11.2925	0.827828	-0.272598	9.5662	7.30818	2.86951	1.7263	1.31494	0.411365	#N/A	#N/A	#N/A	#N/A
MSMEG_1322	ErfK/YbiS/YcfS/YnhG family protein	leadered	1.87307	0.905404	14.7327	0.479678	-1.05986	14.3679	3.90485	1.96527	0.3648	1.10244	-0.737638	2.2189e-06	#N/A	-10.3	#N/A
MSMEG_1325	RecBCD enzyme subunit RecD	Unknown, unclear, or operon	14.1995	3.82777	13.9014	1.51602	0.600292	12.5127	9.36628	3.22748	1.38873	1.39906	-0.0103236	#N/A	#N/A	#N/A	#N/A
MSMEG_1328	RecBCD enzyme subunit RecC	Unknown, unclear, or operon	4.47945	2.16332	14.491	0.813447	-0.297879	12.5949	5.50675	2.4612	1.8961	1.21898	0.677118	#N/A	#N/A	#N/A	#N/A
MSMEG_1329	Major facilitator superfamily protein MFS_1, putative	Unknown, unclear, or operon	2.53925	1.3444	13.3031	0.900119	-0.151812	12.0973	2.82102	1.49622	1.20573	0.992211	0.213523	#N/A	#N/A	#N/A	#N/A
MSMEG_1330	MarR-family protein transcriptional regulator	Unknown, unclear, or operon	2.59791	1.37735	15.1873	0.882585	-0.180193	14.3303	2.94352	1.55754	0.857	1.00662	-0.149623	#N/A	#N/A	#N/A	#N/A
MSMEG_1331	Enoyl-CoA hydratase	Leaderless	1.82671	0.869245	14.6626	0.908348	-0.138683	13.9499	2.01102	1.00793	0.712667	0.877463	-0.164796	#N/A	0.582635	#N/A	-1.8
MSMEG_1332	Uncharacterized protein	Leaderless	1.90482	0.929656	13.9999	0.474627	-1.07513	12.9563	4.0133	2.00479	1.04367	1.11173	-0.0680589	#N/A	0.0205051	#N/A	-2.1
MSMEG_1333	DUF2235 domain-containing protein	Unknown, unclear, or operon	1.37025	0.454443	12.9245	0.636177	-0.652501	12.4124	2.15389	1.10694	0.512067	0.900732	-0.388665	#N/A	#N/A	#N/A	#N/A
MSMEG_1335	Transcriptional regulator, BadM/Rrf2 family protein	Unknown, unclear, or operon	7.70201	2.94524	12.2994	1.49914	0.584133	10.143	5.13763	2.3611	2.15637	1.19546	0.960908	#N/A	#N/A	#N/A	#N/A
MSMEG_1336	Flavohemoglobin	Unknown, unclear, or operon	5.20562	2.38007	12.3497	2.04423	1.03156	11.2449	2.5465	1.34851	1.1048	0.957501	0.147299	#N/A	#N/A	#N/A	#N/A
MSMEG_1341	MaoC family protein	Unknown, unclear, or operon	1.83161	0.873115	19.2857	0.69273	-0.529635	18.1591	2.64405	1.40275	1.1266	0.970246	0.156354	#N/A	#N/A	#N/A	#N/A
MSMEG_1344	Protein translocase subunit SecE	leadered	3.14853	1.65468	18.1195	0.532682	-0.908654	17.2329	5.91072	2.56333	0.886567	1.24298	-0.356417	0.934899	#N/A	-2.8	#N/A
MSMEG_1345	Transcription termination/antitermination protein NusG	Unknown, unclear, or operon	3.84763	1.94397	18.0831	1.5176	0.601796	16.9796	2.53533	1.34218	1.1035	0.956011	0.147489	#N/A	#N/A	#N/A	#N/A
MSMEG_1346	50S ribosomal protein L11	Unknown, unclear, or operon	9.55414	3.25613	19.085	1.37107	0.455303	17.5596	6.96838	2.80082	1.52543	1.29879	0.22664	#N/A	#N/A	#N/A	#N/A
MSMEG_1347	50S ribosomal protein L1	Unknown, unclear, or operon	14.1226	3.81994	19.8379	1.14284	0.192623	17.6274	12.3575	3.62731	2.21047	1.49302	0.717448	#N/A	#N/A	#N/A	#N/A
MSMEG_1348	RNA polymerase ECF-subfamily protein sigma factor	Unknown, unclear, or operon	5.44119	2.44392	12.7843	0.69445	-0.526057	11.3796	7.83525	2.96998	1.40467	1.33855	0.0661216	#N/A	#N/A	#N/A	#N/A
MSMEG_1349	Dgpf domain family protein	Unknown, unclear, or operon	2.23714	1.16165	15.7034	0.57216	-0.805509	15.2383	3.90998	1.96716	0.4651	1.10288	-0.637783	#N/A	#N/A	#N/A	#N/A
MSMEG_1350	Cyclopropane-fatty-acyl-phospholipid synthase 1	leadered	1.3237	0.404576	16.6504	0.496479	-1.0102	15.9349	2.66617	1.41477	0.7155	0.973071	-0.257571	0.0147786	#N/A	-2.8	#N/A
MSMEG_1355	Transcriptional regulator, TetR family protein	Unknown, unclear, or operon	2.39387	1.25935	14.2372	1.07568	0.10525	12.7223	2.22545	1.1541	1.51493	0.911813	0.603121	#N/A	#N/A	#N/A	#N/A
MSMEG_1356	Uncharacterized protein	leadered	7.6297	2.93163	13.147	1.83902	0.878934	11.713	4.1488	2.05269	1.434	1.12298	0.311017	0.0635631	#N/A	-7.5	#N/A
MSMEG_1359	DeoR-family protein transcriptional regulator	Unknown, unclear, or operon	3.19174	1.67434	11.288	1.14279	0.192563	10.1073	2.79294	1.48178	1.1807	0.988819	0.191881	#N/A	#N/A	#N/A	#N/A
MSMEG_1360	Endonuclease/exonuclease/phosphatase	Unknown, unclear, or operon	2.15637	1.10861	14.4596	0.809815	-0.304336	13.3793	2.6628	1.41294	1.08037	0.972641	0.107725	#N/A	#N/A	#N/A	#N/A
MSMEG_1361	Alpha-mannosidase	leadered	10.4694	3.3881	11.4993	2.6476	1.40469	9.62937	3.95428	1.98342	1.86997	1.1067	0.763264	0.750998	#N/A	0	#N/A
MSMEG_1364	50S ribosomal protein L10	leadered	11.2973	3.49791	18.7057	1.87599	0.907651	18.0165	6.02206	2.59026	0.689233	1.24931	-0.560077	0.988408	#N/A	-3.5	#N/A
MSMEG_1365	50S ribosomal protein L7/L12	Unknown, unclear, or operon	19.4143	4.27905	19.914	2.78653	1.47847	19.4166	6.9672	2.80058	0.497367	1.29874	-0.80137	#N/A	#N/A	#N/A	#N/A
MSMEG_1366	ABC transporter, ATP-binding protein	leadered	3.1837	1.6707	17.0032	0.641225	-0.641097	14.9952	4.96502	2.3118	2.00803	1.18387	0.82416	0.971354	#N/A	0	#N/A
MSMEG_1367	DNA-directed RNA polymerase subunit beta	leadered	7.07798	2.82334	17.8669	1.06778	0.0946198	16.5497	6.62866	2.72872	1.31717	1.28185	0.0353182	0.538686	#N/A	-3.3	#N/A
MSMEG_1368	DNA-directed RNA polymerase subunit beta'	Unknown, unclear, or operon	17.1821	4.10284	18.5969	1.57147	0.652118	16.7198	10.9338	3.45072	1.87707	1.45152	0.425548	#N/A	#N/A	#N/A	#N/A
MSMEG_1369	LacI-family protein transcriptional regulator	leadered	13.9047	3.7975	15.2027	1.13878	0.187488	13.09	12.2102	3.61002	2.1127	1.48895	0.623746	0.954985	#N/A	-1.9	#N/A
MSMEG_1374	Ribose ABC transporter, periplasmic binding protein	Unknown, unclear, or operon	5.22239	2.38471	9.61293	1.29428	0.372149	10.4128	4.03498	2.01256	-0.799867	1.11355	-1.91342	#N/A	#N/A	#N/A	#N/A
MSMEG_1375	Tagatose-1,6-bisphosphate aldolase GatY	leadered	2.63066	1.39542	14.8518	0.559394	-0.838064	13.0075	4.70269	2.23349	1.8443	1.16547	0.678831	0.81683	#N/A	-0.7	#N/A
MSMEG_1376	Putative xylulose kinase	leadered	5.29171	2.40373	14.0738	1.26984	0.344648	12.4251	4.16722	2.05908	1.6487	1.12448	0.524215	0.924445	#N/A	0	#N/A
MSMEG_1377	DeoR-family protein transcriptional regulator	Unknown, unclear, or operon	3.15956	1.65972	14.2464	0.98449	-0.0225521	12.7404	3.20934	1.68227	1.506	1.03593	0.470065	#N/A	#N/A	#N/A	#N/A
MSMEG_1378	1-phosphofructokinase	Unknown, unclear, or operon	3.80711	1.92869	13.0293	0.94395	-0.0832182	11.5114	4.03317	2.01191	1.51793	1.1134	0.404534	#N/A	#N/A	#N/A	#N/A
MSMEG_1379	DAO domain-containing protein	leadered	2.1587	1.11016	15.9563	0.755583	-0.404338	14.8113	2.857	1.5145	1.14493	0.996508	0.148425	0.0255336	#N/A	-3.7	#N/A
MSMEG_1381	MmpS5 protein	leadered	2.5914	1.37373	14.8747	0.534669	-0.903283	13.0559	4.84674	2.27701	1.81873	1.1757	0.643035	0.730201	#N/A	0	#N/A
MSMEG_1382	MmpL5 protein	Unknown, unclear, or operon	4.45038	2.15393	14.7932	0.875892	-0.191175	12.9606	5.08097	2.3451	1.8326	1.1917	0.640901	#N/A	#N/A	#N/A	#N/A
MSMEG_1383	Endonuclease IV	Leaderless	1.59812	0.67638	16.0519	0.675988	-0.564931	15.1543	2.36413	1.24131	0.897567	0.932308	-0.0347414	#N/A	0.0266973	#N/A	-2
MSMEG_1385	PAP2 superfamily protein	Leaderless	2.7096	1.43808	15.2911	0.724008	-0.465922	14.5747	3.7425	1.904	0.7164	1.08804	-0.37164	#N/A	0.120812	#N/A	-1.2
MSMEG_1387	Putative acyl-CoA dehydrogenase	Leaderless	3.69367	1.88506	14.0269	1.61139	0.688303	13.1236	2.29223	1.19675	0.903367	0.921837	-0.0184702	#N/A	0.0335234	#N/A	-2.3
MSMEG_1390	Enoyl-CoA hydratase	Unknown, unclear, or operon	8.51789	3.0905	13.3746	1.60616	0.683617	11.6859	5.30326	2.40688	1.6887	1.20622	0.482484	#N/A	#N/A	#N/A	#N/A
MSMEG_1392	Alcohol dehydrogenase, class IV	leadered	2.48906	1.3156	15.5519	1.17028	0.226848	13.834	2.1269	1.08875	1.7179	0.896457	0.821443	0.890091	#N/A	0	#N/A
MSMEG_1395	Lipoprotein, putative	Unknown, unclear, or operon	2.67511	1.4196	15.686	0.907565	-0.139928	14.5115	2.94757	1.55953	1.17447	1.00709	0.167378	#N/A	#N/A	#N/A	#N/A
MSMEG_1396	LprB protein	Unknown, unclear, or operon	1.89009	0.918456	14.2279	1.05433	0.076331	13.7706	1.79269	0.842125	0.457333	0.838499	-0.381166	#N/A	#N/A	#N/A	#N/A
MSMEG_1397	Transcriptional regulator, TetR family protein	leadered	1.60179	0.679689	16.0875	0.450109	-1.15165	15.5267	3.55868	1.83134	0.5608	1.07097	-0.510165	0.0360946	#N/A	-3.9	#N/A
MSMEG_1398	30S ribosomal protein S12	leadered	4.75078	2.24816	18.2322	0.570827	-0.808875	17.4462	8.32263	3.05704	0.785933	1.359	-0.573071	0.000352957	#N/A	-8.7	#N/A
MSMEG_1399	30S ribosomal protein S7	Unknown, unclear, or operon	5.51673	2.46381	18.3249	1.14034	0.189461	17.5925	4.83781	2.27435	0.7324	1.17507	-0.442673	#N/A	#N/A	#N/A	#N/A
MSMEG_1401	Elongation factor Tu	leadered	21.7707	4.44431	20.4594	1.62301	0.698675	19.156	13.4137	3.74564	1.30343	1.52083	-0.217392	0.880689	#N/A	-3.2	#N/A
MSMEG_1402	Uncharacterized protein	leadered	2.25925	1.17584	15.1505	1.91755	0.939261	13.7635	1.1782	0.236582	1.38693	0.696197	0.690736	0.577812	#N/A	0	#N/A
MSMEG_1403	Cutinase superfamily protein	leadered	3.0943	1.62961	15.5743	0.896817	-0.157115	14.5861	3.45031	1.78673	0.988267	1.06048	-0.0722143	0.641672	#N/A	-1.4	#N/A
MSMEG_1404	IS1096, tnpA protein	leadered	2.14205	1.09899	13.5156	0.724436	-0.465069	13.2676	2.95686	1.56406	0.247967	1.00815	-0.760188	0.000975655	#N/A	-4.6	#N/A
MSMEG_1405	IS1096, tnpR protein	leadered	1.73661	0.796277	15.4341	0.786675	-0.346161	14.642	2.20754	1.14244	0.792033	0.909073	-0.117039	0.00266066	#N/A	-3.6	#N/A
MSMEG_1410	Carveol dehydrogenase	leadered	2.46614	1.30226	12.5444	1.14769	0.198731	12.4401	2.14879	1.10352	0.104267	0.899928	-0.795662	0.326197	#N/A	0	#N/A
MSMEG_1411	Universal stress protein family protein	Unknown, unclear, or operon	2.97944	1.57504	13.3832	0.975911	-0.0351781	12.7811	3.05298	1.61022	0.6021	1.019	-0.416902	#N/A	#N/A	#N/A	#N/A
MSMEG_1412	Amino acid permease	Unknown, unclear, or operon	4.85692	2.28004	10.7918	1.21298	0.278554	9.46237	4.00413	2.00149	1.32943	1.11095	0.218484	#N/A	#N/A	#N/A	#N/A
MSMEG_1413	Ornithine--oxo-acid aminotransferase	Unknown, unclear, or operon	6.24675	2.6431	10.4749	1.03618	0.0512746	9.53	6.02863	2.59183	0.9449	1.24968	-0.30478	#N/A	#N/A	#N/A	#N/A
MSMEG_1415	AsnC-family protein transcriptional regulator	leadered	2.83896	1.50536	13.3112	1.22727	0.295448	12.0438	2.31324	1.20991	1.2674	0.92493	0.34247	0.474477	#N/A	0	#N/A
MSMEG_1416	Pyridine nucleotide-disulphide oxidoreductase	Leaderless	3.11381	1.63868	16.3346	1.01791	0.0256105	15.3554	3.05902	1.61307	0.979167	1.01967	-0.0405048	#N/A	0.17352	#N/A	-0.4
MSMEG_1417	Glyoxalase family protein	Unknown, unclear, or operon	6.39114	2.67607	11.5005	0.880643	-0.18337	10.3983	7.25735	2.85944	1.10223	1.31257	-0.210336	#N/A	#N/A	#N/A	#N/A
MSMEG_1418	RNA polymerase ECF-type sigma factor	Leaderless	2.97774	1.57422	12.2922	1.07298	0.101624	11.5452	2.77521	1.47259	0.746967	0.98666	-0.239693	#N/A	0.405672	#N/A	0
MSMEG_1420	Probable transcriptional regulatory protein	Unknown, unclear, or operon	5.45926	2.44871	13.8919	1.09924	0.136501	12.2176	4.96641	2.3122	1.67427	1.18397	0.490299	#N/A	#N/A	#N/A	#N/A
MSMEG_1421	Mycofactocin precursor peptide	Unknown, unclear, or operon	27.3473	4.77333	18.3824	3.36489	1.75056	18.4365	8.12726	3.02277	-0.0541	1.35095	-1.40505	#N/A	#N/A	#N/A	#N/A
MSMEG_1422	Peptide chaperone MftB	Unknown, unclear, or operon	17.138	4.09912	18.608	3.54845	1.82719	18.5637	4.8297	2.27193	0.0443	1.1745	-1.1302	#N/A	#N/A	#N/A	#N/A
MSMEG_1423	Mycofactocin maturase MftC	leadered	4.8581	2.28039	16.3509	0.816306	-0.292818	15.634	5.95133	2.57321	0.7169	1.2453	-0.528405	0.490383	#N/A	0	#N/A
MSMEG_1424	Pre-mycofactocin synthase	Unknown, unclear, or operon	5.06329	2.34008	16.2441	0.988775	-0.0162858	15.6802	5.12077	2.35636	0.563967	1.19434	-0.630378	#N/A	#N/A	#N/A	#N/A
MSMEG_1425	Mycofactocin precursor peptide peptidase	Leaderless	4.11551	2.04107	16.2214	1.30069	0.379275	15.4024	3.1641	1.6618	0.819067	1.03112	-0.212055	#N/A	0.109198	#N/A	-2.4
MSMEG_1426	Pre-mycofactocin glycosyltransferase	leadered	5.86854	2.553	15.7312	2.4658	1.30206	14.7427	2.37997	1.25095	0.9885	0.934572	0.0539277	0.879192	#N/A	-4.2	#N/A
MSMEG_1427	Transmembrane efflux protein	Unknown, unclear, or operon	2.40727	1.2674	12.2131	0.897774	-0.155577	10.9288	2.68138	1.42297	1.28433	0.974999	0.309334	#N/A	#N/A	#N/A	#N/A
MSMEG_1428	Glucose-methanol-choline oxidoreductase	Unknown, unclear, or operon	7.73545	2.95148	14.4938	1.55209	0.634214	13.5517	4.98388	2.31727	0.9421	1.18516	-0.243059	#N/A	#N/A	#N/A	#N/A
MSMEG_1429	Cytochrome P450-terp	leadered	2.64684	1.40427	11.794	2.65863	1.41068	11.281	0.995567	-0.00641036	0.513067	0.639094	-0.126027	0.0363979	#N/A	-2.2	#N/A
MSMEG_1430	Transcriptional regulator, TetR family protein	leadered	3.20718	1.68131	15.2719	0.830673	-0.267647	13.9064	3.86095	1.94895	1.36553	1.0986	0.266929	0.000640641	#N/A	-5.3	#N/A
MSMEG_1431	Cytochrome P450-terp	Unknown, unclear, or operon	2.60541	1.38151	10.672	0.662559	-0.59388	9.08043	3.93235	1.97539	1.5916	1.10482	0.486783	#N/A	#N/A	#N/A	#N/A
MSMEG_1432	Carboxylic ester hydrolase	Leaderless	3.42378	1.77559	13.4818	1.09906	0.136273	12.1686	3.11518	1.63932	1.31313	1.02584	0.287294	#N/A	0.0563688	#N/A	-2.7
MSMEG_1435	30S ribosomal protein S10	leadered	4.09962	2.03549	18.987	0.715877	-0.482216	17.9187	5.72671	2.51771	1.0683	1.23226	-0.163961	0.00306299	#N/A	-3.8	#N/A
MSMEG_1436	50S ribosomal protein L3	Unknown, unclear, or operon	5.26477	2.39637	18.3491	0.809561	-0.304789	17.3465	6.50325	2.70116	1.00267	1.27537	-0.272706	#N/A	#N/A	#N/A	#N/A
MSMEG_1437	50S ribosomal protein L4	Unknown, unclear, or operon	5.68424	2.50697	18.7529	0.812616	-0.299354	17.6147	6.99499	2.80632	1.1382	1.30009	-0.161885	#N/A	#N/A	#N/A	#N/A
MSMEG_1438	50S ribosomal protein L23	Unknown, unclear, or operon	6.12996	2.61588	19.03	0.73375	-0.446639	17.8502	8.35428	3.06252	1.17973	1.36029	-0.180558	#N/A	#N/A	#N/A	#N/A
MSMEG_1439	50S ribosomal protein L2	Unknown, unclear, or operon	7.84775	2.97228	18.7587	0.903978	-0.14564	17.7342	8.68135	3.11792	1.02457	1.37331	-0.348745	#N/A	#N/A	#N/A	#N/A
MSMEG_1440	30S ribosomal protein S19	leadered	8.0032	3.00058	18.774	0.958591	-0.0610125	17.7112	8.34892	3.06159	1.0628	1.36007	-0.297274	4.68489e-05	#N/A	-6.6	#N/A
MSMEG_1441	50S ribosomal protein L22	Unknown, unclear, or operon	9.20316	3.20213	18.6012	1.04269	0.0603042	17.5477	8.8264	3.14183	1.0535	1.37893	-0.325429	#N/A	#N/A	#N/A	#N/A
MSMEG_1442	30S ribosomal protein S3	leadered	10.185	3.34838	18.8205	1.20965	0.274585	17.8268	8.41984	3.07379	0.993667	1.36294	-0.369275	0.449862	#N/A	-0.8	#N/A
MSMEG_1443	50S ribosomal protein L16	Unknown, unclear, or operon	12.1976	3.60853	18.7947	1.36786	0.451916	17.6607	8.91732	3.15661	1.13403	1.3824	-0.24837	#N/A	#N/A	#N/A	#N/A
MSMEG_1444	50S ribosomal protein L29	Unknown, unclear, or operon	13.5501	3.76024	19.5965	1.33983	0.422045	18.1359	10.1134	3.33819	1.46057	1.42507	0.0354918	#N/A	#N/A	#N/A	#N/A
MSMEG_1445	30S ribosomal protein S17	Unknown, unclear, or operon	22.9665	4.52146	20.5252	1.53896	0.621958	18.7051	14.9234	3.8995	1.8201	1.55698	0.263117	#N/A	#N/A	#N/A	#N/A
MSMEG_1446	NTP pyrophosphohydrolase	leadered	15.2886	3.93438	13.1582	1.05357	0.0752811	13.3508	14.5113	3.8591	-0.1926	1.54749	-1.74009	0.997965	#N/A	-5.5	#N/A
MSMEG_1447	Transcriptional regulator, MerR family protein	Unknown, unclear, or operon	1.79	0.839962	14.321	0.523569	-0.933549	13.4741	3.41885	1.77351	0.846967	1.05738	-0.210408	#N/A	#N/A	#N/A	#N/A
MSMEG_1448	Integral membrane transporter	leadered	2.72177	1.44454	15.2179	0.663529	-0.591768	13.9143	4.10196	2.03631	1.30367	1.11913	0.184533	0.000566641	#N/A	-5.7	#N/A
MSMEG_1451	Arylsulfatase	leadered	3.10591	1.63502	12.8253	0.709149	-0.495839	12.8352	4.37977	2.13086	-0.0099	1.14135	-1.15125	0.000738323	#N/A	-6	#N/A
MSMEG_1452	Sulfatase-modifying factor 1	Unknown, unclear, or operon	2.40693	1.2672	12.2031	2.31857	1.21324	12.2939	1.03811	0.053959	-0.0907667	0.65328	-0.744047	#N/A	#N/A	#N/A	#N/A
MSMEG_1453	Citrate transporter	Unknown, unclear, or operon	2.11715	1.08212	11.8128	0.670379	-0.576951	10.7184	3.15814	1.65907	1.0944	1.03048	0.0639178	#N/A	#N/A	#N/A	#N/A
MSMEG_1455	Putative multidrug resistance protein	leadered	2.63864	1.39979	12.5387	1.04091	0.0578435	10.7593	2.53494	1.34195	1.77943	0.955958	0.823475	0.00786335	#N/A	-2.7	#N/A
MSMEG_1456	Uncharacterized protein	leadered	3.32917	1.73516	12.2553	1.12182	0.165837	11.2733	2.96766	1.56933	0.982	1.00939	-0.0273918	0.704536	#N/A	-0.7	#N/A
MSMEG_1458	Tena/thi-4 family protein	Unknown, unclear, or operon	25.5591	4.67577	11.2426	4.52828	2.17896	10.0079	5.64432	2.4968	1.2347	1.22735	0.00735183	#N/A	#N/A	#N/A	#N/A
MSMEG_1459	Rieske [2Fe-2S] domain protein	Unknown, unclear, or operon	23.0441	4.52632	10.8138	3.20328	1.67955	10.07	7.19389	2.84677	0.7438	1.30959	-0.565791	#N/A	#N/A	#N/A	#N/A
MSMEG_1463	Gamma-glutamyltranspeptidase	Unknown, unclear, or operon	3.41462	1.77173	11.0272	1.63599	0.710166	10.0505	2.08719	1.06156	0.976733	0.890067	0.0866668	#N/A	#N/A	#N/A	#N/A
MSMEG_1465	50S ribosomal protein L14	leadered	4.29507	2.10268	19.057	0.628189	-0.67073	17.7444	6.83723	2.77341	1.3126	1.29235	0.0202481	0.00709909	#N/A	-4.3	#N/A
MSMEG_1466	50S ribosomal protein L24	leadered	4.46994	2.16026	19.2881	0.670561	-0.576559	18.0358	6.66597	2.73681	1.25233	1.28375	-0.031418	0.247435	#N/A	-0.2	#N/A
MSMEG_1467	50S ribosomal protein L5	Unknown, unclear, or operon	4.9336	2.30264	19.0789	0.661216	-0.596806	17.958	7.4614	2.89945	1.12083	1.32197	-0.201137	#N/A	#N/A	#N/A	#N/A
MSMEG_1468	30S ribosomal protein S14 type Z	leadered	5.98713	2.58186	19.1636	0.683136	-0.549756	18.0402	8.76419	3.13162	1.12337	1.37653	-0.253164	0.654992	#N/A	-0.7	#N/A
MSMEG_1469	30S ribosomal protein S8	Unknown, unclear, or operon	7.06672	2.82104	18.9545	0.761137	-0.393772	17.8804	9.28443	3.21481	1.07413	1.39608	-0.321948	#N/A	#N/A	#N/A	#N/A
MSMEG_1470	50S ribosomal protein L6	leadered	7.50422	2.9077	19.1219	0.754769	-0.405894	17.7677	9.94241	3.3136	1.35423	1.4193	-0.0650618	0.124133	#N/A	-3.7	#N/A
MSMEG_1471	50S ribosomal protein L18	leadered	9.64398	3.26963	19.0971	0.882251	-0.180739	17.7713	10.9311	3.45037	1.32583	1.45144	-0.125603	0.464354	#N/A	-1.3	#N/A
MSMEG_1472	30S ribosomal protein S5	Unknown, unclear, or operon	10.4813	3.38974	19.2143	1.02947	0.0419015	17.7657	10.1812	3.34784	1.4486	1.42734	0.0212577	#N/A	#N/A	#N/A	#N/A
MSMEG_1473	50S ribosomal protein L30	leadered	9.47942	3.2448	19.4327	1.07762	0.107846	17.545	8.79664	3.13695	1.8877	1.37778	0.509916	0.546461	#N/A	-1.9	#N/A
MSMEG_1474	50S ribosomal protein L15	Unknown, unclear, or operon	9.1652	3.19617	20.8224	1.25602	0.328858	18.4862	7.29703	2.86731	2.3362	1.31442	1.02178	#N/A	#N/A	#N/A	#N/A
MSMEG_1475	Bac_luciferase domain-containing protein	Unknown, unclear, or operon	5.23812	2.38905	14.6347	1.05571	0.0782082	13.5223	4.96172	2.31084	1.1124	1.18365	-0.0712473	#N/A	#N/A	#N/A	#N/A
MSMEG_1476	Signal peptide peptidase SppA, 67K type	Leaderless	2.7386	1.45344	14.1976	1.03546	0.0502783	13.8475	2.6448	1.40316	0.350067	0.970343	-0.620276	#N/A	0.851365	#N/A	-0.6
MSMEG_1477	Major facilitator superfamily protein	Unknown, unclear, or operon	2.22144	1.1515	15.8105	0.710234	-0.493633	15.3079	3.12776	1.64513	0.502567	1.02721	-0.524638	#N/A	#N/A	#N/A	#N/A
MSMEG_1481	Putative S-adenosyl-L-methionine-dependent methyltransferase MSMEG_1481/MSMEI_1445	Unknown, unclear, or operon	4.42168	2.14459	13.3043	1.55743	0.639168	12.2592	2.83909	1.50543	1.04513	0.994375	0.0507579	#N/A	#N/A	#N/A	#N/A
MSMEG_1482	Putative S-adenosyl-L-methionine-dependent methyltransferase MSMEG_1482/MSMEI_1446	leadered	4.52574	2.17815	13.6723	1.14841	0.199642	12.3197	3.94086	1.97851	1.35263	1.10555	0.247083	0.000551832	#N/A	-4.9	#N/A
MSMEG_1483	Protein translocase subunit SecY	leadered	2.19034	1.13116	17.8338	0.675148	-0.566725	16.8772	3.24424	1.69788	0.956633	1.0396	-0.0829685	0.265324	#N/A	-0.9	#N/A
MSMEG_1484	Adenylate kinase	Unknown, unclear, or operon	2.53807	1.34373	17.4911	0.593258	-0.753268	16.8578	4.27819	2.097	0.633233	1.1334	-0.500162	#N/A	#N/A	#N/A	#N/A
MSMEG_1485	Methionine aminopeptidase	Unknown, unclear, or operon	2.42331	1.27698	16.8457	0.490089	-1.02889	16.3225	4.94464	2.30587	0.5232	1.18248	-0.659279	#N/A	#N/A	#N/A	#N/A
MSMEG_1491	Histidinol-phosphate aminotransferase 2	Unknown, unclear, or operon	2.03517	1.02515	11.4376	0.960323	-0.0584089	9.65217	2.11926	1.08356	1.78543	0.895237	0.890196	#N/A	#N/A	#N/A	#N/A
MSMEG_1493	Sensor histidine kinase	Unknown, unclear, or operon	3.4659	1.79323	13.1695	0.89579	-0.158768	12.0499	3.8691	1.952	1.11957	1.09932	0.0202468	#N/A	#N/A	#N/A	#N/A
MSMEG_1494	Transcriptional regulatory protein DegU	leadered	3.07645	1.62127	13.4005	0.754167	-0.407045	12.3093	4.07927	2.02831	1.09117	1.11725	-0.0260864	0.133618	#N/A	-0.9	#N/A
MSMEG_1495	HAD-superfamily protein hydrolase subfamily protein IA, variant 3, putative	Unknown, unclear, or operon	3.78728	1.92116	12.1092	2.18481	1.12751	10.3119	1.73346	0.793652	1.79737	0.827108	0.970259	#N/A	#N/A	#N/A	#N/A
MSMEG_1496	3-hydroxyisobutyrate dehydrogenase	leadered	11.1742	3.4821	14.8812	5.65626	2.49985	13.7565	1.97555	0.982254	1.12473	0.87143	0.253304	0.715353	#N/A	-0.1	#N/A
MSMEG_1497	Acyl-CoA dehydrogenase family protein member 8	Unknown, unclear, or operon	6.87128	2.78058	13.8371	3.86051	1.94879	12.4099	1.77989	0.831788	1.42713	0.83607	0.591063	#N/A	#N/A	#N/A	#N/A
MSMEG_1498	Methylmalonate-semialdehyde dehydrogenase	leadered	5.15154	2.365	13.5659	1.15557	0.208609	11.5603	4.458	2.1564	2.00557	1.14735	0.858214	0.000107202	#N/A	-6.4	#N/A
MSMEG_1501	S-adenosyl-L-methionine-dependent methyltransferase	leadered	2.65592	1.40921	14.1873	0.947976	-0.0770776	12.7782	2.80168	1.48629	1.4091	0.989879	0.419221	0.996362	#N/A	-7	#N/A
MSMEG_1502	ABC transporter, ATP-binding protein	leadered	3.43918	1.78207	13.0946	1.25937	0.332698	11.3181	2.73088	1.44937	1.77643	0.981201	0.795232	0.895029	#N/A	0	#N/A
MSMEG_1503	Probable antibiotic-transport integral membrane leucine and valine rich protein abc transporter	Unknown, unclear, or operon	3.99907	1.99966	13.1009	0.802857	-0.316786	10.9774	4.98105	2.31645	2.12357	1.18497	0.938601	#N/A	#N/A	#N/A	#N/A
MSMEG_1505	Integral membrane protein	Unknown, unclear, or operon	3.99547	1.99837	13.5443	0.933721	-0.098936	12.375	4.27908	2.0973	1.16927	1.13347	0.0358007	#N/A	#N/A	#N/A	#N/A
MSMEG_1506	Transcriptional regulator, TetR family protein	Unknown, unclear, or operon	2.40336	1.26506	14.2074	0.600577	-0.73558	12.6121	4.00176	2.00064	1.5953	1.11075	0.484551	#N/A	#N/A	#N/A	#N/A
MSMEG_1508	Amino acid permease-associated region	Unknown, unclear, or operon	4.41387	2.14205	11.4993	1.8184	0.862671	10.6434	2.42734	1.27937	0.855867	0.941253	-0.0853863	#N/A	#N/A	#N/A	#N/A
MSMEG_1509	TetR-family protein transcriptional regulator	Unknown, unclear, or operon	9.90046	3.3075	12.1985	1.09661	0.133055	10.6873	9.02821	3.17444	1.51117	1.38659	0.124573	#N/A	#N/A	#N/A	#N/A
MSMEG_1510	dTDP-4-dehydrorhamnose 3,5-epimerase	Unknown, unclear, or operon	3.02435	1.59662	15.5774	1.32121	0.401854	14.742	2.28908	1.19477	0.835433	0.921371	-0.0859373	#N/A	#N/A	#N/A	#N/A
MSMEG_1512	dTDP-glucose 4,6-dehydratase	Leaderless	4.00454	2.00164	16.5498	2.77713	1.4736	15.5302	1.44197	0.528039	1.0196	0.764689	0.254911	#N/A	0.0520908	#N/A	-1.7
MSMEG_1514	Bac_luciferase domain-containing protein	leadered	3.64321	1.86521	15.4295	2.27092	1.18328	14.6674	1.60429	0.681932	0.762167	0.800854	-0.0386874	0.990226	#N/A	-6.3	#N/A
MSMEG_1515	Two-component sensor histidine kinase	Unknown, unclear, or operon	2.95261	1.56199	15.6693	0.513282	-0.962175	14.4079	5.75241	2.52417	1.2614	1.23378	0.0276209	#N/A	#N/A	#N/A	#N/A
MSMEG_1516	Thioredoxin reductase	leadered	3.40377	1.76713	16.7551	1.09247	0.127593	15.0552	3.11567	1.63954	1.6999	1.02589	0.674008	0.940586	#N/A	-2.1	#N/A
MSMEG_1517	Spfh domain/band 7 family protein, putative	Unknown, unclear, or operon	3.6493	1.86762	13.9017	0.911464	-0.133742	12.5231	4.00378	2.00136	1.3786	1.11092	0.26768	#N/A	#N/A	#N/A	#N/A
MSMEG_1518	Uncharacterized protein	leadered	3.20496	1.68031	14.3325	0.859291	-0.218781	12.9052	3.72977	1.89909	1.42727	1.08689	0.340381	2.27966e-06	#N/A	-8.9	#N/A
MSMEG_1519	Translation initiation factor IF-1	Unknown, unclear, or operon	4.02468	2.00888	19.8977	0.797268	-0.326863	18.8425	5.04809	2.33574	1.05523	1.1895	-0.134265	#N/A	#N/A	#N/A	#N/A
MSMEG_1520	50S ribosomal protein L36	leadered	4.04503	2.01615	19.5291	0.761525	-0.393037	18.3485	5.31176	2.40919	1.18063	1.20676	-0.0261261	0.854508	#N/A	0	#N/A
MSMEG_1521	30S ribosomal protein S13	Unknown, unclear, or operon	6.06735	2.60107	19.3442	0.957392	-0.0628191	18.1131	6.33737	2.66389	1.2311	1.26661	-0.035513	#N/A	#N/A	#N/A	#N/A
MSMEG_1522	30S ribosomal protein S11	leadered	6.26337	2.64694	19.1313	0.925245	-0.112093	17.7584	6.76943	2.75903	1.37293	1.28897	0.0839605	0.931069	#N/A	-2.3	#N/A
MSMEG_1523	30S ribosomal protein S4	leadered	8.1389	3.02483	19.5762	1.20428	0.268167	17.9214	6.75833	2.75667	1.65487	1.28842	0.36645	0.992124	#N/A	-4.6	#N/A
MSMEG_1524	DNA-directed RNA polymerase subunit alpha	leadered	14.0252	3.80995	19.3933	0.818693	-0.288606	17.3217	17.1313	4.09856	2.07153	1.60376	0.467772	0.0357723	#N/A	-2	#N/A
MSMEG_1525	50S ribosomal protein L17	leadered	12.7159	3.66856	20.8266	0.937829	-0.0926037	17.9555	13.5589	3.76117	2.8711	1.52447	1.34663	0.913782	#N/A	-1.5	#N/A
MSMEG_1526	Cutinase	Leaderless	2.11984	1.08396	15.6407	0.747596	-0.419668	15.0126	2.83554	1.50362	0.6281	0.993952	-0.365852	#N/A	0.0682889	#N/A	-0.9
MSMEG_1528	Cutinase	Unknown, unclear, or operon	1.85946	0.894881	15.9465	0.727977	-0.458034	15.5392	2.55428	1.35292	0.407333	0.958535	-0.551202	#N/A	#N/A	#N/A	#N/A
MSMEG_1529	Cutinase	Leaderless	1.81075	0.856585	16.1567	0.558145	-0.841289	15.4505	3.24422	1.69787	0.706233	1.0396	-0.333367	#N/A	0.353453	#N/A	-2.8
MSMEG_1530	Integral membrane protein	leadered	2.29691	1.1997	14.051	0.931402	-0.102524	14.3302	2.46608	1.30222	-0.2792	0.946622	-1.22582	0.929268	#N/A	0	#N/A
MSMEG_1531	zf-CGNR domain-containing protein	leadered	1.4359	0.52196	14.393	0.527886	-0.921703	13.6551	2.72011	1.44366	0.737833	0.979861	-0.242027	0.994984	#N/A	-3.7	#N/A
MSMEG_1533	Subtilase family protein	Unknown, unclear, or operon	19.334	4.27307	9.66747	2.9759	1.57332	8.33483	6.49686	2.69974	1.33263	1.27504	0.0575938	#N/A	#N/A	#N/A	#N/A
MSMEG_1534	Probable conserved membrane protein	Unknown, unclear, or operon	3.39501	1.76342	12.9184	1.07637	0.106172	11.79	3.15413	1.65724	1.12843	1.03005	0.0983811	#N/A	#N/A	#N/A	#N/A
MSMEG_1535	Uncharacterized protein	Unknown, unclear, or operon	14.2127	3.82911	10.4225	1.47674	0.562417	9.16267	9.62439	3.2667	1.25987	1.40827	-0.148407	#N/A	#N/A	#N/A	#N/A
MSMEG_1536	Ftsk/spoiiie family protein	Unknown, unclear, or operon	2.91078	1.54141	10.7277	1.40479	0.490355	9.47293	2.07204	1.05105	1.2548	0.887597	0.367203	#N/A	#N/A	#N/A	#N/A
MSMEG_1540	ATP-dependent RNA helicase	leadered	3.48412	1.80079	14.4199	0.426746	-1.22855	11.7129	8.16439	3.02935	2.70707	1.3525	1.35457	0.00169068	#N/A	-3.9	#N/A
MSMEG_1542	Transcriptional regulator	leadered	2.359	1.23818	15.1404	0.804505	-0.313826	13.4469	2.93224	1.552	1.69347	1.00532	0.688146	6.05621e-05	#N/A	-9.5	#N/A
MSMEG_1543	Eptc-inducible aldehyde dehydrogenase	Unknown, unclear, or operon	4.97678	2.31521	15.8741	0.948799	-0.075826	13.7007	5.24534	2.39104	2.17333	1.20249	0.97084	#N/A	#N/A	#N/A	#N/A
MSMEG_1544	PduO protein	leadered	3.97246	1.99003	14.7422	1.16253	0.217272	12.9885	3.41707	1.77276	1.75367	1.0572	0.696468	1.2796e-05	#N/A	-8.7	#N/A
MSMEG_1545	FhuF_C domain-containing protein	Unknown, unclear, or operon	3.35664	1.74702	14.4292	1.51786	0.602037	12.9318	2.21143	1.14498	1.49747	0.909671	0.587796	#N/A	#N/A	#N/A	#N/A
MSMEG_1546	Coenzyme B12-dependent glycerol dehydrogenase small subunit	leadered	3.50805	1.81067	16.2841	0.823773	-0.279681	12.7863	4.25852	2.09035	3.49783	1.13183	2.366	0.00362079	#N/A	-3.6	#N/A
MSMEG_1547	Glycerol dehydratase large subunit	Unknown, unclear, or operon	3.86237	1.94949	16.2484	0.909879	-0.136254	13.2648	4.24493	2.08574	2.98363	1.13075	1.85288	#N/A	#N/A	#N/A	#N/A
MSMEG_1548	Propanediol utilization: dehydratase, medium subunit	Unknown, unclear, or operon	4.00761	2.00274	16.2537	0.925116	-0.112293	13.087	4.33201	2.11504	3.1667	1.13763	2.02907	#N/A	#N/A	#N/A	#N/A
MSMEG_1552	Ethanolamine permease	Unknown, unclear, or operon	6.19419	2.63092	15.2838	1.02715	0.0386518	13.2117	6.03044	2.59226	2.0721	1.24978	0.822318	#N/A	#N/A	#N/A	#N/A
MSMEG_1553	Ethanolamine ammonia-lyase, large subunit	leadered	7.23851	2.85569	15.5193	0.813706	-0.297421	13.449	8.89573	3.15311	2.0703	1.38158	0.688718	0.248083	#N/A	-4.3	#N/A
MSMEG_1554	Ethanolamine ammonia-lyase, light chain	Unknown, unclear, or operon	4.56048	2.18919	14.1343	1.28899	0.366241	12.4916	3.53803	1.82295	1.64273	1.06899	0.573741	#N/A	#N/A	#N/A	#N/A
MSMEG_1556	50S ribosomal protein L13	leadered	6.77086	2.75934	20.1141	0.988266	-0.0170294	18.2011	6.85126	2.77637	1.91297	1.29305	0.61992	0.057316	#N/A	-1.2	#N/A
MSMEG_1557	30S ribosomal protein S9	leadered	9.55947	3.25693	20.6631	1.06679	0.093278	18.2613	8.96095	3.16365	2.40177	1.38406	1.01771	1.69575e-05	#N/A	-11.7	#N/A
MSMEG_1558	Uncharacterized protein	leadered	37.325	5.22207	16.2285	2.3228	1.21586	12.9384	16.069	4.00621	3.29013	1.58206	1.70807	0.662038	#N/A	0	#N/A
MSMEG_1559	Phosphoglucosamine mutase	leadered	2.04876	1.03475	17.1344	0.864155	-0.210638	15.7718	2.37083	1.24539	1.36257	0.933267	0.4293	0.549159	#N/A	0	#N/A
MSMEG_1560	Uncharacterized protein	Unknown, unclear, or operon	1.70131	0.766644	15.5994	0.701409	-0.511673	14.9086	2.42556	1.27832	0.690833	0.941004	-0.250171	#N/A	#N/A	#N/A	#N/A
MSMEG_1561	LysR-family protein trancsriptional regulator	Leaderless	3.23782	1.69502	13.7666	1.08609	0.119145	12.4133	2.98117	1.57588	1.3533	1.01093	0.342369	#N/A	0.000840607	#N/A	-3.9
MSMEG_1563	Short-chain dehydrogenase/reductase SDR	Unknown, unclear, or operon	1.73732	0.796862	11.0936	1.73752	0.797029	10.0154	0.999884	-0.000167104	1.0782	0.640561	0.437639	#N/A	#N/A	#N/A	#N/A
MSMEG_1566	Oxidoreductase	Unknown, unclear, or operon	1.57569	0.655986	13.9908	0.541751	-0.884298	12.9695	2.90852	1.54028	1.0213	1.00257	0.0187332	#N/A	#N/A	#N/A	#N/A
MSMEG_1567	Uncharacterized protein	Leaderless	2.28654	1.19317	15.8251	0.771684	-0.373917	14.7857	2.96305	1.56708	1.03943	1.00886	0.0305685	#N/A	0.157554	#N/A	-2.5
MSMEG_1568	Glutamine--fructose-6-phosphate aminotransferase [isomerizing]	Unknown, unclear, or operon	2.05666	1.0403	16.9506	0.55535	-0.848531	15.7444	3.70336	1.88884	1.20627	1.08448	0.12179	#N/A	#N/A	#N/A	#N/A
MSMEG_1570	Carboxylesterase	Unknown, unclear, or operon	2.52191	1.33452	15.122	0.621603	-0.685934	14.1872	4.0571	2.02045	0.934767	1.11541	-0.180639	#N/A	#N/A	#N/A	#N/A
MSMEG_1572	Transcriptional regulator, GntR family protein	Unknown, unclear, or operon	4.27975	2.09753	11.31	0.861846	-0.214498	10.781	4.9658	2.31203	0.529067	1.18393	-0.654859	#N/A	#N/A	#N/A	#N/A
MSMEG_1573	Bifunctional NAD	leadered	6.69718	2.74355	14.4892	1.48928	0.574612	13.0894	4.49693	2.16894	1.39977	1.1503	0.249466	0.00155721	#N/A	-3.7	#N/A
MSMEG_1574	Glutamate decarboxylase	leadered	7.6089	2.92769	14.7548	1.01766	0.0252574	13.9212	7.47685	2.90243	0.8336	1.32267	-0.489071	0.99946	#N/A	-8.4	#N/A
MSMEG_1575	Alanine racemase	Unknown, unclear, or operon	5.14668	2.36364	17.5262	1.32354	0.404401	15.4958	3.88857	1.95924	2.03043	1.10102	0.929412	#N/A	#N/A	#N/A	#N/A
MSMEG_1576	Alpha/beta hydrolase fold	Unknown, unclear, or operon	5.86941	2.55321	16.2499	0.717774	-0.478397	14.0695	8.17723	3.03161	2.18043	1.35303	0.827405	#N/A	#N/A	#N/A	#N/A
MSMEG_1577	t	leadered	6.66667	2.73697	16.2818	1.34779	0.430597	14.8636	4.94637	2.30637	1.41817	1.1826	0.23557	0.540469	#N/A	-2.5	#N/A
MSMEG_1578	Peptidase M22, glycoprotease	Unknown, unclear, or operon	7.52445	2.91159	15.7177	2.70499	1.43562	13.8178	2.78169	1.47596	1.89987	0.987451	0.912415	#N/A	#N/A	#N/A	#N/A
MSMEG_1579	Ribosomal-protein-alanine acetyltransferase	Unknown, unclear, or operon	8.46083	3.0808	15.4475	2.05838	1.04151	13.9408	4.11043	2.03929	1.5067	1.11983	0.386867	#N/A	#N/A	#N/A	#N/A
MSMEG_1580	tRNA N6-adenosine threonylcarbamoyltransferase	leadered	8.05531	3.00994	15.6175	2.06909	1.049	13.9009	3.89316	1.96094	1.7166	1.10142	0.615179	0.996895	#N/A	-0.8	#N/A
MSMEG_1581	SnoaL-like domain-containing protein	Unknown, unclear, or operon	11.988	3.58352	14.9274	2.37669	1.24896	13.8437	5.04398	2.33456	1.08377	1.18922	-0.105456	#N/A	#N/A	#N/A	#N/A
MSMEG_1582	Co-chaperonin GroES	leadered	18.5845	4.21603	19.9619	6.4337	2.68565	19.3796	2.88862	1.53038	0.582267	1.00024	-0.417972	0.00645624	#N/A	-4.8	#N/A
MSMEG_1583	Chaperonin GroEL 1	leadered	25.0104	4.64446	17.8195	2.7283	1.448	16.8033	9.16704	3.19646	1.0162	1.39177	-0.375567	0.0213588	#N/A	-2.8	#N/A
MSMEG_1591	TnpC protein	Unknown, unclear, or operon	2.23218	1.15846	12.5148	0.875133	-0.192426	11.7395	2.55068	1.35088	0.775333	0.958057	-0.182724	#N/A	#N/A	#N/A	#N/A
MSMEG_1592	Uncharacterized protein	Leaderless	2.52797	1.33798	13.2683	0.699733	-0.515124	12.905	3.61276	1.8531	0.363333	1.07608	-0.712745	#N/A	0.0693778	#N/A	-2.9
MSMEG_1594	Enoyl-CoA hydratase	Unknown, unclear, or operon	2.43028	1.28112	15.5996	0.777857	-0.362423	14.6025	3.12433	1.64355	0.9971	1.02683	-0.0297334	#N/A	#N/A	#N/A	#N/A
MSMEG_1596	Transcriptional regulator	leadered	1.95001	0.963485	13.9978	0.484774	-1.04462	12.3935	4.02252	2.0081	1.60433	1.1125	0.49183	0.103761	#N/A	-0.6	#N/A
MSMEG_1597	Redox-responsive transcriptional regulator WhiB3	leadered	7.92812	2.98698	16.6223	1.44144	0.527512	15.5052	5.50013	2.45947	1.11707	1.21857	-0.101508	0.132076	#N/A	-2.4	#N/A
MSMEG_1598	Uncharacterized protein	Unknown, unclear, or operon	3.16715	1.66318	13.6973	0.671389	-0.57478	12.3958	4.71731	2.23796	1.3015	1.16652	0.134979	#N/A	#N/A	#N/A	#N/A
MSMEG_1599	RNA polymerase sigma-70 factor	leadered	2.39574	1.26047	16.7938	0.862255	-0.213814	15.986	2.77845	1.47428	0.8078	0.987056	-0.179256	0.997032	#N/A	-2.4	#N/A
MSMEG_1600	RsdA_SigD_bd domain-containing protein	Unknown, unclear, or operon	2.71009	1.43834	15.5103	0.740766	-0.432911	14.6936	3.6585	1.87125	0.8167	1.08034	-0.263644	#N/A	#N/A	#N/A	#N/A
MSMEG_1602	Inosine-5'-monophosphate dehydrogenase	leadered	3.74018	1.90311	17.5243	0.816227	-0.292958	15.9454	4.58228	2.19607	1.57893	1.15668	0.422258	0.273762	#N/A	-0.5	#N/A
MSMEG_1603	Uncharacterized oxidoreductase MSMEG_1603/MSMEI_1564	leadered	3.41812	1.7732	16.5389	0.732684	-0.448737	15.2769	4.66521	2.22194	1.26207	1.16276	0.0993105	0.985711	#N/A	-3	#N/A
MSMEG_1606	Benzoylformate decarboxylase	Unknown, unclear, or operon	3.24693	1.69908	10.6751	1.1629	0.217731	9.20617	2.79209	1.48134	1.46893	0.988716	0.480217	#N/A	#N/A	#N/A	#N/A
MSMEG_1608	Glycosyl transferase	leadered	5.38938	2.43012	12.7867	0.738877	-0.436593	11.4659	7.29402	2.86671	1.32077	1.31428	0.006489	0.0140082	#N/A	-2.7	#N/A
MSMEG_1609	beta-phosphoglucomutase hydrolase; this gene contains a frame shift which is not the result of sequencing error; identified by match to protein family HMM PF00702; match to protein family HMM TIGR01509; match to protein family HMM TIGR02009	leadered	5.07743	2.3441	12.9116	0.822652	-0.281646	12.081	6.17203	2.62574	0.830567	1.25765	-0.427083	0.760382	#N/A	0	#N/A
MSMEG_1610	GMP synthase [glutamine-hydrolyzing]	Leaderless	3.314	1.72857	16.8968	0.949022	-0.075487	15.5447	3.49202	1.80406	1.3521	1.06455	0.287546	#N/A	0.532586	#N/A	0
MSMEG_1612	Extracellular solute-binding protein, family protein 3	Unknown, unclear, or operon	16.1063	4.00955	11.2125	0.482534	-1.0513	10.4966	33.3786	5.06085	0.7159	1.8299	-1.114	#N/A	#N/A	#N/A	#N/A
MSMEG_1617	Kumamolisin	Unknown, unclear, or operon	4.04367	2.01567	15.0986	0.879579	-0.185114	14.0597	4.59728	2.20078	1.0389	1.15778	-0.118883	#N/A	#N/A	#N/A	#N/A
MSMEG_1618	Uncharacterized protein	leadered	6.2513	2.64416	17.8642	1.69697	0.762958	16.7128	3.68381	1.8812	1.1514	1.08268	0.0687183	0.966985	#N/A	-4.7	#N/A
MSMEG_1620	Uncharacterized protein	leadered	5.03799	2.33285	14.0768	1.12139	0.165289	10.6955	4.49263	2.16756	3.38127	1.14998	2.23129	0.00417461	#N/A	-3.1	#N/A
MSMEG_1621	Pyrimidine-specific ribonucleoside hydrolase RihA	Leaderless	2.05606	1.03988	15.6168	0.559336	-0.838212	14.3147	3.6759	1.8781	1.30207	1.08195	0.220114	#N/A	0.140853	#N/A	-1.4
MSMEG_1622	Putative DNA repair polymerase	Unknown, unclear, or operon	32.7506	5.03345	12.9284	1.76312	0.818131	10.5457	18.5754	4.21532	2.38263	1.6312	0.751433	#N/A	#N/A	#N/A	#N/A
MSMEG_1623	Short chain dehydrogenase	Leaderless	4.11382	2.04048	10.9959	0.931954	-0.101669	9.92493	4.41418	2.14215	1.07093	1.144	-0.0730711	#N/A	0.376735	#N/A	0
MSMEG_1625	Amino acid transporter, putative	Unknown, unclear, or operon	3.74415	1.90464	9.31173	1.17197	0.228931	9.0157	3.19476	1.67571	0.296033	1.03439	-0.738358	#N/A	#N/A	#N/A	#N/A
MSMEG_1626	Putative DNA-binding protein	Unknown, unclear, or operon	1.57716	0.657331	11.1695	0.870448	-0.20017	10.6338	1.8119	0.857501	0.535667	0.842113	-0.306446	#N/A	#N/A	#N/A	#N/A
MSMEG_1627	Uncharacterized protein	Unknown, unclear, or operon	11.256	3.49262	16.4991	1.00305	0.00439661	15.65	11.2218	3.48823	0.8491	1.46033	-0.611234	#N/A	#N/A	#N/A	#N/A
MSMEG_1629	Uncharacterized protein	leadered	4.05501	2.01971	16.7569	1.36609	0.450052	15.4667	2.96834	1.56965	1.29017	1.00947	0.280698	0.0252141	#N/A	-2.1	#N/A
MSMEG_1631	DNA-binding protein	Leaderless	2.79896	1.48489	13.3083	0.612395	-0.707466	12.1729	4.57052	2.19236	1.13547	1.1558	-0.0203377	#N/A	0.858909	#N/A	-1.1
MSMEG_1632	Uncharacterized protein	leadered	2.95225	1.56181	15.2479	0.915933	-0.126687	13.8497	3.22321	1.6885	1.39817	1.0374	0.360769	0.135694	#N/A	-2.6	#N/A
MSMEG_1633	Error-prone DNA polymerase	leadered	4.0232	2.00834	13.0656	1.24379	0.314748	10.9856	3.23462	1.6936	2.08003	1.03859	1.04144	0.372932	#N/A	0	#N/A
MSMEG_1634	Probable forkhead-associated protein	leadered	1.77544	0.828174	16.9069	0.630279	-0.665938	15.557	2.81691	1.49411	1.34993	0.991716	0.358217	0.0397109	#N/A	-7.4	#N/A
MSMEG_1635	Nitroreductase family protein	Leaderless	2.9991	1.58453	17.1109	1.5787	0.658735	16.0345	1.89973	0.925794	1.07643	0.858162	0.218272	#N/A	0.927418	#N/A	0
MSMEG_1636	Putative tRNA	Unknown, unclear, or operon	2.09739	1.06859	15.2582	0.360566	-1.47166	13.7714	5.81693	2.54026	1.4868	1.23756	0.249239	#N/A	#N/A	#N/A	#N/A
MSMEG_1637	Histidine kinase	leadered	3.1039	1.63408	14.8103	0.762645	-0.390917	14.0553	4.06992	2.025	0.755067	1.11648	-0.361408	0.999414	#N/A	-5.6	#N/A
MSMEG_1638	Roadblock/LC7 domain protein	leadered	2.33413	1.22289	16.2651	1.48917	0.574505	15.2993	1.56741	0.648381	0.965767	0.792969	0.172797	0.00564282	#N/A	-3.9	#N/A
MSMEG_1639	Uncharacterized protein	Unknown, unclear, or operon	2.04436	1.03165	16.1495	0.947269	-0.0781544	15.6877	2.15817	1.10981	0.461833	0.901404	-0.439571	#N/A	#N/A	#N/A	#N/A
MSMEG_1640	ATP/GTP-binding protein	leadered	2.11539	1.08093	16.2749	0.86418	-0.210597	16.1491	2.44786	1.29152	0.125833	0.944108	-0.818275	0.654545	#N/A	-5.8	#N/A
MSMEG_1641	Pentapeptide repeat protein MfpA	Unknown, unclear, or operon	4.78011	2.25705	15.9094	1.15661	0.209907	15.3675	4.13285	2.04714	0.5419	1.12168	-0.579777	#N/A	#N/A	#N/A	#N/A
MSMEG_1642	ABC transporter, ATP-binding protein	Unknown, unclear, or operon	7.14286	2.8365	17.5368	0.788907	-0.342072	15.6329	9.05412	3.17857	1.90393	1.38756	0.516369	#N/A	#N/A	#N/A	#N/A
MSMEG_1643	Uncharacterized protein	Leaderless	3.79339	1.92349	15.5241	0.964526	-0.0521078	14.3148	3.9329	1.97559	1.20937	1.10486	0.104502	#N/A	0.235393	#N/A	-0.7
MSMEG_1644	Uncharacterized protein	Leaderless	2.17699	1.12233	13.1211	0.631073	-0.664121	12.1054	3.44966	1.78646	1.01567	1.06042	-0.0447503	#N/A	0.0985845	#N/A	-1.8
MSMEG_1645	NADH:flavin oxidoreductase/nadh oxidase	Leaderless	2.3855	1.25429	13.1106	0.8231	-0.28086	11.8165	2.89818	1.53515	1.2941	1.00136	0.29274	#N/A	0.548771	#N/A	0
MSMEG_1647	Bifunctional protein FolD [Includes: Methylenetetrahydrofolate dehydrogenase	Leaderless	2.49009	1.3162	16.0724	1.02753	0.0391748	14.9901	2.42339	1.27702	1.08223	0.940701	0.141533	#N/A	0.581885	#N/A	-2.9
MSMEG_1649	FAD dependent oxidoreductase	Unknown, unclear, or operon	3.93675	1.977	13.3358	2.07512	1.05319	11.5074	1.89712	0.923811	1.8284	0.857696	0.970704	#N/A	#N/A	#N/A	#N/A
MSMEG_1651	Homoserine O-acetyltransferase	Unknown, unclear, or operon	3.19073	1.67388	16.8685	0.645798	-0.630845	15.9937	4.94075	2.30473	0.874767	1.18221	-0.307445	#N/A	#N/A	#N/A	#N/A
MSMEG_1652	O-acetylhomoserine sulfhydrylase	leadered	3.45443	1.78845	17.0533	0.859419	-0.218566	16.0272	4.01949	2.00701	1.02607	1.11225	-0.0861815	0.137779	#N/A	-2.5	#N/A
MSMEG_1653	Uncharacterized protein	Unknown, unclear, or operon	1.52342	0.607316	17.3922	0.493969	-1.01751	16.087	3.08404	1.62482	1.30517	1.02243	0.282733	#N/A	#N/A	#N/A	#N/A
MSMEG_1654	Isocitrate dehydrogenase [NADP]	leadered	4.60759	2.20401	17.7602	1.12073	0.164438	16.2799	4.11124	2.03957	1.48033	1.1199	0.360434	0.698253	#N/A	0	#N/A
MSMEG_1655	Hydrolase, alpha/beta fold family protein, putative	Leaderless	4.81676	2.26806	13.1334	2.06889	1.04886	12.1036	2.32818	1.2192	1.0298	0.927113	0.102687	#N/A	0.00719322	#N/A	-2.8
MSMEG_1656	Exodeoxyribonuclease III	Leaderless	2.80282	1.48688	15.608	0.883605	-0.178527	14.0092	3.17203	1.66541	1.5988	1.03197	0.566829	#N/A	0.00187462	#N/A	-3.9
MSMEG_1657	Tryptophan--tRNA ligase	Unknown, unclear, or operon	2.63401	1.39726	16.234	0.673892	-0.56941	14.9755	3.90864	1.96667	1.25847	1.10277	0.1557	#N/A	#N/A	#N/A	#N/A
MSMEG_1658	Ribonuclease, putative	Unknown, unclear, or operon	3.49071	1.80352	15.8341	0.863112	-0.21238	14.711	4.04432	2.0159	1.1231	1.11434	0.00876386	#N/A	#N/A	#N/A	#N/A
MSMEG_1659	Multidrug resistance protein, SMR family protein	leadered	3.33343	1.73701	14.9936	1.72911	0.790027	14.7923	1.92783	0.946979	0.2013	0.86314	-0.66184	6.36486e-05	#N/A	-6	#N/A
MSMEG_1661	D-alanyl-D-alanine carboxypeptidase	Unknown, unclear, or operon	2.24094	1.1641	16.5078	0.678135	-0.560356	14.9624	3.30456	1.72446	1.5454	1.04585	0.499552	#N/A	#N/A	#N/A	#N/A
MSMEG_1662	Taurine-pyruvate aminotransferase	leadered	5.07808	2.34428	15.8996	1.18259	0.241953	14.2452	4.29402	2.10233	1.6544	1.13465	0.519753	0.700975	#N/A	0	#N/A
MSMEG_1663	Transcriptional regulator, AsnC family protein	Leaderless	3.94633	1.98051	15.6101	1.04961	0.0698556	14.2498	3.7598	1.91066	1.3603	1.0896	0.270696	#N/A	0.000122305	#N/A	-6.2
MSMEG_1664	Uncharacterized protein	Unknown, unclear, or operon	3.1468	1.65388	13.4539	0.895763	-0.158811	12.1123	3.51298	1.8127	1.34167	1.06658	0.275083	#N/A	#N/A	#N/A	#N/A
MSMEG_1665	Aldehyde dehydrogenase	Leaderless	5.01693	2.32681	14.5942	2.537	1.34312	13.2687	1.97751	0.983683	1.3255	0.871766	0.453734	#N/A	0.881183	#N/A	0
MSMEG_1666	RNA polymerase sigma-70 factor	Leaderless	4.91441	2.29702	15.9668	1.25996	0.333373	14.3186	3.90046	1.96364	1.64827	1.10206	0.54621	#N/A	0.975182	#N/A	-4.8
MSMEG_1669	Succinate dehydrogenase, iron-sulfur protein	Unknown, unclear, or operon	7.79626	2.96278	17.4802	1.02345	0.0334465	16.0508	7.61759	2.92934	1.4294	1.32899	0.100406	#N/A	#N/A	#N/A	#N/A
MSMEG_1670	Succinate dehydrogenase flavoprotein subunit	Unknown, unclear, or operon	5.74218	2.5216	17.2906	1.09502	0.130952	16.0526	5.24392	2.39065	1.23797	1.2024	0.035565	#N/A	#N/A	#N/A	#N/A
MSMEG_1671	Succinate dehydrogenase hydrophobic membrane anchor protein SdhD	Unknown, unclear, or operon	3.67253	1.87678	17.3093	1.24321	0.314075	16.097	2.95406	1.5627	1.21233	1.00783	0.204499	#N/A	#N/A	#N/A	#N/A
MSMEG_1672	Succinate dehydrogenase, cytochrome b556 subunit	leadered	3.43603	1.78074	17.2992	1.10795	0.147895	16.1885	3.10125	1.63285	1.1107	1.02432	0.0863805	0.0461838	#N/A	-1.6	#N/A
MSMEG_1675	Pyrimidine-nucleoside phosphorylase	leadered	2.59943	1.37819	14.7905	1.06819	0.0951627	13.902	2.4335	1.28303	0.8885	0.942112	-0.0536124	0.896132	#N/A	0	#N/A
MSMEG_1676	Adenosine deaminase	Unknown, unclear, or operon	2.60626	1.38198	13.0376	1.93811	0.95465	12.8896	1.34474	0.42733	0.148033	0.741023	-0.592989	#N/A	#N/A	#N/A	#N/A
MSMEG_1677	Aspartate ammonia-lyase	Unknown, unclear, or operon	5.66412	2.50185	13.041	1.15259	0.204874	14.3424	4.91427	2.29698	-1.30133	1.18039	-2.48172	#N/A	#N/A	#N/A	#N/A
MSMEG_1678	Transcriptional regulator, LysR family protein	Unknown, unclear, or operon	1.96683	0.975869	12.8022	1.67912	0.747705	12.2714	1.17134	0.228164	0.5308	0.694219	-0.163419	#N/A	#N/A	#N/A	#N/A
MSMEG_1679	Peptidase M20 domain-containing protein 2	Unknown, unclear, or operon	6.06428	2.60034	13.2631	1.07907	0.109785	14.5486	5.61993	2.49055	-1.28553	1.22588	-2.51141	#N/A	#N/A	#N/A	#N/A
MSMEG_1680	Uncharacterized protein	leadered	6.05418	2.59793	13.446	1.19982	0.262814	14.6227	5.04593	2.33512	-1.17673	1.18935	-2.36609	0.978085	#N/A	-0.5	#N/A
MSMEG_1681	Endoribonuclease L-PSP superfamily protein	Unknown, unclear, or operon	3.29101	1.71853	13.7898	1.25851	0.331712	14.9406	2.61501	1.38682	-1.15073	0.966502	-2.11724	#N/A	#N/A	#N/A	#N/A
MSMEG_1682	Flavin-containing monooxygenase FMO	leadered	3.22373	1.68873	13.7075	0.747138	-0.420553	14.4679	4.31477	2.10928	-0.7604	1.13628	-1.89668	0.812775	#N/A	0	#N/A
MSMEG_1683	Cytosine/purine/uracil/thiamine/allantoin permease family protein	leadered	1.92034	0.94136	14.137	0.786692	-0.346129	14.8052	2.44103	1.28749	-0.6682	0.94316	-1.61136	2.22622e-06	#N/A	-8.1	#N/A
MSMEG_1684	Uncharacterized protein	Leaderless	1.79789	0.846303	15.8447	0.825173	-0.277231	15.0547	2.1788	1.12353	0.79	0.90463	-0.11463	#N/A	0.0291334	#N/A	-2.2
MSMEG_1692	ECF-family protein RNA polymerase sigma factor	Leaderless	2.03455	1.02471	12.3421	0.741739	-0.431017	11.2006	2.74295	1.45573	1.1415	0.982696	0.158804	#N/A	0.216146	#N/A	-0.8
MSMEG_1694	Uracil phosphoribosyltransferase	Unknown, unclear, or operon	1.76108	0.816461	14.9485	0.89299	-0.163284	14.0708	1.97212	0.979745	0.877667	0.87084	0.00682669	#N/A	#N/A	#N/A	#N/A
MSMEG_1695	Phosphoglucomutase/phosphomannomutase	Unknown, unclear, or operon	4.63983	2.21407	11.931	0.91549	-0.127384	11.6265	5.06814	2.34146	0.304467	1.19084	-0.886376	#N/A	#N/A	#N/A	#N/A
MSMEG_1698	Putative ammonia monooxygenase superfamily protein	leadered	3.14564	1.65336	13.0875	1.19107	0.252255	11.8076	2.64103	1.4011	1.27993	0.969858	0.310075	0.00394624	#N/A	-3.5	#N/A
MSMEG_1701	Purine nucleoside phosphorylase	Leaderless	2.41046	1.26931	14.6794	0.960492	-0.0581548	13.9282	2.50961	1.32746	0.751167	0.952554	-0.201387	#N/A	0.134337	#N/A	-1.1
MSMEG_1702	Peptidase M20 domain-containing protein 2	Leaderless	3.04414	1.60603	16.1154	0.828775	-0.270947	14.5996	3.67306	1.87698	1.51583	1.08169	0.434143	#N/A	0.95029	#N/A	-0.3
MSMEG_1703	Amidohydrolase	Unknown, unclear, or operon	2.37131	1.24568	15.232	0.832742	-0.264059	14.5131	2.84759	1.50974	0.718967	0.995389	-0.276423	#N/A	#N/A	#N/A	#N/A
MSMEG_1706	Xylose transport system permease protein XylH	Unknown, unclear, or operon	11.1586	3.48009	12.2399	1.61401	0.690652	10.0322	6.9136	2.78944	2.20767	1.29612	0.911549	#N/A	#N/A	#N/A	#N/A
MSMEG_1707	Phosphatase YfbT	Unknown, unclear, or operon	9.74659	3.2849	13.679	0.859295	-0.218775	11.7019	11.3425	3.50367	1.97707	1.46396	0.513104	#N/A	#N/A	#N/A	#N/A
MSMEG_1708	Ribose operon repressor, putative	Leaderless	4.00855	2.00308	13.8544	0.746677	-0.421443	11.8516	5.36852	2.42452	2.0028	1.21036	0.792437	#N/A	0.991915	#N/A	-3.6
MSMEG_1716	IS3 family protein element, transposase orfA	Leaderless	7.05011	2.81765	13.3956	1.45817	0.54416	10.8316	4.8349	2.27349	2.564	1.17487	1.38913	#N/A	0.266317	#N/A	-0.3
MSMEG_1717	ISMsm8, transposase	Unknown, unclear, or operon	2.09143	1.06449	11.8249	1.15683	0.210173	10.9968	1.8079	0.854317	0.828067	0.841364	-0.0132977	#N/A	#N/A	#N/A	#N/A
MSMEG_1720	IS1137, transposase orfA	Leaderless	4.85712	2.2801	14.8992	0.940837	-0.0879832	12.3122	5.16255	2.36808	2.58707	1.1971	1.38997	#N/A	0.863958	#N/A	-2.1
MSMEG_1721	IS1137, transposase orfB	Unknown, unclear, or operon	3.26539	1.70726	12.7941	1.02312	0.032979	10.92	3.1916	1.67428	1.87403	1.03406	0.839978	#N/A	#N/A	#N/A	#N/A
MSMEG_1725	putative transposase	Leaderless	2.00702	1.00506	14.0379	0.901668	-0.149332	12.708	2.2259	1.15439	1.32993	0.911882	0.418052	#N/A	0.000752047	#N/A	-4.5
MSMEG_1726	transposase	leadered	1.93221	0.950253	14.4713	0.630632	-0.665131	13.2291	3.06393	1.61538	1.24223	1.02022	0.222018	0.886118	#N/A	-2.8	#N/A
MSMEG_1729	This gene is disrupted by an ISMsm1 element.; ISMsm5, transposase, interruption-N; identified by similarity to GB:CAD18826.1	Unknown, unclear, or operon	2.78248	1.47637	13.1446	1.70657	0.771101	12.339	1.63045	0.70527	0.805633	0.806339	-0.000705219	#N/A	#N/A	#N/A	#N/A
MSMEG_1730	ISMsm1, transposase orfB	Unknown, unclear, or operon	3.56527	1.83401	12.3318	1.23832	0.308385	10.8968	2.87912	1.52563	1.435	0.999123	0.435877	#N/A	#N/A	#N/A	#N/A
MSMEG_1731	IS6120, transposase	Unknown, unclear, or operon	1.93623	0.953253	12.5644	0.739526	-0.435326	11.5356	2.61821	1.38858	1.02877	0.966916	0.0618506	#N/A	#N/A	#N/A	#N/A
MSMEG_1734	Uncharacterized protein	Leaderless	2.40872	1.26827	17.0118	0.584374	-0.775036	15.5403	4.12188	2.0433	1.47153	1.12078	0.350757	#N/A	0.00909963	#N/A	-3.5
MSMEG_1735	Dihydrolipoamide dehydrogenase	Leaderless	2.89171	1.53192	16.1496	0.949354	-0.0749816	15.0661	3.04597	1.6069	1.08347	1.01822	0.0652446	#N/A	0.00214462	#N/A	-4.3
MSMEG_1736	Glycerol-3-phosphate dehydrogenase	Leaderless	2.52249	1.33485	14.7614	0.742107	-0.430301	14.1519	3.39909	1.76515	0.6095	1.05541	-0.44591	#N/A	0.966105	#N/A	-2.3
MSMEG_1737	RNA pseudouridine synthase family protein	Unknown, unclear, or operon	2.11816	1.08281	12.2984	0.590357	-0.760341	12.1165	3.58793	1.84315	0.1819	1.07374	-0.89184	#N/A	#N/A	#N/A	#N/A
MSMEG_1738	Probable conserved transmembrane protein	leadered	1.40558	0.491166	17.7209	0.473335	-1.07907	17.0728	2.96952	1.57023	0.648133	1.0096	-0.361471	0.0261824	#N/A	-2.5	#N/A
MSMEG_1739	Enoyl-CoA hydratase/isomerase family protein	Leaderless	2.26496	1.17949	13.2233	1.41891	0.504782	12.5943	1.59627	0.674705	0.629	0.799156	-0.170156	#N/A	0.320169	#N/A	-1.9
MSMEG_1740	Dehydrogenase/reductase SDR family protein member 4	Leaderless	1.86148	0.896446	14.7067	0.655938	-0.608368	13.2	2.83788	1.50481	1.50673	0.994231	0.512502	#N/A	0.000438494	#N/A	-4.9
MSMEG_1742	Oxidoreductase	Leaderless	4.24989	2.08743	13.6939	1.08284	0.114819	13.3505	3.92477	1.97261	0.343433	1.10416	-0.760729	#N/A	0.462054	#N/A	0
MSMEG_1743	Fatty acid desaturase	Unknown, unclear, or operon	3.61435	1.85374	13.9661	1.24891	0.320666	13.6338	2.89401	1.53307	0.332267	1.00087	-0.668605	#N/A	#N/A	#N/A	#N/A
MSMEG_1746	6-hydroxy-D-nicotine oxidase	Unknown, unclear, or operon	9.91806	3.31006	11.1997	2.74185	1.45515	9.62547	3.61728	1.85491	1.57423	1.0765	0.49773	#N/A	#N/A	#N/A	#N/A
MSMEG_1749	Putative monooxygenase	Unknown, unclear, or operon	3.00986	1.5897	11.8996	0.871561	-0.198327	11.0506	3.45341	1.78802	0.848967	1.06079	-0.211818	#N/A	#N/A	#N/A	#N/A
MSMEG_1751	Norsolorinic acid reductase	Unknown, unclear, or operon	1.56232	0.643687	12.5819	0.982921	-0.0248532	11.4986	1.58946	0.66854	1.0833	0.797707	0.285593	#N/A	#N/A	#N/A	#N/A
MSMEG_1757	DEAD/DEAH box helicase	Leaderless	8.91001	3.15543	13.6588	0.937285	-0.0934411	11.9254	9.50619	3.24887	1.7334	1.40408	0.329316	#N/A	0.17395	#N/A	-1.8
MSMEG_1760	Short-chain dehydrogenase/reductase SDR	Unknown, unclear, or operon	4.15556	2.05504	14.0281	5.25053	2.39246	13.504	0.791455	-0.33742	0.524167	0.561306	-0.0371396	#N/A	#N/A	#N/A	#N/A
MSMEG_1762	Aldehyde dehydrogenase	Unknown, unclear, or operon	4.40028	2.13759	13.0885	1.46703	0.552902	11.7218	2.99944	1.58469	1.3667	1.013	0.353697	#N/A	#N/A	#N/A	#N/A
MSMEG_1764	Lysine 6-aminotransferase	Unknown, unclear, or operon	2.01349	1.0097	12.9192	0.604619	-0.725901	12.6511	3.33018	1.7356	0.268067	1.04847	-0.780399	#N/A	#N/A	#N/A	#N/A
MSMEG_1765	Restriction endonuclease family protein	Unknown, unclear, or operon	4.75813	2.25039	13.352	0.98943	-0.015331	12.0986	4.80896	2.26573	1.25337	1.17305	0.0803212	#N/A	#N/A	#N/A	#N/A
MSMEG_1776	Ribonuclease Z	Unknown, unclear, or operon	2.08743	1.06173	12.6439	1.1031	0.141568	11.6138	1.89232	0.920159	1.03013	0.856837	0.173296	#N/A	#N/A	#N/A	#N/A
MSMEG_1786	Stas domain, putative	leadered	2.32347	1.21628	14.7127	0.424379	-1.23657	12.2797	5.47497	2.45285	2.43307	1.21702	1.21605	0.000119763	#N/A	-5.7	#N/A
MSMEG_1798	Major facilitator superfamily protein	Unknown, unclear, or operon	2.28476	1.19204	12.2243	0.697796	-0.519123	10.8892	3.27425	1.71116	1.33513	1.04272	0.29241	#N/A	#N/A	#N/A	#N/A
MSMEG_1799	Transcriptional regulator	leadered	2.27268	1.1844	13.5141	0.580636	-0.784295	12.5595	3.91413	1.96869	0.954633	1.10324	-0.148609	0.257031	#N/A	-0.5	#N/A
MSMEG_1803	RsbW protein	Unknown, unclear, or operon	3.21802	1.68617	16.3081	2.27608	1.18655	15.8657	1.41384	0.499621	0.4424	0.758011	-0.315611	#N/A	#N/A	#N/A	#N/A
MSMEG_1804	RNA polymerase sigma-F factor	leadered	2.06285	1.04464	16.2566	0.786433	-0.346604	15.6819	2.62304	1.39124	0.574667	0.967542	-0.392875	0.92858	#N/A	-2.7	#N/A
MSMEG_1805	Uncharacterized protein	leadered	2.62255	1.39097	16.207	0.596668	-0.745	15.3302	4.39532	2.13597	0.876767	1.14255	-0.265786	0.00520304	#N/A	-3.7	#N/A
MSMEG_1806	NTP_transf_3 domain-containing protein	Unknown, unclear, or operon	3.49589	1.80566	15.1993	0.883342	-0.178956	14.6385	3.95757	1.98462	0.560867	1.10698	-0.546118	#N/A	#N/A	#N/A	#N/A
MSMEG_1807	Biotin carboxyl carrier protein	leadered	3.56157	1.83251	18.5512	0.900194	-0.151692	17.2258	3.95645	1.98421	1.3254	1.10689	0.218512	0.784497	#N/A	0	#N/A
MSMEG_1808	Fe-S metabolism associated SufE	Unknown, unclear, or operon	2.08638	1.061	16.1808	0.54021	-0.888409	15.3465	3.86216	1.94941	0.834333	1.09871	-0.264378	#N/A	#N/A	#N/A	#N/A
MSMEG_1809	Sulfurtransferase	Leaderless	2.58939	1.37261	16.8299	0.770011	-0.37705	15.6012	3.36279	1.74966	1.22873	1.05177	0.176963	#N/A	0.210223	#N/A	-2.2
MSMEG_1811	Nucleoside triphosphate pyrophosphatase	Unknown, unclear, or operon	2.28776	1.19394	17.8458	0.567585	-0.817091	17.1817	4.03069	2.01103	0.664133	1.11319	-0.449058	#N/A	#N/A	#N/A	#N/A
MSMEG_1812	Uncharacterized protein	leadered	1.97158	0.97935	17.9552	0.581998	-0.780914	17.2699	3.3876	1.76026	0.6853	1.05426	-0.368962	0.987823	#N/A	0	#N/A
MSMEG_1813	Propionyl-CoA carboxylase beta chain	Leaderless	1.84111	0.880577	18.0991	0.587307	-0.767812	17.037	3.13484	1.64839	1.0621	1.02797	0.0341284	#N/A	0.759897	#N/A	-1.2
MSMEG_1819	N5-carboxyaminoimidazole ribonucleotide synthase	Leaderless	2.68246	1.42356	16.5737	0.665897	-0.586629	14.8472	4.02834	2.01019	1.7265	1.11299	0.613506	#N/A	0.00639232	#N/A	-3.1
MSMEG_1820	N5-carboxyaminoimidazole ribonucleotide mutase	Unknown, unclear, or operon	3.18632	1.67189	16.364	0.925604	-0.111534	15.4335	3.44242	1.78342	0.930467	1.0597	-0.129238	#N/A	#N/A	#N/A	#N/A
MSMEG_1821	Acyl-CoA dehydrogenase	Unknown, unclear, or operon	2.44265	1.28845	14.9228	0.603581	-0.728381	14.2254	4.04693	2.01683	0.697467	1.11455	-0.417088	#N/A	#N/A	#N/A	#N/A
MSMEG_1823	Uncharacterized protein	Unknown, unclear, or operon	2.81215	1.49167	15.0122	1.07479	0.104059	14.909	2.61646	1.38761	0.1032	0.966689	-0.863489	#N/A	#N/A	#N/A	#N/A
MSMEG_1824	Transcriptional regulator, LytR family protein	Leaderless	3.90549	1.9655	16.3209	0.856225	-0.223937	15.1635	4.56128	2.18944	1.1574	1.15512	0.00228163	#N/A	0.746644	#N/A	0
MSMEG_1825	dTDP-4-dehydrorhamnose reductase	Unknown, unclear, or operon	2.86965	1.52087	15.3333	0.905046	-0.143938	13.993	3.17072	1.66481	1.3403	1.03183	0.30847	#N/A	#N/A	#N/A	#N/A
MSMEG_1826	dTDP-RhA:a-D-GlcNAc-diphosphoryl polyprenol, a-3-L-rhamnosyl transferase	Leaderless	3.0303	1.59946	16.9587	0.732249	-0.449593	15.9424	4.13835	2.04905	1.01627	1.12213	-0.105861	#N/A	0.707869	#N/A	-0.3
MSMEG_1829	Bifunctional F420 biosynthesis protein FbiB [Includes: Coenzyme F420:L-glutamate ligase	Unknown, unclear, or operon	3.60101	1.8484	14.5461	0.856535	-0.223417	13.2593	4.20416	2.07182	1.28683	1.12748	0.159356	#N/A	#N/A	#N/A	#N/A
MSMEG_1830	Phosphoenolpyruvate transferase	Leaderless	3.1366	1.6492	15.3429	1.19239	0.253859	13.8062	2.63051	1.39534	1.53663	0.968505	0.568128	#N/A	0.371534	#N/A	-1.6
MSMEG_1833	Uncharacterized protein	Leaderless	2.78242	1.47634	18.0775	1.11537	0.157517	16.8364	2.49462	1.31882	1.24113	0.950523	0.290611	#N/A	0.0212033	#N/A	-1.8
MSMEG_1834	Phosphomannomutase/phosphoglucomutase	leadered	3.77608	1.91689	16.5063	0.732502	-0.449095	14.8221	5.15504	2.36598	1.68423	1.19661	0.487627	0.149531	#N/A	-1	#N/A
MSMEG_1835	TobH protein	Unknown, unclear, or operon	4.49876	2.16953	15.7976	0.703515	-0.507346	13.9793	6.39469	2.67687	1.81837	1.26967	0.548701	#N/A	#N/A	#N/A	#N/A
MSMEG_1837	Secreted protein	Unknown, unclear, or operon	2.10682	1.07506	13.5521	0.977374	-0.0330177	12.9568	2.15559	1.10808	0.595233	0.900999	-0.305766	#N/A	#N/A	#N/A	#N/A
MSMEG_1838	Cationic amino acid transporter	leadered	2.7545	1.46179	13.1869	1.44763	0.533695	12.6648	1.90277	0.928098	0.522067	0.858703	-0.336636	0.693237	#N/A	-0.6	#N/A
MSMEG_1839	Alkane 1-monooxygenase	leadered	3.1468	1.65388	12.6919	1.37449	0.458896	11.6085	2.28943	1.19499	1.08343	0.921422	0.162011	0.456693	#N/A	-2.2	#N/A
MSMEG_1840	Rubredoxin	Unknown, unclear, or operon	4.36761	2.12684	12.267	1.21343	0.279088	10.9866	3.5994	1.84776	1.28037	1.07482	0.205544	#N/A	#N/A	#N/A	#N/A
MSMEG_1841	Rubredoxin	Unknown, unclear, or operon	3.30442	1.7244	13.5616	1.48278	0.568303	12.1834	2.22853	1.15609	1.37823	0.912282	0.465951	#N/A	#N/A	#N/A	#N/A
MSMEG_1842	Transcriptional regulator, TetR family protein	Unknown, unclear, or operon	1.88076	0.911316	14.9925	0.74308	-0.42841	13.9585	2.53103	1.33973	1.034	0.955436	0.0785644	#N/A	#N/A	#N/A	#N/A
MSMEG_1845	YghA protein	Leaderless	8.85413	3.14635	12.8135	1.62762	0.702764	11.7185	5.43992	2.44359	1.09503	1.21484	-0.119809	#N/A	0.0896477	#N/A	-1.1
MSMEG_1849	Selenocysteine-specific translation elongation factor	Unknown, unclear, or operon	6.06827	2.60128	14.3778	1.43042	0.516434	13.3321	4.24231	2.08485	1.04573	1.13054	-0.0848066	#N/A	#N/A	#N/A	#N/A
MSMEG_1850	L-seryl-tRNA	Unknown, unclear, or operon	3.70782	1.89057	14.3544	0.785083	-0.349082	12.6343	4.72284	2.23965	1.72013	1.16692	0.553214	#N/A	#N/A	#N/A	#N/A
MSMEG_1852	Selenide, water dikinase	Leaderless	2.19411	1.13363	12.7412	1.27224	0.347368	12.2422	1.7246	0.786264	0.498967	0.825372	-0.326405	#N/A	0.88817	#N/A	0
MSMEG_1854	Valosin containing protein-1	Unknown, unclear, or operon	1.87553	0.907296	14.646	0.492866	-1.02073	13.0442	3.80535	1.92803	1.60173	1.09369	0.508046	#N/A	#N/A	#N/A	#N/A
MSMEG_1857	transposase IstA protein, putative	Unknown, unclear, or operon	1.61716	0.693466	9.5876	0.735894	-0.442429	8.4049	2.19755	1.13589	1.1827	0.907535	0.275165	#N/A	#N/A	#N/A	#N/A
MSMEG_1861	Uncharacterized protein	leadered	2.44444	1.2895	14.3966	0.4766	-1.06915	13.2963	5.12891	2.35865	1.1003	1.19488	-0.0945834	0.00360455	#N/A	-4.8	#N/A
MSMEG_1862	Transposase	leadered	1.99438	0.995942	14.5732	0.588652	-0.764514	13.1618	3.38805	1.76046	1.4114	1.05431	0.357093	0.886118	#N/A	-2.8	#N/A
MSMEG_1863	putative transposase	leadered	2.1277	1.08929	14.3896	0.775314	-0.367147	13.0191	2.7443	1.45644	1.37047	0.982863	0.387603	0.176068	#N/A	-1	#N/A
MSMEG_1865	IS1549, transposase	Leaderless	3.52464	1.81748	13.3807	0.947218	-0.0782312	11.7284	3.72105	1.89571	1.6523	1.08609	0.566209	#N/A	8.76018e-05	#N/A	-5.2
MSMEG_1867	Transposase	Leaderless	2.53872	1.3441	14.0456	1.47867	0.5643	13.2389	1.71689	0.779798	0.8067	0.823853	-0.0171526	#N/A	0.216011	#N/A	-5
MSMEG_1868	Uncharacterized protein	leadered	2.51979	1.3333	13.845	0.81093	-0.302351	12.9754	3.10729	1.63566	0.869667	1.02498	-0.155312	0.996369	#N/A	0	#N/A
MSMEG_1869	Uncharacterized protein	leadered	3.07811	1.62204	13.1542	0.999805	-0.000281642	12.1307	3.07871	1.62233	1.02347	1.02185	0.00162029	0.804052	#N/A	0	#N/A
MSMEG_1872	Uncharacterized protein	leadered	3.04987	1.60875	15.1014	0.788095	-0.343559	13.4026	3.86992	1.9523	1.69883	1.09939	0.599442	0.875226	#N/A	-4.7	#N/A
MSMEG_1873	dTMP kinase	Leaderless	2.38247	1.25246	14.929	0.856886	-0.222825	13.9554	2.78038	1.47528	0.973667	0.987291	-0.0136242	#N/A	0.0975263	#N/A	-1.4
MSMEG_1874	DNA-binding response regulator MtrA	Unknown, unclear, or operon	2.28829	1.19427	16.8406	0.875108	-0.192468	16.0073	2.61486	1.38674	0.833333	0.966483	-0.133149	#N/A	#N/A	#N/A	#N/A
MSMEG_1875	Sensor histidine kinase MtrB	leadered	3.68924	1.88332	16.2411	0.918133	-0.123225	15.4964	4.0182	2.00655	0.744733	1.11214	-0.367406	0.22019	#N/A	-1.3	#N/A
MSMEG_1878	Ribosome hibernation promoting factor	Unknown, unclear, or operon	7.56907	2.92012	14.0126	2.44357	1.28899	12.7072	3.09755	1.63113	1.30543	1.02391	0.281518	#N/A	#N/A	#N/A	#N/A
MSMEG_1881	Protein translocase subunit SecA 1	leadered	2.64661	1.40415	16.4449	0.621798	-0.685481	15.3811	4.25638	2.08963	1.06373	1.13166	-0.0679291	0.892493	#N/A	0	#N/A
MSMEG_1882	Diacylglycerol O-acyltransferase	leadered	3.54505	1.82581	14.9174	1.38767	0.472667	13.6543	2.55468	1.35314	1.26303	0.958588	0.304445	0.591541	#N/A	0	#N/A
MSMEG_1883	Glycine betaine transporter OpuD	Unknown, unclear, or operon	3.82885	1.93691	15.6425	0.937274	-0.0934572	14.7543	4.08509	2.03037	0.888233	1.11774	-0.229503	#N/A	#N/A	#N/A	#N/A
MSMEG_1884	Uncharacterized protein	Leaderless	5.08345	2.34581	16.6211	1.09841	0.135412	15.4004	4.62802	2.2104	1.2207	1.16004	0.0606568	#N/A	0.440885	#N/A	0
MSMEG_1885	2Fe-2S iron-sulfur cluster binding domain protein	Leaderless	7.34169	2.87611	15.4474	1.22815	0.296486	14.6169	5.97785	2.57963	0.830467	1.24681	-0.416346	#N/A	0.0551379	#N/A	-1.6
MSMEG_1889	Putative ribosome small subunit-dependent GTPase RsgA	Unknown, unclear, or operon	3.01978	1.59444	14.9912	0.775228	-0.367307	13.4919	3.89534	1.96175	1.49933	1.10161	0.397722	#N/A	#N/A	#N/A	#N/A
MSMEG_1890	3-phosphoshikimate 1-carboxyvinyltransferase	Leaderless	3.86897	1.95195	15.7718	1.15334	0.205813	14.0933	3.35459	1.74614	1.6785	1.05094	0.627558	#N/A	0.0699054	#N/A	-2.5
MSMEG_1891	Abasic site processing protein	Unknown, unclear, or operon	3.45513	1.78874	15.0507	0.681462	-0.553295	13.4527	5.07017	2.34203	1.59803	1.19098	0.407055	#N/A	#N/A	#N/A	#N/A
MSMEG_1892	Transferase	Unknown, unclear, or operon	4.98732	2.31827	14.9337	0.915244	-0.127772	13.1323	5.44917	2.44604	1.8014	1.21542	0.585981	#N/A	#N/A	#N/A	#N/A
MSMEG_1893	UbiE/COQ5 methyltransferase	Leaderless	2.71217	1.43945	13.0869	0.946432	-0.0794293	12.8644	2.86568	1.51888	0.2225	0.997536	-0.775036	#N/A	0.521903	#N/A	0
MSMEG_1900	D-alanyl-D-alanine carboxypeptidase family protein	Leaderless	2.14927	1.10384	15.8616	0.744768	-0.425137	15.152	2.88582	1.52898	0.709533	0.999911	-0.290377	#N/A	0.0117462	#N/A	-2.7
MSMEG_1901	DNA-binding HTH domain containing protein, putative	Leaderless	3.86735	1.95135	12.5131	1.05071	0.0713635	11.2869	3.6807	1.87998	1.22617	1.0824	0.143771	#N/A	0.109456	#N/A	-1.1
MSMEG_1902	Transcriptional regulator	leadered	1.91348	0.936198	13.7009	1.00707	0.0101586	12.6411	1.90005	0.926039	1.0598	0.858219	0.201581	0.973373	#N/A	0	#N/A
MSMEG_1903	Caib/baif family protein	Unknown, unclear, or operon	18.3427	4.19713	10.3127	1.5098	0.594358	9.5328	12.1491	3.60277	0.7799	1.48725	-0.707352	#N/A	#N/A	#N/A	#N/A
MSMEG_1906	Toluate 1,2-dioxygenase electron transfer component	Unknown, unclear, or operon	3.54704	1.82662	9.86373	1.98564	0.989602	8.8752	1.78635	0.837015	0.988533	0.837298	0.151235	#N/A	#N/A	#N/A	#N/A
MSMEG_1910	Muconate cycloisomerase	Unknown, unclear, or operon	11.6012	3.53621	11.2626	1.02661	0.0378899	9.76733	11.3005	3.49832	1.49527	1.4627	0.0325619	#N/A	#N/A	#N/A	#N/A
MSMEG_1913	Cys-tRNA	Leaderless	1.70263	0.767769	13.8149	1.13541	0.183207	13.8069	1.49958	0.584562	0.00793333	0.777972	-0.770039	#N/A	0.0123163	#N/A	-2.3
MSMEG_1914	ECF RNA polymerase sigma factor SigH	leadered	1.85595	0.892156	16.5692	0.899213	-0.153265	15.8229	2.06397	1.04542	0.746267	0.886274	-0.140007	0.774973	#N/A	-2.9	#N/A
MSMEG_1915	Anti-sigma factor RshA	Unknown, unclear, or operon	1.90737	0.931581	15.7638	1.68487	0.75264	15.1773	1.13205	0.178942	0.5865	0.682651	-0.0961513	#N/A	#N/A	#N/A	#N/A
MSMEG_1917	Biotinylated protein TB7.3 homolog	leadered	1.54139	0.624228	18.729	0.624544	-0.679126	17.7871	2.46802	1.30335	0.941833	0.946888	-0.00505486	0.891014	#N/A	-1.3	#N/A
MSMEG_1918	Sensor histidine kinase	leadered	2.34005	1.22654	16.0574	1.18479	0.244628	15.0257	1.97508	0.98191	1.0317	0.871349	0.160351	0.325759	#N/A	-0.8	#N/A
MSMEG_1919	Transcriptional regulator WhiB	leadered	46.5839	5.54176	20.123	1.49872	0.583726	18.119	31.0825	4.95803	2.00407	1.80574	0.198329	0.519214	#N/A	-0.9	#N/A
MSMEG_1920	Diacylglycerol kinase, catalytic region	Leaderless	2.83735	1.50454	15.5303	0.698308	-0.518065	14.5585	4.06318	2.02261	0.971867	1.11591	-0.144046	#N/A	0.00884824	#N/A	-3.1
MSMEG_1922	3-dehydroquinate dehydratase	Leaderless	1.69043	0.757387	14.9938	0.83956	-0.252295	14.1081	2.01347	1.00968	0.885667	0.877875	0.00779143	#N/A	0.107028	#N/A	-1.7
MSMEG_1923	Membrane protein	Unknown, unclear, or operon	2.45489	1.29566	14.8405	0.704817	-0.504678	14.1948	3.48302	1.80034	0.645667	1.06368	-0.418013	#N/A	#N/A	#N/A	#N/A
MSMEG_1924	N-acetyltransferase Ats1	Unknown, unclear, or operon	2.64568	1.40364	14.4134	0.583166	-0.778022	13.4663	4.53675	2.18166	0.9471	1.15329	-0.20619	#N/A	#N/A	#N/A	#N/A
MSMEG_1925	Isochorismate synthase	Unknown, unclear, or operon	2.86745	1.51977	15.3119	0.898298	-0.154734	13.9205	3.1921	1.6745	1.3914	1.03411	0.357292	#N/A	#N/A	#N/A	#N/A
MSMEG_1926	Phosphoglycerate mutase family protein	Leaderless	3.41355	1.77127	15.8491	0.952847	-0.0696838	14.2081	3.58248	1.84096	1.641	1.07323	0.567775	#N/A	0.00649557	#N/A	-3
MSMEG_1927	Cobyrinic Acid a,c-diamide synthase	Leaderless	2.54539	1.34789	15.6842	1.06321	0.0884235	14.5714	2.39407	1.25946	1.11287	0.936574	0.176292	#N/A	0.0186748	#N/A	-4.2
MSMEG_1928	Regulatory protein	Unknown, unclear, or operon	3.42985	1.77814	14.7037	0.966993	-0.0484222	13.3885	3.54692	1.82657	1.31527	1.06984	0.245424	#N/A	#N/A	#N/A	#N/A
MSMEG_1929	Uncharacterized protein	leadered	3.64155	1.86455	15.0742	0.879009	-0.186051	13.4031	4.14279	2.0506	1.67103	1.12249	0.548542	0.000478765	#N/A	-4.7	#N/A
MSMEG_1930	DEAD/DEAH box helicase	leadered	2.52616	1.33694	16.2909	0.699487	-0.515631	14.4413	3.61144	1.85257	1.84957	1.07596	0.773612	0.958066	#N/A	-6.4	#N/A
MSMEG_1931	Uncharacterized protein	Leaderless	2.82899	1.50029	15.3945	1.29632	0.374418	14.2626	2.18233	1.12587	1.13187	0.905179	0.226688	#N/A	0.904566	#N/A	-1.1
MSMEG_1932	MmpS3 protein	leadered	2.24972	1.16974	16.0874	1.17744	0.235654	14.9702	1.91069	0.934091	1.11723	0.860111	0.257122	0.682859	#N/A	0	#N/A
MSMEG_1933	Uncharacterized protein	leadered	2.79923	1.48503	15.1391	1.09518	0.131173	14.3407	2.55594	1.35385	0.798367	0.958756	-0.160389	0.998479	#N/A	-4	#N/A
MSMEG_1934	ATP-binding protein	leadered	7.01057	2.80953	19.5047	1.87643	0.907989	18.0347	3.73613	1.90154	1.47003	1.08746	0.382571	0.854492	#N/A	-5.2	#N/A
MSMEG_1935	TetR-family protein transcriptional regulator	leadered	1.90129	0.92698	17.729	0.382319	-1.38715	15.9846	4.97305	2.31413	1.7444	1.18442	0.559979	0.00413954	#N/A	-3.9	#N/A
MSMEG_1936	ZnMc domain-containing protein	Leaderless	1.65622	0.727897	15.8698	0.551227	-0.85928	15.241	3.00461	1.58718	0.6288	1.01359	-0.384787	#N/A	0.0700429	#N/A	-1.2
MSMEG_1937	Molybdopterin biosynthesis protein MoeB	leadered	1.79533	0.844251	15.7482	0.654369	-0.611824	14.9963	2.74361	1.45608	0.7519	0.982778	-0.230878	0.000247222	#N/A	-4.9	#N/A
MSMEG_1938	Uncharacterized protein	Leaderless	2.07796	1.05517	15.0271	0.798235	-0.325115	14.7952	2.60319	1.38028	0.2319	0.964966	-0.733066	#N/A	0.667428	#N/A	-3.4
MSMEG_1940	Hydrolase, alpha/beta fold family protein	Leaderless	2.13793	1.09622	12.2989	1.11406	0.155829	11.8024	1.91904	0.940388	0.496467	0.861591	-0.365124	#N/A	0.0110797	#N/A	-2.4
MSMEG_1941	DNA helicase	Unknown, unclear, or operon	5.8528	2.54913	14.6646	1.04566	0.0644109	12.5516	5.59724	2.48472	2.11297	1.22451	0.888458	#N/A	#N/A	#N/A	#N/A
MSMEG_1945	Ion channel membrane protein	leadered	2.80859	1.48985	16.1834	0.577195	-0.792869	14.5976	4.86594	2.28272	1.5858	1.17704	0.408761	0.0513657	#N/A	-1.8	#N/A
MSMEG_1946	NAD	Unknown, unclear, or operon	2.44509	1.28989	15.4402	0.835734	-0.258884	14.579	2.92568	1.54877	0.861133	1.00456	-0.143428	#N/A	#N/A	#N/A	#N/A
MSMEG_1947	Glutaredoxin domain-containing protein	Unknown, unclear, or operon	4.21082	2.0741	15.6987	2.73985	1.4541	14.8717	1.53688	0.620004	0.826967	0.786301	0.0406657	#N/A	#N/A	#N/A	#N/A
MSMEG_1952	DNA helicase	Unknown, unclear, or operon	3.80264	1.927	14.5211	0.828156	-0.272026	13.1374	4.5917	2.19903	1.38367	1.15737	0.226295	#N/A	#N/A	#N/A	#N/A
MSMEG_1953	Transcriptional regulator WhiB7	leadered	11.9832	3.58294	15.4036	2.3973	1.26141	14.391	4.99862	2.32153	1.01257	1.18616	-0.173593	0.192063	#N/A	-2.7	#N/A
MSMEG_1954	ABC1 family protein	Leaderless	4.62909	2.21073	15.8317	1.06876	0.0959334	14.1513	4.33129	2.1148	1.68037	1.13758	0.54279	#N/A	0.105526	#N/A	-0.9
MSMEG_1955	Uncharacterized protein	leadered	2.59028	1.37311	13.9101	0.633527	-0.658522	13.263	4.08867	2.03163	0.6471	1.11803	-0.470933	0.787749	#N/A	-5.8	#N/A
MSMEG_1957	Uncharacterized protein	Leaderless	2.00531	1.00383	15.4359	0.578269	-0.790188	14.3016	3.46779	1.79402	1.13427	1.06219	0.0720728	#N/A	0.00246532	#N/A	-4.2
MSMEG_1958	Endopeptidase La	Unknown, unclear, or operon	2.69711	1.43142	15.9456	0.483976	-1.04699	14.3378	5.57282	2.47841	1.60783	1.22303	0.384807	#N/A	#N/A	#N/A	#N/A
MSMEG_1959	UPF0182 protein MSMEG_1959/MSMEI_1915	Unknown, unclear, or operon	5.20946	2.38113	17.0086	0.624247	-0.679812	15.4158	8.3452	3.06095	1.59287	1.35992	0.232944	#N/A	#N/A	#N/A	#N/A
MSMEG_1962	Uncharacterized protein	Unknown, unclear, or operon	2.64901	1.40545	13.2472	1.68554	0.753207	12.7714	1.57161	0.652245	0.475833	0.793877	-0.318044	#N/A	#N/A	#N/A	#N/A
MSMEG_1963	Putative transcriptional regulatory protein	Unknown, unclear, or operon	3.2599	1.70483	13.1094	1.45382	0.539852	12.5768	2.24229	1.16497	0.532633	0.914369	-0.381736	#N/A	#N/A	#N/A	#N/A
MSMEG_1967	TetR-family protein transcriptional regulator	Unknown, unclear, or operon	1.71184	0.775548	14.0508	0.573082	-0.803186	13.1509	2.98708	1.57873	0.899967	1.0116	-0.111636	#N/A	#N/A	#N/A	#N/A
MSMEG_1975	Amidohydrolase 2	Unknown, unclear, or operon	2.62186	1.39059	11.1959	0.944317	-0.0826572	9.70853	2.77646	1.47325	1.48733	0.986813	0.50052	#N/A	#N/A	#N/A	#N/A
MSMEG_1976	FeS_assembly_P domain-containing protein	leadered	2.74148	1.45495	13.3789	0.880075	-0.184301	11.4238	3.11505	1.63926	1.95503	1.02583	0.929208	0.977981	#N/A	-0.7	#N/A
MSMEG_1977	Alcohol dehydrogenase	Unknown, unclear, or operon	3.26735	1.70812	12.7004	1.14573	0.196273	10.8523	2.85175	1.51185	1.84813	0.995884	0.852249	#N/A	#N/A	#N/A	#N/A
MSMEG_1978	Chaperonin-like protein MimG	Unknown, unclear, or operon	5.7971	2.53533	12.3337	1.88286	0.912922	10.692	3.07889	1.62241	1.64163	1.02187	0.619767	#N/A	#N/A	#N/A	#N/A
MSMEG_1980	Monooxygenase	Unknown, unclear, or operon	1.88953	0.918024	14.2778	0.758015	-0.399702	13.8213	2.49273	1.31773	0.456533	0.950266	-0.493732	#N/A	#N/A	#N/A	#N/A
MSMEG_1981	Uncharacterized protein	leadered	2.64236	1.40183	15.2209	1.86503	0.899202	14.5127	1.41679	0.502624	0.708233	0.758717	-0.0504832	0.277943	#N/A	-2.7	#N/A
MSMEG_1982	Acyl-CoA synthase	Leaderless	2.19696	1.13551	12.3534	1.47922	0.564834	11.3194	1.48522	0.570673	1.03407	0.774708	0.259358	#N/A	0.153269	#N/A	-1
MSMEG_1985	Transcriptional regulator, LysR family protein	leadered	2.69754	1.43164	13.8374	0.52465	-0.930573	11.6813	5.1416	2.36222	2.15607	1.19572	0.960346	0.9909	#N/A	-5.7	#N/A
MSMEG_1991	Isovaleryl-CoA dehydrogenase	leadered	3.25494	1.70263	12.3166	0.857678	-0.221491	11.4507	3.79506	1.92412	0.865967	1.09277	-0.226802	0.990039	#N/A	0	#N/A
MSMEG_1995	Transcriptional regulator MdcY family protein	Leaderless	1.7567	0.812866	14.8769	0.455201	-1.13543	13.9033	3.85917	1.94829	0.973633	1.09845	-0.124815	#N/A	0.0393881	#N/A	-2.6
MSMEG_1996	N5,N10-methylenetetrahydromethanopterin reductase-related protein	Unknown, unclear, or operon	2.1885	1.12994	14.7803	0.949908	-0.07414	13.6387	2.30391	1.20408	1.1416	0.92356	0.21804	#N/A	#N/A	#N/A	#N/A
MSMEG_1997	N-acyl-D-glutamate amidohydrolase	Unknown, unclear, or operon	2.58721	1.3714	12.9474	0.684581	-0.546707	12.2938	3.77926	1.9181	0.653533	1.09135	-0.437821	#N/A	#N/A	#N/A	#N/A
MSMEG_1998	Hydrolase, alpha/beta fold family protein	Unknown, unclear, or operon	2.32225	1.21552	12.1696	0.803989	-0.314752	12.5003	2.88841	1.53028	-0.3307	1.00021	-1.33091	#N/A	#N/A	#N/A	#N/A
MSMEG_2002	IS1096, tnpR protein	leadered	1.75039	0.80768	15.4337	0.809526	-0.304851	14.6843	2.16225	1.11253	0.7494	0.902045	-0.152645	0.00266066	#N/A	-3.6	#N/A
MSMEG_2003	IS1096, tnpA protein	Unknown, unclear, or operon	2.03283	1.02349	13.387	0.754218	-0.406946	13.0707	2.69528	1.43044	0.316333	0.976752	-0.660419	#N/A	#N/A	#N/A	#N/A
MSMEG_2007	Putative HpcE protein	leadered	4.16363	2.05784	12.0503	0.886807	-0.173307	12.0878	4.69508	2.23115	-0.0374333	1.16492	-1.20235	2.14645e-07	#N/A	-11.1	#N/A
MSMEG_2008	Uncharacterized protein	Unknown, unclear, or operon	1.33094	0.412443	11.8498	0.622685	-0.683425	11.073	2.13742	1.09587	0.776867	0.898129	-0.121262	#N/A	#N/A	#N/A	#N/A
MSMEG_2012	Histidinol dehydrogenase	Unknown, unclear, or operon	12.2724	3.61735	9.36877	1.98979	0.992613	9.15703	6.16772	2.62474	0.211733	1.25741	-1.04568	#N/A	#N/A	#N/A	#N/A
MSMEG_2014	Molybdenum import ATP-binding protein ModC	Unknown, unclear, or operon	5.06372	2.3402	16.3989	0.691915	-0.531333	14.6955	7.31841	2.87153	1.70337	1.31541	0.387957	#N/A	#N/A	#N/A	#N/A
MSMEG_2015	Molybdenum transport system permease	Unknown, unclear, or operon	3.78716	1.92112	16.5467	0.824901	-0.277707	15.0506	4.59105	2.19882	1.4961	1.15732	0.338776	#N/A	#N/A	#N/A	#N/A
MSMEG_2016	Molybdate ABC transporter, periplasmic molybdate-binding protein	Unknown, unclear, or operon	3.18125	1.66959	17.2203	1.04795	0.0675673	15.7549	3.0357	1.60203	1.4654	1.01708	0.448324	#N/A	#N/A	#N/A	#N/A
MSMEG_2017	Transcriptional regulator, MerR family protein	leadered	3.56157	1.83251	17.0089	0.920274	-0.119865	15.4811	3.87012	1.95238	1.52777	1.09941	0.428358	0.278611	#N/A	-0.4	#N/A
MSMEG_2019	Short-chain dehydrogenase/reductase SDR	leadered	1.72689	0.788178	13.7751	0.898101	-0.15505	13.2818	1.92283	0.943228	0.4933	0.862258	-0.368958	0.0653843	#N/A	-1.5	#N/A
MSMEG_2021	Lipopolysaccharide biosynthesis acyltransferase, M	leadered	3.08483	1.62519	13.8186	0.714933	-0.484121	12.8889	4.31486	2.10931	0.9297	1.13629	-0.206589	0.241682	#N/A	-4.4	#N/A
MSMEG_2022	GntT protein, putative	Unknown, unclear, or operon	5.35959	2.42212	10.7046	2.30583	1.20529	9.688	2.32436	1.21684	1.01657	0.926557	0.0900101	#N/A	#N/A	#N/A	#N/A
MSMEG_2025	Putative IclR family protein transcriptional regulator	Unknown, unclear, or operon	1.88005	0.910773	12.9866	0.493807	-1.01798	12.3195	3.80726	1.92875	0.6671	1.09386	-0.426757	#N/A	#N/A	#N/A	#N/A
MSMEG_2026	Short chain dehydrogenase	Leaderless	4.73261	2.24264	16.2975	1.14906	0.200455	14.6326	4.11868	2.04218	1.66497	1.12051	0.544454	#N/A	0.155414	#N/A	-0.3
MSMEG_2027	Uncharacterized protein	Leaderless	5.15198	2.36513	16.4987	2.39794	1.2618	14.6695	2.1485	1.10333	1.82927	0.899882	0.929384	#N/A	0.852166	#N/A	0
MSMEG_2028	Chloramphenicol resistance protein	Unknown, unclear, or operon	19.0604	4.2525	9.64197	2.16707	1.11575	9.3814	8.79545	3.13676	0.260567	1.37774	-1.11717	#N/A	#N/A	#N/A	#N/A
MSMEG_2029	3-ketoacyl-ACP/CoA redutase	leadered	6.28305	2.65147	10.6273	3.94763	1.98099	10.2049	1.5916	0.670479	0.422367	0.798163	-0.375796	0.905064	#N/A	0	#N/A
MSMEG_2033	Oxidoreductase, zinc-binding dehydrogenase family protein	leadered	2.53759	1.34346	14.5528	2.11692	1.08197	13.5637	1.19871	0.261488	0.9891	0.70205	0.28705	0.0485222	#N/A	-3.7	#N/A
MSMEG_2035	Amine oxidase [flavin-containing] B	Unknown, unclear, or operon	3.23712	1.69471	13.6204	0.810012	-0.303985	12.2335	3.99639	1.9987	1.38693	1.11029	0.27664	#N/A	#N/A	#N/A	#N/A
MSMEG_2037	Bac_luciferase domain-containing protein	Leaderless	2.92505	1.54846	13.5467	1.3277	0.408927	12.7628	2.2031	1.13953	0.783933	0.90839	-0.124457	#N/A	0.267826	#N/A	-0.2
MSMEG_2038	Monooxygenase, flavin-binding family protein	Leaderless	3.06615	1.61643	15.2312	0.866477	-0.206767	14.0567	3.53864	1.8232	1.17443	1.06905	0.105382	#N/A	0.387045	#N/A	-0.2
MSMEG_2042	Phosphotransferase enzyme family protein	leadered	2.10456	1.07352	13.8972	0.60361	-0.728312	12.803	3.48663	1.80183	1.0942	1.06403	0.0301694	0.867439	#N/A	-1.2	#N/A
MSMEG_2044	Integral membrane transport protein	leadered	3.67411	1.87739	15.3499	1.74657	0.804525	14.8729	2.10361	1.07287	0.476933	0.892724	-0.415791	0.520289	#N/A	-2.5	#N/A
MSMEG_2045	Monoxygenase	leadered	3.13586	1.64886	16.4173	0.782922	-0.35306	14.9058	4.00533	2.00192	1.51147	1.11105	0.400415	6.91482e-05	#N/A	-7.9	#N/A
MSMEG_2046	GlcNAc-PI de-N-acetylase family protein	Leaderless	1.97116	0.979042	15.0775	0.598852	-0.739729	14.374	3.29156	1.71877	0.7035	1.04451	-0.341011	#N/A	0.00176443	#N/A	-4.3
MSMEG_2048	Alcohol dehydrogenase	Leaderless	3.08	1.62293	14.9028	1.99461	0.99611	14.1289	1.54416	0.626822	0.773867	0.787903	-0.0140365	#N/A	0.107426	#N/A	-1.1
MSMEG_2051	NADH-quinone oxidoreductase, M subunit	Unknown, unclear, or operon	20.826	4.38032	9.9813	1.76395	0.818807	8.54513	11.8065	3.56151	1.43617	1.47756	-0.0413883	#N/A	#N/A	#N/A	#N/A
MSMEG_2057	NADH-quinone oxidoreductase	Unknown, unclear, or operon	3.66883	1.87532	9.53857	1.74268	0.801308	7.77293	2.10528	1.07401	1.76563	0.892993	0.872641	#N/A	#N/A	#N/A	#N/A
MSMEG_2058	NADH-quinone oxidoreductase subunit F	Unknown, unclear, or operon	3.06976	1.61813	9.8575	3.97392	1.99056	9.8416	0.772476	-0.372438	0.0159	0.553077	-0.537177	#N/A	#N/A	#N/A	#N/A
MSMEG_2066	SnoaL-like domain-containing protein	Unknown, unclear, or operon	4.41891	2.14369	12.0667	1.30088	0.379485	11.5081	3.39687	1.76421	0.558633	1.05519	-0.496555	#N/A	#N/A	#N/A	#N/A
MSMEG_2068	Uncharacterized protein	Unknown, unclear, or operon	11.4438	3.5165	13.8455	1.61774	0.693979	12.1551	7.07396	2.82252	1.6904	1.30389	0.386508	#N/A	#N/A	#N/A	#N/A
MSMEG_2069	Phosphotransferase enzyme family protein	Unknown, unclear, or operon	9.24143	3.20812	13.1205	1.19207	0.253464	11.7575	7.75245	2.95465	1.363	1.33494	0.0280567	#N/A	#N/A	#N/A	#N/A
MSMEG_2074	AB hydrolase-1 domain-containing protein	leadered	4.26864	2.09378	14.0879	0.814111	-0.296702	13.0936	5.24331	2.39048	0.994267	1.20236	-0.208096	0.43585	#N/A	-1.6	#N/A
MSMEG_2075	Homogentisate 1,2-dioxygenase	leadered	3.12989	1.64611	13.9874	0.66114	-0.596971	12.6416	4.73408	2.24308	1.3458	1.16772	0.178075	0.958782	#N/A	0	#N/A
MSMEG_2077	Acyl-CoA dehydrogenase, C-domain protein	Unknown, unclear, or operon	2.60819	1.38305	12.3533	0.690346	-0.534609	11.0231	3.77809	1.91766	1.33023	1.09125	0.238984	#N/A	#N/A	#N/A	#N/A
MSMEG_2078	Diacylglycerol acyltransferase/mycolyltransferase Ag85B	leadered	6.32478	2.66101	19.2539	1.54317	0.625897	17.0799	4.09856	2.03512	2.17397	1.11885	1.05511	0.914319	#N/A	0	#N/A
MSMEG_2079	Alcohol dehydrogenase	Unknown, unclear, or operon	16.4954	4.04399	17.2322	1.82151	0.865134	16.1122	9.05588	3.17885	1.12007	1.38763	-0.267564	#N/A	#N/A	#N/A	#N/A
MSMEG_2080	Putative acyl-CoA dehydrogenase	leadered	6.06919	2.6015	15.4739	1.26379	0.337753	15.4884	4.80238	2.26375	-0.0145	1.17258	-1.18708	0.497166	#N/A	-1.8	#N/A
MSMEG_2081	Putative acyl-CoA dehydrogenase	leadered	4.88818	2.2893	15.5138	1.54707	0.629538	15.4255	3.15964	1.65976	0.0883333	1.03064	-0.94231	0.545766	#N/A	-2.7	#N/A
MSMEG_2083	Histidinol-phosphatase	Leaderless	2.24253	1.16513	13.9025	0.951162	-0.0722365	13.3385	2.35767	1.23736	0.563967	0.93138	-0.367414	#N/A	0.537911	#N/A	-1.3
MSMEG_2084	Uncharacterized protein	Leaderless	2.18918	1.13039	15.4614	0.728881	-0.456245	14.3958	3.00348	1.58664	1.06557	1.01346	0.0521069	#N/A	0.0466406	#N/A	-2.8
MSMEG_2086	Peptide chain release factor 2	Leaderless	2.2601	1.17639	16.9666	0.475749	-1.07173	15.2384	4.75062	2.24811	1.72817	1.16891	0.55926	#N/A	0.268856	#N/A	-0.2
MSMEG_2087	Transporter, small conductance mechanosensitive ion channel	leadered	3.53596	1.8221	16.4931	0.84234	-0.247525	15.1482	4.19779	2.06963	1.3449	1.12696	0.217937	0.00245524	#N/A	-4	#N/A
MSMEG_2088	Hypothetical proline-rich protein	Unknown, unclear, or operon	3.14301	1.65215	14.8144	0.47487	-1.07439	13.2412	6.61866	2.72654	1.5732	1.28134	0.291863	#N/A	#N/A	#N/A	#N/A
MSMEG_2089	Cell division ATP-binding protein FtsE	Leaderless	2.28903	1.19474	16.7153	0.634089	-0.657244	15.5696	3.60995	1.85198	1.1457	1.07581	0.069885	#N/A	0.0710105	#N/A	-1.6
MSMEG_2090	Cell division protein FtsX	Unknown, unclear, or operon	2.20714	1.14218	16.416	0.523938	-0.932533	15.7247	4.2126	2.07471	0.691367	1.12816	-0.43679	#N/A	#N/A	#N/A	#N/A
MSMEG_2091	SsrA-binding protein	leadered	2.11801	1.08271	16.1868	0.468621	-1.09351	15.5758	4.51966	2.17621	0.611	1.15201	-0.54101	0.0886683	#N/A	-2.1	#N/A
MSMEG_2092	D-aminopeptidase	leadered	4.27213	2.09496	15.3099	1.13472	0.182334	14.5438	3.76493	1.91262	0.766033	1.09007	-0.324033	0.00559961	#N/A	-3.4	#N/A
MSMEG_2095	Serine esterase, cutinase family protein	Unknown, unclear, or operon	1.82985	0.871729	14.2487	0.966931	-0.0485152	13.4461	1.89244	0.920244	0.802667	0.856857	-0.0541906	#N/A	#N/A	#N/A	#N/A
MSMEG_2097	Acyl-coenzyme A:6-aminopenicillanic acid acyl-transferase	Unknown, unclear, or operon	4.24824	2.08686	10.6723	1.45388	0.539904	10.3603	2.92201	1.54696	0.312	1.00414	-0.692136	#N/A	#N/A	#N/A	#N/A
MSMEG_2098	Fumarylacetoacetate hydrolase family protein	Unknown, unclear, or operon	5.43675	2.44275	10.9619	2.30495	1.20474	10.2519	2.35873	1.23801	0.710033	0.931532	-0.221499	#N/A	#N/A	#N/A	#N/A
MSMEG_2099	ABC transporter, substrate binding protein [nitrate/sulfonate], putative	Unknown, unclear, or operon	8.35655	3.06291	10.3977	2.11827	1.08289	10.0258	3.94499	1.98002	0.371933	1.1059	-0.733971	#N/A	#N/A	#N/A	#N/A
MSMEG_2100	Peptidase family protein M20/M25/M40	Unknown, unclear, or operon	6.3435	2.66528	10.0664	1.94837	0.962266	9.5724	3.2558	1.70301	0.494	1.04081	-0.546808	#N/A	#N/A	#N/A	#N/A
MSMEG_2104	GntR-family protein transcriptional regulator	Unknown, unclear, or operon	2.56706	1.36012	12.5101	1.01279	0.0183422	11.873	2.53463	1.34178	0.637133	0.955918	-0.318784	#N/A	#N/A	#N/A	#N/A
MSMEG_2110	Uncharacterized protein	Unknown, unclear, or operon	3.1215	1.64224	14.6153	0.922327	-0.11665	13.6031	3.38438	1.75889	1.01217	1.05394	-0.0417728	#N/A	#N/A	#N/A	#N/A
MSMEG_2111	Secreted chorismate mutase	leadered	2.70819	1.43733	14.6528	0.731315	-0.451435	14.0564	3.70318	1.88877	0.596367	1.08446	-0.488093	0.248211	#N/A	-0.4	#N/A
MSMEG_2113	Uncharacterized protein	Unknown, unclear, or operon	6.40137	2.67838	13.4627	0.986052	-0.0202643	13.2857	6.49191	2.69864	0.177	1.27478	-1.09778	#N/A	#N/A	#N/A	#N/A
MSMEG_2114	Glucose-6-phosphate isomerase, putative	Unknown, unclear, or operon	7.04308	2.81621	13.9605	1.032	0.0454456	13.7361	6.82468	2.77076	0.224367	1.29173	-1.06736	#N/A	#N/A	#N/A	#N/A
MSMEG_2116	PTS system, glucose-specific IIBC component	leadered	2.19402	1.13358	14.1796	1.05595	0.0785463	13.6729	2.07777	1.05503	0.506667	0.888533	-0.381866	0.392386	#N/A	-1.6	#N/A
MSMEG_2117	Beta-glucoside-specific EII permease	leadered	2.77849	1.4743	14.7086	1.61799	0.694205	14.0412	1.71724	0.780094	0.667367	0.823922	-0.156555	0.431307	#N/A	0	#N/A
MSMEG_2118	Glucosamine-6-phosphate deaminase	Unknown, unclear, or operon	4.03158	2.01135	14.0888	0.838156	-0.254709	13.0538	4.81006	2.26605	1.03507	1.17312	-0.138056	#N/A	#N/A	#N/A	#N/A
MSMEG_2119	N-acetylglucosamine-6-phosphate deacetylase	Unknown, unclear, or operon	4.20507	2.07213	14.8569	1.28731	0.364354	14.3091	3.26657	1.70777	0.5478	1.04193	-0.494127	#N/A	#N/A	#N/A	#N/A
MSMEG_2122	Dihydroxyacetone kinase, L subunit	Unknown, unclear, or operon	6.5775	2.71754	13.2275	0.904208	-0.145274	12.6293	7.27433	2.86281	0.598267	1.31336	-0.715095	#N/A	#N/A	#N/A	#N/A
MSMEG_2123	Dihydroxyacetone kinase, DhaK subunit	Unknown, unclear, or operon	6.05052	2.59706	13.0435	0.909979	-0.136094	12.7642	6.64908	2.73315	0.279267	1.28289	-1.00362	#N/A	#N/A	#N/A	#N/A
MSMEG_2125	Glycerol operon regulatory protein	leadered	3.13463	1.6483	15.3281	0.763097	-0.390062	14.4847	4.10778	2.03836	0.843333	1.11961	-0.276281	0.0939101	#N/A	-1.2	#N/A
MSMEG_2126	Uncharacterized protein	Unknown, unclear, or operon	2.03307	1.02366	13.1356	0.544588	-0.876762	13.2457	3.73323	1.90042	-0.110067	1.0872	-1.19727	#N/A	#N/A	#N/A	#N/A
MSMEG_2131	Medium/long-chain-fatty-acid--[acyl-carrier-protein] ligase MbtM	Unknown, unclear, or operon	5.75843	2.52568	13.3914	0.7877	-0.344282	12.5226	7.31044	2.86996	0.868733	1.31504	-0.446307	#N/A	#N/A	#N/A	#N/A
MSMEG_2133	Uncharacterized protein	Unknown, unclear, or operon	3.72243	1.89625	13.1496	1.42188	0.507802	12.0142	2.61796	1.38844	1.13533	0.966884	0.168449	#N/A	#N/A	#N/A	#N/A
MSMEG_2134	Putative fluoride ion transporter CrcB	Unknown, unclear, or operon	17.916	4.16318	14.1491	0.927744	-0.108201	12.9086	19.3114	4.27138	1.24047	1.64437	-0.403907	#N/A	#N/A	#N/A	#N/A
MSMEG_2135	Putative fluoride ion transporter CrcB	Unknown, unclear, or operon	3.24368	1.69763	13.6579	2.20791	1.14268	12.2357	1.46912	0.55495	1.4222	0.771013	0.651187	#N/A	#N/A	#N/A	#N/A
MSMEG_2136	Phosphoglucomutase, alpha-D-glucose phosphate-specific	Leaderless	2.9623	1.56672	12.965	1.34897	0.431859	12.0528	2.19597	1.13486	0.9122	0.907292	0.00490777	#N/A	0.645872	#N/A	-0.5
MSMEG_2137	Permease of the major facilitator superfamily protein	Leaderless	2.88614	1.52914	14.4937	1.92092	0.941799	13.2557	1.50248	0.587343	1.238	0.778626	0.459374	#N/A	0.853041	#N/A	-1.6
MSMEG_2140	Fic protein family protein	Leaderless	1.90937	0.933096	13.744	0.594666	-0.749849	12.6507	3.21083	1.68294	1.09327	1.03609	0.0571747	#N/A	0.00646684	#N/A	-4.3
MSMEG_2143	SecB-like chaperone SmegB	Unknown, unclear, or operon	1.25752	0.33058	15.1923	0.409308	-1.28874	14.3085	3.07231	1.61932	0.883733	1.02114	-0.137407	#N/A	#N/A	#N/A	#N/A
MSMEG_2149	Uncharacterized protein	leadered	1.60231	0.680151	13.1587	0.523894	-0.932653	11.8813	3.05846	1.6128	1.27743	1.01961	0.257824	0.553675	#N/A	-1.5	#N/A
MSMEG_2153	Transcriptional regulator, TetR family protein	Leaderless	2.40611	1.2667	12.9698	1.34369	0.426196	11.9166	1.79068	0.840507	1.05317	0.838119	0.215047	#N/A	0.852984	#N/A	0
MSMEG_2155	Trans-2-enoyl-CoA reductase	Unknown, unclear, or operon	55.888	5.80447	8.96007	2.08942	1.0631	8.21667	26.7481	4.74137	0.7434	1.75482	-1.01142	#N/A	#N/A	#N/A	#N/A
MSMEG_2162	MmcJ protein	leadered	4.41128	2.1412	15.0494	1.33333	0.415037	13.0862	3.30846	1.72616	1.9632	1.04625	0.916953	0.251298	#N/A	-1.2	#N/A
MSMEG_2163	Aldehyde dehydrogenase	Unknown, unclear, or operon	5.27751	2.39986	14.2337	1.07152	0.0996645	12.6154	4.92524	2.30019	1.61827	1.18115	0.437121	#N/A	#N/A	#N/A	#N/A
MSMEG_2164	Transcriptional regulator, putative	leadered	6.87128	2.78058	16.4352	1.26684	0.34123	14.6374	5.42397	2.43935	1.79783	1.21385	0.583987	0.267545	#N/A	-1	#N/A
MSMEG_2167	Aminopeptidase, putative	Unknown, unclear, or operon	21.9222	4.45432	10.4722	1.78211	0.833584	9.8347	12.3013	3.62073	0.6375	1.49147	-0.853972	#N/A	#N/A	#N/A	#N/A
MSMEG_2168	Uncharacterized protein	Unknown, unclear, or operon	17.7877	4.15281	11.715	3.61676	1.8547	11.1957	4.91812	2.29811	0.519333	1.18066	-0.661322	#N/A	#N/A	#N/A	#N/A
MSMEG_2170	3-hydroxyisobutyrate dehydrogenase family protein	Unknown, unclear, or operon	7.66626	2.93852	11.0422	3.14542	1.65325	10.1894	2.43727	1.28527	0.8528	0.942638	-0.0898382	#N/A	#N/A	#N/A	#N/A
MSMEG_2172	Dicarboxylate-carrier protein	Unknown, unclear, or operon	3.61402	1.85361	11.7313	1.60218	0.680035	10.0579	2.25569	1.17357	1.6734	0.916389	0.757011	#N/A	#N/A	#N/A	#N/A
MSMEG_2174	DNA helicase	leadered	3.85555	1.94694	15.7975	1.17904	0.237609	15.0735	3.27008	1.70933	0.724033	1.04229	-0.318258	0.511439	#N/A	-1.9	#N/A
MSMEG_2176	Uncharacterized protein	Leaderless	3.2318	1.69234	15.4546	0.677013	-0.562744	14.9197	4.77362	2.25508	0.5349	1.17054	-0.635644	#N/A	0.33802	#N/A	-0.8
MSMEG_2177	Fmnh2-utilizing oxygenase	Unknown, unclear, or operon	3.63064	1.86022	12.1329	1.78258	0.83397	10.1043	2.03673	1.02625	2.02867	0.88177	1.1469	#N/A	#N/A	#N/A	#N/A
MSMEG_2179	Transcriptional regulatory protein	Unknown, unclear, or operon	2.34357	1.22871	13.4849	1.06182	0.0865409	12.4805	2.20712	1.14217	1.00447	0.909009	0.0954579	#N/A	#N/A	#N/A	#N/A
MSMEG_2182	Transcriptional regulator	Leaderless	3.38028	1.75714	14.3148	0.730647	-0.452754	12.3257	4.62642	2.2099	1.9891	1.15993	0.829174	#N/A	1.64182e-05	#N/A	-6.8
MSMEG_2183	Uncharacterized protein	Unknown, unclear, or operon	4.80596	2.26482	11.2608	2.1903	1.13113	10.4735	2.1942	1.13369	0.787267	0.907018	-0.119752	#N/A	#N/A	#N/A	#N/A
MSMEG_2188	Integral membrane protein	Leaderless	5.02555	2.32928	14.1516	2.57916	1.3669	13.6937	1.94852	0.962382	0.457833	0.86676	-0.408926	#N/A	0.147418	#N/A	-2.7
MSMEG_2189	Allophanate hydrolase	leadered	4.06091	2.0218	13.3708	0.943176	-0.0844012	11.4879	4.30557	2.10621	1.88297	1.13556	0.747408	0.00360787	#N/A	-3.6	#N/A
MSMEG_2191	Acyl-CoA dehydrogenase family protein	leadered	3.46781	1.79402	10.4794	1.01918	0.0274089	9.14433	3.40255	1.76661	1.3351	1.05575	0.279346	0.0711647	#N/A	-1.8	#N/A
MSMEG_2192	PAS domain-containing protein	Leaderless	1.31062	0.390245	14.3493	0.393203	-1.34665	13.3233	3.33318	1.7369	1.026	1.04877	-0.0227714	#N/A	0.787204	#N/A	-1.9
MSMEG_2196	Sensory box/response regulator	leadered	2.99155	1.58089	15.3809	1.16194	0.216533	14.3848	2.57462	1.36436	0.996133	0.961224	0.0349089	0.0367687	#N/A	-2.9	#N/A
MSMEG_2197	Uncharacterized protein	leadered	2.48638	1.31404	15.1717	0.725549	-0.462855	13.8718	3.42689	1.7769	1.29987	1.05817	0.241695	0.0263406	#N/A	-2.6	#N/A
MSMEG_2198	ThiF family protein	leadered	11.1557	3.47971	15.5296	1.32776	0.408991	13.8709	8.40194	3.07072	1.65863	1.36222	0.296414	0.000416255	#N/A	-4.8	#N/A
MSMEG_2199	Uncharacterized protein	leadered	4.17058	2.06025	13.6034	1.43311	0.519149	11.9868	2.91016	1.5411	1.61663	1.00276	0.613875	0.241547	#N/A	-3.5	#N/A
MSMEG_2200	Formyltetrahydrofolate deformylase	Leaderless	2.69633	1.431	16.4944	0.856543	-0.223402	15.072	3.14792	1.6544	1.4224	1.02938	0.393017	#N/A	0.0985856	#N/A	-1.3
MSMEG_2201	ZbpA protein	leadered	4.43803	2.14992	16.9825	2.33945	1.22617	16.0287	1.89704	0.923748	0.953767	0.857681	0.0960858	0.0294016	#N/A	-3	#N/A
MSMEG_2202	Dimethylaniline monooxygenase [N-oxide-forming] 5	Unknown, unclear, or operon	2.49185	1.31722	13.3148	0.478643	-1.06298	13.1444	5.20607	2.38019	0.170333	1.19995	-1.02961	#N/A	#N/A	#N/A	#N/A
MSMEG_2205	Putative acyl-CoA dehydrogenase	leadered	2.45615	1.2964	12.7278	0.74011	-0.434188	11.6772	3.31862	1.73059	1.05053	1.04729	0.00324584	0.997101	#N/A	-5	#N/A
MSMEG_2206	3-oxoacyl-	leadered	5.13479	2.3603	14.3307	2.31027	1.20806	12.9727	2.22259	1.15224	1.35797	0.911377	0.446589	0.000410223	#N/A	-5.5	#N/A
MSMEG_2207	Beta-ketothiolase	Unknown, unclear, or operon	4.17973	2.06341	13.1883	0.840129	-0.251317	11.6226	4.9751	2.31473	1.5657	1.18456	0.381139	#N/A	#N/A	#N/A	#N/A
MSMEG_2208	Acyl-CoA dehydrogenase	Unknown, unclear, or operon	4.7638	2.25211	12.7616	0.758143	-0.399458	11.2545	6.2835	2.65157	1.50707	1.26372	0.243348	#N/A	#N/A	#N/A	#N/A
MSMEG_2211	DNA-binding protein	Unknown, unclear, or operon	2.22008	1.15061	12.7151	0.854901	-0.22617	11.9818	2.59689	1.37678	0.7333	0.964144	-0.230844	#N/A	#N/A	#N/A	#N/A
MSMEG_2219	Enoyl-CoA hydratase/isomerase family protein	Unknown, unclear, or operon	2.87336	1.52274	15.0342	0.881309	-0.182281	13.5997	3.26033	1.70502	1.43457	1.04128	0.393287	#N/A	#N/A	#N/A	#N/A
MSMEG_2224	Acetyl-CoA C-acyltransferase	Unknown, unclear, or operon	3.30907	1.72642	12.1236	0.839015	-0.253231	11.3624	3.94399	1.97966	0.7612	1.10582	-0.344619	#N/A	#N/A	#N/A	#N/A
MSMEG_2227	Carnitinyl-CoA dehydratase	leadered	2.90881	1.54043	12.5276	0.88816	-0.171109	11.7527	3.2751	1.71154	0.7749	1.04281	-0.267911	0.7402	#N/A	0	#N/A
MSMEG_2246	MDMPI_N domain-containing protein	Leaderless	2.57654	1.36544	14.4637	0.928101	-0.107646	13.7335	2.77615	1.47308	0.7302	0.986775	-0.256575	#N/A	0.0109806	#N/A	-3.7
MSMEG_2248	Two-component system sensor kinase	Leaderless	3.53263	1.82074	14.2481	0.981357	-0.0271507	13.1218	3.59974	1.84789	1.12627	1.07486	0.0514115	#N/A	0.262372	#N/A	-1.1
MSMEG_2249	Bac_luciferase domain-containing protein	Unknown, unclear, or operon	1.85311	0.889949	14.5584	0.67598	-0.564947	13.413	2.74137	1.4549	1.14543	0.982501	0.162933	#N/A	#N/A	#N/A	#N/A
MSMEG_2251	Nitrate/nitrite response regulator protein	Unknown, unclear, or operon	2.02713	1.01944	12.9491	0.783085	-0.352759	12.2939	2.58864	1.3722	0.6552	0.963066	-0.307866	#N/A	#N/A	#N/A	#N/A
MSMEG_2252	Flavin-type hydroxylase	Unknown, unclear, or operon	3.07542	1.62079	11.8504	1.08824	0.121998	11.3085	2.82605	1.49879	0.5419	0.992815	-0.450915	#N/A	#N/A	#N/A	#N/A
MSMEG_2258	Uncharacterized protein	Unknown, unclear, or operon	2.60711	1.38245	14.4092	0.696342	-0.522132	13.7248	3.74401	1.90458	0.684467	1.08818	-0.40371	#N/A	#N/A	#N/A	#N/A
MSMEG_2259	Carbon starvation protein A	leadered	2.57075	1.36219	14.8613	0.666083	-0.586226	13.7806	3.8595	1.94841	1.0807	1.09848	-0.0177775	0.980433	#N/A	0	#N/A
MSMEG_2261	Uncharacterized protein	leadered	5.65531	2.49961	13.3554	2.00763	1.00549	13.4377	2.81691	1.49411	-0.0822333	0.991717	-1.07395	0.000284699	#N/A	-5.3	#N/A
MSMEG_2262	Hydrogenase-2, small subunit	Unknown, unclear, or operon	4.64432	2.21547	12.3046	1.78449	0.835514	12.5849	2.6026	1.37995	-0.280233	0.964889	-1.24512	#N/A	#N/A	#N/A	#N/A
MSMEG_2263	Hydrogenase-2, large subunit	Unknown, unclear, or operon	5.08302	2.34569	12.3744	1.24599	0.317292	12.7126	4.07951	2.02839	-0.3382	1.11727	-1.45547	#N/A	#N/A	#N/A	#N/A
MSMEG_2264	Peptidase M52, hydrogen uptake protein	Unknown, unclear, or operon	6.28371	2.65162	13.1052	1.46767	0.553527	13.1589	4.28142	2.09809	-0.0536667	1.13365	-1.18732	#N/A	#N/A	#N/A	#N/A
MSMEG_2266	Uncharacterized protein	Unknown, unclear, or operon	4.8393	2.2748	13.7286	1.07454	0.103717	13.298	4.5036	2.17108	0.430667	1.1508	-0.720137	#N/A	#N/A	#N/A	#N/A
MSMEG_2267	Tetratricopeptide repeat domain protein	Unknown, unclear, or operon	5.83885	2.54568	12.9304	1.34965	0.432589	12.3948	4.32618	2.11309	0.535667	1.13718	-0.601511	#N/A	#N/A	#N/A	#N/A
MSMEG_2268	Rieske domain-containing protein	leadered	6.90727	2.78812	13.0255	1.23928	0.3095	12.2759	5.57362	2.47862	0.7496	1.22307	-0.473475	0.184184	#N/A	-4	#N/A
MSMEG_2269	NHL repeat protein	Unknown, unclear, or operon	7.72648	2.94981	12.9609	1.46659	0.552469	12.4861	5.26832	2.39734	0.474833	1.20398	-0.729142	#N/A	#N/A	#N/A	#N/A
MSMEG_2270	Uncharacterized protein	Unknown, unclear, or operon	6.3857	2.67484	12.152	1.37996	0.464622	12.3172	4.62746	2.21022	-0.165133	1.16	-1.32514	#N/A	#N/A	#N/A	#N/A
MSMEG_2271	Hydrogenase accessory protein HypB	Unknown, unclear, or operon	2.24446	1.16637	15.2061	0.580192	-0.785397	14.5553	3.86847	1.95176	0.650833	1.09926	-0.448431	#N/A	#N/A	#N/A	#N/A
MSMEG_2272	Hydrogenase maturation factor HypA	leadered	1.95198	0.964939	17.2011	0.497146	-1.00826	16.3119	3.92638	1.9732	0.8892	1.1043	-0.215102	0.637821	#N/A	0	#N/A
MSMEG_2273	Carbamoyltransferase	leadered	4.55962	2.18891	14.9289	1.63678	0.710857	13.8469	2.78573	1.47806	1.08197	0.987943	0.0940236	0.908662	#N/A	-1.3	#N/A
MSMEG_2274	Hydrogenase assembly chaperone HypC/HupF	Unknown, unclear, or operon	5.12339	2.3571	14.4146	1.2905	0.367925	14.0084	3.9701	1.98917	0.406167	1.10806	-0.701889	#N/A	#N/A	#N/A	#N/A
MSMEG_2275	Hydrogenase expression/formation protein HypD	Unknown, unclear, or operon	5.69341	2.50929	14.8673	1.27991	0.356045	14.1989	4.44828	2.15325	0.668367	1.14661	-0.478247	#N/A	#N/A	#N/A	#N/A
MSMEG_2276	Hydrogenase expression/formation protein HypE	Unknown, unclear, or operon	7.95281	2.99147	14.6346	1.52519	0.608986	14.0713	5.21432	2.38248	0.563333	1.20048	-0.637149	#N/A	#N/A	#N/A	#N/A
MSMEG_2277	DNA ligase B	Leaderless	2.96883	1.56989	12.7953	0.84194	-0.248211	11.7497	3.52618	1.8181	1.04557	1.06785	-0.0222878	#N/A	0.0396157	#N/A	-2.3
MSMEG_2278	Membrane-bound oxidoreductase	Unknown, unclear, or operon	2.77733	1.4737	11.321	1.19627	0.25854	11.2221	2.32166	1.21516	0.0989	0.926162	-0.827262	#N/A	#N/A	#N/A	#N/A
MSMEG_2280	Pyruvate dehydrogenase [ubiquinone]	leadered	3.68279	1.8808	15.0422	0.787517	-0.344618	13.7644	4.67646	2.22542	1.2778	1.16357	0.114227	0.337475	#N/A	-3.6	#N/A
MSMEG_2282	IS1096, tnpR protein	leadered	1.72382	0.785606	15.398	0.834504	-0.26101	14.5727	2.06568	1.04662	0.825233	0.886555	-0.0613213	0.00266066	#N/A	-3.6	#N/A
MSMEG_2283	IS1096, tnpA protein	Unknown, unclear, or operon	2.03469	1.02481	13.4846	0.722757	-0.468417	13.0406	2.81518	1.49323	0.443933	0.991508	-0.547575	#N/A	#N/A	#N/A	#N/A
MSMEG_2286	aminoglycoside phosphotransferase	Unknown, unclear, or operon	2.96589	1.56847	13.0083	1.16167	0.216194	12.2577	2.55314	1.35227	0.7506	0.958384	-0.207784	#N/A	#N/A	#N/A	#N/A
MSMEG_2287	transport protein	Unknown, unclear, or operon	1.90168	0.927277	15.339	0.809738	-0.304472	14.1412	2.34852	1.23175	1.19787	0.930061	0.267806	#N/A	#N/A	#N/A	#N/A
MSMEG_2288	conserved hypothetical protein	leadered	2.22758	1.15548	15.7537	0.466977	-1.09858	14.0486	4.77022	2.25406	1.70513	1.1703	0.53483	0.115468	#N/A	-3.8	#N/A
MSMEG_2289	cytochrome p450	leadered	4.02604	2.00936	11.9185	1.06917	0.0964952	10.2072	3.76556	1.91286	1.71137	1.09012	0.621244	0.0463844	#N/A	-1.8	#N/A
MSMEG_2290	transcriptional regulator, TetR family protein	Leaderless	1.45379	0.539817	15.5243	0.422636	-1.24251	14.1959	3.43981	1.78233	1.3284	1.05945	0.268953	#N/A	0.903083	#N/A	0
MSMEG_2291	short chain dehydrogenase	Unknown, unclear, or operon	4.13138	2.04662	15.6977	0.645536	-0.63143	13.9656	6.39992	2.67805	1.7321	1.26994	0.462157	#N/A	#N/A	#N/A	#N/A
MSMEG_2292	alkaline phosphatase	leadered	5.95948	2.57519	12.4048	0.989803	-0.0147872	10.8606	6.02087	2.58997	1.54417	1.24924	0.294923	0.433549	#N/A	-0.8	#N/A
MSMEG_2293	conserved hypothetical protein	Unknown, unclear, or operon	3.09526	1.63006	13.2991	1.52311	0.607023	12.0349	2.03219	1.02304	1.26413	0.881013	0.38312	#N/A	#N/A	#N/A	#N/A
MSMEG_2294	DNA polymerase IV	Unknown, unclear, or operon	3.15906	1.65949	13.908	0.801839	-0.318616	12.7381	3.93977	1.97811	1.1699	1.10546	0.0644441	#N/A	#N/A	#N/A	#N/A
MSMEG_2295	transcriptional regulator, TetR family protein	Unknown, unclear, or operon	2.67076	1.41725	15.5445	0.902826	-0.14748	14.5998	2.95822	1.56473	0.944733	1.00831	-0.0635786	#N/A	#N/A	#N/A	#N/A
MSMEG_2296	secreted protein	Unknown, unclear, or operon	4.0858	2.03062	11.9284	2.00733	1.00527	11.407	2.03545	1.02534	0.5214	0.881556	-0.360156	#N/A	#N/A	#N/A	#N/A
MSMEG_2297	glutaredoxin	leadered	4.6067	2.20373	19.4159	1.68658	0.754099	18.6009	2.73139	1.44964	0.814967	0.981264	-0.166298	0.186446	#N/A	-1.1	#N/A
MSMEG_2303	integral membrane transporter	leadered	2.71254	1.43964	13.1383	1.0594	0.0832431	12.5627	2.56046	1.3564	0.575633	0.959354	-0.383721	0.883676	#N/A	-0.2	#N/A
MSMEG_2304	hypothetical protein	Unknown, unclear, or operon	1.8096	0.855671	12.7711	0.492869	-1.02072	12.205	3.67157	1.8764	0.5661	1.08155	-0.515453	#N/A	#N/A	#N/A	#N/A
MSMEG_2306	putative acetyltransferase	Leaderless	2.02007	1.0144	13.6474	0.733614	-0.446907	13.0004	2.75358	1.46131	0.647033	0.984008	-0.336974	#N/A	0.20172	#N/A	-0.8
MSMEG_2308	geranylgeranyl reductase	leadered	5.03588	2.33224	19.07	1.16023	0.214408	17.2735	4.34043	2.11784	1.7965	1.13829	0.658208	0.156212	#N/A	-1.1	#N/A
MSMEG_2309	probable transcriptional regulatory protein	Leaderless	1.70155	0.766848	16.3163	0.598253	-0.741172	15.2467	2.84419	1.50802	1.0696	0.994985	0.0746152	#N/A	0.0020619	#N/A	-4.5
MSMEG_2310	monooxygenase	leadered	2.22412	1.15323	14.8583	0.789296	-0.341362	14.1688	2.81785	1.49459	0.689433	0.99183	-0.302396	0.506821	#N/A	-1.4	#N/A
MSMEG_2311	conserved hypothetical protein	Unknown, unclear, or operon	3.70851	1.89084	14.832	1.04922	0.0693113	14.4508	3.53456	1.82153	0.3812	1.06866	-0.687459	#N/A	#N/A	#N/A	#N/A
MSMEG_2312	hypothetical protein	Unknown, unclear, or operon	2.67231	1.41809	15.3734	0.934191	-0.098211	14.9492	2.86056	1.5163	0.424167	0.99693	-0.572763	#N/A	#N/A	#N/A	#N/A
MSMEG_2313	ribonucleoside-diphosphate reductase, beta subunit	leadered	2.48947	1.31584	17.6102	0.643677	-0.63559	17.0169	3.86758	1.95143	0.593333	1.09919	-0.505853	0.0660273	#N/A	-2.7	#N/A
MSMEG_2314	putative esterase family protein	Unknown, unclear, or operon	3.05569	1.6115	16.0466	0.837075	-0.256571	15.6127	3.65044	1.86807	0.4339	1.0796	-0.645696	#N/A	#N/A	#N/A	#N/A
MSMEG_2315	conserved hypothetical protein	Unknown, unclear, or operon	3.66759	1.87483	14.6158	1.51162	0.596099	13.7335	2.42626	1.27874	0.882367	0.941103	-0.0587361	#N/A	#N/A	#N/A	#N/A
MSMEG_2317	NADP-dependent alcohol dehydrogenase C 2	leadered	5.82298	2.54176	16.9138	1.58199	0.661737	15.5097	3.6808	1.88002	1.4041	1.0824	0.321695	0.0381341	#N/A	-1.8	#N/A
MSMEG_2318	GTP cyclohydrolase II	Leaderless	2.18198	1.12564	16.5111	0.676699	-0.563414	15.7418	3.22444	1.68905	0.769233	1.03753	-0.268293	#N/A	0.181598	#N/A	-1
MSMEG_2319	Periplasmic binding protein	Leaderless	2.86711	1.5196	15.5327	1.12124	0.1651	14.1246	2.55708	1.3545	1.40817	0.958907	0.44926	#N/A	0.287804	#N/A	0
MSMEG_2322	hypothetical protein	Leaderless	1.89427	0.921641	17.5423	1.13611	0.184097	16.6853	1.66733	0.737544	0.857	0.813923	0.0430772	#N/A	0.250428	#N/A	-0.4
MSMEG_2323	GntR-family protein transcriptional regulator	Unknown, unclear, or operon	1.49233	0.57757	11.658	1.04217	0.0595952	10.7222	1.43194	0.517974	0.9358	0.762324	0.173476	#N/A	#N/A	#N/A	#N/A
MSMEG_2325	integral membrane protein	Unknown, unclear, or operon	2.82646	1.49899	13.2096	0.892004	-0.164878	12.2971	3.16866	1.66387	0.912567	1.03161	-0.119043	#N/A	#N/A	#N/A	#N/A
MSMEG_2326	ABC-type molybdenum transport system, ATPase component	Leaderless	3.43761	1.7814	16.5497	1.13314	0.180332	15.3061	3.03369	1.60107	1.2436	1.01685	0.226748	#N/A	0.136865	#N/A	-0.9
MSMEG_2327	nudix hydrolase	Unknown, unclear, or operon	2.50627	1.32554	15.8418	0.808664	-0.306387	14.7332	3.09927	1.63193	1.10853	1.0241	0.0844306	#N/A	#N/A	#N/A	#N/A
MSMEG_2328	probable enoyl-CoA hydratase	Unknown, unclear, or operon	2.82134	1.49638	15.2429	0.834308	-0.261347	14.5649	3.38165	1.75773	0.678	1.05367	-0.375666	#N/A	#N/A	#N/A	#N/A
MSMEG_2329	methyltransferase, UbiE/COQ5 family protein	Leaderless	4.30679	2.10661	16.2401	0.743693	-0.42722	14.7764	5.79108	2.53383	1.46367	1.23605	0.227616	#N/A	0.469172	#N/A	0
MSMEG_2331	immunogenic protein MPB64/MPT64	leadered	2.80787	1.48948	16.0566	1.07761	0.107829	15.3127	2.60566	1.38165	0.7439	0.965287	-0.221387	0.999757	#N/A	-7.7	#N/A
MSMEG_2332	amino acid carrier protein	leadered	8.47997	3.08406	16.8861	0.719863	-0.474205	15.0672	11.78	3.55826	1.8189	1.47679	0.342108	0.0574241	#N/A	-1.6	#N/A
MSMEG_2333	conserved hypothetical protein	leadered	3.73459	1.90095	16.8658	1.07686	0.106831	15.3402	3.46804	1.79412	1.5256	1.06222	0.463382	0.885807	#N/A	0	#N/A
MSMEG_2335	hexapeptide transferase family protein	Unknown, unclear, or operon	1.43126	0.517289	16.407	0.576319	-0.79506	15.5528	2.48346	1.31235	0.854167	0.949002	-0.0948355	#N/A	#N/A	#N/A	#N/A
MSMEG_2338	IS1096, tnpR protein	leadered	1.77749	0.82984	15.4451	0.806015	-0.311121	14.7048	2.20528	1.14096	0.740333	0.908726	-0.168393	0.00266066	#N/A	-3.6	#N/A
MSMEG_2339	IS1096, tnpA protein	Unknown, unclear, or operon	2.06644	1.04714	13.4087	0.693274	-0.528502	13.0027	2.98069	1.57565	0.406	1.01088	-0.604877	#N/A	#N/A	#N/A	#N/A
MSMEG_2342	Putative glycosyltransferase	Unknown, unclear, or operon	2.63841	1.39967	11.2268	1.28601	0.3629	10.1899	2.05162	1.03677	1.0369	0.88424	0.15266	#N/A	#N/A	#N/A	#N/A
MSMEG_2349	Glycosyl hydrolase, family protein 57	leadered	3.30269	1.72364	15.3896	0.729058	-0.455895	14.1487	4.53008	2.17954	1.2409	1.15279	0.0881088	0.998512	#N/A	-3.5	#N/A
MSMEG_2350	conserved hypothetical protein	Unknown, unclear, or operon	2.65851	1.41062	15.6564	0.477031	-1.06785	14.1609	5.57304	2.47847	1.49557	1.22304	0.272527	#N/A	#N/A	#N/A	#N/A
MSMEG_2351	Electron transfer flavoprotein, beta subunit	leadered	11.3593	3.50581	18.4486	2.18025	1.12449	17.0135	5.21011	2.38131	1.43513	1.20021	0.234925	0.106833	#N/A	-1.2	#N/A
MSMEG_2352	Electron transfer flavoprotein, alpha subunit	leadered	22.3839	4.48439	18.5675	1.45973	0.545699	16.6602	15.3343	3.93869	1.9073	1.56619	0.341108	0.0255437	#N/A	-2.3	#N/A
MSMEG_2357	Cysteine desulfurase	Unknown, unclear, or operon	2.6672	1.41533	16.4456	0.678641	-0.55928	15.0157	3.93021	1.97461	1.42983	1.10463	0.325201	#N/A	#N/A	#N/A	#N/A
MSMEG_2358	tRNA-specific 2-thiouridylase MnmA	Unknown, unclear, or operon	3.41978	1.7739	16.2253	0.78156	-0.355572	15.0579	4.37558	2.12947	1.16737	1.14103	0.0263401	#N/A	#N/A	#N/A	#N/A
MSMEG_2359	Methionine synthase, vitamin-B12 independent	Leaderless	3.68211	1.88053	15.4652	0.872702	-0.196439	14.5043	4.21921	2.07697	0.960933	1.12869	-0.167755	#N/A	0.00190308	#N/A	-4
MSMEG_2360	4-coumarate:CoA ligase	Unknown, unclear, or operon	3.59034	1.84412	14.3513	0.94132	-0.087243	13.0507	3.81416	1.93136	1.30067	1.09447	0.206196	#N/A	#N/A	#N/A	#N/A
MSMEG_2361	Phosphoribosylglycinamide formyltransferase	Leaderless	5.33737	2.41613	14.5236	0.890155	-0.167872	12.516	5.996	2.584	2.0076	1.24784	0.75976	#N/A	0.921712	#N/A	0
MSMEG_2362	DNA ligase A	Leaderless	3.2345	1.69354	15.0867	0.823181	-0.280719	13.6674	3.92927	1.97426	1.41933	1.10455	0.314782	#N/A	0.0455942	#N/A	-1.9
MSMEG_2363	Amino acid-binding ACT	Leaderless	2.05726	1.04072	14.6993	0.605742	-0.723224	13.5323	3.39626	1.76395	1.16697	1.05513	0.111839	#N/A	0.59933	#N/A	-0.6
MSMEG_2364	Aspartyl/glutamyl-tRNA	Unknown, unclear, or operon	2.42145	1.27587	17.2403	0.595096	-0.748807	15.5517	4.06902	2.02468	1.68863	1.1164	0.572233	#N/A	#N/A	#N/A	#N/A
MSMEG_2365	Glutamyl-tRNA	Unknown, unclear, or operon	3.20419	1.67996	16.1904	0.839469	-0.25245	14.7295	3.81692	1.93241	1.4609	1.09472	0.366184	#N/A	#N/A	#N/A	#N/A
MSMEG_2367	Aspartyl/glutamyl-tRNA	Unknown, unclear, or operon	3.14243	1.65188	16.3972	0.785715	-0.347922	15.1771	3.99945	1.9998	1.2201	1.11055	0.109546	#N/A	#N/A	#N/A	#N/A
MSMEG_2368	Transcriptional regulator, TetR family protein domain protein, putative	Leaderless	1.74652	0.804484	14.8467	0.455764	-1.13364	13.7679	3.83207	1.93812	1.0788	1.09606	-0.0172593	#N/A	0.0007151	#N/A	-4.3
MSMEG_2370	DoxX subfamily protein, putative	Leaderless	1.75147	0.808564	15.6327	0.784119	-0.350856	15.0045	2.23367	1.15942	0.628167	0.913064	-0.284897	#N/A	0.220533	#N/A	-2.7
MSMEG_2372	Acetolactate synthase	leadered	5.51673	2.46381	16.3392	0.799602	-0.322645	14.643	6.89935	2.78646	1.6962	1.29542	0.400782	0.00167193	#N/A	-4.2	#N/A
MSMEG_2373	Acetolactate synthase small subunit	leadered	6.76094	2.75722	16.8569	1.24494	0.316081	15.1027	5.43072	2.44114	1.75417	1.21427	0.539898	0.0213037	#N/A	-2.9	#N/A
MSMEG_2374	Ketol-acid reductoisomerase	Unknown, unclear, or operon	8.74317	3.12816	18.5676	2.0923	1.06509	17.211	4.17874	2.06307	1.35657	1.12542	0.231146	#N/A	#N/A	#N/A	#N/A
MSMEG_2375	NAD	Leaderless	5.58971	2.48277	14.6737	0.92614	-0.110697	12.7975	6.03549	2.59347	1.8762	1.25007	0.626134	#N/A	0.908627	#N/A	0
MSMEG_2376	Uncharacterized protein	Unknown, unclear, or operon	4.83053	2.27218	11.8486	0.854506	-0.226837	11.0309	5.65301	2.49902	0.8177	1.22787	-0.410169	#N/A	#N/A	#N/A	#N/A
MSMEG_2377	p49 protein	Leaderless	2.6534	1.40784	13.3221	0.707581	-0.499034	12.2617	3.74996	1.90688	1.06047	1.08872	-0.0282491	#N/A	0.190627	#N/A	-3.1
MSMEG_2378	D-3-phosphoglycerate dehydrogenase	Leaderless	4.93076	2.30181	17.024	1.51764	0.601832	15.4862	3.24896	1.69998	1.53777	1.0401	0.497672	#N/A	0.496213	#N/A	0
MSMEG_2379	3-isopropylmalate dehydrogenase	Unknown, unclear, or operon	7.46965	2.90104	17.4053	1.41259	0.498346	15.8255	5.2879	2.4027	1.57977	1.20523	0.374533	#N/A	#N/A	#N/A	#N/A
MSMEG_2380	Sugar transporter family protein	Unknown, unclear, or operon	4.79291	2.2609	14.0758	1.52176	0.605742	13.0201	3.14958	1.65516	1.05567	1.02956	0.0261043	#N/A	#N/A	#N/A	#N/A
MSMEG_2381	Peptidase_S9 domain-containing protein	Leaderless	2.5745	1.36429	15.5991	1.48894	0.57429	15.1105	1.72908	0.790002	0.488633	0.82625	-0.337617	#N/A	0.792478	#N/A	0
MSMEG_2382	5-carboxymethyl-2-hydroxymuconate delta-isomerase	Leaderless	4.31267	2.10858	16.1828	1.46809	0.553938	15.3559	2.93761	1.55464	0.826967	1.00594	-0.178974	#N/A	0.295057	#N/A	0
MSMEG_2383	Glutamate--tRNA ligase	Unknown, unclear, or operon	4.47594	2.16219	15.8417	1.18326	0.242761	14.9799	3.78274	1.91943	0.8618	1.09167	-0.229866	#N/A	#N/A	#N/A	#N/A
MSMEG_2386	Transcriptional regulator, IclR family protein	Leaderless	3.00541	1.58756	14.4676	1.2061	0.27035	13.3239	2.49184	1.31721	1.14377	0.950145	0.193622	#N/A	0.759738	#N/A	0
MSMEG_2387	3-isopropylmalate dehydratase large subunit	leadered	4.35746	2.12349	16.2349	1.2314	0.3003	14.5084	3.53862	1.82319	1.7265	1.06905	0.657451	0.0013165	#N/A	-4.6	#N/A
MSMEG_2388	3-isopropylmalate dehydratase small subunit	Unknown, unclear, or operon	5.13391	2.36006	16.4527	1.28245	0.358903	14.8259	4.0032	2.00115	1.6268	1.11087	0.515929	#N/A	#N/A	#N/A	#N/A
MSMEG_2389	DNA-binding protein HU homolog	leadered	13.2275	3.72547	17.9439	2.27584	1.1864	16.7806	5.81214	2.53907	1.1633	1.23728	-0.0739812	0.00211463	#N/A	-8.5	#N/A
MSMEG_2390	8-oxo-(d)GTP phosphatase	Unknown, unclear, or operon	7.59975	2.92595	15.6856	0.833911	-0.262035	14.5052	9.11338	3.18799	1.18043	1.38978	-0.209343	#N/A	#N/A	#N/A	#N/A
MSMEG_2391	Polyphosphate kinase	Unknown, unclear, or operon	3.96066	1.98574	15.6217	0.746973	-0.420871	14.5802	5.30227	2.40661	1.04147	1.20615	-0.164687	#N/A	#N/A	#N/A	#N/A
MSMEG_2392	Phosphoenolpyruvate guanylyltransferase	Leaderless	1.68774	0.755093	14.2941	0.525307	-0.928768	13.5854	3.21287	1.68386	0.708733	1.03631	-0.327574	#N/A	0.57656	#N/A	-3
MSMEG_2393	Glycerol-3-phosphate dehydrogenase [NAD	Leaderless	5.09814	2.34997	17.0107	1.24181	0.312444	15.6391	4.10541	2.03753	1.37163	1.11942	0.252215	#N/A	0.108518	#N/A	-4
MSMEG_2394	Putative cystathionine gamma-synthase	Unknown, unclear, or operon	3.68528	1.88177	15.448	0.780208	-0.358069	14.1635	4.72346	2.23984	1.28443	1.16696	0.11747	#N/A	#N/A	#N/A	#N/A
MSMEG_2395	D-alanine--D-alanine ligase	Leaderless	2.07516	1.05322	15.9697	0.84181	-0.248434	15.0242	2.46511	1.30165	0.945433	0.946488	-0.00105509	#N/A	0.786373	#N/A	0
MSMEG_2396	Uncharacterized protein	Leaderless	5.41077	2.43583	16.7368	2.17101	1.11837	16.077	2.49228	1.31747	0.6598	0.950205	-0.290405	#N/A	0.0377797	#N/A	-1.3
MSMEG_2397	Transcriptional regulatory protein, AsnC family protein	leadered	2.13125	1.0917	15.8516	0.57346	-0.802235	15.0424	3.71647	1.89393	0.8092	1.08567	-0.276474	0.0372656	#N/A	-2.6	#N/A
MSMEG_2398	Thiamine-monophosphate kinase	leadered	3.41686	1.77267	14.3879	1.34451	0.427082	13.0857	2.54134	1.34559	1.3022	0.956813	0.345387	0.0417763	#N/A	-1.7	#N/A
MSMEG_2399	Uracil-DNA glycosylase	Leaderless	2.49361	1.31824	15.8059	0.937998	-0.0923428	15.1671	2.65844	1.41058	0.6388	0.972086	-0.333286	#N/A	0.230957	#N/A	-1.7
MSMEG_2400	50S ribosomal protein L28	leadered	1.54777	0.630189	20.0755	0.442746	-1.17545	19.2062	3.49584	1.80564	0.869267	1.06493	-0.195659	0.339469	#N/A	-4.3	#N/A
MSMEG_2401	Uncharacterized protein	Unknown, unclear, or operon	2.96092	1.56604	11.8377	0.869943	-0.201006	11.4819	3.40357	1.76705	0.355833	1.05586	-0.700023	#N/A	#N/A	#N/A	#N/A
MSMEG_2402	Dihydroxyacetone kinase	Unknown, unclear, or operon	5.15575	2.36618	15.0784	1.34626	0.428962	13.3565	3.82967	1.93722	1.7219	1.09585	0.626053	#N/A	#N/A	#N/A	#N/A
MSMEG_2405	MarR-family protein transcriptional regulator	leadered	1.41326	0.499028	13.5164	0.574014	-0.800843	12.6386	2.46207	1.29987	0.877833	0.94607	-0.0682364	0.377501	#N/A	-0.3	#N/A
MSMEG_2407	Uncharacterized oxidoreductase MSMEG_2407/MSMEI_2346	leadered	3.24263	1.69716	17.0582	1.94597	0.960487	15.9652	1.66633	0.736677	1.09297	0.813719	0.279248	0.96447	#N/A	-2.8	#N/A
MSMEG_2408	Uncharacterized oxidoreductase MSMEG_2408/MSMEI_2347	Leaderless	3.88274	1.95708	16.0032	2.39722	1.26136	15.0007	1.61969	0.695714	1.00253	0.804093	0.198441	#N/A	0.0133015	#N/A	-2.8
MSMEG_2409	Alpha/beta hydrolase fold family protein	leadered	2.8788	1.52547	14.7415	0.724148	-0.465644	13.3611	3.97543	1.99111	1.3804	1.10851	0.271889	0.282266	#N/A	-1.2	#N/A
MSMEG_2410	Putative serine-threonine protein kinase	Leaderless	2.40872	1.26827	17.09	0.486744	-1.03876	15.5379	4.94863	2.30703	1.55203	1.18275	0.369281	#N/A	0.115012	#N/A	-1
MSMEG_2411	Conserved integral membrane protein	Unknown, unclear, or operon	2.73268	1.45031	16.8895	0.722309	-0.469312	15.8495	3.78325	1.91963	1.03997	1.09171	-0.0517456	#N/A	#N/A	#N/A	#N/A
MSMEG_2412	Pyruvate carboxylase	leadered	5.57543	2.47908	16.5058	3.34529	1.74213	15.542	1.66665	0.73695	0.9638	0.813783	0.150017	0.779232	#N/A	0	#N/A
MSMEG_2415	Hemerythrin HHE cation binding region	Unknown, unclear, or operon	6.80234	2.76603	14.0534	1.53042	0.613927	13.424	4.44475	2.1521	0.629367	1.14634	-0.516977	#N/A	#N/A	#N/A	#N/A
MSMEG_2416	Uncharacterized protein	leadered	1.60378	0.681481	16.6769	0.882535	-0.180275	15.7526	1.81725	0.861756	0.924267	0.843113	0.081154	0.835342	#N/A	0	#N/A
MSMEG_2417	Uncharacterized protein	Leaderless	2.03328	1.02381	17.5627	0.67372	-0.569778	16.2864	3.01798	1.59359	1.27627	1.01509	0.261174	#N/A	0.0880565	#N/A	-1.4
MSMEG_2418	Ribonuclease 3	Unknown, unclear, or operon	3.00646	1.58807	16.5168	0.850268	-0.234011	15.1519	3.5359	1.82208	1.3649	1.06879	0.296112	#N/A	#N/A	#N/A	#N/A
MSMEG_2419	Formamidopyrimidine-DNA glycosylase	Unknown, unclear, or operon	2.46346	1.30069	14.9757	0.572165	-0.805497	14.4449	4.3055	2.10618	0.5308	1.13555	-0.604753	#N/A	#N/A	#N/A	#N/A
MSMEG_2421	Uncharacterized protein	Leaderless	1.56691	0.647919	14.7438	0.8726	-0.196607	14.0843	1.79568	0.844527	0.659433	0.839064	-0.17963	#N/A	0.0503012	#N/A	-4
MSMEG_2422	Acylphosphatase	Unknown, unclear, or operon	1.52066	0.6047	14.8755	0.685667	-0.544419	14.4039	2.21778	1.14912	0.4716	0.910643	-0.439043	#N/A	#N/A	#N/A	#N/A
MSMEG_2423	Chromosome partition protein Smc	Leaderless	3.50293	1.80856	15.4213	0.830081	-0.268677	14.2879	4.21999	2.07724	1.13343	1.12875	0.00468182	#N/A	0.912619	#N/A	0
MSMEG_2424	Signal recognition particle receptor FtsY	Leaderless	2.8899	1.53102	15.6836	0.862244	-0.213832	14.3514	3.3516	1.74485	1.33213	1.05064	0.281494	#N/A	0.593587	#N/A	0
MSMEG_2425	Ammonium transporter	leadered	7.44925	2.8971	14.8588	2.69456	1.43005	13.709	2.76455	1.46704	1.1498	0.985356	0.164444	1.3403e-05	#N/A	-7.6	#N/A
MSMEG_2426	Nitrogen regulatory protein P-II	Unknown, unclear, or operon	14.218	3.82965	16.9936	2.71585	1.44141	15.1573	5.23519	2.38824	1.83627	1.20184	0.63443	#N/A	#N/A	#N/A	#N/A
MSMEG_2427	Bifunctional uridylyltransferase/uridylyl-removing enzyme	leadered	9.67196	3.27381	14.2462	1.91431	0.936823	12.5097	5.05246	2.33699	1.73647	1.18979	0.546675	0.0297278	#N/A	-4.1	#N/A
MSMEG_2428	DNA-binding protein	Leaderless	2.45816	1.29758	12.8133	0.944436	-0.0824755	11.443	2.60278	1.38005	1.3703	0.964913	0.405387	#N/A	0.0902424	#N/A	-1.5
MSMEG_2429	Aldo/keto reductase	Unknown, unclear, or operon	2.32572	1.21768	10.283	1.52025	0.604306	9.50817	1.52983	0.613369	0.774867	0.784742	-0.00987507	#N/A	#N/A	#N/A	#N/A
MSMEG_2430	Signal recognition particle protein	Leaderless	2.71076	1.4387	16.5358	0.88674	-0.173417	15.3973	3.057	1.61212	1.13857	1.01945	0.11912	#N/A	0.721306	#N/A	0
MSMEG_2431	Amidohydrolase 3	Unknown, unclear, or operon	2.06157	1.04375	15.1326	0.57079	-0.808967	14.2753	3.61179	1.85271	0.8573	1.07599	-0.218687	#N/A	#N/A	#N/A	#N/A
MSMEG_2432	D-alanyl-D-alanine carboxypeptidase	Leaderless	2.00565	1.00407	14.2609	0.702247	-0.509949	14.4396	2.85604	1.51402	-0.178667	0.996394	-1.17506	#N/A	5.48482e-05	#N/A	-6.2
MSMEG_2433	D-alanyl-D-alanine carboxypeptidase	Unknown, unclear, or operon	2.05956	1.04233	14.1799	0.688476	-0.538522	13.5676	2.99147	1.58085	0.612233	1.0121	-0.399867	#N/A	#N/A	#N/A	#N/A
MSMEG_2434	SnoaL-like domain-containing protein	Leaderless	1.92994	0.948558	15.4082	0.755629	-0.404249	14.6549	2.55409	1.35281	0.753233	0.95851	-0.205276	#N/A	0.0775817	#N/A	-1.5
MSMEG_2435	30S ribosomal protein S16	leadered	3.43534	1.78045	18.7752	0.6546	-0.611314	17.3972	5.248	2.39177	1.378	1.20267	0.175334	0.0754741	#N/A	-2.8	#N/A
MSMEG_2436	UPF0109 protein MSMEG_2436	Unknown, unclear, or operon	3.85815	1.94791	18.7159	0.736471	-0.441299	17.4098	5.2387	2.38921	1.30607	1.20206	0.104003	#N/A	#N/A	#N/A	#N/A
MSMEG_2437	Ribosome maturation factor RimM	Unknown, unclear, or operon	4.29599	2.10299	18.7511	1.26401	0.338007	17.8406	3.3987	1.76498	0.9105	1.05537	-0.144871	#N/A	#N/A	#N/A	#N/A
MSMEG_2438	tRNA	Unknown, unclear, or operon	2.48463	1.31303	16.6802	0.59878	-0.739902	15.6331	4.14948	2.05293	1.04713	1.12304	-0.0759053	#N/A	#N/A	#N/A	#N/A
MSMEG_2440	50S ribosomal protein L19	leadered	2.17565	1.12144	19.0563	0.538716	-0.892404	18.1836	4.03858	2.01385	0.872733	1.11385	-0.241121	0.040618	#N/A	-2.7	#N/A
MSMEG_2441	Signal peptidase I	Unknown, unclear, or operon	2.20852	1.14308	18.4986	0.561449	-0.832774	17.5615	3.93361	1.97585	0.9371	1.10493	-0.167826	#N/A	#N/A	#N/A	#N/A
MSMEG_2442	Ribonuclease HII	leadered	2.85959	1.51581	16.4394	0.676792	-0.563216	14.8969	4.22522	2.07903	1.5425	1.12917	0.413329	0.367093	#N/A	-4.3	#N/A
MSMEG_2443	Uncharacterized protein	leadered	2.06804	1.04826	16.7984	0.691448	-0.532307	15.6613	2.99088	1.58057	1.13713	1.01203	0.125099	0.133139	#N/A	-0.8	#N/A
MSMEG_2444	Dienelactone hydrolase family protein	Leaderless	3.71414	1.89303	14.3633	0.692841	-0.529405	13.2096	5.36074	2.42243	1.15363	1.20987	-0.0562379	#N/A	0.0267238	#N/A	-2
MSMEG_2445	Protein adenylyltransferase SelO	Leaderless	2.97649	1.57361	14.029	0.976786	-0.0338856	12.7824	3.04722	1.6075	1.24663	1.01836	0.228272	#N/A	0.0342956	#N/A	-2.2
MSMEG_2447	Regulatory protein	Unknown, unclear, or operon	4.33542	2.11617	14.3751	1.14962	0.201161	12.6227	3.77116	1.91501	1.7524	1.09063	0.661773	#N/A	#N/A	#N/A	#N/A
MSMEG_2449	Methylmalonate-semialdehyde dehydrogenase	leadered	25.332	4.66289	15.1361	3.74594	1.90533	14.1289	6.76254	2.75756	1.00723	1.28863	-0.281394	0.663288	#N/A	-1.2	#N/A
MSMEG_2451	HAD-superfamily protein hydrolase, subfamily protein IIA	leadered	2.69028	1.42776	14.8127	1.50486	0.589625	13.7287	1.78773	0.838132	1.08397	0.837561	0.246406	1.99297e-05	#N/A	-8.4	#N/A
MSMEG_2453	Transcriptional regulator, GntR family protein	leadered	2.17616	1.12178	14.4681	0.746028	-0.422698	13.2351	2.917	1.54448	1.23307	1.00355	0.229513	0.0859447	#N/A	-1.5	#N/A
MSMEG_2454	Translation initiation inhibitor	Unknown, unclear, or operon	2.40264	1.26462	14.4145	0.966651	-0.0489336	13.2879	2.48553	1.31356	1.12663	0.949286	0.177348	#N/A	#N/A	#N/A	#N/A
MSMEG_2456	5,10-methylenetetrahydromethanopterin reductase	leadered	3.04932	1.60849	13.1671	0.838213	-0.254611	12.3918	3.63789	1.8631	0.775267	1.07843	-0.303162	0.954442	#N/A	0	#N/A
MSMEG_2458	NMT1 domain-containing protein	Unknown, unclear, or operon	7.89214	2.98042	12.8205	0.9746	-0.0371178	12.076	8.09782	3.01753	0.7445	1.34972	-0.605221	#N/A	#N/A	#N/A	#N/A
MSMEG_2459	Transporter ATPase	Unknown, unclear, or operon	5.27728	2.39979	13.0813	1.69626	0.762355	12.4989	3.11113	1.63744	0.5824	1.0254	-0.442998	#N/A	#N/A	#N/A	#N/A
MSMEG_2462	Carbon-monoxide dehydrogenase	Unknown, unclear, or operon	11.141	3.47781	12.5405	2.21949	1.15023	11.5619	5.01964	2.32758	0.9786	1.18758	-0.208982	#N/A	#N/A	#N/A	#N/A
MSMEG_2463	Nicotine dehydrogenase chain A	Unknown, unclear, or operon	23.3866	4.54761	12.2023	1.7927	0.842134	10.826	13.0455	3.70548	1.37633	1.51139	-0.135054	#N/A	#N/A	#N/A	#N/A
MSMEG_2464	[2Fe-2S] binding domain protein	Unknown, unclear, or operon	7.32064	2.87197	12.4546	1.32946	0.410841	11.3085	5.50648	2.46113	1.1461	1.21897	-0.0728653	#N/A	#N/A	#N/A	#N/A
MSMEG_2465	Adenine deaminase	Unknown, unclear, or operon	10.0925	3.33521	12.3085	1.73094	0.791557	11.3652	5.83065	2.54366	0.9433	1.23836	-0.295059	#N/A	#N/A	#N/A	#N/A
MSMEG_2466	Glutaryl-CoA dehydrogenase	Unknown, unclear, or operon	22.2585	4.47628	12.3347	1.73508	0.795001	11.1421	12.8285	3.68128	1.19263	1.5057	-0.313068	#N/A	#N/A	#N/A	#N/A
MSMEG_2467	Transketolase, central region	leadered	5.93501	2.56925	13.7911	2.468	1.30334	12.1206	2.40479	1.26591	1.6705	0.938089	0.732411	0.0217277	#N/A	-3.5	#N/A
MSMEG_2468	L-carnitine dehydratase/bile acid-inducible protein F	Leaderless	3.16723	1.66322	14.8761	1.18694	0.247243	13.4738	2.66841	1.41598	1.40233	0.973355	0.428978	#N/A	0.00393531	#N/A	-3.4
MSMEG_2469	AMP-dependent synthetase and ligase	leadered	3.78346	1.91971	14.3545	0.983825	-0.0235257	13.4777	3.84566	1.94323	0.876833	1.09726	-0.220426	0.403595	#N/A	-2.5	#N/A
MSMEG_2470	Acyl-CoA thioesterase	Unknown, unclear, or operon	2.86622	1.51915	13.6696	0.84703	-0.239514	12.4675	3.38384	1.75866	1.20207	1.05389	0.148181	#N/A	#N/A	#N/A	#N/A
MSMEG_2471	Pyruvate dehydrogenase E1 component	Unknown, unclear, or operon	3.17385	1.66623	11.1705	1.00018	0.000257647	10.2982	3.17328	1.66598	0.8723	1.0321	-0.159804	#N/A	#N/A	#N/A	#N/A
MSMEG_2475	Putative oxidoreductase YdbC	leadered	4.70017	2.23271	13.6853	2.07465	1.05287	13.0542	2.26553	1.17985	0.631033	0.917864	-0.28683	0.984868	#N/A	-0.1	#N/A
MSMEG_2481	Uncharacterized protein	Unknown, unclear, or operon	3.38973	1.76117	11.5504	0.529649	-0.916892	10.184	6.39996	2.67806	1.3664	1.26995	0.096455	#N/A	#N/A	#N/A	#N/A
MSMEG_2484	DAPG_hydrolase domain-containing protein	Unknown, unclear, or operon	1.48451	0.569982	13.4399	0.63063	-0.665135	12.7218	2.35401	1.23512	0.718133	0.930853	-0.212719	#N/A	#N/A	#N/A	#N/A
MSMEG_2487	4-aminobutyrate aminotransferase	leadered	11.6822	3.54625	10.4326	2.68951	1.42735	10.3131	4.34362	2.1189	0.119467	1.13854	-1.01907	0.907453	#N/A	0	#N/A
MSMEG_2488	[NADP+] succinate-semialdehyde dehydrogenase	leadered	3.68845	1.88301	12.1024	0.97084	-0.0426944	10.9235	3.79923	1.92571	1.17887	1.09314	0.0857251	0.885349	#N/A	-0.7	#N/A
MSMEG_2490	Decarboxylase	leadered	2.263	1.17824	12.5363	1.3646	0.448476	12.0649	1.65836	0.72976	0.471367	0.812094	-0.340727	0.978105	#N/A	0	#N/A
MSMEG_2492	D-lactate dehydrogenase	Unknown, unclear, or operon	4.05351	2.01917	12.6559	0.964938	-0.0514914	11.4498	4.20079	2.07066	1.2061	1.12721	0.0788945	#N/A	#N/A	#N/A	#N/A
MSMEG_2496	NAD-binding protein	Unknown, unclear, or operon	2.87391	1.52301	12.9782	0.780752	-0.357064	12.157	3.68095	1.88008	0.821267	1.08242	-0.261152	#N/A	#N/A	#N/A	#N/A
MSMEG_2497	Amidase family protein	leadered	4.01754	2.00631	12.9223	0.884099	-0.17772	12.3238	4.54422	2.18403	0.598467	1.15385	-0.555381	0.934785	#N/A	-0.6	#N/A
MSMEG_2502	Transporter ATPase	Unknown, unclear, or operon	5.47995	2.45416	12.8938	1.30451	0.383512	11.1964	4.20076	2.07065	1.6974	1.1272	0.570197	#N/A	#N/A	#N/A	#N/A
MSMEG_2503	NMT1 domain-containing protein	Unknown, unclear, or operon	8.49979	3.08743	12.6477	1.22199	0.289237	10.9761	6.95567	2.79819	1.67163	1.29817	0.373459	#N/A	#N/A	#N/A	#N/A
MSMEG_2506	Carboxyvinyl-carboxyphosphonate phosphorylmutase	leadered	3.90714	1.96611	12.9122	1.98478	0.988982	11.2407	1.96855	0.977132	1.6715	0.870226	0.801274	0.000308297	#N/A	-8	#N/A
MSMEG_2509	Mg-chelatase subunits D/I family protein, ComM subfamily protein	Unknown, unclear, or operon	4.24944	2.08727	9.61147	1.62373	0.69931	8.52877	2.61709	1.38796	1.0827	0.966771	0.115929	#N/A	#N/A	#N/A	#N/A
MSMEG_2511	Siderophore utilization protein	leadered	2.43235	1.28235	15.5468	0.885374	-0.175642	14.6251	2.74726	1.45799	0.9217	0.983228	-0.0615283	2.89758e-05	#N/A	-7.1	#N/A
MSMEG_2512	Lactate 2-monooxygenase	leadered	1.88064	0.911225	14.0788	0.633395	-0.658822	13.6014	2.96914	1.57005	0.477333	1.00956	-0.532228	0.000186428	#N/A	-5.6	#N/A
MSMEG_2515	Tyrosine recombinase XerC	Unknown, unclear, or operon	2.44325	1.2888	14.6262	0.726269	-0.461424	13.2619	3.3641	1.75022	1.36423	1.0519	0.312331	#N/A	#N/A	#N/A	#N/A
MSMEG_2516	Putative oxidoreductase	Leaderless	2.75805	1.46365	13.525	1.79867	0.84693	12.9763	1.53338	0.616719	0.548667	0.785529	-0.236862	#N/A	0.121279	#N/A	-1.1
MSMEG_2518	Peptidase M23B	Unknown, unclear, or operon	2.98656	1.57848	13.0129	2.80707	1.48907	11.9785	1.06394	0.0894179	1.0344	0.661613	0.372787	#N/A	#N/A	#N/A	#N/A
MSMEG_2519	30S ribosomal protein S2	leadered	6.43984	2.68703	19.7013	0.708801	-0.496548	17.8351	9.08554	3.18357	1.8662	1.38874	0.47746	1.16322e-05	#N/A	-11.8	#N/A
MSMEG_2520	Elongation factor Ts	leadered	11.4297	3.51471	20.1362	0.759811	-0.396287	17.7067	15.0428	3.911	2.4295	1.55968	0.869815	0.0382384	#N/A	-10.1	#N/A
MSMEG_2521	Amidase	Unknown, unclear, or operon	4.6897	2.2295	14.0439	1.05428	0.0762622	12.7533	4.44823	2.15323	1.2906	1.14661	0.14399	#N/A	#N/A	#N/A	#N/A
MSMEG_2522	Efflux ABC transporter, permease protein	Unknown, unclear, or operon	3.24798	1.69954	9.54103	1.17905	0.237625	9.6047	2.75475	1.46192	-0.0636667	0.984151	-1.04782	#N/A	#N/A	#N/A	#N/A
MSMEG_2525	Amino acid permease superfamily protein	Unknown, unclear, or operon	14.0746	3.81502	12.3315	3.77669	1.91712	10.2967	3.7267	1.8979	2.0348	1.08661	0.948194	#N/A	#N/A	#N/A	#N/A
MSMEG_2526	Amine oxidase	leadered	6.82672	2.77119	11.6955	2.06393	1.04539	8.75317	3.30763	1.7258	2.9423	1.04616	1.89614	3.86514e-06	#N/A	-7.4	#N/A
MSMEG_2528	Glycerate kinase	leadered	2.31947	1.21379	16.8345	0.879675	-0.184957	15.6696	2.63673	1.39875	1.16487	0.969307	0.19556	0.601128	#N/A	-2.8	#N/A
MSMEG_2529	Glyoxylate reductase	leadered	2.45088	1.2933	15.3934	1.04508	0.0636102	14.0571	2.34517	1.22969	1.33627	0.929577	0.40669	0.719769	#N/A	-1.1	#N/A
MSMEG_2530	4-carboxymuconolactone decarboxylase domain protein	Unknown, unclear, or operon	5.6272	2.49242	13.5761	2.28781	1.19396	12.1215	2.45965	1.29845	1.45467	0.945736	0.50893	#N/A	#N/A	#N/A	#N/A
MSMEG_2531	GntR family protein transcriptional regulator	leadered	2.77271	1.4713	12.7095	0.624863	-0.678387	11.1195	4.4373	2.14968	1.59003	1.14578	0.444258	0.507262	#N/A	-4.1	#N/A
MSMEG_2532	3-dehydroquinate dehydratase	leadered	4.87567	2.2856	14.6351	1.88941	0.917933	12.2634	2.58053	1.36767	2.37177	0.962002	1.40976	0.941615	#N/A	0	#N/A
MSMEG_2533	Uncharacterized protein	Unknown, unclear, or operon	4.18702	2.06592	14.2275	0.949412	-0.0748936	11.8273	4.41012	2.14082	2.4002	1.14369	1.25651	#N/A	#N/A	#N/A	#N/A
MSMEG_2536	3-oxoacyl-[acyl-carrier-protein] reductase	Unknown, unclear, or operon	7.95281	2.99147	13.5956	1.15881	0.212643	11.5196	6.86292	2.77882	2.07597	1.29362	0.782343	#N/A	#N/A	#N/A	#N/A
MSMEG_2539	Thiopurine S-methyltransferase	Leaderless	11.6417	3.54124	12.9112	1.33723	0.419253	11.4818	8.70584	3.12198	1.42943	1.37427	0.0551673	#N/A	0.894045	#N/A	0
MSMEG_2540	Uridylate kinase	leadered	2.26454	1.17922	16.9198	0.703515	-0.507346	15.7158	3.21889	1.68656	1.20403	1.03694	0.167091	0.200815	#N/A	-5.4	#N/A
MSMEG_2541	Ribosome-recycling factor	leadered	1.93642	0.953393	17.0341	0.593729	-0.752125	15.9142	3.26146	1.70552	1.11993	1.0414	0.0785368	0.176415	#N/A	-1.2	#N/A
MSMEG_2542	Integral membrane protein DUF6	leadered	2.45801	1.29749	12.1111	1.21305	0.278642	11.4352	2.0263	1.01885	0.675933	0.880029	-0.204096	7.8826e-06	#N/A	-7.2	#N/A
MSMEG_2543	Phosphatidate cytidylyltransferase	leadered	2.46609	1.30223	16.7227	0.747668	-0.419531	15.9738	3.29838	1.72176	0.748933	1.04521	-0.29628	0.113326	#N/A	-1.2	#N/A
MSMEG_2544	Transcriptional regulator, LysR family protein	Leaderless	2.55651	1.35418	15.5944	0.475086	-1.07374	13.7749	5.38115	2.42792	1.81953	1.21116	0.608373	#N/A	0.0135132	#N/A	-2.4
MSMEG_2545	Probable dual-specificity RNA methyltransferase RlmN	leadered	2.72127	1.44428	14.9011	0.7349	-0.444379	13.8299	3.70291	1.88866	1.0712	1.08444	-0.0132354	0.789543	#N/A	0	#N/A
MSMEG_2546	Transcriptional Regulator, GntR family protein	Leaderless	2.14335	1.09987	14.5508	0.528788	-0.919238	13.537	4.05333	2.01911	1.0138	1.11509	-0.101291	#N/A	0.198074	#N/A	-0.3
MSMEG_2552	Aldehyde dehydrogenase	Leaderless	2.60202	1.37963	13.3084	0.57931	-0.787592	12.2759	4.49158	2.16722	1.03257	1.1499	-0.117331	#N/A	0.642799	#N/A	0
MSMEG_2554	Phosphotransferase enzyme family protein	Unknown, unclear, or operon	2.09754	1.0687	13.6563	0.913743	-0.13014	12.8486	2.29554	1.19884	0.807633	0.922326	-0.114693	#N/A	#N/A	#N/A	#N/A
MSMEG_2556	Beta-glucosidase	Leaderless	3.97338	1.99037	12.7093	1.0563	0.0790208	11.4926	3.7616	1.91135	1.21667	1.08977	0.1269	#N/A	0.000491199	#N/A	-4.6
MSMEG_2571	Cupin 2, conserved barrel	leadered	1.80142	0.849137	14.7676	0.795798	-0.329525	14.2313	2.26367	1.17866	0.536267	0.917586	-0.381319	0.831564	#N/A	-10.2	#N/A
MSMEG_2575	Uncharacterized protein	Unknown, unclear, or operon	1.36491	0.448804	18.0098	0.550732	-0.860579	17.5319	2.47835	1.30938	0.477967	0.948305	-0.470338	#N/A	#N/A	#N/A	#N/A
MSMEG_2578	1-deoxy-D-xylulose 5-phosphate reductoisomerase	Leaderless	5.3526	2.42024	16.9257	1.27752	0.353346	15.2266	4.18984	2.06689	1.69907	1.12632	0.572746	#N/A	0.181171	#N/A	-0.5
MSMEG_2579	Zinc metalloprotease Rip1	leadered	4.08845	2.03155	17.0575	0.681039	-0.554191	15.6841	6.00325	2.58574	1.37337	1.24825	0.125117	0.83741	#N/A	-0.6	#N/A
MSMEG_2582	AhpC-TSA domain-containing protein	leadered	1.8317	0.873181	12.7125	1.3526	0.435736	11.4735	1.3542	0.437446	1.239	0.7434	0.4956	0.0966121	#N/A	-3.3	#N/A
MSMEG_2583	Putative transcriptional regulator	Unknown, unclear, or operon	3.20162	1.6788	14.166	1.14489	0.195213	12.6294	2.79644	1.48359	1.53653	0.989244	0.54729	#N/A	#N/A	#N/A	#N/A
MSMEG_2584	Penicillin-binding protein, putative	Unknown, unclear, or operon	2.43689	1.28504	15.7516	0.911189	-0.134177	14.3755	2.67441	1.41922	1.3761	0.974117	0.401983	#N/A	#N/A	#N/A	#N/A
MSMEG_2585	Uncharacterized protein	Unknown, unclear, or operon	2.51351	1.3297	16.603	0.780669	-0.357217	15.5332	3.21969	1.68692	1.06983	1.03703	0.0328071	#N/A	#N/A	#N/A	#N/A
MSMEG_2587	Methionine aminopeptidase	Leaderless	2.12382	1.08666	14.8323	0.549707	-0.863265	14.1773	3.86354	1.94993	0.655	1.09883	-0.443832	#N/A	0.722745	#N/A	0
MSMEG_2588	Cobyric acid synthase	Unknown, unclear, or operon	3.07322	1.61975	14.2877	0.899728	-0.15244	13.7637	3.41572	1.77219	0.524033	1.05706	-0.533031	#N/A	#N/A	#N/A	#N/A
MSMEG_2592	Uncharacterized protein	Leaderless	2.19857	1.13656	13.7133	0.993789	-0.00898878	13.8317	2.21231	1.14555	-0.118433	0.909805	-1.02824	#N/A	0.843696	#N/A	-0.6
MSMEG_2594	Asparagine synthase	Unknown, unclear, or operon	6.66963	2.73761	15.6092	1.23872	0.308853	14.2325	5.38428	2.42875	1.37673	1.21136	0.165376	#N/A	#N/A	#N/A	#N/A
MSMEG_2595	Gamma-glutamylisopropylamide synthetase	leadered	4.88898	2.28953	13.9564	0.778644	-0.360964	12.2683	6.27883	2.6505	1.68807	1.26347	0.4246	0.0553588	#N/A	-2.1	#N/A
MSMEG_2597	Aldehyde dehydrogenase	leadered	8.97465	3.16586	13.5289	2.03411	1.02439	12.2147	4.41209	2.14146	1.31417	1.14384	0.170323	0.00729082	#N/A	-3.8	#N/A
MSMEG_2598	Short chain dehydrogenase	Unknown, unclear, or operon	29.8433	4.89934	12.89	1.37307	0.4574	12.0177	21.7348	4.44194	0.872333	1.68446	-0.812122	#N/A	#N/A	#N/A	#N/A
MSMEG_2599	GntR-family protein transcriptional regulator	Unknown, unclear, or operon	16.9616	4.0842	12.8449	1.57784	0.657949	12.0446	10.7499	3.42625	0.8003	1.44577	-0.645469	#N/A	#N/A	#N/A	#N/A
MSMEG_2600	Regulatory protein	Unknown, unclear, or operon	1.80802	0.854409	15.219	0.767038	-0.38263	14.0552	2.35714	1.23704	1.1638	0.931304	0.232496	#N/A	#N/A	#N/A	#N/A
MSMEG_2605	Transcriptional regulator, GntR family protein	Leaderless	1.54835	0.630729	14.5127	0.608729	-0.716128	13.3864	2.54357	1.34686	1.12633	0.957111	0.169222	#N/A	0.06254	#N/A	-1.3
MSMEG_2607	Cobalamin biosynthesis protein CbiM	Unknown, unclear, or operon	3.02923	1.59895	15.8704	0.837124	-0.256487	15.0976	3.61862	1.85544	0.7728	1.07663	-0.303828	#N/A	#N/A	#N/A	#N/A
MSMEG_2608	Cobalt transport protein CbiM	Unknown, unclear, or operon	3.58809	1.84322	15.4867	0.751178	-0.412774	14.6452	4.77662	2.25599	0.8415	1.17076	-0.329257	#N/A	#N/A	#N/A	#N/A
MSMEG_2609	Cobalt ABC transporter, permease protein CbiQ	Unknown, unclear, or operon	2.79799	1.48439	14.3689	0.745872	-0.422999	13.829	3.75129	1.90739	0.5399	1.08884	-0.548936	#N/A	#N/A	#N/A	#N/A
MSMEG_2610	Cobalt transport protein ATP-binding subunit	Unknown, unclear, or operon	3.36069	1.74876	12.8193	0.899602	-0.152641	12.0537	3.73575	1.9014	0.765567	1.08743	-0.321861	#N/A	#N/A	#N/A	#N/A
MSMEG_2611	Pyridine nucleotide-disulphide oxidoreductase family protein	leadered	2.56663	1.35987	15.5798	0.70524	-0.503814	14.5471	3.63936	1.86369	1.0327	1.07857	-0.0458664	0.946647	#N/A	0	#N/A
MSMEG_2612	Hydrolase_4 domain-containing protein	Leaderless	2.62014	1.38965	16.5555	0.51515	-0.956936	14.6755	5.08618	2.34658	1.88	1.19205	0.687953	#N/A	0.0432643	#N/A	-2.5
MSMEG_2613	Probable malate:quinone oxidoreductase	leadered	3.67839	1.87907	17.5516	0.817728	-0.290306	15.9925	4.4983	2.16938	1.5591	1.1504	0.408696	0.656687	#N/A	0	#N/A
MSMEG_2614	ElaA protein	Unknown, unclear, or operon	3.54914	1.82747	16.7974	0.590329	-0.76041	15.7545	6.01214	2.58788	1.0429	1.24875	-0.205852	#N/A	#N/A	#N/A	#N/A
MSMEG_2617	Hydrogenobyrinate a,c-diamide synthase	Unknown, unclear, or operon	11.7612	3.55597	15.376	1.48557	0.571015	13.9325	7.917	2.98495	1.4435	1.34206	0.101436	#N/A	#N/A	#N/A	#N/A
MSMEG_2618	Uroporphyrinogen III methylase	Leaderless	2.73006	1.44894	16.1137	1.26633	0.340653	15.2441	2.15589	1.10828	0.8696	0.901046	-0.0314463	#N/A	0.865951	#N/A	0
MSMEG_2619	Efflux protein	Unknown, unclear, or operon	1.94625	0.960698	17.0633	0.595599	-0.747588	16.268	3.26772	1.70829	0.7953	1.04205	-0.246747	#N/A	#N/A	#N/A	#N/A
MSMEG_2620	Glyoxalase_6 domain-containing protein	Unknown, unclear, or operon	2.13984	1.0975	16.032	0.579098	-0.788121	15.24	3.69512	1.88562	0.792	1.08372	-0.291721	#N/A	#N/A	#N/A	#N/A
MSMEG_2621	Proline--tRNA ligase	Leaderless	3.3706	1.753	16.1866	0.800767	-0.320545	15.0691	4.20921	2.07355	1.11747	1.12788	-0.0104174	#N/A	0.648139	#N/A	0
MSMEG_2622	Conserved hypothetical alanine rich protein	Unknown, unclear, or operon	2.96986	1.57039	14.8174	0.89295	-0.163348	13.8594	3.32589	1.73374	0.958067	1.04803	-0.0899626	#N/A	#N/A	#N/A	#N/A
MSMEG_2623	Tat	Leaderless	2.67493	1.4195	16.0584	0.582225	-0.780352	14.7045	4.59432	2.19985	1.35387	1.15757	0.196301	#N/A	0.0161865	#N/A	-2.7
MSMEG_2624	Ribosome maturation factor RimP	leadered	2.3922	1.25834	16.8527	0.500129	-0.999627	15.7309	4.78317	2.25797	1.1218	1.17122	-0.049422	0.166889	#N/A	-2.9	#N/A
MSMEG_2625	Transcription termination/antitermination protein NusA	leadered	4.6875	2.22882	16.4355	0.82549	-0.276678	15.0969	5.67845	2.5055	1.33867	1.22939	0.109275	0.488802	#N/A	0	#N/A
MSMEG_2626	YlxR domain-containing protein	Unknown, unclear, or operon	2.78526	1.47781	18.7997	0.692222	-0.530693	17.5243	4.02365	2.0085	1.27543	1.1126	0.162835	#N/A	#N/A	#N/A	#N/A
MSMEG_2630	DHH family protein	leadered	4.39915	2.13722	16.7804	1.43738	0.523438	16.0488	3.06054	1.61379	0.731533	1.01984	-0.288307	0.424108	#N/A	0	#N/A
MSMEG_2631	MATE efflux family protein	Unknown, unclear, or operon	11.8437	3.56604	14.598	1.18855	0.249202	13.6927	9.96481	3.31684	0.9053	1.42006	-0.514758	#N/A	#N/A	#N/A	#N/A
MSMEG_2634	NMT1 domain-containing protein	Unknown, unclear, or operon	2.53058	1.33947	13.3641	0.968617	-0.046002	11.7402	2.61257	1.38547	1.62393	0.966185	0.657748	#N/A	#N/A	#N/A	#N/A
MSMEG_2636	Regulatory protein, LacI	Unknown, unclear, or operon	3.65597	1.87026	12.6953	0.98967	-0.0149809	11.6311	3.69413	1.88524	1.06413	1.08363	-0.0194972	#N/A	#N/A	#N/A	#N/A
MSMEG_2637	Oxidoreductase, Gfo/Idh/MocA family protein	Unknown, unclear, or operon	2.754	1.46153	11.8053	0.878362	-0.187113	9.7211	3.13538	1.64864	2.08423	1.02803	1.0562	#N/A	#N/A	#N/A	#N/A
MSMEG_2639	Integral membrane protein	Unknown, unclear, or operon	2.48674	1.31425	14.5077	1.55348	0.635502	13.8427	1.60075	0.678752	0.665	0.800107	-0.135107	#N/A	#N/A	#N/A	#N/A
MSMEG_2641	Enoyl-CoA hydratase	Leaderless	5.1957	2.37732	14.6762	2.04639	1.03308	13.3584	2.53896	1.34424	1.31783	0.956495	0.361338	#N/A	0.308428	#N/A	0
MSMEG_2643	Uncharacterized protein	leadered	2.76702	1.46833	13.5286	0.852936	-0.229491	12.8107	3.24411	1.69782	0.717933	1.03959	-0.321655	0.816193	#N/A	-2.3	#N/A
MSMEG_2644	Putative hydrolase	Unknown, unclear, or operon	2.50852	1.32684	13.6531	0.708552	-0.497054	12.978	3.54034	1.82389	0.6751	1.06921	-0.394114	#N/A	#N/A	#N/A	#N/A
MSMEG_2645	Uncharacterized protein	leadered	1.68289	0.750939	14.7612	0.706614	-0.501006	14.3843	2.38162	1.25194	0.3769	0.934807	-0.557907	0.000184315	#N/A	-8	#N/A
MSMEG_2646	mini-circle putative transposase for	Unknown, unclear, or operon	4.64828	2.2167	12.5291	0.972227	-0.0406353	10.9342	4.78107	2.25733	1.59487	1.17107	0.423794	#N/A	#N/A	#N/A	#N/A
MSMEG_2647	Metallophosphoesterase	Leaderless	3.02725	1.59801	17.2967	0.663269	-0.592333	15.7467	4.56413	2.19034	1.55	1.15533	0.39467	#N/A	0.000278665	#N/A	-5
MSMEG_2648	Sfp-type phosphopantetheinyl transferase	Unknown, unclear, or operon	3.72312	1.89651	16.7936	0.746091	-0.422576	15.2993	4.99017	2.31909	1.49427	1.18559	0.308681	#N/A	#N/A	#N/A	#N/A
MSMEG_2649	tRNA pseudouridine synthase B	Unknown, unclear, or operon	5.19841	2.37807	16.4254	0.696908	-0.52096	14.9598	7.45924	2.89903	1.46563	1.32187	0.143762	#N/A	#N/A	#N/A	#N/A
MSMEG_2650	Acyl-CoA dehydrogenase	Unknown, unclear, or operon	5.7809	2.5313	12.2182	0.798585	-0.324481	12.0093	7.23893	2.85578	0.208867	1.31171	-1.10284	#N/A	#N/A	#N/A	#N/A
MSMEG_2651	Alkanesulfonate monooxygenase family protein	Unknown, unclear, or operon	2.96362	1.56736	13.4274	1.19374	0.255494	13.0458	2.48263	1.31187	0.381567	0.948889	-0.567322	#N/A	#N/A	#N/A	#N/A
MSMEG_2652	Iron repressor protein	Leaderless	1.91135	0.934589	16.1503	0.692865	-0.529355	15.1042	2.75861	1.46394	1.0461	0.984627	0.0614734	#N/A	0.0658268	#N/A	-1.2
MSMEG_2653	Riboflavin biosynthesis protein [Includes: Riboflavin kinase	Leaderless	2.37206	1.24614	15.9585	0.767931	-0.380951	14.7067	3.08889	1.62709	1.2518	1.02297	0.228834	#N/A	0.038906	#N/A	-4
MSMEG_2654	30S ribosomal protein S15	leadered	5.10117	2.35083	21.4449	0.4984	-1.00462	19.7533	10.2351	3.35545	1.6916	1.42913	0.262468	0.0734863	#N/A	-3.5	#N/A
MSMEG_2655	LppU protein	leadered	1.58049	0.660368	15.6409	0.609419	-0.714494	15.5783	2.59343	1.37486	0.0626333	0.963693	-0.901059	0.931266	#N/A	0	#N/A
MSMEG_2656	Polyribonucleotide nucleotidyltransferase	leadered	4.22729	2.07973	17.6889	0.734877	-0.444425	16.2134	5.75237	2.52416	1.47553	1.23378	0.241756	0.128921	#N/A	-1.8	#N/A
MSMEG_2658	Beta-lactamase	Leaderless	4.72032	2.23888	16.2661	1.61051	0.687515	15.1358	2.93095	1.55137	1.13037	1.00517	0.125195	#N/A	0.48343	#N/A	0
MSMEG_2659	Alanine dehydrogenase	leadered	6.2383	2.64115	11.8263	1.89129	0.919368	10.7357	3.29844	1.72179	1.09053	1.04522	0.0453138	0.985145	#N/A	-0.7	#N/A
MSMEG_2660	Transcriptional regulator, AsnC family protein	Leaderless	1.73078	0.79142	13.0893	1.76751	0.821721	12.1371	0.979216	-0.0303006	0.952267	0.633479	0.318787	#N/A	0.0618827	#N/A	-1.2
MSMEG_2661	Uncharacterized protein	Leaderless	1.92527	0.945059	13.5174	1.19548	0.257591	12.7475	1.61045	0.687468	0.7699	0.802155	-0.0322549	#N/A	0.0993005	#N/A	-1.2
MSMEG_2664	4-hydroxy-tetrahydrodipicolinate reductase	Leaderless	3.27163	1.71001	15.3397	1.17726	0.235427	14.2034	2.77903	1.47458	1.13627	0.987126	0.14914	#N/A	0.169465	#N/A	-1
MSMEG_2665	Uncharacterized protein	Unknown, unclear, or operon	2.92811	1.54997	15.2726	0.841176	-0.24952	14.4349	3.48098	1.79949	0.837667	1.06348	-0.225814	#N/A	#N/A	#N/A	#N/A
MSMEG_2666	Multimeric flavodoxin WrbA	Unknown, unclear, or operon	2.31772	1.21271	14.8152	0.625127	-0.677778	14.1098	3.7076	1.89048	0.705367	1.08486	-0.379497	#N/A	#N/A	#N/A	#N/A
MSMEG_2667	HpcH/HpaI aldolase/citrate lyase family protein, putative	Leaderless	2.50198	1.32307	16.2052	1.67252	0.742024	15.2218	1.49593	0.581047	0.983433	0.777146	0.206287	#N/A	0.627997	#N/A	0
MSMEG_2668	Uncharacterized protein	leadered	3.21871	1.68648	15.248	0.785195	-0.348877	14.3962	4.09925	2.03536	0.8518	1.11891	-0.26711	0.173406	#N/A	-0.7	#N/A
MSMEG_2669	Hydrolase	Leaderless	3.3077	1.72583	14.1717	2.81571	1.4935	13.9113	1.17473	0.232328	0.260367	0.695197	-0.43483	#N/A	0.92111	#N/A	0
MSMEG_2670	Thymidylate synthase	Leaderless	1.5405	0.623395	16.9339	0.486736	-1.03879	15.6983	3.16495	1.66218	1.2356	1.03121	0.204387	#N/A	0.0459313	#N/A	-1.6
MSMEG_2671	Dihydrofolate reductase	Unknown, unclear, or operon	1.98886	0.991943	16.7984	0.601842	-0.732544	15.7992	3.30463	1.72449	0.999233	1.04585	-0.0466213	#N/A	#N/A	#N/A	#N/A
MSMEG_2673	similar at the nucleotide level to IS1137 in the IS Finder database. This gene is disrupted by an IS element.; IS1137, transposase orfB, interruption-C	leadered	1.7045	0.769346	13.607	0.577834	-0.791272	12.2427	2.9498	1.56062	1.36433	1.00735	0.356988	0.941335	#N/A	-2.1	#N/A
MSMEG_2674	similar at the nucleotide level to IS1137 in the IS Finder database. This gene is disrupted by an IS element.; IS1137, transposase orfB, interruption-N	Unknown, unclear, or operon	3.08698	1.62619	12.8142	1.03325	0.0471943	10.7779	2.98763	1.579	2.03633	1.01166	1.02467	#N/A	#N/A	#N/A	#N/A
MSMEG_2675	ISMsm8, transposase	Unknown, unclear, or operon	1.80156	0.849245	11.8608	1.19479	0.256758	11.1082	1.50784	0.592487	0.752567	0.779835	-0.0272679	#N/A	#N/A	#N/A	#N/A
MSMEG_2679	Uncharacterized protein	leadered	3.78167	1.91902	15.3871	0.972893	-0.0396464	13.3182	3.88704	1.95867	2.0689	1.10089	0.968012	0.699726	#N/A	0	#N/A
MSMEG_2682	Transcriptional regulator	Unknown, unclear, or operon	1.62483	0.700286	13.5961	0.614679	-0.702096	12.9019	2.64338	1.40238	0.694167	0.97016	-0.275993	#N/A	#N/A	#N/A	#N/A
MSMEG_2683	Flavin-dependent thymidylate synthase	Leaderless	2.11011	1.07732	15.9981	0.674256	-0.568632	14.6924	3.12954	1.64595	1.30567	1.0274	0.278268	#N/A	3.40956e-07	#N/A	-9.6
MSMEG_2684	4-hydroxy-tetrahydrodipicolinate synthase	Leaderless	3.13471	1.64833	16.7604	0.732807	-0.448496	15.5228	4.27768	2.09683	1.23763	1.13335	0.104278	#N/A	0.249643	#N/A	-0.7
MSMEG_2685	Ribonuclease J	Unknown, unclear, or operon	2.84981	1.51087	16.1954	0.741172	-0.432119	14.9578	3.84501	1.94299	1.23763	1.0972	0.140431	#N/A	#N/A	#N/A	#N/A
MSMEG_2686	Uncharacterized protein	Unknown, unclear, or operon	7.52984	2.91262	14.3604	0.819017	-0.288035	13.5331	9.19375	3.20065	0.827267	1.39275	-0.565487	#N/A	#N/A	#N/A	#N/A
MSMEG_2687	Carveol dehydrogenase	Unknown, unclear, or operon	2.50925	1.32726	14.325	1.70251	0.767667	13.705	1.47385	0.559591	0.62	0.772104	-0.152104	#N/A	#N/A	#N/A	#N/A
MSMEG_2688	Antibiotic biosynthesis monooxygenase domain protein	leadered	2.42547	1.27826	15.0767	2.07907	1.05594	14.4856	1.16661	0.222322	0.5911	0.692846	-0.101746	0.543624	#N/A	0	#N/A
MSMEG_2690	DNA translocase FtsK	Unknown, unclear, or operon	3.40774	1.76881	16.8942	0.933437	-0.0993754	15.438	3.65074	1.86819	1.45617	1.07962	0.376542	#N/A	#N/A	#N/A	#N/A
MSMEG_2692	CDP-diacylglycerol--glycerol-3-phosphate 3-phosphatidyltransferase	Leaderless	2.93348	1.55261	16.7274	1.44798	0.534043	15.7037	2.02591	1.01857	1.02367	0.879964	0.143702	#N/A	0.482477	#N/A	-2.4
MSMEG_2693	Competence-damaged protein	leadered	3.17242	1.66558	16.0014	1.14555	0.196036	14.7063	2.76935	1.46955	1.2951	0.985944	0.309156	1.85208e-05	#N/A	-8.6	#N/A
MSMEG_2694	Transcriptional regulator ClgR	leadered	2.24261	1.16518	16.1055	0.525265	-0.928882	14.8665	4.26949	2.09406	1.23903	1.1327	0.106329	0.017892	#N/A	-2.6	#N/A
MSMEG_2695	35 kDa protein	leadered	2.64015	1.40062	16.7018	0.703323	-0.50774	15.9837	3.75382	1.90836	0.718067	1.08906	-0.370998	0.204185	#N/A	-0.7	#N/A
MSMEG_2696	Putative conserved membrane alanine rich protein	leadered	3.29698	1.72114	16.176	1.01017	0.0146002	15.8033	3.26378	1.70654	0.372633	1.04164	-0.669004	0.592875	#N/A	0	#N/A
MSMEG_2697	Uncharacterized protein	Unknown, unclear, or operon	2.68649	1.42572	16	0.972132	-0.0407756	14.8894	2.7635	1.4665	1.11063	0.985227	0.125407	#N/A	#N/A	#N/A	#N/A
MSMEG_2698	LEH domain-containing protein	Leaderless	1.91543	0.937671	15.424	1.22085	0.28789	14.6934	1.56893	0.649781	0.7306	0.793298	-0.0626985	#N/A	0.337441	#N/A	-1.2
MSMEG_2699	Uncharacterized protein	Leaderless	3.5982	1.84728	14.7975	0.958834	-0.0606469	13.0649	3.75268	1.90792	1.7326	1.08896	0.643638	#N/A	0.0138544	#N/A	-2.3
MSMEG_2707	Uncharacterized protein	Unknown, unclear, or operon	2.16111	1.11177	11.282	2.82863	1.50011	9.94753	0.764012	-0.388332	1.33447	0.549342	0.785125	#N/A	#N/A	#N/A	#N/A
MSMEG_2711	Carbamoyltransferase	Unknown, unclear, or operon	3.85517	1.9468	9.7709	1.79826	0.846604	8.33853	2.14383	1.10019	1.43237	0.899145	0.533221	#N/A	#N/A	#N/A	#N/A
MSMEG_2723	Protein RecA	leadered	6.13936	2.61809	17.2083	1.69439	0.760765	15.0963	3.62335	1.85732	2.112	1.07707	1.03493	0.121836	#N/A	-3.3	#N/A
MSMEG_2724	Regulatory protein RecX	Unknown, unclear, or operon	5.59806	2.48493	16.7475	1.42413	0.510085	15.3134	3.93085	1.97484	1.43413	1.10469	0.329446	#N/A	#N/A	#N/A	#N/A
MSMEG_2726	Glutamate permease	Unknown, unclear, or operon	9.78023	3.28987	16.9347	1.60668	0.684081	16.0028	6.08724	2.60579	0.9319	1.25296	-0.32106	#N/A	#N/A	#N/A	#N/A
MSMEG_2727	Glutamate binding protein	leadered	7.79727	2.96297	17.481	1.49208	0.577326	16.2962	5.22577	2.38564	1.18483	1.20123	-0.0163928	0.579124	#N/A	0	#N/A
MSMEG_2728	Glutamate transport ATP-binding protein GluA	Leaderless	4.18658	2.06577	16.5822	0.498029	-1.0057	14.7504	8.40631	3.07147	1.8318	1.3624	0.469404	#N/A	0.00448396	#N/A	-4
MSMEG_2729	tRNA-2-methylthio-N	Unknown, unclear, or operon	3.21354	1.68416	16.5927	0.521263	-0.939916	14.9617	6.16491	2.62408	1.63107	1.25726	0.373808	#N/A	#N/A	#N/A	#N/A
MSMEG_2731	Uncharacterized protein MSMEG_2731/MSMEI_2664	leadered	2.55624	1.35402	15.3264	0.924556	-0.113167	14.6566	2.76483	1.46719	0.669833	0.985389	-0.315556	0.038795	#N/A	-2	#N/A
MSMEG_2732	Uncharacterized protein	leadered	4.30802	2.10703	13.8902	2.04123	1.02944	13.2406	2.1105	1.07759	0.649633	0.893833	-0.244199	0.965459	#N/A	0	#N/A
MSMEG_2733	Uncharacterized protein	Leaderless	24.7037	4.62665	15.0473	1.90472	0.929578	14.2144	12.9697	3.69708	0.832867	1.50941	-0.676546	#N/A	0.473058	#N/A	-2.7
MSMEG_2734	tRNA dimethylallyltransferase	Unknown, unclear, or operon	3.75094	1.90725	13.9669	1.68355	0.751506	12.8022	2.22799	1.15575	1.1647	0.9122	0.2525	#N/A	#N/A	#N/A	#N/A
MSMEG_2735	Diaminopimelate epimerase	Leaderless	3.53701	1.82253	16.0616	1.19856	0.261304	14.5914	2.95104	1.56122	1.4702	1.00749	0.462712	#N/A	0.912262	#N/A	-4
MSMEG_2736	GTPase HflX	Unknown, unclear, or operon	2.72771	1.44769	15.0979	0.872287	-0.197125	14.3154	3.12708	1.64481	0.782567	1.02713	-0.244565	#N/A	#N/A	#N/A	#N/A
MSMEG_2737	Ppe family protein	leadered	2.19647	1.13519	12.058	0.504619	-0.986733	11.9107	4.35274	2.12192	0.147267	1.13925	-0.991985	0.0211948	#N/A	-3.2	#N/A
MSMEG_2739	Uncharacterized protein	leadered	2.80472	1.48786	16.3561	0.694459	-0.526038	15.0326	4.03871	2.0139	1.3235	1.11387	0.209635	0.424399	#N/A	-0.5	#N/A
MSMEG_2740	LexA repressor	Leaderless	3.34169	1.74058	15.8223	0.97569	-0.0355059	14.1257	3.42495	1.77608	1.6966	1.05798	0.638621	#N/A	0.751019	#N/A	-1.5
MSMEG_2742	DNA-damage-inducible protein	leadered	2.52994	1.3391	14.1411	4.82669	2.27104	12.1536	0.524155	-0.931933	1.9875	0.421596	1.5659	0.236209	#N/A	-0.9	#N/A
MSMEG_2746	Conserved hypothetical alanine and leucine rich protein	leadered	2.56542	1.35919	16.0365	0.798021	-0.325502	14.3406	3.21473	1.6847	1.69583	1.0365	0.65933	0.265506	#N/A	-0.4	#N/A
MSMEG_2748	Soluble pyridine nucleotide transhydrogenase	Leaderless	2.8628	1.51743	11.3899	1.097	0.133559	10.4455	2.60967	1.38387	0.9444	0.965809	-0.021409	#N/A	0.297136	#N/A	-0.4
MSMEG_2750	Iron-dependent repressor IdeR	leadered	1.58573	0.665146	17.037	0.697545	-0.519643	16.2723	2.2733	1.18479	0.7647	0.919025	-0.154325	0.960462	#N/A	-2.3	#N/A
MSMEG_2751	Uncharacterized protein	leadered	6.92681	2.79219	17.002	2.4636	1.30077	15.2843	2.81166	1.49142	1.71777	0.991084	0.726683	0.973741	#N/A	-5.4	#N/A
MSMEG_2752	RNA polymerase sigma factor	leadered	5.36433	2.4234	17.3151	2.43642	1.28476	16.0366	2.20173	1.13864	1.27853	0.90818	0.370354	0.521233	#N/A	-0.1	#N/A
MSMEG_2754	Uncharacterized protein	Leaderless	6.5721	2.71635	18.7402	1.64549	0.718518	16.4726	3.99401	1.99784	2.26767	1.11009	1.15758	#N/A	0.904394	#N/A	0
MSMEG_2755	Uncharacterized protein	Unknown, unclear, or operon	2.96465	1.56786	16.6377	1.16158	0.216089	16.3205	2.55225	1.35177	0.317133	0.958266	-0.641133	#N/A	#N/A	#N/A	#N/A
MSMEG_2756	Uncharacterized protein	leadered	1.71463	0.777896	17.0387	0.628095	-0.670946	16.3913	2.72989	1.44884	0.6474	0.981078	-0.333678	0.853492	#N/A	-3.2	#N/A
MSMEG_2757	Glutathione S-transferase domain protein	Leaderless	2.6821	1.42336	12.2379	0.798329	-0.324945	11.0867	3.35965	1.74831	1.15127	1.05145	0.0998138	#N/A	0.983332	#N/A	-0.4
MSMEG_2758	RNA polymerase sigma factor SigA	leadered	3.90142	1.964	18.7113	0.553881	-0.852353	16.8025	7.0438	2.81635	1.9088	1.30244	0.606357	0.00241353	#N/A	-3.8	#N/A
MSMEG_2760	Polyphosphate glucokinase	leadered	3.6174	1.85495	14.8307	1.01083	0.0155443	13.8478	3.57863	1.83941	0.982833	1.07286	-0.0900277	0.723617	#N/A	0	#N/A
MSMEG_2761	Putative secreted alanine rich protein	Leaderless	2.87384	1.52298	15.5197	0.730985	-0.452086	14.3998	3.93146	1.97506	1.11983	1.10474	0.0150931	#N/A	0.0152329	#N/A	-2.2
MSMEG_2762	Inositol-phosphate phosphatase	Leaderless	3.45851	1.79015	14.171	2.25369	1.17229	12.9824	1.5346	0.617862	1.1886	0.785798	0.402802	#N/A	0.249642	#N/A	-0.2
MSMEG_2763	Uncharacterized protein	leadered	1.70263	0.767769	15.8977	0.481193	-1.05531	15.1912	3.53836	1.82308	0.706433	1.06902	-0.362591	0.952136	#N/A	0	#N/A
MSMEG_2765	Deoxyuridine 5'-triphosphate nucleotidohydrolase	Leaderless	3.39453	1.76321	17.5483	0.917894	-0.1236	16.0497	3.69817	1.88681	1.49867	1.084	0.414666	#N/A	0.0376308	#N/A	-4.1
MSMEG_2766	Uncharacterized protein	Unknown, unclear, or operon	3.58744	1.84296	16.7494	0.902618	-0.147812	15.3806	3.97449	1.99077	1.3688	1.10843	0.260369	#N/A	#N/A	#N/A	#N/A
MSMEG_2767	AB hydrolase-1 domain-containing protein	Unknown, unclear, or operon	3.06992	1.6182	12.8195	1.88906	0.917669	11.494	1.6251	0.700531	1.3255	0.805225	0.520275	#N/A	#N/A	#N/A	#N/A
MSMEG_2768	OB-fold nucleic acid binding domain protein	leadered	1.41213	0.497873	17.552	0.36363	-1.45946	16.2677	3.88343	1.95733	1.28437	1.10057	0.183794	0.213106	#N/A	-2.8	#N/A
MSMEG_2769	Trk system potassium uptake protein TrkA	Unknown, unclear, or operon	2.1219	1.08536	15.0245	0.717403	-0.479144	14.2526	2.95776	1.5645	0.771967	1.00826	-0.236292	#N/A	#N/A	#N/A	#N/A
MSMEG_2770	Probable conserved integral membrane alanine and leucine rich protein	leadered	1.91394	0.936543	16.7567	0.477973	-1.065	15.4652	4.00427	2.00154	1.2915	1.11096	0.180538	0.15082	#N/A	-3	#N/A
MSMEG_2771	Trk system potassium uptake protein TrkA	leadered	2.11883	1.08327	15.6554	0.61106	-0.710614	14.3831	3.46747	1.79388	1.2723	1.06216	0.210138	0.413983	#N/A	-1.7	#N/A
MSMEG_2772	Amino acid permease	Leaderless	3.29272	1.71928	15.2619	0.704052	-0.506246	13.7282	4.67682	2.22553	1.5337	1.1636	0.370101	#N/A	0.177359	#N/A	-0.5
MSMEG_2773	Putative RNA methyltransferase	leadered	3.44402	1.78409	15.5344	0.923714	-0.114481	14.4997	3.72845	1.89857	1.0347	1.08677	-0.0520651	0.0122694	#N/A	-4.4	#N/A
MSMEG_2774	Diguanylate cyclase	leadered	1.50619	0.590908	14.7365	0.598396	-0.740827	13.8914	2.51705	1.33173	0.845067	0.953558	-0.108491	0.453005	#N/A	-0.1	#N/A
MSMEG_2775	Na	leadered	4.40448	2.13897	17.4739	1.11586	0.158161	15.6869	3.94715	1.98081	1.78703	1.10609	0.680943	0.913006	#N/A	-4.9	#N/A
MSMEG_2776	1-deoxy-D-xylulose-5-phosphate synthase	Unknown, unclear, or operon	1.98495	0.989101	16.5443	0.780557	-0.357423	15.5904	2.54299	1.34652	0.953833	0.957033	-0.00319984	#N/A	#N/A	#N/A	#N/A
MSMEG_2778	Ribonuclease D	leadered	2.07179	1.05088	15.0563	0.711447	-0.491171	13.8613	2.91207	1.54205	1.195	1.00298	0.192019	0.359109	#N/A	-2.8	#N/A
MSMEG_2779	Uncharacterized protein	Leaderless	1.87867	0.909711	15.9201	0.660953	-0.59738	15.1013	2.84236	1.50709	0.818867	0.994766	-0.1759	#N/A	0.969584	#N/A	-3.7
MSMEG_2780	Uroporphyrinogen decarboxylase	Unknown, unclear, or operon	3.76093	1.91109	15.6203	1.21931	0.28607	14.1975	3.08446	1.62502	1.42277	1.02248	0.400287	#N/A	#N/A	#N/A	#N/A
MSMEG_2781	Coproporphyrinogen III oxidase	Unknown, unclear, or operon	4.10186	2.03628	14.5933	0.959798	-0.059197	13.5271	4.27367	2.09548	1.06623	1.13304	-0.0668036	#N/A	#N/A	#N/A	#N/A
MSMEG_2782	Coproheme decarboxylase	Leaderless	1.81898	0.863131	15.7343	0.63425	-0.656876	14.7334	2.86792	1.52001	1.0009	0.997801	0.00309858	#N/A	0.506025	#N/A	-0.3
MSMEG_2785	Alpha-	leadered	1.63161	0.706296	15.3315	0.558347	-0.840765	14.8329	2.92221	1.54706	0.498567	1.00416	-0.505593	0.0406614	#N/A	-4.5	#N/A
MSMEG_2786	Hydrolase, alpha/beta fold family protein	Unknown, unclear, or operon	2.55308	1.35224	15.159	0.901456	-0.149671	14.4327	2.83218	1.50191	0.7263	0.993549	-0.267249	#N/A	#N/A	#N/A	#N/A
MSMEG_2787	Putative riboflavin biosynthesis protein RibD	Unknown, unclear, or operon	1.97012	0.978283	13.5944	0.64888	-0.623976	12.2956	3.03618	1.60226	1.2988	1.01713	0.281669	#N/A	#N/A	#N/A	#N/A
MSMEG_2788	ATP/GTP-binding integral membrane protein	Unknown, unclear, or operon	1.98121	0.986383	15.0662	0.522152	-0.937457	13.9254	3.79432	1.92384	1.14073	1.0927	0.0480309	#N/A	#N/A	#N/A	#N/A
MSMEG_2789	Acetyltransferase, GNAT family protein	Unknown, unclear, or operon	2.39645	1.2609	14.4445	0.461837	-1.11454	13.6032	5.18896	2.37545	0.841267	1.19883	-0.357563	#N/A	#N/A	#N/A	#N/A
MSMEG_2790	Uncharacterized protein	Unknown, unclear, or operon	1.81659	0.861229	14.5458	0.848524	-0.236972	14.1961	2.14088	1.0982	0.3497	0.898677	-0.548977	#N/A	#N/A	#N/A	#N/A
MSMEG_2793	Sensor-type histidine kinase PrrB	Leaderless	2.93923	1.55544	15.4925	1.21608	0.282234	14.3627	2.41698	1.2732	1.1298	0.939803	0.189997	#N/A	0.00309085	#N/A	-3.3
MSMEG_2795	Transmembrane transport protein	Leaderless	3.49793	1.8065	13.7668	1.04953	0.0697475	12.3561	3.33284	1.73675	1.41063	1.04874	0.361896	#N/A	0.772452	#N/A	-0.3
MSMEG_2796	Integral membrane protein	Unknown, unclear, or operon	4.59823	2.20108	12.3902	0.960457	-0.0582076	11.6339	4.78755	2.25929	0.7563	1.17153	-0.415232	#N/A	#N/A	#N/A	#N/A
MSMEG_2798	Uncharacterized protein	leadered	2.71223	1.43948	13.5889	0.731761	-0.450556	13.2308	3.70645	1.89004	0.358133	1.08476	-0.726625	0.0106232	#N/A	-2.8	#N/A
MSMEG_2799	Phospho-2-dehydro-3-deoxyheptonate aldolase	leadered	2.30291	1.20346	15.5752	0.914286	-0.129283	14.3947	2.51881	1.33274	1.1805	0.953794	0.226706	0.227697	#N/A	-0.4	#N/A
MSMEG_2800	NADPH-dependent fmn reductase	leadered	2.9545	1.56291	15.3408	1.16338	0.218319	14.7699	2.53959	1.3446	0.570933	0.95658	-0.385647	2.59637e-07	#N/A	-11.5	#N/A
MSMEG_2802	Uncharacterized protein	Unknown, unclear, or operon	3.64864	1.86736	13.0646	1.15707	0.210479	12.4661	3.15333	1.65688	0.598533	1.02997	-0.431433	#N/A	#N/A	#N/A	#N/A
MSMEG_2803	Uncharacterized protein	Unknown, unclear, or operon	2.69125	1.42827	13.0147	0.821656	-0.283394	12.8098	3.27539	1.71167	0.2049	1.04284	-0.837942	#N/A	#N/A	#N/A	#N/A
MSMEG_2804	Two-component system sensor kinase	leadered	1.73278	0.793086	14.7679	0.850521	-0.233581	14.1934	2.03731	1.02667	0.574433	0.881867	-0.307433	0.103551	#N/A	-1	#N/A
MSMEG_2805	ISMsm5, transposase	Unknown, unclear, or operon	2.62221	1.39078	12.921	1.69284	0.759447	12.2364	1.549	0.631334	0.684567	0.788963	-0.104397	#N/A	#N/A	#N/A	#N/A
MSMEG_2806	Two-component system response regulator	Unknown, unclear, or operon	1.28305	0.35958	13.4631	0.610595	-0.711713	13.3231	2.10132	1.07129	0.140033	0.892354	-0.75232	#N/A	#N/A	#N/A	#N/A
MSMEG_2811	Hydride transferase 1	Unknown, unclear, or operon	2.18071	1.1248	11.9563	1.05072	0.071375	11.8141	2.07545	1.05342	0.142233	0.888154	-0.745921	#N/A	#N/A	#N/A	#N/A
MSMEG_2813	Sensor kinase	Unknown, unclear, or operon	3.52133	1.81612	13.2253	0.855152	-0.225748	12.2636	4.11779	2.04187	0.9617	1.12044	-0.158739	#N/A	#N/A	#N/A	#N/A
MSMEG_2814	two component system response regulator; this gene contains a frame shift which is not the result of sequencing error; identified by match to protein family HMM PF00072	Unknown, unclear, or operon	2.91581	1.54389	12.2768	0.81196	-0.30052	11.4752	3.59107	1.84441	0.801567	1.07404	-0.272471	#N/A	#N/A	#N/A	#N/A
MSMEG_2818	ISMsm1, transposase orfB	Unknown, unclear, or operon	4.75266	2.24874	12.2095	1.26678	0.341165	10.9006	3.75177	1.90757	1.30893	1.08888	0.220054	#N/A	#N/A	#N/A	#N/A
MSMEG_2820	Uncharacterized protein	leadered	2.34751	1.23113	15.1286	1.23325	0.302463	14.5149	1.90352	0.928668	0.613667	0.858837	-0.24517	0.00232306	#N/A	-4.1	#N/A
MSMEG_2823	This gene is disrupted by an IS1549 element.; IS1549, transposase, interruption-N; identified by similarity to GP:2935133; match to protein family HMM PF01609	Leaderless	3.36804	1.75191	13.7914	1.0222	0.0316736	12.2544	3.29491	1.72024	1.53703	1.04486	0.492178	#N/A	8.76018e-05	#N/A	-5.2
MSMEG_2824	IS1549, transposase	Leaderless	4.24013	2.08411	13.7196	1.21568	0.281766	11.8133	3.48786	1.80234	1.90633	1.06415	0.842183	#N/A	8.76018e-05	#N/A	-5.2
MSMEG_2826	PIN_8 domain-containing protein	leadered	2.76218	1.46581	15.1006	0.782741	-0.353393	13.9666	3.52885	1.8192	1.13407	1.06811	0.065955	0.577858	#N/A	-0.1	#N/A
MSMEG_2827	Uncharacterized protein	Unknown, unclear, or operon	3.56273	1.83298	13.6569	0.733419	-0.44729	12.5175	4.8577	2.28027	1.13943	1.17646	-0.0370311	#N/A	#N/A	#N/A	#N/A
MSMEG_2828	IS1096, tnpA protein	Unknown, unclear, or operon	2.13599	1.09491	13.3132	0.743409	-0.427772	13.0799	2.87324	1.52268	0.233333	0.998429	-0.765096	#N/A	#N/A	#N/A	#N/A
MSMEG_2829	IS1096, tnpR protein	leadered	1.84718	0.885322	15.4074	0.837392	-0.256024	14.6274	2.20587	1.14135	0.780033	0.908816	-0.128783	0.00266066	#N/A	-3.6	#N/A
MSMEG_2830	ISMsm4, transposase	Unknown, unclear, or operon	2.13892	1.09688	10.6408	1.39951	0.484927	10.8569	1.52833	0.611958	-0.2161	0.78441	-1.00051	#N/A	#N/A	#N/A	#N/A
MSMEG_2839	Transcriptional accessory protein	Leaderless	3.67175	1.87647	17.4669	0.654438	-0.611672	16.179	5.61053	2.48814	1.28793	1.22531	0.062621	#N/A	0.517636	#N/A	0
MSMEG_2840	TVP38/TMEM64 family membrane protein	Unknown, unclear, or operon	2.93938	1.55551	13.0227	1.17183	0.228762	11.7377	2.50836	1.32675	1.285	0.952386	0.332614	#N/A	#N/A	#N/A	#N/A
MSMEG_2841	Putative monooxygenase	Unknown, unclear, or operon	2.00612	1.00441	9.6183	0.812502	-0.299557	9.34443	2.46906	1.30396	0.273867	0.947032	-0.673165	#N/A	#N/A	#N/A	#N/A
MSMEG_2867	3-ketosteroid dehydrogenase	Unknown, unclear, or operon	3.17805	1.66814	11.0401	0.693786	-0.527437	10.2981	4.58074	2.19558	0.741933	1.15656	-0.414628	#N/A	#N/A	#N/A	#N/A
MSMEG_2868	Transcriptional regulator, PadR family protein	Leaderless	1.5569	0.638681	15.0086	0.404839	-1.30458	13.544	3.84574	1.94326	1.4646	1.09727	0.367334	#N/A	0.169195	#N/A	-0.7
MSMEG_2874	Uncharacterized protein	Unknown, unclear, or operon	8.92857	3.15843	11.9255	1.28698	0.363991	10.0933	6.93761	2.79444	1.83227	1.29729	0.534974	#N/A	#N/A	#N/A	#N/A
MSMEG_2883	Feruloyl-CoA synthetase	Unknown, unclear, or operon	2.25175	1.17104	11.59	0.798247	-0.325094	10.5562	2.82086	1.49614	1.03373	0.992192	0.0415411	#N/A	#N/A	#N/A	#N/A
MSMEG_2895	Short chain oxidoreductase	leadered	2.27243	1.18423	14.3704	0.913409	-0.130667	12.914	2.48785	1.3149	1.4564	0.949602	0.506798	0.00121472	#N/A	-5.2	#N/A
MSMEG_2896	Bac_luciferase domain-containing protein	Unknown, unclear, or operon	1.54317	0.625897	14.9567	0.593918	-0.751664	13.5955	2.59829	1.37756	1.36117	0.964327	0.39684	#N/A	#N/A	#N/A	#N/A
MSMEG_2898	Transcriptional regulator, TetR family protein	leadered	1.47752	0.563181	13.5545	0.586401	-0.77004	13.2074	2.51964	1.33322	0.347167	0.953907	-0.60674	0.782146	#N/A	-1.5	#N/A
MSMEG_2900	2-hydroxy-6-oxo-6-phenylhexa-2,4-dienoate hydrolase	leadered	1.77636	0.828921	13.3832	2.60044	1.37876	12.9136	0.683098	-0.549836	0.469667	0.511389	-0.041722	0.865231	#N/A	-1	#N/A
MSMEG_2901	SnoaL-like domain-containing protein	leadered	2.21558	1.14768	14.434	0.861392	-0.215258	13.3626	2.57209	1.36294	1.07133	0.960891	0.110442	1.77851e-07	#N/A	-10.8	#N/A
MSMEG_2902	Hydrolase, putative	Leaderless	2.61946	1.38927	14.6201	0.723118	-0.467697	13.1836	3.62245	1.85697	1.4365	1.07699	0.359513	#N/A	0.462882	#N/A	-1.8
MSMEG_2907	Putative oxidoreductase YeiQ	Unknown, unclear, or operon	4.8025	2.26378	10.4851	1.01885	0.0269468	9.24783	4.71363	2.23684	1.23723	1.16626	0.0709764	#N/A	#N/A	#N/A	#N/A
MSMEG_2908	2-Keto-3-deoxy-gluconate kinase	Unknown, unclear, or operon	2.4324	1.28238	11.9668	1.05967	0.083618	10.5139	2.29543	1.19876	1.45293	0.922309	0.530624	#N/A	#N/A	#N/A	#N/A
MSMEG_2909	Starvation-sensing protein RspA	Unknown, unclear, or operon	1.39219	0.477358	13.0631	0.519782	-0.944021	12.0336	2.67842	1.42138	1.0295	0.974624	0.0548758	#N/A	#N/A	#N/A	#N/A
MSMEG_2910	Transcriptional regulator, GntR family protein	Unknown, unclear, or operon	1.60522	0.682773	12.6225	0.490308	-1.02824	11.8575	3.2739	1.71101	0.764967	1.04269	-0.277721	#N/A	#N/A	#N/A	#N/A
MSMEG_2912	Inner membrane metabolite transport protein YdfJ	Unknown, unclear, or operon	4.12145	2.04315	11.6328	1.38002	0.464686	10.7032	2.98652	1.57846	0.929567	1.01154	-0.0819724	#N/A	#N/A	#N/A	#N/A
MSMEG_2914	L-idonate 5-dehydrogenase	Unknown, unclear, or operon	3.58766	1.84304	12.7253	4.58941	2.19831	12.5792	0.781725	-0.355267	0.146033	0.557112	-0.411079	#N/A	#N/A	#N/A	#N/A
MSMEG_2915	Histidine kinase	Unknown, unclear, or operon	3.32005	1.73121	11.0221	0.962901	-0.0545409	10.3587	3.44797	1.78575	0.663333	1.06025	-0.396917	#N/A	#N/A	#N/A	#N/A
MSMEG_2917	Uncharacterized protein	Unknown, unclear, or operon	3.66133	1.87237	11.6306	0.971152	-0.0422307	11.3272	3.77009	1.9146	0.303367	1.09053	-0.787164	#N/A	#N/A	#N/A	#N/A
MSMEG_2918	Short-chain dehydrogenase/reductase SDR	Unknown, unclear, or operon	3.15673	1.65843	13.0283	0.903564	-0.146301	11.8462	3.49365	1.80473	1.18207	1.06471	0.117354	#N/A	#N/A	#N/A	#N/A
MSMEG_2919	2-dehydropantoate 2-reductase	leadered	4.08984	2.03204	13.3037	1.06714	0.0937507	11.6593	3.83252	1.93829	1.6444	1.0961	0.548301	0.224045	#N/A	-0.2	#N/A
MSMEG_2920	Aldo/keto reductase	Unknown, unclear, or operon	3.35589	1.7467	11.7893	1.05274	0.0741488	10.8026	3.18777	1.67255	0.986733	1.03365	-0.0469154	#N/A	#N/A	#N/A	#N/A
MSMEG_2921	NADPH-flavin oxidoreductase	Unknown, unclear, or operon	6.06183	2.59975	11.4828	0.773905	-0.369771	10.3035	7.83278	2.96952	1.17923	1.33844	-0.159205	#N/A	#N/A	#N/A	#N/A
MSMEG_2928	Uncharacterized protein	Unknown, unclear, or operon	4.89996	2.29277	13.2643	2.63954	1.40029	12.4328	1.85637	0.892485	0.831567	0.850334	-0.0187672	#N/A	#N/A	#N/A	#N/A
MSMEG_2929	Thioesterase family protein	Leaderless	3.79519	1.92417	14.2836	0.777918	-0.362311	13.0339	4.87865	2.28648	1.2497	1.17792	0.0717768	#N/A	0.0632013	#N/A	-1.2
MSMEG_2930	Uncharacterized protein	Unknown, unclear, or operon	3.51638	1.81409	13.6122	0.911162	-0.134221	12.6833	3.85923	1.94831	0.9289	1.09845	-0.169553	#N/A	#N/A	#N/A	#N/A
MSMEG_2931	Threonine--tRNA ligase	leadered	3.1903	1.67369	16.5416	0.612745	-0.706641	14.9898	5.20657	2.38033	1.5518	1.19998	0.351822	0.783381	#N/A	0	#N/A
MSMEG_2932	HIT family protein hydrolase	leadered	3.84172	1.94175	16.1444	0.510779	-0.969228	15.069	7.52129	2.91098	1.07547	1.32468	-0.249214	0.0209381	#N/A	-2	#N/A
MSMEG_2936	Hydrolase, nudix family protein	leadered	5.71048	2.51361	15.3851	1.32723	0.408416	13.6531	4.30256	2.1052	1.732	1.13532	0.596679	0.0911392	#N/A	-3	#N/A
MSMEG_2937	Pyridoxal 5'-phosphate synthase subunit PdxS	leadered	3.69004	1.88364	16.4716	1.50098	0.585903	15.3485	2.45842	1.29773	1.1231	0.945567	0.177533	0.939483	#N/A	0	#N/A
MSMEG_2938	Acyl-CoA thioesterase II	Unknown, unclear, or operon	4.40998	2.14077	16.1788	1.4724	0.558167	15.308	2.9951	1.58261	0.870867	1.01251	-0.141646	#N/A	#N/A	#N/A	#N/A
MSMEG_2939	Pyridoxal 5'-phosphate synthase subunit PdxT	Unknown, unclear, or operon	5.70098	2.51121	15.0732	1.44804	0.534103	14.2428	3.93703	1.97711	0.830433	1.10522	-0.274787	#N/A	#N/A	#N/A	#N/A
MSMEG_2940	Probable transcriptional regulatory protein MSMEG_2940/MSMEI_2866	leadered	2.0664	1.04712	16.5701	1.36771	0.451761	16.2683	1.51085	0.595359	0.301733	0.780509	-0.478776	0.75531	#N/A	-0.6	#N/A
MSMEG_2941	NAD dependent epimerase/dehydratase family protein	leadered	3.80493	1.92787	13.2796	2.575	1.36457	12.6776	1.47765	0.563301	0.602067	0.772976	-0.170909	0.0587105	#N/A	-1.9	#N/A
MSMEG_2943	Crossover junction endodeoxyribonuclease RuvC	leadered	2.5208	1.33388	15.6108	0.675371	-0.566247	13.6789	3.73246	1.90013	1.9319	1.08713	0.84477	0.802661	#N/A	-0.2	#N/A
MSMEG_2944	Holliday junction ATP-dependent DNA helicase RuvA	Unknown, unclear, or operon	2.53095	1.33968	15.7305	0.857523	-0.221753	14.2142	2.95147	1.56143	1.51637	1.00754	0.50883	#N/A	#N/A	#N/A	#N/A
MSMEG_2945	Holliday junction ATP-dependent DNA helicase RuvB	Unknown, unclear, or operon	2.47158	1.30543	15.2548	0.750736	-0.413622	14.1717	3.29221	1.71905	1.08317	1.04458	0.0385889	#N/A	#N/A	#N/A	#N/A
MSMEG_2948	6-oxocamphor hydrolase	Unknown, unclear, or operon	2.86985	1.52098	12.8702	1.04976	0.0700575	11.3581	2.73382	1.45092	1.51213	0.981566	0.530567	#N/A	#N/A	#N/A	#N/A
MSMEG_2949	Carbon-monoxide dehydrogenase	Unknown, unclear, or operon	11.1556	3.4797	12.1509	2.49277	1.31775	10.3991	4.47519	2.16195	1.75177	1.14866	0.603108	#N/A	#N/A	#N/A	#N/A
MSMEG_2950	Carbon monoxide dehydrogenase, medium chain	Unknown, unclear, or operon	4.95806	2.30978	11.7656	1.77437	0.827308	10.919	2.79426	1.48247	0.8466	0.98898	-0.14238	#N/A	#N/A	#N/A	#N/A
MSMEG_2951	[2Fe-2S] binding domain protein	Unknown, unclear, or operon	18.7588	4.2295	10.4585	1.62294	0.698613	9.70067	11.5585	3.53088	0.757833	1.47036	-0.712524	#N/A	#N/A	#N/A	#N/A
MSMEG_2952	Transport protein	Unknown, unclear, or operon	3.63868	1.86341	10.732	2.51821	1.3324	9.45903	1.44495	0.531015	1.27297	0.765389	0.507578	#N/A	#N/A	#N/A	#N/A
MSMEG_2953	Ethyl tert-butyl ether degradation EthD	Unknown, unclear, or operon	4.69814	2.23209	13.9589	2.96059	1.56588	13.717	1.5869	0.666207	0.2419	0.797159	-0.555259	#N/A	#N/A	#N/A	#N/A
MSMEG_2954	LacI-family protein transcriptional regulator	Unknown, unclear, or operon	4.41014	2.14083	13.2126	2.48341	1.31232	12.7232	1.77584	0.828505	0.489433	0.835299	-0.345865	#N/A	#N/A	#N/A	#N/A
MSMEG_2955	SnoaL-like domain-containing protein	Unknown, unclear, or operon	14.3593	3.84391	13.3863	1.12315	0.167548	11.5132	12.7849	3.67637	1.87303	1.50455	0.368487	#N/A	#N/A	#N/A	#N/A
MSMEG_2956	NAD dependent epimerase/dehydratase family protein	leadered	6.06489	2.60048	11.1771	0.722622	-0.468688	10.8131	8.3929	3.06917	0.364033	1.36185	-0.997822	0.994586	#N/A	-3.8	#N/A
MSMEG_2957	MDMPI_N domain-containing protein	Leaderless	1.84732	0.885433	12.7558	0.63857	-0.647084	11.5342	2.8929	1.53252	1.2216	1.00074	0.220858	#N/A	0.138011	#N/A	-2.9
MSMEG_2959	4-aminobutyrate transaminase	leadered	4.27655	2.09645	13.5097	1.10697	0.146616	12.1122	3.86329	1.94983	1.39747	1.09881	0.298656	0.755278	#N/A	0	#N/A
MSMEG_2960	Preprotein translocase, YajC subunit	leadered	3.38639	1.75975	16.6251	0.538839	-0.892073	14.8895	6.28459	2.65182	1.73557	1.26378	0.471789	0.0046923	#N/A	-4.2	#N/A
MSMEG_2961	Protein translocase subunit SecD	leadered	3.91096	1.96752	17.026	0.659507	-0.600539	15.529	5.93012	2.56806	1.497	1.24409	0.252905	0.334466	#N/A	-0.3	#N/A
MSMEG_2962	Protein-export membrane protein SecF	Unknown, unclear, or operon	7.29528	2.86696	17.289	0.958462	-0.0612067	15.9022	7.61144	2.92817	1.38673	1.32872	0.0580135	#N/A	#N/A	#N/A	#N/A
MSMEG_2965	GTP pyrophosphokinase	leadered	5.28867	2.40291	16.2219	1.29893	0.377324	14.8947	4.07156	2.02558	1.32723	1.11661	0.210622	0.253861	#N/A	-1	#N/A
MSMEG_2971	Regulatory protein	Unknown, unclear, or operon	2.47407	1.30689	12.0387	0.821783	-0.283171	10.7775	3.01062	1.59006	1.26123	1.01426	0.246969	#N/A	#N/A	#N/A	#N/A
MSMEG_2972	Permease, cytosine/purines, uracil, thiamine, allantoin family protein	Unknown, unclear, or operon	3.55608	1.83029	11.0454	0.932728	-0.100472	9.9928	3.81256	1.93076	1.05263	1.09433	-0.0416953	#N/A	#N/A	#N/A	#N/A
MSMEG_2973	Peptidyl-prolyl cis-trans isomerase	leadered	2.11995	1.08403	14.7062	0.618618	-0.69288	14.2986	3.42692	1.77691	0.4076	1.05817	-0.650575	3.62181e-05	#N/A	-7.6	#N/A
MSMEG_2974	Peptidyl-prolyl cis-trans isomerase	leadered	4.34735	2.12014	16.4236	1.52222	0.606181	15.29	2.85592	1.51396	1.13357	0.99638	0.137187	0.758252	#N/A	0	#N/A
MSMEG_2975	Metallo-beta-lactamase family protein	Leaderless	3.41949	1.77378	16.63	0.691491	-0.532217	14.7294	4.94509	2.306	1.90053	1.18251	0.718024	#N/A	0.178465	#N/A	-1
MSMEG_2976	Histidine--tRNA ligase	leadered	3.1909	1.67396	16.3528	0.848118	-0.237663	14.6443	3.76232	1.91162	1.70853	1.08983	0.618702	0.967457	#N/A	-6.6	#N/A
MSMEG_2977	Uncharacterized protein	Unknown, unclear, or operon	3.47494	1.79699	16.0737	0.897325	-0.156298	14.7485	3.87255	1.95328	1.3252	1.09962	0.225578	#N/A	#N/A	#N/A	#N/A
MSMEG_2980	Putative membrane protein	Unknown, unclear, or operon	4.89376	2.29094	11.6041	1.31829	0.39867	10.8952	3.7122	1.89227	0.708967	1.08528	-0.376318	#N/A	#N/A	#N/A	#N/A
MSMEG_2981	Branched-chain amino acid ABC-type transport system, permease component	Unknown, unclear, or operon	6.02107	2.59002	12.2258	1.2486	0.32031	11.5621	4.82226	2.26971	0.663767	1.17398	-0.510215	#N/A	#N/A	#N/A	#N/A
MSMEG_2982	Putative periplasmic binding protein	leadered	5.36385	2.42327	13.1908	2.0463	1.03302	12.3207	2.62124	1.39025	0.870033	0.967308	-0.0972747	0.144365	#N/A	-3	#N/A
MSMEG_2983	Uncharacterized protein	Leaderless	6.85753	2.77769	17.6303	2.37137	1.24572	16.718	2.8918	1.53197	0.912267	1.00061	-0.0883458	#N/A	0.573586	#N/A	0
MSMEG_2984	Putative hydrolase	Unknown, unclear, or operon	7.81454	2.96616	10.6333	3.66772	1.87488	10.3375	2.13062	1.09128	0.295767	0.89705	-0.601283	#N/A	#N/A	#N/A	#N/A
MSMEG_2989	LacI family protein transcriptional regulator	leadered	2.00655	1.00472	12.5096	0.587521	-0.767288	11.6882	3.41529	1.77201	0.821367	1.05702	-0.235655	0.0300289	#N/A	-2.5	#N/A
MSMEG_2991	Bcr/CflA family efflux transporter	Unknown, unclear, or operon	9.55433	3.25615	12.9451	0.998353	-0.00237849	11.7435	9.57009	3.25853	1.20163	1.40636	-0.204722	#N/A	#N/A	#N/A	#N/A
MSMEG_2998	MDMPI_N domain-containing protein	Unknown, unclear, or operon	2.32153	1.21508	13.6183	0.524386	-0.931298	13.1442	4.42714	2.14637	0.4741	1.145	-0.670898	#N/A	#N/A	#N/A	#N/A
MSMEG_2999	Conserved protein	Unknown, unclear, or operon	3.69242	1.88457	14.6304	0.685752	-0.54424	13.4751	5.38448	2.42881	1.15533	1.21137	-0.0560365	#N/A	#N/A	#N/A	#N/A
MSMEG_3000	Metallopeptidase, zinc binding	leadered	3.04283	1.60541	15.7699	1.07533	0.104775	14.5215	2.82968	1.50064	1.2484	0.99325	0.25515	8.66108e-05	#N/A	-6.5	#N/A
MSMEG_3002	Carboxylic ester hydrolase	Leaderless	2.94219	1.55689	13.4038	0.992326	-0.0111139	12.2042	2.96494	1.568	1.19963	1.00908	0.190553	#N/A	0.000150148	#N/A	-6.1
MSMEG_3003	Aspartate--tRNA	leadered	2.12555	1.08784	15.4365	0.723014	-0.467905	14.8891	2.93985	1.55574	0.5474	1.0062	-0.458799	0.936209	#N/A	0	#N/A
MSMEG_3004	Uncharacterized protein	Unknown, unclear, or operon	1.52557	0.609351	14.9298	0.511005	-0.968589	14.9661	2.98543	1.57794	-0.0363	1.01142	-1.04772	#N/A	#N/A	#N/A	#N/A
MSMEG_3008	Putative sigma 54 type regulator	leadered	3.01462	1.59198	12.3208	0.886407	-0.173959	10.8101	3.40094	1.76594	1.51077	1.05559	0.455172	0.834615	#N/A	-2.4	#N/A
MSMEG_3013	Putative transcriptional regulator family protein	leadered	8.27766	3.04922	14.5062	2.42944	1.28063	12.9648	3.40722	1.7686	1.5414	1.05622	0.48518	0.0815831	#N/A	-1.5	#N/A
MSMEG_3015	Uncharacterized protein	leadered	4.14093	2.04995	14.7191	1.57375	0.654204	14.4164	2.63126	1.39575	0.302633	0.968602	-0.665968	0.0414277	#N/A	-2.5	#N/A
MSMEG_3016	TGc domain-containing protein	Leaderless	6.15764	2.62238	10.6997	0.925457	-0.111763	10.282	6.65362	2.73414	0.417767	1.28312	-0.865356	#N/A	0.1386	#N/A	-0.3
MSMEG_3017	Alpha-E domain-containing protein	Unknown, unclear, or operon	4.36634	2.12642	14.2617	1.57916	0.659153	12.4792	2.76498	1.46727	1.78247	0.985408	0.797058	#N/A	#N/A	#N/A	#N/A
MSMEG_3019	zinc-ribbon_6 domain-containing protein	leadered	4.18775	2.06618	14.8356	0.978962	-0.0306758	13.6084	4.27775	2.09685	1.22713	1.13336	0.0937733	0.873257	#N/A	-1.3	#N/A
MSMEG_3020	Uncharacterized protein	Leaderless	3.07527	1.62071	15.5517	1.64573	0.718727	15.0987	1.86863	0.901985	0.452967	0.852566	-0.3996	#N/A	0.306228	#N/A	-2
MSMEG_3021	AAA ATPase, central region	Unknown, unclear, or operon	3.81862	1.93305	15.2482	0.985178	-0.021544	14.218	3.87607	1.95459	1.03023	1.09993	-0.0696962	#N/A	#N/A	#N/A	#N/A
MSMEG_3024	Uncharacterized protein	Unknown, unclear, or operon	2.919	1.54547	15.2061	0.784094	-0.350902	14.1122	3.72277	1.89638	1.09387	1.08625	0.00761842	#N/A	#N/A	#N/A	#N/A
MSMEG_3025	Alanine--tRNA ligase	leadered	3.76058	1.91095	16.6457	0.770136	-0.376814	15.3935	4.883	2.28777	1.25223	1.17823	0.0740078	0.167716	#N/A	-0.6	#N/A
MSMEG_3029	Peptidase, A24	leadered	6.81663	2.76906	14.7185	1.95477	0.966999	14.1528	3.48718	1.80206	0.5657	1.06408	-0.498384	0.0556769	#N/A	-6.2	#N/A
MSMEG_3030	Chorismate synthase	Leaderless	3.56517	1.83397	17.3534	0.878323	-0.187177	15.4242	4.05906	2.02115	1.92917	1.11557	0.813597	#N/A	0.476351	#N/A	-2.3
MSMEG_3031	Shikimate kinase	Unknown, unclear, or operon	2.85171	1.51183	15.8348	0.701736	-0.511	14.4045	4.0638	2.02283	1.4303	1.11596	0.314335	#N/A	#N/A	#N/A	#N/A
MSMEG_3032	Uncharacterized protein	Leaderless	2.13148	1.09185	15.1189	0.745984	-0.422784	14.7428	2.85727	1.51464	0.376133	0.99654	-0.620406	#N/A	0.0333738	#N/A	-2.1
MSMEG_3033	3-dehydroquinate synthase	Unknown, unclear, or operon	3.90701	1.96607	15.3428	0.680533	-0.555262	14.1774	5.7411	2.52133	1.16543	1.23311	-0.0676788	#N/A	#N/A	#N/A	#N/A
MSMEG_3034	Metallopeptidase, M24 family protein	Leaderless	4.23355	2.08187	16.4167	0.831459	-0.266283	14.451	5.09171	2.34815	1.96573	1.19242	0.773318	#N/A	0.0597557	#N/A	-1.6
MSMEG_3035	Elongation factor P	leadered	5.4402	2.44366	18.0222	0.706642	-0.500948	16.0444	7.69866	2.94461	1.9778	1.33258	0.645217	0.00447869	#N/A	-6.6	#N/A
MSMEG_3036	Transcription antitermination protein NusB	Unknown, unclear, or operon	10.0874	3.33449	18.9012	0.963535	-0.0535913	16.5836	10.4692	3.38808	2.3176	1.4368	0.880802	#N/A	#N/A	#N/A	#N/A
MSMEG_3039	Monooxygenase	Unknown, unclear, or operon	1.83251	0.87382	13.1271	0.583192	-0.777956	12.3932	3.1422	1.65178	0.733833	1.02877	-0.294934	#N/A	#N/A	#N/A	#N/A
MSMEG_3040	Beta-lactamase	Leaderless	2.85966	1.51584	14.5418	1.05568	0.0781792	13.8321	2.70882	1.43767	0.709767	0.978451	-0.268685	#N/A	0.459879	#N/A	-0.1
MSMEG_3042	Bifunctional protein PyrR [Includes: Pyrimidine operon regulatory protein; Uracil phosphoribosyltransferase	leadered	2.61023	1.38418	16.1282	0.439983	-1.18448	14.7085	5.93257	2.56866	1.41967	1.24423	0.175432	0.00343362	#N/A	-3.6	#N/A
MSMEG_3043	Aspartate carbamoyltransferase	Unknown, unclear, or operon	4.22282	2.07821	15.56	0.716823	-0.480312	14.0916	5.89103	2.55852	1.46843	1.24185	0.226581	#N/A	#N/A	#N/A	#N/A
MSMEG_3044	Dihydroorotase	Unknown, unclear, or operon	4.40286	2.13844	15.5431	0.784377	-0.350381	14.2272	5.6132	2.48882	1.3159	1.22547	0.0904266	#N/A	#N/A	#N/A	#N/A
MSMEG_3045	Integral membrane protein	leadered	3.72729	1.89813	15.649	0.58418	-0.775514	14.5869	6.38037	2.67364	1.0621	1.26891	-0.206805	0.854534	#N/A	-2.6	#N/A
MSMEG_3047	Carbamoyl-phosphate synthase large chain	Unknown, unclear, or operon	12.6904	3.66566	15.5496	1.37322	0.457567	14.3983	9.24128	3.20809	1.15123	1.3945	-0.243269	#N/A	#N/A	#N/A	#N/A
MSMEG_3048	Orotidine 5'-phosphate decarboxylase	Unknown, unclear, or operon	23.9759	4.58351	15.1546	2.53659	1.34289	14.0447	9.45202	3.24062	1.10983	1.40215	-0.292313	#N/A	#N/A	#N/A	#N/A
MSMEG_3050	Integration host factor	leadered	11.0803	3.46993	20.3669	2.08274	1.05849	18.9797	5.32006	2.41144	1.38723	1.20729	0.179944	0.102285	#N/A	-1.2	#N/A
MSMEG_3051	Guanylate kinase	Unknown, unclear, or operon	6.59522	2.72142	17.7621	2.83027	1.50094	16.7939	2.33024	1.22048	0.968133	0.927412	0.0407209	#N/A	#N/A	#N/A	#N/A
MSMEG_3053	DNA-directed RNA polymerase subunit omega	leadered	2.46564	1.30196	17.7572	0.701761	-0.510947	16.6261	3.51349	1.81291	1.13103	1.06663	0.0644002	0.313128	#N/A	-0.4	#N/A
MSMEG_3054	Coenzyme A biosynthesis bifunctional protein CoaBC	Unknown, unclear, or operon	2.95683	1.56405	17.2822	0.713444	-0.487129	16.077	4.14445	2.05118	1.2052	1.12263	0.0825727	#N/A	#N/A	#N/A	#N/A
MSMEG_3057	ABC-type metal ion transport system, permease component	leadered	24.2473	4.59975	14.9552	1.25165	0.323834	14.7312	19.3723	4.27592	0.224	1.64544	-1.42144	0.0245024	#N/A	-3.5	#N/A
MSMEG_3058	Lipoprotein	Unknown, unclear, or operon	16.513	4.04553	16.3324	1.22644	0.294479	15.6438	13.4642	3.75105	0.688633	1.5221	-0.833464	#N/A	#N/A	#N/A	#N/A
MSMEG_3059	Esterase	Leaderless	5.4732	2.45239	16.1841	2.17037	1.11794	14.6993	2.52179	1.33445	1.4848	0.954195	0.530605	#N/A	0.0273203	#N/A	-2.4
MSMEG_3060	Uncharacterized protein	Leaderless	4.78202	2.25762	14.3875	0.97199	-0.0409859	12.9324	4.91982	2.29861	1.45503	1.18077	0.274261	#N/A	0.0129807	#N/A	-3.6
MSMEG_3061	Probable primosomal protein N'	Unknown, unclear, or operon	5.73504	2.5198	13.2445	1.36633	0.45031	12.0679	4.19739	2.06949	1.1766	1.12693	0.0496689	#N/A	#N/A	#N/A	#N/A
MSMEG_3063	LemA protein	Unknown, unclear, or operon	3.16974	1.66436	13.9146	1.95682	0.968511	13.2107	1.61984	0.695854	0.703867	0.804126	-0.100259	#N/A	#N/A	#N/A	#N/A
MSMEG_3064	Methionyl-tRNA formyltransferase	Leaderless	3.51473	1.81341	15.0918	0.947987	-0.0770607	13.485	3.70757	1.89048	1.60683	1.08486	0.521972	#N/A	0.28155	#N/A	0
MSMEG_3065	Ribosomal RNA small subunit methyltransferase B	leadered	5.18179	2.37345	14.7235	1.07514	0.104531	13.446	4.81962	2.26892	1.2775	1.1738	0.103704	0.00256637	#N/A	-3.9	#N/A
MSMEG_3066	Ribulose-phosphate 3-epimerase	Leaderless	2.36272	1.24045	15.9168	0.704806	-0.504703	14.7301	3.3523	1.74515	1.1867	1.05071	0.13599	#N/A	0.0856084	#N/A	-1.3
MSMEG_3067	Riboflavin biosynthesis protein RibD [Includes: Diaminohydroxyphosphoribosylaminopyrimidine deaminase	Unknown, unclear, or operon	2.74179	1.45512	15.515	0.879559	-0.185148	14.4063	3.11723	1.64027	1.10867	1.02606	0.082604	#N/A	#N/A	#N/A	#N/A
MSMEG_3069	Probable triacylglyceride transporter MSMEG_3069/MSMEI_2992	Unknown, unclear, or operon	3.28488	1.71584	16.8636	1.74429	0.802638	15.791	1.88322	0.913203	1.07257	0.855203	0.217364	#N/A	#N/A	#N/A	#N/A
MSMEG_3070	Lipoarabinomannan carrier protein LprG	Leaderless	3.26078	1.70522	17.0979	0.732316	-0.449462	15.6327	4.4527	2.15468	1.4652	1.14695	0.31825	#N/A	0.84068	#N/A	-2.7
MSMEG_3071	Riboflavin synthase, alpha subunit	Leaderless	2.5745	1.36429	16.474	0.630279	-0.665938	15.0082	4.0847	2.03023	1.4658	1.1177	0.348096	#N/A	0.267377	#N/A	-1.3
MSMEG_3072	Riboflavin biosynthesis protein RibBA [Includes: 3,4-dihydroxy-2-butanone 4-phosphate synthase	leadered	2.97118	1.57104	17.7117	0.755003	-0.405445	16.2627	3.93532	1.97648	1.449	1.10507	0.343927	0.607603	#N/A	-4.1	#N/A
MSMEG_3073	6,7-dimethyl-8-ribityllumazine synthase	Unknown, unclear, or operon	3.25556	1.70291	17.129	0.64157	-0.640321	16.0456	5.07437	2.34323	1.08343	1.19126	-0.107825	#N/A	#N/A	#N/A	#N/A
MSMEG_3074	Uncharacterized protein	Unknown, unclear, or operon	3.03176	1.60015	16.3934	0.617313	-0.695926	15.4309	4.91122	2.29608	0.962533	1.18018	-0.217646	#N/A	#N/A	#N/A	#N/A
MSMEG_3075	Acetyltransferase, GNAT family protein	Unknown, unclear, or operon	2.85687	1.51444	12.5381	0.671345	-0.574874	12.2933	4.25545	2.08931	0.244733	1.13159	-0.886855	#N/A	#N/A	#N/A	#N/A
MSMEG_3076	Glutathione hydrolase proenzyme	Leaderless	3.55956	1.8317	13.7081	0.921257	-0.118325	12.572	3.86381	1.95003	1.13607	1.09886	0.0372107	#N/A	0.0150663	#N/A	-3.1
MSMEG_3077	Uncharacterized protein	Unknown, unclear, or operon	3.9743	1.9907	12.8432	0.87354	-0.195054	11.8238	4.54965	2.18575	1.01937	1.15425	-0.134886	#N/A	#N/A	#N/A	#N/A
MSMEG_3078	UvrABC system protein C	Leaderless	3.58252	1.84097	16.399	0.603464	-0.728661	14.7719	5.93659	2.56963	1.6271	1.24446	0.382636	#N/A	0.144147	#N/A	-1.1
MSMEG_3079	Nucleotide-binding protein MSMEG_3079/MSMEI_3001	leadered	5.06116	2.33947	16.06	0.687978	-0.539567	15.0939	7.35657	2.87903	0.966133	1.31717	-0.35104	0.805331	#N/A	-2.7	#N/A
MSMEG_3082	Soul heme-binding protein	leadered	11.4624	3.51884	15.3282	1.59323	0.671951	14.8873	7.19447	2.84689	0.440867	1.30962	-0.868752	0.243933	#N/A	-3	#N/A
MSMEG_3083	Nucleoside-diphosphate sugar epimerase	Unknown, unclear, or operon	14.6663	3.87444	13.1257	1.73492	0.79487	12.2719	8.45361	3.07957	0.853767	1.3643	-0.510532	#N/A	#N/A	#N/A	#N/A
MSMEG_3084	Glyceraldehyde-3-phosphate dehydrogenase	leadered	5.55427	2.4736	18.128	1.88836	0.917132	17.0117	2.94132	1.55647	1.11633	1.00637	0.109964	0.321134	#N/A	-1.4	#N/A
MSMEG_3085	Phosphoglycerate kinase	leadered	7.49719	2.90635	17.5855	1.67398	0.74328	16.2952	4.47867	2.16307	1.29037	1.14892	0.141445	0.211665	#N/A	-0.3	#N/A
MSMEG_3086	Triosephosphate isomerase	leadered	12.1964	3.60838	18.0684	1.81505	0.860007	16.3745	6.71959	2.74837	1.69387	1.28647	0.407399	0.00726819	#N/A	-4.3	#N/A
MSMEG_3087	Protein-export membrane protein SecG	leadered	11.1133	3.47421	18.2793	1.63121	0.705946	17.095	6.81289	2.76827	1.18423	1.29114	-0.106909	0.00429361	#N/A	-4	#N/A
MSMEG_3089	Deoxyribose-phosphate aldolase	Unknown, unclear, or operon	22.5479	4.49492	10.6899	1.57569	0.655983	10.0532	14.3099	3.83894	0.636767	1.54275	-0.905984	#N/A	#N/A	#N/A	#N/A
MSMEG_3090	Ribose transport system permease protein RbsC	Unknown, unclear, or operon	6.46064	2.69168	11.1456	2.70636	1.43635	10.9238	2.38721	1.25532	0.221733	0.935601	-0.713868	#N/A	#N/A	#N/A	#N/A
MSMEG_3094	Oxidoreductase, zinc-binding dehydrogenase family protein	Unknown, unclear, or operon	4.88858	2.28942	11.6856	1.13271	0.179775	10.3174	4.31584	2.10964	1.3682	1.13637	0.231834	#N/A	#N/A	#N/A	#N/A
MSMEG_3095	D-ribose-binding periplasmic protein	leadered	5.33073	2.41433	11.755	1.49243	0.577659	10.5983	3.57185	1.83667	1.1567	1.07222	0.0844818	0.360694	#N/A	-0.9	#N/A
MSMEG_3097	Phosphoenolpyruvate carboxylase	Unknown, unclear, or operon	2.90121	1.53666	15.6226	0.676544	-0.563744	14.0811	4.28828	2.1004	1.54153	1.13419	0.407339	#N/A	#N/A	#N/A	#N/A
MSMEG_3099	6-phosphogluconolactonase	Unknown, unclear, or operon	19.0961	4.25521	15.4841	1.18284	0.242257	14.8757	16.1443	4.01295	0.608367	1.58364	-0.975277	#N/A	#N/A	#N/A	#N/A
MSMEG_3100	OpcA protein	Unknown, unclear, or operon	12.1114	3.5983	15.6801	1.53922	0.622197	14.71	7.86856	2.9761	0.9701	1.33998	-0.369884	#N/A	#N/A	#N/A	#N/A
MSMEG_3101	Glucose-6-phosphate 1-dehydrogenase	Unknown, unclear, or operon	8.71903	3.12417	16.3779	1.78746	0.83791	15.5137	4.87789	2.28626	0.8642	1.17787	-0.313671	#N/A	#N/A	#N/A	#N/A
MSMEG_3102	Transaldolase	Unknown, unclear, or operon	7.3278	2.87338	16.845	1.45952	0.545492	15.7917	5.0207	2.32789	1.05333	1.18765	-0.13432	#N/A	#N/A	#N/A	#N/A
MSMEG_3103	Transketolase	leadered	3.87147	1.95288	16.8323	1.21658	0.282831	15.8445	3.18225	1.67005	0.9878	1.03306	-0.0452615	0.500057	#N/A	-0.9	#N/A
MSMEG_3105	Protoheme IX farnesyltransferase	Unknown, unclear, or operon	2.34641	1.23045	17.5028	0.569622	-0.811923	16.0134	4.11924	2.04238	1.48937	1.12056	0.368808	#N/A	#N/A	#N/A	#N/A
MSMEG_3106	Quinone oxidoreductase	Unknown, unclear, or operon	6.72307	2.74912	14.9982	2.09502	1.06697	14.3	3.20906	1.68215	0.698133	1.03591	-0.337772	#N/A	#N/A	#N/A	#N/A
MSMEG_3107	Uncharacterized protein	Leaderless	11.1541	3.4795	14.9523	2.51193	1.3288	14.0218	4.44044	2.1507	0.9305	1.14601	-0.215515	#N/A	0.140259	#N/A	-1.9
MSMEG_3111	Extracellular solute-binding protein, family protein 1	leadered	7.83955	2.97077	14.0516	1.35403	0.43726	12.3678	5.78979	2.53351	1.6838	1.23597	0.447825	0.000182077	#N/A	-5.5	#N/A
MSMEG_3112	Estradiol 17-beta-dehydrogenase 8	Unknown, unclear, or operon	2.1779	1.12294	15.971	0.727573	-0.458837	14.7769	2.99338	1.58177	1.19403	1.01232	0.181717	#N/A	#N/A	#N/A	#N/A
MSMEG_3114	Uncharacterized protein	Unknown, unclear, or operon	3.18793	1.67262	10.979	0.806034	-0.311088	10.2045	3.95508	1.98371	0.774533	1.10677	-0.332238	#N/A	#N/A	#N/A	#N/A
MSMEG_3115	Regulatory protein, DeoR	Unknown, unclear, or operon	1.78886	0.839037	12.5828	0.61848	-0.693201	12.0203	2.89234	1.53224	0.562567	1.00068	-0.438109	#N/A	#N/A	#N/A	#N/A
MSMEG_3117	Cytochrome aa3 controlling protein	Leaderless	4.17348	2.06125	15.1564	1.38642	0.471362	14.4755	3.01026	1.58989	0.680933	1.01422	-0.33329	#N/A	0.001832	#N/A	-4.2
MSMEG_3118	ABC transporter efflux protein, DrrB family protein	Unknown, unclear, or operon	3.61304	1.85321	15.4832	0.946916	-0.0786912	14.419	3.81559	1.93191	1.06423	1.0946	-0.0303645	#N/A	#N/A	#N/A	#N/A
MSMEG_3119	ABC transporter, ATP-binding subunit	Leaderless	3.07338	1.61982	15.8851	0.906807	-0.141133	14.601	3.38923	1.76096	1.28413	1.05442	0.229708	#N/A	0.719064	#N/A	-2.5
MSMEG_3120	Probable alpha-	Unknown, unclear, or operon	3.3799	1.75698	15.3381	0.861277	-0.215451	13.7908	3.92429	1.97243	1.54737	1.10412	0.443245	#N/A	#N/A	#N/A	#N/A
MSMEG_3121	DNA-binding protein	leadered	3.68686	1.88239	16.7985	3.14317	1.65222	15.9154	1.17298	0.230173	0.883067	0.694691	0.188376	0.0617107	#N/A	-2.8	#N/A
MSMEG_3122	FeS assembly protein SufB	leadered	3.30324	1.72388	16.8652	0.557574	-0.842764	15.5149	5.9243	2.56664	1.3503	1.24376	0.106538	0.968396	#N/A	-1.9	#N/A
MSMEG_3127	Conserved protein, DUF59	Unknown, unclear, or operon	6.06122	2.59961	15.5367	1.05331	0.0749301	15.1713	5.75445	2.52468	0.365367	1.2339	-0.868533	#N/A	#N/A	#N/A	#N/A
MSMEG_3129	Putative HTH-type transcriptional regulator	Leaderless	3.17637	1.66738	14.8736	1.23644	0.306196	13.508	2.56896	1.36118	1.36563	0.960478	0.405156	#N/A	0.00802208	#N/A	-2.9
MSMEG_3132	DNA-binding protein	leadered	1.5902	0.669212	14.7446	0.564281	-0.825514	13.4611	2.81811	1.49473	1.28357	0.991861	0.291706	0.191746	#N/A	-0.6	#N/A
MSMEG_3134	Cytochrome P450 107B1	Unknown, unclear, or operon	2.354	1.23512	13.4445	0.893429	-0.162575	12.3384	2.6348	1.39769	1.1061	0.969057	0.137043	#N/A	#N/A	#N/A	#N/A
MSMEG_3135	Uncharacterized protein	Unknown, unclear, or operon	6.60575	2.72372	12.1787	2.05431	1.03866	10.7133	3.21555	1.68507	1.4654	1.03659	0.428809	#N/A	#N/A	#N/A	#N/A
MSMEG_3136	Heme peroxidase superfamily protein	Unknown, unclear, or operon	4.57247	2.19297	14.3973	1.5097	0.594265	12.823	3.02872	1.59871	1.57433	1.0163	0.558036	#N/A	#N/A	#N/A	#N/A
MSMEG_3137	Oxidoreductase	Unknown, unclear, or operon	3.4964	1.80587	13.3357	2.41255	1.27056	12.0644	1.44926	0.535315	1.27127	0.766399	0.504868	#N/A	#N/A	#N/A	#N/A
MSMEG_3138	Thioredoxin	leadered	2.00907	1.00653	15.5181	2.02381	1.01708	14.7996	0.992717	-0.0105454	0.7185	0.638122	0.0803782	0.275983	#N/A	0	#N/A
MSMEG_3139	Enoyl-CoA hydratase/isomerase	Unknown, unclear, or operon	1.99867	0.999039	15.2147	0.64041	-0.642933	14.7661	3.12092	1.64197	0.448667	1.02646	-0.577797	#N/A	#N/A	#N/A	#N/A
MSMEG_3140	ABC transporter ATP-binding protein, possibly in EF-3 subfamily protein	leadered	1.79967	0.84773	14.9751	0.660333	-0.598735	14.6197	2.72539	1.44647	0.355367	0.980519	-0.625153	0.164229	#N/A	-5.8	#N/A
MSMEG_3143	Aconitate hydratase A	leadered	6.22633	2.63838	16.6566	1.4547	0.540718	15.4741	4.28016	2.09766	1.1825	1.13355	0.0489492	0.955372	#N/A	-2.8	#N/A
MSMEG_3145	Peptidoglycan endopeptidase RipA	leadered	3.29924	1.72213	15.1485	0.54484	-0.876095	14.2013	6.05543	2.59823	0.947133	1.25118	-0.30405	0.721215	#N/A	0	#N/A
MSMEG_3146	Invasin 1	Unknown, unclear, or operon	4.71976	2.23871	14.8565	0.633371	-0.658876	14.0126	7.45181	2.89759	0.8439	1.32153	-0.477634	#N/A	#N/A	#N/A	#N/A
MSMEG_3147	ATPase, MoxR family protein	leadered	4.6375	2.21335	16.887	1.5902	0.669212	16.1072	2.91629	1.54414	0.7798	1.00347	-0.223672	2.91683e-06	#N/A	-9.5	#N/A
MSMEG_3151	Enoyl-[acyl-carrier-protein] reductase [NADH]	Unknown, unclear, or operon	4.99521	2.32055	16.9759	1.22772	0.295986	16.2008	4.06868	2.02456	0.775067	1.11637	-0.341305	#N/A	#N/A	#N/A	#N/A
MSMEG_3152	Coproporphyrin III ferrochelatase	Unknown, unclear, or operon	5.58998	2.48284	16.8198	1.74731	0.805132	16.1595	3.1992	1.67771	0.660367	1.03486	-0.374495	#N/A	#N/A	#N/A	#N/A
MSMEG_3153	Uncharacterized protein	Unknown, unclear, or operon	1.71385	0.777237	14.9558	0.789952	-0.340163	14.5446	2.16956	1.1174	0.4112	0.903189	-0.491989	#N/A	#N/A	#N/A	#N/A
MSMEG_3154	Membrane protein implicated in regulation of membrane protease activity	Unknown, unclear, or operon	1.93605	0.953113	16.7211	0.593854	-0.751821	15.4061	3.26014	1.70493	1.315	1.04126	0.273741	#N/A	#N/A	#N/A	#N/A
MSMEG_3155	Band 7 protein	leadered	2.30796	1.20662	15.5346	0.739916	-0.434567	14.6124	3.11922	1.64118	0.922133	1.02628	-0.104145	1.75097e-06	#N/A	-8.4	#N/A
MSMEG_3156	Uncharacterized protein	Unknown, unclear, or operon	2.61392	1.38622	14.7523	0.762655	-0.390898	14.3856	3.4274	1.77712	0.366733	1.05822	-0.691489	#N/A	#N/A	#N/A	#N/A
MSMEG_3157	TVP38/TMEM64 family membrane protein	Leaderless	2.65528	1.40886	15.3047	0.784447	-0.350252	14.045	3.3849	1.75912	1.25977	1.05399	0.205775	#N/A	0.655002	#N/A	-0.4
MSMEG_3158	Methylmalonyl-CoA mutase	Unknown, unclear, or operon	3.79507	1.92413	16.4101	0.839387	-0.252592	14.5255	4.52123	2.17672	1.8846	1.15213	0.732472	#N/A	#N/A	#N/A	#N/A
MSMEG_3162	Beta-lactamase	Leaderless	4.50366	2.1711	14.1323	1.2657	0.339938	13.1763	3.55823	1.83116	0.955933	1.07092	-0.114989	#N/A	0.00181584	#N/A	-7.6
MSMEG_3163	Gp55 protein	leadered	1.34722	0.429991	14.9422	0.437784	-1.19171	14.3162	3.07738	1.6217	0.625967	1.0217	-0.395733	0.00532658	#N/A	-3.5	#N/A
MSMEG_3164	HTH cro/C1-type domain-containing protein	Unknown, unclear, or operon	1.38722	0.472196	16.2727	0.418509	-1.25667	15.3579	3.31467	1.72886	0.914833	1.04688	-0.13205	#N/A	#N/A	#N/A	#N/A
MSMEG_3165	IS1096, tnpR protein	leadered	1.77915	0.831187	15.3962	0.816863	-0.291834	14.6068	2.17802	1.12302	0.789367	0.90451	-0.115143	0.00266066	#N/A	-3.6	#N/A
MSMEG_3166	IS1096, tnpA protein	Unknown, unclear, or operon	2.04932	1.03515	13.3955	1.21438	0.280218	13.0397	1.68755	0.754928	0.355833	0.818008	-0.462175	#N/A	#N/A	#N/A	#N/A
MSMEG_3168	PhenolpthIocerol synthesis type-i polyketide synthase ppse	Leaderless	2.29779	1.20025	13.4345	1.19563	0.257766	12.8687	1.92183	0.942483	0.565767	0.862084	-0.296317	#N/A	0.0948232	#N/A	-1.6
MSMEG_3169	Isoleucine--tRNA ligase	leadered	3.76058	1.91095	16.0577	0.658006	-0.603827	14.425	5.71511	2.51478	1.63267	1.23157	0.401093	0.0482483	#N/A	-4.2	#N/A
MSMEG_3171	Uncharacterized protein	Leaderless	2.29973	1.20147	14.1737	1.05578	0.0783098	13.367	2.17823	1.12316	0.806767	0.904542	-0.0977749	#N/A	0.112496	#N/A	-2
MSMEG_3172	DNA polymerase IV	Unknown, unclear, or operon	6.38094	2.67377	14.949	2.10988	1.07716	13.4664	3.02432	1.59661	1.4826	1.0158	0.466797	#N/A	#N/A	#N/A	#N/A
MSMEG_3173	L-asparaginase	Leaderless	3.54055	1.82398	14.4605	1.12837	0.174245	13.0244	3.13775	1.64973	1.4361	1.02829	0.407814	#N/A	0.0614427	#N/A	-1.6
MSMEG_3174	Lipoprotein signal peptidase	Leaderless	4.30849	2.10718	17.279	1.81818	0.862496	16.0324	2.36967	1.24469	1.2466	0.933101	0.313499	#N/A	0.00659107	#N/A	-5.6
MSMEG_3175	Pseudouridine synthase	Unknown, unclear, or operon	2.94349	1.55753	16.0355	1.06446	0.090119	15.1733	2.76524	1.46741	0.862233	0.98544	-0.123207	#N/A	#N/A	#N/A	#N/A
MSMEG_3176	RarD protein	Unknown, unclear, or operon	2.2848	1.19207	15.0366	0.564663	-0.824537	14.4644	4.04631	2.01661	0.572167	1.1145	-0.542336	#N/A	#N/A	#N/A	#N/A
MSMEG_3178	DNA-directed DNA polymerase	Unknown, unclear, or operon	2.85551	1.51375	17.0068	0.59124	-0.758185	16.0199	4.8297	2.27193	0.9869	1.1745	-0.187605	#N/A	#N/A	#N/A	#N/A
MSMEG_3183	L-threonine dehydratase	leadered	2.48298	1.31207	15.8654	0.637708	-0.649033	14.8311	3.8936	1.96111	1.03423	1.10146	-0.0672266	0.292866	#N/A	-2.5	#N/A
MSMEG_3187	Putative acyltransferase domain protein	Unknown, unclear, or operon	2.62123	1.39025	16.903	0.505561	-0.984042	15.5129	5.1848	2.37429	1.39007	1.19856	0.191509	#N/A	#N/A	#N/A	#N/A
MSMEG_3188	Adenosylmethionine-8-amino-7-oxononanoate aminotransferase	Leaderless	3.17133	1.66509	15.6055	1.18811	0.248669	14.3346	2.66922	1.41642	1.27083	0.973459	0.297375	#N/A	0.00367438	#N/A	-4.2
MSMEG_3189	8-amino-7-oxononanoate synthase	leadered	5.28378	2.40157	14.3717	1.58733	0.666598	13.138	3.32873	1.73497	1.23373	1.04832	0.185415	0.985297	#N/A	-4	#N/A
MSMEG_3190	ATP-dependent dethiobiotin synthetase BioD	Unknown, unclear, or operon	6.06244	2.5999	13.4659	1.1673	0.22317	11.8443	5.19358	2.37673	1.62153	1.19913	0.422402	#N/A	#N/A	#N/A	#N/A
MSMEG_3191	Uncharacterized protein	leadered	3.48898	1.80281	13.2613	0.989479	-0.0152597	12.0202	3.52608	1.81807	1.2411	1.06785	0.173255	6.78536e-05	#N/A	-6.8	#N/A
MSMEG_3192	Uncharacterized protein	Unknown, unclear, or operon	3.12655	1.64457	13.5072	1.82587	0.868586	12.0045	1.71236	0.775984	1.5027	0.822956	0.679744	#N/A	#N/A	#N/A	#N/A
MSMEG_3193	Transcriptional regulator, TetR family protein	Leaderless	1.71004	0.774026	14.17	0.445719	-1.16579	13.4108	3.83658	1.93982	0.759233	1.09646	-0.337224	#N/A	0.108437	#N/A	-1.3
MSMEG_3194	Biotin synthase	leadered	3.00669	1.58818	12.9956	0.771317	-0.374604	12.4481	3.89812	1.96278	0.5475	1.10185	-0.554353	0.00129016	#N/A	-3.8	#N/A
MSMEG_3195	Uncharacterized protein	Unknown, unclear, or operon	3.43063	1.77847	14.7754	0.650257	-0.620917	13.9258	5.2758	2.39939	0.849633	1.20446	-0.354823	#N/A	#N/A	#N/A	#N/A
MSMEG_3196	Uncharacterized protein	leadered	4.07623	2.02723	14.1112	1.15754	0.211056	13.2061	3.52147	1.81618	0.905067	1.0674	-0.162335	0.865704	#N/A	-0.2	#N/A
MSMEG_3197	Lipase	Leaderless	1.74726	0.805093	15.9182	0.539709	-0.889746	15.0439	3.23741	1.69484	0.8743	1.03889	-0.164587	#N/A	0.0108514	#N/A	-2.6
MSMEG_3199	Quinolinate synthase	Leaderless	5.30715	2.40794	16.3762	1.12609	0.171322	14.0799	4.7129	2.23662	2.29633	1.1662	1.13013	#N/A	0.981868	#N/A	-1
MSMEG_3200	L-aspartate oxidase	Unknown, unclear, or operon	21.0046	4.39263	15.6214	1.6985	0.764261	13.8473	12.3666	3.62837	1.77403	1.49327	0.280766	#N/A	#N/A	#N/A	#N/A
MSMEG_3201	Quinolinate phosphoribosyltransferase [decarboxylating]	Unknown, unclear, or operon	11.4657	3.51925	15.9509	1.69781	0.763675	13.9037	6.75323	2.75558	2.04727	1.28816	0.759106	#N/A	#N/A	#N/A	#N/A
MSMEG_3202	Uncharacterized protein	Unknown, unclear, or operon	7.46879	2.90088	9.53453	0.838211	-0.254614	8.42773	8.9104	3.15549	1.1068	1.38214	-0.27534	#N/A	#N/A	#N/A	#N/A
MSMEG_3203	Transporter, LysE family protein	Leaderless	1.18093	0.239921	13.3288	0.838766	-0.25366	13.135	1.40793	0.493581	0.1938	0.756591	-0.562791	#N/A	0.829987	#N/A	-0.6
MSMEG_3205	Histidinol dehydrogenase	Unknown, unclear, or operon	4.04872	2.01747	16.4963	0.742694	-0.429161	14.8517	5.4514	2.44663	1.64453	1.21556	0.428976	#N/A	#N/A	#N/A	#N/A
MSMEG_3206	Histidinol-phosphate aminotransferase	Unknown, unclear, or operon	4.20816	2.07319	16.0228	0.711469	-0.491127	14.5408	5.91475	2.56432	1.48197	1.24321	0.238752	#N/A	#N/A	#N/A	#N/A
MSMEG_3207	Imidazoleglycerol-phosphate dehydratase	Unknown, unclear, or operon	6.29954	2.65525	15.8392	0.513375	-0.961916	14.3338	12.2709	3.61716	1.50533	1.49063	0.0147	#N/A	#N/A	#N/A	#N/A
MSMEG_3209	Phosphoribosyl isomerase A	Unknown, unclear, or operon	10.2162	3.35279	15.6446	2.00028	1.0002	14.3715	5.10742	2.35259	1.27317	1.19346	0.0797071	#N/A	#N/A	#N/A	#N/A
MSMEG_3211	Imidazole glycerol phosphate synthase subunit HisF	Unknown, unclear, or operon	14.4023	3.84823	15.7336	1.93063	0.949072	14.3467	7.4599	2.89916	1.3869	1.3219	0.0649984	#N/A	#N/A	#N/A	#N/A
MSMEG_3212	Phosphoribosyl-AMP cyclohydrolase	Unknown, unclear, or operon	16.3443	4.03072	15.6616	1.38852	0.473552	14.7848	11.771	3.55717	0.8768	1.47653	-0.599734	#N/A	#N/A	#N/A	#N/A
MSMEG_3213	Site-specific DNA-methyltransferase	Unknown, unclear, or operon	6.46064	2.69168	14.9968	1.39269	0.47787	13.6811	4.63898	2.21381	1.31567	1.16084	0.154822	#N/A	#N/A	#N/A	#N/A
MSMEG_3214	Uncharacterized protein	Unknown, unclear, or operon	3.31923	1.73085	14.3826	1.70317	0.768224	13.7553	1.94885	0.962624	0.627267	0.866817	-0.23955	#N/A	#N/A	#N/A	#N/A
MSMEG_3215	ABC-type molybdenum transport system, ATPase component/photorepair protein PhrA	leadered	2.1447	1.10077	16.0309	0.978553	-0.0312776	15.4831	2.1917	1.13205	0.547767	0.906632	-0.358865	0.000321154	#N/A	-5.8	#N/A
MSMEG_3216	Peroxiredoxin Q	Leaderless	1.56937	0.650182	13.4944	0.58376	-0.776553	12.4747	2.68838	1.42674	1.01963	0.975883	0.0437506	#N/A	0.428837	#N/A	0
MSMEG_3217	Anthranilate synthase component 1	Leaderless	4.34216	2.11841	15.9194	0.805612	-0.311844	14.44	5.3899	2.43026	1.47947	1.21171	0.267756	#N/A	0.115726	#N/A	-0.6
MSMEG_3218	Trp region conserved hypothetical membrane protein	Unknown, unclear, or operon	4.71921	2.23854	15.5167	0.748434	-0.418054	14.1989	6.30545	2.6566	1.31783	1.2649	0.0529328	#N/A	#N/A	#N/A	#N/A
MSMEG_3219	Indole-3-glycerol phosphate synthase	leadered	4.37828	2.13037	18.0732	0.792761	-0.335042	16.3777	5.52283	2.46541	1.69557	1.21997	0.475596	0.017962	#N/A	-3.1	#N/A
MSMEG_3220	Tryptophan synthase beta chain	Unknown, unclear, or operon	5.13721	2.36098	16.7934	0.676939	-0.562902	15.2275	7.58888	2.92389	1.56593	1.32771	0.23822	#N/A	#N/A	#N/A	#N/A
MSMEG_3223	TM2 domain protein	Leaderless	6.78388	2.76211	15.1588	1.11374	0.155412	14.5806	6.09108	2.6067	0.5782	1.25317	-0.674974	#N/A	0.100681	#N/A	-3.5
MSMEG_3224	Uncharacterized protein	Unknown, unclear, or operon	3.08182	1.62378	14.8435	1.60828	0.685522	14.2505	1.91622	0.938262	0.592967	0.861092	-0.268125	#N/A	#N/A	#N/A	#N/A
MSMEG_3225	Ferredoxin-dependent glutamate synthase 1	leadered	4.4142	2.14215	14.66	2.13858	1.09665	13.9163	2.06408	1.0455	0.7437	0.886292	-0.142592	0.0191879	#N/A	-6.8	#N/A
MSMEG_3227	Pyruvate kinase	Leaderless	5.13611	2.36068	18.0057	1.41408	0.499868	16.4031	3.63211	1.86081	1.6026	1.07789	0.52471	#N/A	0.076868	#N/A	-1.3
MSMEG_3228	Acyl-CoA thioesterase II	leadered	7.11195	2.83025	18.1336	1.23184	0.300821	16.7548	5.77342	2.52943	1.37877	1.23501	0.143752	0.00238096	#N/A	-4.4	#N/A
MSMEG_3229	DUF4190 domain-containing protein	Unknown, unclear, or operon	4.53463	2.18099	13.0215	1.13421	0.181685	13.049	3.99806	1.9993	-0.0275	1.11044	-1.13794	#N/A	#N/A	#N/A	#N/A
MSMEG_3234	Integral membrane protein	Unknown, unclear, or operon	2.03145	1.02251	15.5912	0.697731	-0.519257	15.3277	2.91151	1.54177	0.263467	1.00292	-0.739449	#N/A	#N/A	#N/A	#N/A
MSMEG_3235	ABC-type amino acid transport system, secreted component	leadered	8.98742	3.16791	16.7552	3.12336	1.6431	15.9886	2.87748	1.52481	0.766667	0.99893	-0.232263	1.19101e-07	#N/A	-10.4	#N/A
MSMEG_3236	ABC-type amino acid transport system, permease component	leadered	6.23085	2.63943	15.9301	2.45604	1.29633	15.3893	2.53695	1.3431	0.5408	0.956228	-0.415428	0.00177667	#N/A	-5.9	#N/A
MSMEG_3238	Sulfurtransferase	Leaderless	4.50028	2.17002	15.9257	0.921059	-0.118635	15.0711	4.88599	2.28865	0.8546	1.17843	-0.323833	#N/A	0.00546314	#N/A	-2.9
MSMEG_3239	Two-component system sensor kinase	Leaderless	3.57601	1.83835	15.2414	1.52979	0.613336	13.827	2.33757	1.22501	1.41443	0.928478	0.485955	#N/A	0.32814	#N/A	-1.4
MSMEG_3240	DNA-binding response regulator, LuxR family protein	Unknown, unclear, or operon	4.52523	2.17799	14.306	1.35681	0.440222	12.9545	3.33519	1.73777	1.35147	1.04898	0.302491	#N/A	#N/A	#N/A	#N/A
MSMEG_3244	Uncharacterized protein	Unknown, unclear, or operon	4.91159	2.29619	14.4607	1.39253	0.47771	13.3572	3.5271	1.81848	1.1035	1.06794	0.035557	#N/A	#N/A	#N/A	#N/A
MSMEG_3246	Response regulator	Leaderless	2.29731	1.19995	14.84	0.635011	-0.655147	13.6602	3.61775	1.85509	1.1798	1.07655	0.103253	#N/A	0.670991	#N/A	-2
MSMEG_3247	Branched-chain amino acid ABC transporter substrate-binding protein	leadered	5.62588	2.49208	17.3753	2.197	1.13553	16.3969	2.56071	1.35655	0.978467	0.959388	0.0190785	0.00858368	#N/A	-4.6	#N/A
MSMEG_3252	UPF0060 membrane protein MSMEG_3252/MSMEI_3169	Leaderless	7.26788	2.86154	15.1529	1.51139	0.595881	14.8179	4.80872	2.26565	0.335033	1.17303	-0.837995	#N/A	0.938192	#N/A	-2.9
MSMEG_3253	Uncharacterized protein	Leaderless	2.6001	1.37857	16.9152	0.855432	-0.225275	15.3576	3.03952	1.60384	1.55753	1.0175	0.54003	#N/A	0.0113529	#N/A	-3.1
MSMEG_3257	Xylulose kinase	Leaderless	3.3637	1.75005	15.5209	1.34165	0.42401	14.2515	2.50713	1.32604	1.26937	0.952219	0.317147	#N/A	0.0233215	#N/A	-2.9
MSMEG_3258	Uncharacterized protein	Unknown, unclear, or operon	4.59471	2.19997	16.1887	0.943564	-0.0838082	14.9305	4.86953	2.28378	1.25817	1.17729	0.080878	#N/A	#N/A	#N/A	#N/A
MSMEG_3259	Acyl-CoA dehydrogenase	leadered	5.25693	2.39422	16.2816	1.08459	0.11715	14.8698	4.84693	2.27707	1.41183	1.17571	0.236122	0.00873834	#N/A	-4.9	#N/A
MSMEG_3260	LysR-family protein transcriptional regulator	Unknown, unclear, or operon	3.29933	1.72217	14.0689	2.82709	1.49932	13.1205	1.16704	0.222855	0.9484	0.692971	0.255429	#N/A	#N/A	#N/A	#N/A
MSMEG_3261	Uncharacterized protein	Unknown, unclear, or operon	2.47316	1.30635	14.4637	0.991536	-0.0122629	13.0446	2.49427	1.31862	1.41907	0.950475	0.468592	#N/A	#N/A	#N/A	#N/A
MSMEG_3262	L-xylulose reductase	Unknown, unclear, or operon	2.63603	1.39837	13.4206	0.843028	-0.246347	12.2574	3.12686	1.64471	1.16313	1.02711	0.136026	#N/A	#N/A	#N/A	#N/A
MSMEG_3263	Xylulose kinase	Leaderless	2.90177	1.53694	15.3141	0.906172	-0.142143	13.8439	3.20223	1.67908	1.47017	1.03518	0.434983	#N/A	0.144637	#N/A	-1.1
MSMEG_3264	Transcriptional regulator	Leaderless	4.55391	2.1871	14.673	0.844963	-0.243039	12.4561	5.38947	2.43014	2.21683	1.21168	1.00515	#N/A	0.379859	#N/A	-0.5
MSMEG_3265	Erythritol/L-threitol dehydrogenase	leadered	3.94555	1.98023	13.3321	1.73837	0.797739	12.2247	2.26968	1.18249	1.1074	0.918485	0.188915	0.141352	#N/A	-0.9	#N/A
MSMEG_3266	Erythritol/L-threitol-binding protein	Unknown, unclear, or operon	3.62976	1.85988	13.074	1.11991	0.163383	11.7759	3.24112	1.69649	1.29807	1.03928	0.258791	#N/A	#N/A	#N/A	#N/A
MSMEG_3267	Transporter	Unknown, unclear, or operon	8.38457	3.06774	12.8425	0.775158	-0.367438	11.6029	10.8166	3.43517	1.23957	1.44787	-0.208299	#N/A	#N/A	#N/A	#N/A
MSMEG_3268	ABC transporter, permease protein	Unknown, unclear, or operon	4.84574	2.27672	13.2899	1.12234	0.166507	11.865	4.31755	2.11021	1.42493	1.1365	0.288434	#N/A	#N/A	#N/A	#N/A
MSMEG_3269	Putative sugar ABC transporter ATP-binding protein	Unknown, unclear, or operon	7.98722	2.99769	12.7535	1.1611	0.21549	11.3327	6.87902	2.7822	1.4208	1.29442	0.126382	#N/A	#N/A	#N/A	#N/A
MSMEG_3270	SN-glycerol-3-phosphate ABC transporter, ATP-binding protein	Unknown, unclear, or operon	6.07718	2.6034	12.8692	1.67111	0.740806	11.3309	3.63661	1.8626	1.53833	1.07831	0.460023	#N/A	#N/A	#N/A	#N/A
MSMEG_3271	D-erythrulose kinase	Unknown, unclear, or operon	10.6213	3.4089	12.4864	1.53039	0.613901	11.4089	6.94028	2.79499	1.07747	1.29742	-0.219957	#N/A	#N/A	#N/A	#N/A
MSMEG_3272	D-erythrulose-4-phosphate isomerase 1	Unknown, unclear, or operon	12.8548	3.68424	11.676	1.57356	0.654033	10.6981	8.16927	3.03021	0.977967	1.3527	-0.374732	#N/A	#N/A	#N/A	#N/A
MSMEG_3276	Integral membrane protein	Unknown, unclear, or operon	2.45058	1.29312	13.9578	1.21165	0.276968	12.8066	2.02252	1.01616	1.15117	0.879397	0.27177	#N/A	#N/A	#N/A	#N/A
MSMEG_3278	Uncharacterized protein	Leaderless	2.65981	1.41132	15.971	1.17573	0.23356	14.8474	2.26226	1.17776	1.12357	0.917374	0.206192	#N/A	0.14258	#N/A	-2
MSMEG_3280	Polyamine-binding lipoprotein	leadered	3.63097	1.86036	14.0023	1.15102	0.202912	13.1817	3.15457	1.65744	0.8206	1.0301	-0.209499	0.231706	#N/A	-2.9	#N/A
MSMEG_3281	Spermidine/putrescine import ATP-binding protein PotA	Unknown, unclear, or operon	2.96055	1.56587	13.9774	0.685599	-0.544563	12.5953	4.3182	2.11043	1.38203	1.13655	0.245483	#N/A	#N/A	#N/A	#N/A
MSMEG_3283	Membrane transport protein	leadered	2.77232	1.4711	14.9598	1.55483	0.636757	13.5436	1.78304	0.834339	1.41613	0.83667	0.579464	0.830712	#N/A	0	#N/A
MSMEG_3284	Transcriptional regulator, MarR family protein	Leaderless	1.6826	0.750696	13.3031	1.57138	0.652032	12.9893	1.07078	0.0986642	0.313767	0.663786	-0.350019	#N/A	0.3884	#N/A	-3.4
MSMEG_3285	3-isopropylmalate dehydrogenase	Unknown, unclear, or operon	3.54275	1.82487	13.5603	1.11372	0.155381	13.0023	3.18102	1.66949	0.558033	1.03293	-0.474896	#N/A	#N/A	#N/A	#N/A
MSMEG_3286	Methyltransferase	Leaderless	2.44579	1.2903	14.23	0.75183	-0.411522	13.3452	3.25311	1.70182	0.8848	1.04053	-0.155728	#N/A	0.0125509	#N/A	-3
MSMEG_3287	Hydrolase, alpha/beta fold family protein	leadered	2.11644	1.08164	14.5174	0.652955	-0.614945	13.5536	3.24133	1.69658	0.9638	1.0393	-0.0754974	0.0116034	#N/A	-2.3	#N/A
MSMEG_3290	Regulatory protein	Unknown, unclear, or operon	5.21105	2.38157	12.378	1.11881	0.161961	11.3294	4.65768	2.21961	1.0486	1.16221	-0.113609	#N/A	#N/A	#N/A	#N/A
MSMEG_3297	Transcriptional regulator, CadC	leadered	2.14823	1.10315	16.0545	0.661594	-0.595981	15.2932	3.24705	1.69913	0.761233	1.0399	-0.278662	3.15571e-11	#N/A	-15.7	#N/A
MSMEG_3298	Response regulator receiver domain protein	Unknown, unclear, or operon	2.36286	1.24053	13.7747	0.55323	-0.854049	13.0948	4.27102	2.09458	0.679933	1.13283	-0.452893	#N/A	#N/A	#N/A	#N/A
MSMEG_3300	Oxidoreductase, Gfo/Idh/MocA family protein	Unknown, unclear, or operon	7.88644	2.97937	11.7914	1.06674	0.0932028	11.0857	7.39305	2.88617	0.705633	1.31885	-0.613217	#N/A	#N/A	#N/A	#N/A
MSMEG_3302	Short-chain dehydrogenase/reductase SDR	Unknown, unclear, or operon	9.60922	3.26442	12.6063	1.10261	0.140922	11.8895	8.71498	3.1235	0.716867	1.37462	-0.657755	#N/A	#N/A	#N/A	#N/A
MSMEG_3303	Carboxylic ester hydrolase	Unknown, unclear, or operon	2.42439	1.27762	14.5179	1.10959	0.150027	13.3317	2.18494	1.12759	1.1862	0.905585	0.280615	#N/A	#N/A	#N/A	#N/A
MSMEG_3304	Succinate semialdehyde dehydrogenase	leadered	4.91039	2.29584	11.2503	1.24154	0.312129	9.55667	3.95508	1.98371	1.6936	1.10677	0.586829	0.0149263	#N/A	-5.3	#N/A
MSMEG_3305	Integral membrane protein DUF6	Unknown, unclear, or operon	5.83828	2.54554	12.3878	2.03015	1.02159	11.512	2.87579	1.52396	0.8758	0.99873	-0.12293	#N/A	#N/A	#N/A	#N/A
MSMEG_3306	Zinc-binding alcohol dehydrogenase	leadered	3.36596	1.75102	12.8958	0.951787	-0.0712887	12.1453	3.53647	1.82231	0.750567	1.06884	-0.318276	0.232167	#N/A	-0.1	#N/A
MSMEG_3308	Universal stress protein family protein, putative	leadered	2.01698	1.01219	15.5717	1.05996	0.0840075	15.474	1.90288	0.928187	0.0976667	0.858724	-0.761057	0.0535621	#N/A	-2.5	#N/A
MSMEG_3309	Tryptophan synthase	Leaderless	1.89466	0.921937	14.9004	0.703523	-0.50733	14.0838	2.6931	1.42927	0.8166	0.976478	-0.159878	#N/A	0.91049	#N/A	0
MSMEG_3310	Integral membrane protein	Unknown, unclear, or operon	2.40312	1.26491	13.6078	0.522564	-0.936322	13.3106	4.59872	2.20123	0.2972	1.15789	-0.86069	#N/A	#N/A	#N/A	#N/A
MSMEG_3313	Xylose repressor, putative	Unknown, unclear, or operon	2.59162	1.37386	15.5775	0.873579	-0.194991	13.8715	2.96668	1.56885	1.70597	1.00928	0.696688	#N/A	#N/A	#N/A	#N/A
MSMEG_3314	Transport protein	Unknown, unclear, or operon	4.5919	2.19909	17.4429	8.83276	3.14286	16.5807	0.519871	-0.943774	0.8622	0.418813	0.443387	#N/A	#N/A	#N/A	#N/A
MSMEG_3316	Transporter, major facilitator family protein	Unknown, unclear, or operon	2.82253	1.49699	12.8274	0.772199	-0.372955	11.4566	3.65519	1.86995	1.37083	1.08004	0.290796	#N/A	#N/A	#N/A	#N/A
MSMEG_3318	Oxidoreductase	Unknown, unclear, or operon	2.91581	1.54389	11.5648	0.60384	-0.727761	10.6129	4.82877	2.27166	0.9519	1.17444	-0.222539	#N/A	#N/A	#N/A	#N/A
MSMEG_3321	ATP/GTP-binding protein	Unknown, unclear, or operon	6.42823	2.68442	11.039	0.688066	-0.539382	10.1241	9.34247	3.2238	0.914833	1.39819	-0.483361	#N/A	#N/A	#N/A	#N/A
MSMEG_3327	Uncharacterized protein	leadered	18.4447	4.20513	13.4282	1.27523	0.350752	11.2839	14.4639	3.85438	2.14433	1.54638	0.597954	0.685886	#N/A	0	#N/A
MSMEG_3331	Uncharacterized protein	Unknown, unclear, or operon	3.53045	1.81985	15.3463	0.786421	-0.346626	13.8343	4.48926	2.16648	1.512	1.14972	0.362278	#N/A	#N/A	#N/A	#N/A
MSMEG_3341	Transposase IS116/IS110/IS902 family protein	leadered	4.26985	2.09419	12.524	0.795397	-0.330252	11.0895	5.3682	2.42444	1.43447	1.21034	0.224123	0.0337814	#N/A	-5.1	#N/A
MSMEG_3343	Uncharacterized protein	Unknown, unclear, or operon	1.71304	0.776557	13.0079	0.456444	-1.13149	12.2321	3.75301	1.90805	0.775867	1.08899	-0.313125	#N/A	#N/A	#N/A	#N/A
MSMEG_3345	Transcriptional regulator, GntR family protein	Leaderless	1.30206	0.38079	13.6238	0.402885	-1.31156	12.3414	3.23183	1.69235	1.2824	1.0383	0.244097	#N/A	0.0138398	#N/A	-2.7
MSMEG_3347	Nitrilase/cyanide hydratase and apolipoprotein N-acyltransferase	Unknown, unclear, or operon	2.40606	1.26667	11.3599	1.03932	0.0556413	10.4356	2.31503	1.21103	0.924333	0.925193	-0.000859495	#N/A	#N/A	#N/A	#N/A
MSMEG_3349	Trap dicarboxylate transporter, dctq subunit, putative	Unknown, unclear, or operon	5.56122	2.4754	11.0796	0.803386	-0.315834	10.3672	6.92222	2.79124	0.712433	1.29654	-0.584107	#N/A	#N/A	#N/A	#N/A
MSMEG_3353	Uncharacterized protein	Unknown, unclear, or operon	2.15031	1.10454	12.9302	0.911108	-0.134305	11.7337	2.3601	1.23885	1.19647	0.931729	0.264737	#N/A	#N/A	#N/A	#N/A
MSMEG_3355	NmrA domain-containing protein	Unknown, unclear, or operon	2.57948	1.36708	11.9544	2.04974	1.03544	11.0716	1.25844	0.331639	0.882833	0.718535	0.164298	#N/A	#N/A	#N/A	#N/A
MSMEG_3358	YaeQ protein	Leaderless	1.93683	0.953695	14.2976	1.12661	0.171991	13.9561	1.71916	0.781704	0.341533	0.8243	-0.482767	#N/A	0.111098	#N/A	-1.1
MSMEG_3359	Cis-3-chloroacrylic acid dehalogenase, putative	leadered	13.7709	3.78356	15.4423	2.76539	1.46748	13.9451	4.97975	2.31607	1.49717	1.18488	0.312289	0.760278	#N/A	0	#N/A
MSMEG_3360	Transcriptional regulator, putative	Leaderless	4.71958	2.23866	17.4345	0.526833	-0.924581	14.8659	8.95839	3.16324	2.56863	1.38396	1.18467	#N/A	0.349344	#N/A	-2.1
MSMEG_3363	Regulatory protein, TetR	leadered	1.41921	0.505089	15.9516	0.352458	-1.50448	14.9722	4.02661	2.00957	0.979367	1.11285	-0.133481	0.0983846	#N/A	-1.1	#N/A
MSMEG_3364	RhtB family protein transporter	Unknown, unclear, or operon	1.43108	0.5171	15.4899	0.657297	-0.605384	14.8667	2.17721	1.12248	0.623133	0.904384	-0.28125	#N/A	#N/A	#N/A	#N/A
MSMEG_3365	Transcriptional regulator, AraC family protein	leadered	3.06592	1.61632	14.1577	0.907176	-0.140545	12.9436	3.37963	1.75686	1.21407	1.05346	0.160604	0.503655	#N/A	0	#N/A
MSMEG_3375	Alcohol dehydrogenase	leadered	2.60084	1.37898	14.3888	0.65386	-0.612946	13.4024	3.97766	1.99192	0.9864	1.1087	-0.122302	0.397274	#N/A	-1	#N/A
MSMEG_3376	Beta-lactamase	Leaderless	3.68856	1.88306	15.1712	0.966377	-0.049342	13.6745	3.8169	1.9324	1.49673	1.09471	0.402019	#N/A	0.161744	#N/A	-0.3
MSMEG_3379	2-deoxy-D-gluconate 3-dehydrogenase	Leaderless	1.96841	0.977029	13.7126	1.09679	0.13329	12.8789	1.7947	0.843739	0.833767	0.838879	-0.00511195	#N/A	0.123479	#N/A	-1
MSMEG_3381	FMN dependent NADH:quinone oxidoreductase	Unknown, unclear, or operon	2.15571	1.10817	15.7224	0.903286	-0.146745	14.7622	2.38652	1.25491	0.960167	0.935504	0.0246627	#N/A	#N/A	#N/A	#N/A
MSMEG_3389	Putative acetolactate synthase	leadered	3.21776	1.68606	12.7656	0.727512	-0.458957	10.6636	4.42297	2.14501	2.10193	1.14468	0.957255	0.805244	#N/A	-0.6	#N/A
MSMEG_3392	Acyl-CoA dehydrogenase domain protein	Unknown, unclear, or operon	4.1879	2.06623	12.865	2.32558	1.21759	11.6412	1.8008	0.848635	1.22377	0.840029	0.383738	#N/A	#N/A	#N/A	#N/A
MSMEG_3395	Short chain dehydrogenase	leadered	3.59561	1.84624	12.5559	1.32884	0.41017	12.1408	2.70582	1.43607	0.4151	0.978076	-0.562976	0.0195973	#N/A	-2.5	#N/A
MSMEG_3396	Transcriptional regulator, IclR family protein	Unknown, unclear, or operon	1.60593	0.68341	14.4493	0.950953	-0.0725534	13.7761	1.68876	0.755964	0.673267	0.818251	-0.144985	#N/A	#N/A	#N/A	#N/A
MSMEG_3397	Acetylornithine deacetylase	Unknown, unclear, or operon	2.10095	1.07104	11.7008	0.631644	-0.662815	10.8365	3.32616	1.73386	0.864333	1.04806	-0.183723	#N/A	#N/A	#N/A	#N/A
MSMEG_3398	Integral membrane transport protein	Unknown, unclear, or operon	2.68968	1.42743	11.9176	0.686138	-0.54343	11.0131	3.92003	1.97086	0.904567	1.10375	-0.199186	#N/A	#N/A	#N/A	#N/A
MSMEG_3400	Glutamyl-tRNA	Leaderless	3.6036	1.84944	11.3069	0.768088	-0.380656	10.2784	4.69165	2.2301	1.02853	1.16467	-0.136139	#N/A	0.721353	#N/A	-0.5
MSMEG_3402	Cytosine permease, putative	Unknown, unclear, or operon	11.292	3.49723	10.6194	1.26708	0.341504	9.07333	8.91184	3.15572	1.54607	1.3822	0.163872	#N/A	#N/A	#N/A	#N/A
MSMEG_3403	Formamidase	Unknown, unclear, or operon	22.0183	4.46063	11.0167	0.950203	-0.0736929	9.2226	23.1723	4.53433	1.79413	1.70617	0.0879664	#N/A	#N/A	#N/A	#N/A
MSMEG_3404	HNH endonuclease domain protein	Unknown, unclear, or operon	2.53877	1.34413	14.5332	0.78127	-0.356106	12.8605	3.24954	1.70024	1.6727	1.04016	0.632545	#N/A	#N/A	#N/A	#N/A
MSMEG_3405	Methylenomycin A resistance protein	Unknown, unclear, or operon	1.34431	0.426868	10.6153	0.731582	-0.450908	9.5732	1.83754	0.877776	1.0421	0.846877	0.195223	#N/A	#N/A	#N/A	#N/A
MSMEG_3409	Oxidoreductase	Unknown, unclear, or operon	3.03897	1.60358	11.6573	1.50301	0.587855	10.859	2.02193	1.01573	0.7983	0.879297	-0.0809965	#N/A	#N/A	#N/A	#N/A
MSMEG_3411	MOSC domain protein	Leaderless	1.59316	0.671891	13.9549	0.693433	-0.528171	14.0559	2.2975	1.20006	-0.100967	0.922615	-1.02358	#N/A	0.135235	#N/A	-0.6
MSMEG_3414	Uncharacterized protein	Unknown, unclear, or operon	4.39158	2.13474	12.6961	1.12572	0.170854	11.8114	3.90112	1.96389	0.8847	1.10211	-0.217413	#N/A	#N/A	#N/A	#N/A
MSMEG_3418	Uncharacterized protein	leadered	4.98691	2.31815	14.3476	2.48457	1.313	12.215	2.00715	1.00515	2.1326	0.87681	1.25579	0.0127346	#N/A	-2.3	#N/A
MSMEG_3421	Inner membrane metabolite transport protein YdfJ	leadered	2.37647	1.24882	12.6025	0.563973	-0.826301	11.1547	4.2138	2.07512	1.44777	1.12825	0.319513	0.991354	#N/A	-1.9	#N/A
MSMEG_3422	D-isomer specific 2-hydroxyacid dehydrogenase, NAD-binding	leadered	3.01107	1.59027	12.2537	1.10945	0.149848	11.4849	2.71401	1.44043	0.768833	0.9791	-0.210267	0.00884816	#N/A	-3.2	#N/A
MSMEG_3425	TetR-family protein transcriptional regulator	leadered	3.90969	1.96705	14.8356	1.07063	0.0984541	13.4145	3.65178	1.8686	1.42117	1.07972	0.341446	0.00880619	#N/A	-2.6	#N/A
MSMEG_3426	Short chain dehydrogenase	leadered	3.39943	1.76529	13.4382	1.46074	0.546702	12.1918	2.3272	1.21859	1.24643	0.926969	0.319464	0.117942	#N/A	-0.7	#N/A
MSMEG_3430	SAM-dependent methyltransferase	Leaderless	2.11655	1.08172	14.9321	0.868571	-0.203285	13.6969	2.43682	1.285	1.23517	0.942575	0.292592	#N/A	0.848505	#N/A	-1
MSMEG_3433	IS1549, transposase	Leaderless	3.3119	1.72766	13.4262	0.981923	-0.0263178	11.7679	3.37287	1.75398	1.6583	1.05278	0.605516	#N/A	8.76018e-05	#N/A	-5.2
MSMEG_3434	Peptidyl-prolyl cis-trans isomerase	Leaderless	3.90193	1.96419	16.0558	2.03563	1.02548	15.196	1.91681	0.938711	0.859833	0.861197	-0.00136369	#N/A	0.0107536	#N/A	-2.7
MSMEG_3435	Uncharacterized protein	leadered	2.68757	1.4263	16.045	1.25206	0.324304	15.2562	2.14652	1.102	0.788733	0.89957	-0.110836	0.267575	#N/A	-1.7	#N/A
MSMEG_3437	Putative esterase family protein	leadered	2.45038	1.29301	13.0661	0.929648	-0.105244	12.2097	2.63582	1.39825	0.856333	0.969189	-0.112855	0.00133349	#N/A	-3.9	#N/A
MSMEG_3440	L-serine dehydratase	leadered	2.0502	1.03576	13.9859	0.827187	-0.273715	13.2749	2.47852	1.30948	0.711	0.948327	-0.237327	0.00644045	#N/A	-8.3	#N/A
MSMEG_3441	Uncharacterized protein	leadered	3.97733	1.9918	16.5926	1.62048	0.696424	15.5913	2.45441	1.29538	1.0013	0.945013	0.0562866	0.232518	#N/A	-0.9	#N/A
MSMEG_3444	Choline dehydrogenase	Unknown, unclear, or operon	1.77266	0.825913	10.8519	1.06112	0.0855813	9.761	1.67056	0.740332	1.09087	0.814578	0.276289	#N/A	#N/A	#N/A	#N/A
MSMEG_3452	TetR family protein transcriptional regulator	leadered	7.93882	2.98892	14.3219	0.939305	-0.0903341	11.9297	8.4518	3.07926	2.39213	1.36423	1.02791	0.484236	#N/A	0	#N/A
MSMEG_3454	Uncharacterized protein	Unknown, unclear, or operon	1.59126	0.670168	16.7135	1.21335	0.278992	15.8633	1.31146	0.391176	0.850233	0.732526	0.117707	#N/A	#N/A	#N/A	#N/A
[truncated: 2,070 more rows]
