# Supplementary material for: Mycobacterial RNase E cleaves with a distinct sequence preference and controls the degradation rates of most Mycolicibacterium smegmatis mRNAs
Source: J Biol Chem. 2023 Oct 5;299(11):105312. doi: 10.1016/j.jbc.2023.105312 (PMC10641625; doi:10.1016/j.jbc.2023.105312)
Supplement: Table S3 [file mmc3.xlsx]

## Sheet: Norm read counts and clipper
Table S3. Statistical analysis of the effects of rne knockdown on mRNA abundance in M. smegmatis. Clipper was used to assess differential expression in the repressible rne strain without ATc (normal rne levels) and with ATc (rne repressed). As Clipper takes read counts as input, read counts aligning to each gene were normalized by the normalization factor described in the methods section.
Gene	Gene symbol	Gene product	clipper_contrast_score	clipper q value (p value adjusted for multiple comparisons)	Average normalized read counts repressible rne strain no ATc	Average normalized read counts repressible rne strain with ATc (knockdown condition)	Log2 fold change with ATc/without ATc	Abundance increased (q < 0.05, Log2 FC >=1)	Abundance decreased (q < 0.05, Log2 FC =< -1)	Rep 1 normalized read counts repressible rne strain with ATc (knockdown condition)	Rep 2 normalized read counts repressible rne strain with ATc (knockdown condition)	Rep 3 normalized read counts repressible rne strain with ATc (knockdown condition)	Rep 1 normalized read counts repressible rne strain no ATc	Rep 2 normalized read counts repressible rne strain no ATc	Rep 3 normalized read counts repressible rne strain no ATc
MSMEG_0001	dnaN	DNA polymerase III, beta subunit	3573.53	0.00192678	1978.08	5551.6	1.48834	yes	no	5882.1	5290.68	5482.03	1345.97	2504.46	2083.8
MSMEG_0002	MSMEG_0002	6-phosphogluconate dehydrogenase, decarboxylating	2046.19	0.00192678	1012.38	3058.58	1.59415	yes	no	3505.48	2742.81	2927.44	716.374	1268.65	1052.13
MSMEG_0003	MSMEG_0003	DNA replication and repair protein RecF	1510.92	0.00310559	708.58	2219.51	1.64585	yes	no	2374.61	2148.31	2135.59	507.077	879.911	738.753
MSMEG_0004	MSMEG_0004	hypothetical protein	475.434	0.00527704	302.038	777.472	1.36115	yes	no	897.031	745.057	690.329	233.97	359.844	312.301
MSMEG_0005	gyrB	DNA gyrase, B subunit	13195.1	0.00192678	4975.59	18170.7	1.86847	yes	no	19099.7	17620.8	17791.7	3821.79	6054.31	5050.66
MSMEG_0006	gyrA	DNA gyrase, A subunit	5244.8	0.00192678	2766.89	8011.69	1.5335	yes	no	8603.43	7404.25	8027.38	1984.07	3293.76	3022.86
MSMEG_0007	MSMEG_0007	conserved hypothetical protein	1414.71	0.00310559	627.777	2042.48	1.70041	yes	no	2271.81	2020.92	1834.73	467.94	761.714	653.678
MSMEG_0012	MSMEG_0012	ferric enterobactin transport system permease protein FepD	186.78	0.00940642	60.0259	246.805	2.02171	yes	no	334.623	204.601	201.192	47.6448	65.665	66.7678
MSMEG_0014	MSMEG_0014	Formyl transferase	166.802	0.00940642	95.2566	262.058	1.45042	yes	no	356.797	237.415	191.963	75.7212	84.0512	125.997
MSMEG_0017	MSMEG_0017	ABC transporter, permease/ATP-binding protein	313.499	0.00791905	79.4102	392.909	2.29241	yes	no	471.697	339.715	367.314	67.2132	94.5576	76.4599
MSMEG_0018	MSMEG_0018	ABC transporter, permease/ATP-binding protein	290.078	0.00839664	38.8989	328.976	3.04794	yes	no	294.307	432.365	260.258	32.3304	49.9054	34.4608
MSMEG_0019	MSMEG_0019	amino acid adenylation	1977.24	0.00305344	497.707	2474.95	2.31171	yes	no	2900.74	2449.42	2074.68	378.606	573.912	540.604
MSMEG_0020	MSMEG_0020	Periplasmic binding protein	347.306	0.0069541	226.955	574.262	1.33547	yes	no	604.74	621.524	496.52	165.055	281.046	234.764
MSMEG_0022	MSMEG_0022	L-ornithine 5-monooxygenase	153.173	0.00960942	132.443	285.616	1.1029	yes	no	298.338	277.949	280.562	108.902	136.583	151.843
MSMEG_0024	MSMEG_0024	peptidyl-prolyl cis-trans isomerase B	8920.89	0.00192678	3075.32	11996.2	1.96342	yes	no	12161.3	12154.5	11672.8	2393.3	3576.12	3256.55
MSMEG_0028	MSMEG_0028	serine-threonine protein kinase	2669.39	0.00192678	2022.79	4692.18	1.2135	yes	no	5106.02	4599.67	4370.85	1433.6	2517.6	2117.19
MSMEG_0030	pknA	serine/threonine protein kinase PknA	2016.06	0.00192678	1007.61	3023.67	1.58441	yes	no	3346.23	2723.51	3001.27	751.256	1222.68	1048.9
MSMEG_0031	MSMEG_0031	Penicillin binding protein transpeptidase domain protein	2052.08	0.00192678	990.691	3042.77	1.6179	yes	no	3305.91	2887.58	2934.82	686.596	1216.12	1069.36
MSMEG_0032	MSMEG_0032	cell cycle protein, FtsW/RodA/SpoVE family protein	2264.1	0.00192678	1189.34	3453.44	1.53708	yes	no	3719.15	3460.85	3180.31	808.26	1553.63	1206.13
MSMEG_0033	MSMEG_0033	protein phosphatase 2C	4946.95	0.00192678	1916.07	6863.02	1.84015	yes	no	7168.18	6713.24	6707.64	1414.88	2428.29	1905.04
MSMEG_0034	MSMEG_0034	FHA domain protein	1376.93	0.00310559	739.582	2116.51	1.51564	yes	no	2255.68	2065.31	2028.53	543.661	906.177	768.907
MSMEG_0035	MSMEG_0035	FHA domain protein	3689.47	0.00192678	1979.24	5668.71	1.5176	yes	no	5972.82	5340.86	5692.45	1475.29	2379.7	2082.72
MSMEG_0038	#N/A	#N/A	151.586	0.00960942	47.9465	199.533	2.03456	yes	no	235.849	191.09	171.659	33.1812	64.3517	46.3067
MSMEG_0043	MSMEG_0043	extradiol ring-cleavage dioxygenase, class III enzyme, subunit B	501.187	0.00505334	334.854	836.041	1.31747	yes	no	907.11	775.94	825.073	249.284	372.977	382.3
MSMEG_0044	MSMEG_0044	hypothetical protein	1964.66	0.00305344	630.815	2595.48	2.03898	yes	no	2727.38	2484.17	2574.89	428.803	802.426	661.217
MSMEG_0045	MSMEG_0045	hypothetical protein	1925.34	0.00305344	829.501	2754.84	1.73044	yes	no	2997.49	2723.51	2543.51	635.548	984.975	867.981
MSMEG_0047	MSMEG_0047	hypothetical protein	396.898	0.00576646	371.517	768.415	1.04645	yes	no	824.462	770.15	710.633	272.256	413.69	428.606
MSMEG_0050	MSMEG_0050	conserved hypothetical protein	162.527	0.00940642	50.2032	212.731	2.06149	yes	no	215.691	248.996	173.505	39.1368	74.8581	36.6146
MSMEG_0053	MSMEG_0053	conserved hypothetical protein	579.92	0.00504414	193.905	773.825	1.9911	yes	no	874.857	706.453	740.166	132.725	250.84	198.15
MSMEG_0054	MSMEG_0054	ISMsm2, transposase	535.615	0.00505334	509.499	1045.11	1.03506	yes	no	1155.05	965.1	1015.19	376.054	629.071	523.373
MSMEG_0055	MSMEG_0055	hypothetical protein	741.7	0.00355872	152.796	894.497	2.54167	yes	no	866.794	685.221	1131.48	138.68	166.789	152.92
MSMEG_0056	MSMEG_0056	hypothetical protein	383.95	0.00576646	97.1169	481.067	2.29666	yes	no	463.634	451.667	527.899	68.064	103.751	119.536
MSMEG_0057	espG1	ESX-1 secretion-associated protein espG1	2006.5	0.00192678	608.89	2615.39	2.10096	yes	no	2864.45	2235.17	2746.55	450.073	773.534	603.064
MSMEG_0058	MSMEG_0058	conserved hypothetical protein	344.955	0.00735632	83.8278	428.783	2.341	yes	no	431.381	430.435	424.534	51.048	102.437	97.9979
MSMEG_0059	eccA1	ATPase, AAA family protein. ESX conserved component eccA1	1713.33	0.00305344	514.008	2227.34	2.1133	yes	no	2342.36	2030.57	2309.1	336.917	676.35	528.758
MSMEG_0060	eccB1	ESX conserved component eccB1. Possible membrane protein	1978.81	0.00305344	481.833	2460.65	2.35003	yes	no	2479.43	2491.89	2410.61	371.8	526.633	547.065
MSMEG_0061	eccC1a	FtsK/SpoIIIE family protein. ESX conserved component eccCa1. Possible transmembrane protein	2223.65	0.00192678	668.657	2892.31	2.11123	yes	no	3055.95	2628.93	2992.04	483.254	873.345	649.371
MSMEG_0062	eccC1b	FtsK/SpoIIIE family protein. ESX conserved component eccCb1	1488.24	0.00310559	592.282	2080.52	1.81085	yes	no	2187.14	2049.87	2004.54	484.956	608.058	683.832
MSMEG_0063	MSMEG_0063	PE family protein	324.127	0.00791905	98.5642	422.691	2.08931	yes	no	385.018	355.157	527.899	77.4228	99.8108	118.459
MSMEG_0064	MSMEG_0064	ppe family protein	2963.59	0.00192678	810.784	3774.37	2.21745	yes	no	3703.02	3391.36	4228.73	555.572	1087.41	789.368
MSMEG_0066	MSMEG_0066	early secretory antigenic target, 6 kDa	2322.28	0.00192678	907.134	3229.41	1.83074	yes	no	3037.81	2955.14	3695.29	604.919	1126.81	989.671
MSMEG_0067	MSMEG_0067	conserved hypothetical protein	1394.05	0.00310559	836.338	2230.39	1.41406	yes	no	2187.14	2032.5	2471.53	613.427	1024.37	871.212
MSMEG_0068	eccD1	ESX conserved component eccD1. Probable transmembrane protein	821.602	0.00310559	536.15	1357.75	1.33888	yes	no	1467.5	1254.63	1351.13	376.054	726.255	506.143
MSMEG_0069	MSMEG_0069	translation initiation factor IF-2 protein	2061.8	0.00192678	759.145	2820.94	1.89234	yes	no	2987.42	2634.72	2840.69	559.826	885.164	832.444
MSMEG_0070	MSMEG_0070	hypothetical protein	408.624	0.00576646	250.189	658.814	1.39328	yes	no	709.562	606.083	660.796	131.874	344.085	274.61
MSMEG_0071	MSMEG_0071	conserved hypothetical protein	1703.91	0.00305344	1390.89	3094.8	1.15327	yes	no	3241.41	2993.74	3049.26	917.162	1603.54	1651.96
MSMEG_0074	MSMEG_0074	IS1549, transposase	3028.99	0.00192678	1034.14	4063.13	1.97312	yes	no	4388.4	3814.08	3986.93	803.155	1149.14	1150.13
MSMEG_0075	MSMEG_0075	conserved hypothetical protein	147.991	0.00960942	92.1839	240.174	1.37192	yes	no	247.943	212.322	260.258	71.4672	110.317	94.7672
MSMEG_0076	MSMEG_0076	antigen MTB48	1216.63	0.00310559	651.704	1868.33	1.51802	yes	no	1790.03	1723.67	2091.29	484.956	832.632	637.525
MSMEG_0078	MSMEG_0078	hypothetical protein	166.968	0.00940642	164.678	331.646	1.00561	yes	no	372.923	252.856	369.16	110.604	191.742	191.688
MSMEG_0079	MSMEG_0079	hypothetical protein	142.369	0.00960942	128.192	270.562	1.07176	yes	no	282.212	247.066	282.407	77.4228	162.849	144.305
MSMEG_0082	eccE1	ESX conserved component eccE1. Possible membrane protein	508.996	0.00505334	385.73	894.725	1.21173	yes	no	933.315	783.661	967.199	285.869	491.174	380.146
MSMEG_0083	mycP1	membrane-anchored mycosin mycp1	1024.41	0.00310559	470.465	1494.88	1.66577	yes	no	1527.98	1385.88	1570.78	292.675	621.191	497.528
MSMEG_0085	MSMEG_0085	PTS system, Fru family protein, IIABC components	1030.7	0.00310559	450.581	1481.28	1.71476	yes	no	1715.45	1484.32	1244.07	301.183	547.646	502.912
MSMEG_0086	MSMEG_0086	1-phosphofructokinase	559.9	0.00505334	182.392	742.292	2.019	yes	no	842.604	673.64	710.633	143.785	200.935	202.457
MSMEG_0087	MSMEG_0087	glucitol operon repressor	909.698	0.00310559	184.076	1093.77	2.56444	yes	no	1126.83	1065.47	1089.02	129.322	195.682	227.226
MSMEG_0088	ptsI	phosphoenolpyruvate-protein phosphotransferase	595.241	0.00504414	178.42	773.661	2.11022	yes	no	810.352	692.942	817.689	133.576	215.381	186.304
MSMEG_0089	MSMEG_0089	chromosome condensation protein	146.38	0.00960942	57.2611	203.641	1.81249	yes	no	227.785	193.02	190.117	45.9432	70.9182	54.9219
MSMEG_0090	MSMEG_0090	conserved hypothetical protein	328.305	0.00791905	324.084	652.388	1.00713	yes	no	802.288	619.594	535.282	242.478	380.857	348.916
MSMEG_0091	MSMEG_0091	putative transcriptional regulator	312.738	0.00791905	291.327	604.065	1.04951	yes	no	588.614	586.781	636.801	213.551	354.591	305.84
MSMEG_0092	MSMEG_0092	probable transcriptional regulatory protein	719.923	0.00355872	644.408	1364.33	1.08097	yes	no	1312.29	1329.91	1450.8	416.892	730.195	786.137
MSMEG_0093	MSMEG_0093	methyltransferase	672.504	0.00421053	508.522	1181.03	1.21405	yes	no	1153.04	1217.96	1172.08	381.158	584.418	559.988
MSMEG_0096	MSMEG_0096	peroxisomal hydratase-dehydrogenase-epimerase	1055.53	0.00310559	984.681	2040.21	1.05023	yes	no	2173.03	2055.66	1891.94	811.663	1157.02	985.364
MSMEG_0102	MSMEG_0102	putative acyl-CoA dehydrogenase	326.85	0.00791905	258.282	585.132	1.17671	yes	no	604.74	523.084	627.572	165.055	312.565	297.224
MSMEG_0108	MSMEG_0108	acyl-CoA dehydrogenase	1121.39	0.00310559	678.554	1799.94	1.40609	yes	no	2019.83	1611.72	1768.28	495.166	894.357	646.14
MSMEG_0109	pntB	NAD(P) transhydrogenase, beta subunit	2614.32	0.00192678	1137.1	3751.41	1.7212	yes	no	4271.48	3294.85	3687.91	836.336	1310.67	1264.28
MSMEG_0110	pntA	NAD(P) transhydrogenase, alpha subunit	6513.29	0.00192678	2129.02	8642.31	2.02072	yes	no	8925.96	8299.86	8701.1	1614.82	2479.51	2292.72
MSMEG_0111	MSMEG_0111	putative magnesium transport protein	739.407	0.00355872	176.773	916.179	2.36717	yes	no	917.189	893.683	937.666	150.592	189.115	190.611
MSMEG_0118	MSMEG_0118	conserved hypothetical protein	123.041	0.00994443	83.9565	206.998	1.29177	yes	no	223.754	220.043	177.197	61.2576	107.691	82.9213
MSMEG_0120	MSMEG_0120	probable transcriptional regulatory protein	475.726	0.00527704	233.644	709.37	1.5981	yes	no	757.941	646.617	723.554	208.446	277.106	215.38
MSMEG_0121	MSMEG_0121	rhamnolipids biosynthesis 3-oxoacyl-[acyl-carrier-protein] reductase	263.064	0.00839664	257.991	521.055	1.0113	yes	no	596.677	490.271	476.216	186.325	315.192	272.456
MSMEG_0132	MSMEG_0132	conserved hypothetical protein	3370.67	0.00192678	1693.27	5063.94	1.57988	yes	no	5438.63	5107.31	4645.88	1125.61	1913.48	2040.73
MSMEG_0133	MSMEG_0133	ABC-transporter integral membrane protein	877.356	0.00310559	470.324	1347.68	1.51676	yes	no	1362.68	1314.47	1365.89	344.574	581.792	484.605
MSMEG_0134	MSMEG_0134	virulence factor Mce family protein	727.074	0.00355872	674.557	1401.63	1.05399	yes	no	1473.55	1214.1	1517.25	530.899	832.632	660.14
MSMEG_0135	MSMEG_0135	virulence factor Mce family protein	867.894	0.00310559	451.648	1319.54	1.54467	yes	no	1292.13	1250.77	1415.73	305.437	589.672	459.836
MSMEG_0136	MSMEG_0136	virulence factor Mce family protein, putative	1298.94	0.00310559	883.064	2182	1.30409	yes	no	2310.11	2105.85	2130.05	617.681	1079.53	951.98
MSMEG_0137	MSMEG_0137	virulence factor mce family protein	1034.75	0.00310559	559.727	1594.47	1.50861	yes	no	1570.31	1594.35	1618.77	412.638	652.71	613.833
MSMEG_0138	MSMEG_0138	virulence factor Mce family protein	472.985	0.00527704	451.196	924.181	1.03279	yes	no	999.837	903.334	869.372	295.228	483.294	575.065
MSMEG_0141	MSMEG_0141	probable conserved mce associated transmembrane protein	300.47	0.00839664	295.295	595.765	1.01013	yes	no	695.451	528.875	562.969	239.926	351.964	293.994
MSMEG_0142	MSMEG_0142	conserved hypothetical protein	143.692	0.00960942	79.2068	222.899	1.48105	yes	no	270.117	208.462	190.117	49.3464	82.7379	105.536
MSMEG_0144	MSMEG_0144	HNH endonuclease	194.492	0.00940642	136.076	330.568	1.27433	yes	no	308.417	345.506	337.781	108.902	185.175	114.151
MSMEG_0146	MSMEG_0146	mosc domain protein	415.869	0.00576646	315.363	731.231	1.21072	yes	no	653.119	660.128	880.447	250.986	367.724	327.378
MSMEG_0154	pyk	pyruvate kinase	181.564	0.00940642	93.6575	275.221	1.54504	yes	no	322.528	277.949	225.188	80.826	124.763	75.383
MSMEG_0157	MSMEG_0157	oxalyl-CoA decarboxylase	169.865	0.00940642	59.9539	229.819	1.92097	yes	no	225.77	220.043	243.646	29.778	91.931	58.1526
MSMEG_0161	MSMEG_0161	formate dehydrogenase, alpha subunit	168.575	0.00940642	84.3516	252.927	1.57292	yes	no	318.496	233.554	206.73	48.4956	131.33	73.2292
MSMEG_0166	MSMEG_0166	GntR-family protein transcriptional regulator	452.592	0.00527704	413.686	866.278	1.06448	yes	no	1064.34	816.475	718.016	281.615	520.067	439.375
MSMEG_0167	MSMEG_0167	transmembrane transport protein	281.689	0.00839664	116.231	397.92	1.76674	yes	no	459.602	453.597	280.562	90.1848	137.897	120.613
MSMEG_0170	MSMEG_0170	transmembrane transport protein	154.337	0.0096	73.4443	227.781	1.61973	yes	no	229.801	241.275	212.267	46.794	90.6177	82.9213
MSMEG_0185	MSMEG_0185	MmpL6 protein	369.042	0.00576646	149.783	518.825	1.78555	yes	no	560.392	407.272	588.81	136.128	178.609	134.613
MSMEG_0188	MSMEG_0188	MarR-family protein transcriptional regulator	196.233	0.00940642	141.008	337.241	1.25208	yes	no	358.812	326.204	326.707	118.261	161.536	143.228
MSMEG_0194	MSMEG_0194	serine esterase, cutinase family protein	793.024	0.00310559	739.83	1532.85	1.04995	yes	no	1723.51	1503.63	1371.43	666.176	833.946	719.369
MSMEG_0201	MSMEG_0201	hypothetical protein	582.121	0.00504414	368.468	950.589	1.36489	yes	no	1042.17	818.405	991.195	234.821	445.209	425.375
MSMEG_0203	MSMEG_0203	IS1096, tnpR protein	14542.1	0.00192678	13712.1	28254.2	1.04296	yes	no	30164.4	27129	27469.2	10282.8	16580.4	14273.2
MSMEG_0206	MSMEG_0206	acyltransferase 3	447.593	0.00527704	244.879	692.471	1.49589	yes	no	816.399	640.826	620.189	187.176	253.467	293.994
MSMEG_0214	MSMEG_0214	L-sorbosone dehydrogenase	414.199	0.00576646	285.482	699.681	1.29031	yes	no	810.352	598.362	690.329	214.402	336.205	305.84
MSMEG_0215	MSMEG_0215	YhhW family protein	297.159	0.00839664	152.095	449.254	1.55631	yes	no	439.444	384.11	524.207	112.306	175.982	167.996
MSMEG_0216	MSMEG_0216	3-hydroxyacyl-CoA dehydrogenase	908.071	0.00310559	554.728	1462.8	1.39727	yes	no	1435.25	1432.21	1520.94	364.993	714.435	584.757
MSMEG_0219	MSMEG_0219	RNA polymerase sigma-70 factor, family protein	542.343	0.00505334	400.625	942.967	1.23289	yes	no	1078.45	816.475	933.975	279.913	479.354	442.606
MSMEG_0220	MSMEG_0220	monoglyceride lipase	415.03	0.00576646	204.987	620.017	1.59208	yes	no	608.772	629.245	622.035	173.563	220.634	220.764
MSMEG_0221	MSMEG_0221	secreted protein	384.676	0.00576646	241.887	626.563	1.36948	yes	no	606.756	660.128	612.806	181.22	320.445	223.995
MSMEG_0222	MSMEG_0222	conserved hypothetical protein	374.733	0.00576646	205.44	580.173	1.49325	yes	no	560.392	606.083	574.044	164.204	244.274	207.842
MSMEG_0225	MSMEG_0225	MmpL4 protein	7221.27	0.00192678	2273.7	9494.97	2.06164	yes	no	10663.6	9205.12	8616.19	1679.48	3017.96	2123.65
MSMEG_0226	MSMEG_0226	MmpS5 protein	2766.98	0.00192678	553.908	3320.88	2.58168	yes	no	3569.98	3223.43	3169.24	500.27	667.156	494.297
MSMEG_0227	MSMEG_0227	transcriptional regulator, TetR family protein	233.482	0.00843418	226.885	460.367	1.01761	yes	no	520.076	484.48	376.543	188.878	273.166	218.611
MSMEG_0228	MSMEG_0228	adenylate and Guanylate cyclase catalytic domain protein	238.922	0.00843418	206.181	445.103	1.10649	yes	no	443.476	555.898	335.936	182.922	236.394	199.226
MSMEG_0229	ilvD	dihydroxy-acid dehydratase	4698.67	0.00192678	2054.12	6752.79	1.71647	yes	no	7351.62	6479.68	6427.08	1546.75	2476.88	2138.72
MSMEG_0231	MSMEG_0231	conserved hypothetical protein	180.214	0.00940642	144.86	325.074	1.16061	yes	no	346.718	359.017	269.487	102.947	185.175	146.458
MSMEG_0233	MSMEG_0233	lipoprotein Lpps	7330.76	0.00192678	1659.05	8989.81	2.43722	yes	no	9851.21	9166.52	7951.71	1083.92	2155.13	1738.12
MSMEG_0234	MSMEG_0234	metallopeptidase	2503.43	0.00192678	2292.86	4796.28	1.06444	yes	no	5444.68	4588.09	4356.09	1585.04	2767.12	2526.41
MSMEG_0235	MSMEG_0235	probable conserved membrane protein	265.508	0.00839664	147.606	413.114	1.47854	yes	no	417.271	395.691	426.38	125.918	193.055	123.844
MSMEG_0241	MSMEG_0241	MmpL11 protein	3109.69	0.00192678	2197.26	5306.95	1.27179	yes	no	5861.95	5091.87	4967.05	1577.38	2646.3	2368.1
MSMEG_0245	MSMEG_0245	probable conserved transmembrane protein	130.982	0.00994443	112.328	243.31	1.10821	yes	no	243.912	266.368	219.65	96.9912	124.763	115.228
MSMEG_0247	MSMEG_0247	secreted peptidase	136.872	0.00963855	103.065	239.937	1.21117	yes	no	288.259	202.671	228.879	92.7372	107.691	108.767
MSMEG_0248	MSMEG_0248	conserved hypothetical protein	578.413	0.00504414	400.731	979.144	1.28676	yes	no	1017.98	924.566	994.886	306.288	466.221	429.683
MSMEG_0249	MSMEG_0249	integral membrane protein	280.151	0.00839664	276.947	557.099	1.00571	yes	no	578.535	507.643	585.119	216.954	353.278	260.61
MSMEG_0250	MSMEG_0250	membrane protein, MmpL family protein	4928.95	0.00192678	2296.12	7225.07	1.65339	yes	no	8024.9	6599.35	7050.96	1694.79	2792.08	2401.49
MSMEG_0251	MSMEG_0251	conserved hypothetical protein	1179.54	0.00310559	621.392	1800.93	1.53365	yes	no	1987.58	1573.11	1842.11	419.444	805.053	639.679
MSMEG_0252	trmB	tRNA (guanine-N(7)-)-methyltransferase	992.41	0.00310559	460.709	1453.12	1.65509	yes	no	1602.56	1331.84	1424.96	302.885	617.251	461.99
MSMEG_0253	MSMEG_0253	conserved hypothetical protein	1199.49	0.00310559	445.785	1645.28	1.88156	yes	no	1919.04	1621.37	1395.42	334.364	522.693	480.297
MSMEG_0254	MSMEG_0254	conserved hypothetical protein	562.293	0.00505334	278.721	841.014	1.58986	yes	no	967.584	789.452	766.007	196.535	346.711	292.917
MSMEG_0255	MSMEG_0255	phosphoenolpyruvate carboxykinase	3523.44	0.00192678	1531.92	5055.37	1.72182	yes	no	5349.93	4985.71	4830.46	1004.79	1839.93	1751.04
MSMEG_0261	MSMEG_0261	p40 protein	2449.44	0.00192678	1128.79	3578.23	1.66359	yes	no	3852.19	3281.34	3601.16	933.328	1351.39	1101.67
MSMEG_0262	MSMEG_0262	conserved hypothetical protein	743.175	0.00355872	257.458	1000.63	1.95435	yes	no	1124.82	926.496	950.587	173.563	299.432	299.378
MSMEG_0263	MSMEG_0263	amidohydrolase 3	711.254	0.00355872	221.681	932.935	2.06835	yes	no	929.284	880.171	989.349	168.458	210.128	286.455
MSMEG_0264	MSMEG_0264	transmembrane transport protein	498.419	0.00505334	201.85	700.269	1.78955	yes	no	711.577	702.593	686.638	164.204	244.274	197.073
MSMEG_0270	MSMEG_0270	aminoglycoside phosphotransferase	194.359	0.00940642	84.5518	278.911	1.7101	yes	no	330.591	220.043	286.099	41.6892	136.583	75.383
MSMEG_0294	fabG	3-oxoacyl-(acyl-carrier-protein) reductase	125.776	0.00994443	93.3198	219.096	1.2225	yes	no	278.18	185.299	193.809	77.4228	126.077	76.4599
MSMEG_0295	MSMEG_0295	oxidoreductase, FAD-binding	182.65	0.00940642	39.3724	222.022	2.46575	yes	no	247.943	191.09	227.033	23.8224	51.2187	43.076
MSMEG_0300	MSMEG_0300	amidohydrolase family protein	165.927	0.00940642	33.8264	199.754	2.52717	yes	no	233.833	167.927	197.501	27.2256	23.6394	50.6143
MSMEG_0301	MSMEG_0301	oxidoreductase, FAD-binding	304.884	0.00839664	234.363	539.247	1.19873	yes	no	554.345	511.503	551.894	171.862	288.926	242.303
MSMEG_0304	MSMEG_0304	acyl-CoA synthase	232.274	0.00843418	114.041	346.316	1.59409	yes	no	395.097	330.064	313.786	83.3784	139.21	119.536
MSMEG_0305	MSMEG_0305	acyltransferase domain protein	153.403	0.00960942	62.2147	215.618	1.77682	yes	no	256.007	158.276	232.571	47.6448	72.2315	66.7678
MSMEG_0309	MSMEG_0309	aldehyde dehydrogenase family protein	685.268	0.00355872	383.949	1069.22	1.47516	yes	no	1215.53	982.472	1009.65	276.51	459.655	415.683
MSMEG_0310	#N/A	#N/A	128.269	0.00994443	117.151	245.42	1.06049	yes	no	282.212	252.856	201.192	90.1848	135.27	125.997
MSMEG_0311	MSMEG_0311	glycosyltransferase	1621.8	0.00310559	1377.3	2999.09	1.12212	yes	no	3307.93	2968.65	2720.71	992.033	1684.96	1454.89
MSMEG_0312	eda	2-dehydro-3-deoxyphosphogluconate aldolase/4-hydroxy-2-oxoglutarate aldolase	554.619	0.00505334	279.663	834.283	1.57342	yes	no	854.699	714.174	933.975	191.43	330.952	316.609
MSMEG_0313	edd	phosphogluconate dehydratase	2651.85	0.00192678	939.766	3591.61	1.93313	yes	no	3453.07	3534.2	3787.58	670.43	1145.2	1003.67
MSMEG_0314	zwf	glucose-6-phosphate 1-dehydrogenase	2518.93	0.00192678	619.021	3137.95	2.33989	yes	no	3271.64	2814.23	3327.98	413.489	732.821	710.754
MSMEG_0316	MSMEG_0316	putative NagC regulator	517.991	0.00505334	303.092	821.083	1.43478	yes	no	741.814	870.52	850.914	239.075	319.132	351.069
MSMEG_0317	MSMEG_0317	conserved hypothetical protein	2178.7	0.00192678	2015.33	4194.03	1.05695	yes	no	4454.92	4012.89	4114.29	1552.71	2545.18	1948.11
MSMEG_0319	MSMEG_0319	acyltransferase	599.676	0.00504414	462.822	1062.5	1.19717	yes	no	1195.37	982.472	1009.65	347.126	550.273	491.066
MSMEG_0321	MSMEG_0321	transcriptional regulator	2383.22	0.00192678	837.794	3221.01	1.94157	yes	no	3545.79	3256.25	2860.99	555.572	1076.91	880.904
MSMEG_0341	MSMEG_0341	conserved hypothetical protein	126.501	0.00994443	103.37	229.871	1.14538	yes	no	203.596	266.368	219.65	66.3624	157.596	86.152
MSMEG_0344	MSMEG_0344	conserved hypothetical protein	184.723	0.00940642	103.113	287.836	1.4721	yes	no	251.975	266.368	345.165	61.2576	145.776	102.305
MSMEG_0345	MSMEG_0345	conserved hypothetical protein	146.759	0.00960942	35.2224	181.981	2.33674	yes	no	199.564	154.416	191.963	23.8224	53.8453	27.9994
MSMEG_0348	MSMEG_0348	mce-family protein mce3c	185.142	0.00940642	51.8008	236.943	2.17199	yes	no	280.196	223.903	206.73	31.4796	72.2315	51.6912
MSMEG_0349	MSMEG_0349	virulence factor mce family protein	130.835	0.00994443	79.4688	210.304	1.39282	yes	no	247.943	189.16	193.809	57.8544	111.63	68.9216
MSMEG_0350	MSMEG_0350	virulence factor Mce family protein	172.343	0.00940642	41.4272	213.771	2.33973	yes	no	247.943	173.718	219.65	34.032	40.7123	49.5374
MSMEG_0351	MSMEG_0351	virulence factor mce family protein	233.705	0.00843418	111.493	345.198	1.62177	yes	no	330.591	293.39	411.613	91.8864	139.21	103.382
MSMEG_0358	MSMEG_0358	ribonucleoside-diphosphate reductase, beta subunit	269.794	0.00839664	198.13	467.925	1.23564	yes	no	550.313	438.155	415.305	131.874	248.214	214.303
MSMEG_0359	MSMEG_0359	conserved hypothetical protein	2135.99	0.00192678	1361.71	3497.7	1.36034	yes	no	3852.19	3455.06	3185.85	986.077	1625.87	1473.2
MSMEG_0362	MSMEG_0362	amidohydrolase 2	183.882	0.00940642	108.093	291.975	1.42522	yes	no	239.88	320.413	315.632	82.5276	140.523	101.229
MSMEG_0364	MSMEG_0364	hypothetical protein	450.888	0.00527704	439.535	890.423	1.01685	yes	no	870.826	777.871	1022.57	302.034	496.427	520.143
MSMEG_0365	MSMEG_0365	conserved hypothetical protein	856.842	0.00310559	362.698	1219.54	1.74671	yes	no	1286.08	1028.8	1343.74	282.466	383.484	422.145
MSMEG_0367	MSMEG_0367	O-demethylpuromycin-O-methyltransferase	346.12	0.0069541	340.252	686.372	1.01025	yes	no	802.288	671.71	585.119	252.688	432.076	335.993
MSMEG_0368	MSMEG_0368	hypothetical protein	1923.95	0.00305344	721.848	2645.79	1.87248	yes	no	2951.13	2549.79	2436.46	570.887	914.057	680.601
MSMEG_0369	MSMEG_0369	hypothetical protein	756.386	0.00355872	260.415	1016.8	1.96104	yes	no	1118.77	992.123	939.512	238.224	312.565	230.457
MSMEG_0370	MSMEG_0370	conserved hypothetical protein	2616.89	0.00192678	1399.8	4016.69	1.52012	yes	no	4410.57	3792.84	3846.65	1024.36	1688.9	1486.12
MSMEG_0380	MSMEG_0380	MmpS4 protein	1121.36	0.00310559	636.337	1757.7	1.46438	yes	no	1979.52	1661.9	1631.69	482.404	830.006	596.603
MSMEG_0381	mmpl4a	Mmp14a protein	7470.21	0.00192678	4915.73	12385.9	1.33305	yes	no	13626.8	11710.5	11820.5	3562.3	6001.78	5183.12
MSMEG_0382	mmpL4b	putative transport protein	7014.15	0.00192678	4711.43	11725.6	1.31524	yes	no	12905.2	11316.8	10954.8	3464.46	5712.85	4956.97
MSMEG_0383	MSMEG_0383	conserved hypothetical protein	734.065	0.00355872	566.715	1300.78	1.19725	yes	no	1179.24	1447.65	1275.45	399.876	660.59	639.679
MSMEG_0384	rfbA	glucose-1-phosphate thymidylyltransferase	307.788	0.0083042	216.638	524.426	1.27156	yes	no	562.408	492.201	518.67	183.773	232.454	233.687
MSMEG_0388	tylF	Macrocin-O-methyltransferase	1036.57	0.00310559	698.8	1735.37	1.31106	yes	no	1886.79	1575.04	1744.28	539.407	848.392	708.6
MSMEG_0389	gtf1	putative glycosyl transferase	1312.19	0.00310559	1079.59	2391.77	1.14687	yes	no	2596.35	2437.84	2141.13	782.736	1361.89	1094.13
MSMEG_0392	MSMEG_0392	putative glycosyl transferase	301.708	0.00839664	288.156	589.864	1.03098	yes	no	620.866	521.154	627.572	195.684	365.097	303.686
MSMEG_0396	MSMEG_0396	hypothetical protein	577.375	0.00504414	372.012	949.387	1.34929	yes	no	1044.18	816.475	987.503	240.776	441.269	433.991
MSMEG_0398	MSMEG_0398	IS1096, tnpR protein	14555.7	0.00192678	13715.9	28271.6	1.04345	yes	no	30184.6	27144.4	27485.8	10289.6	16587	14271.1
MSMEG_0399	MSMEG_0399	conserved domain protein	4544.99	0.00192678	3243.91	7788.9	1.26343	yes	no	8371.62	7635.87	7359.2	2414.57	4215.69	3101.47
MSMEG_0400	MSMEG_0400	peptide synthetase	24882.9	0.00192678	14993.4	39876.3	1.41115	yes	no	44220.6	37229.7	38178.5	10857.9	18567.4	15554.7
MSMEG_0401	MSMEG_0401	putative non-ribosomal peptide synthase	7088.87	0.00192678	6491.65	13580.5	1.06476	yes	no	15114.5	12621.6	13005.5	4849.56	7819.39	6806.01
MSMEG_0405	MSMEG_0405	extra cytoplasmic sigma factor	268.792	0.00839664	245.427	514.22	1.06403	yes	no	542.25	590.641	409.768	225.462	265.287	245.533
MSMEG_0406	MSMEG_0406	acyl-coA-dehydrogenase	962.652	0.00310559	397.294	1359.95	1.7727	yes	no	1415.09	1295.16	1369.58	259.494	525.32	407.068
MSMEG_0408	MSMEG_0408	type I modular polyketide synthase	16261.1	0.00192678	7480.12	23741.2	1.66613	yes	no	25991.7	22430.9	22801.2	5346.43	9316.55	7777.37
MSMEG_0409	MSMEG_0409	Condensation domain protein	3622.5	0.00192678	1861.05	5483.55	1.55848	yes	no	6039.34	5172.94	5238.38	1405.52	2227.36	1950.27
MSMEG_0410	MSMEG_0410	MmpL protein	4086.7	0.00192678	2197.06	6283.76	1.51562	yes	no	6823.48	6091.71	5936.09	1715.21	2529.42	2346.57
MSMEG_0411	MSMEG_0411	acyl-CoA synthase	1372.19	0.00310559	1164.29	2536.47	1.12271	yes	no	2836.23	2405.03	2368.16	884.832	1398.66	1209.36
MSMEG_0415	MSMEG_0415	NADH-fmn oxidoreductase	825.241	0.00310559	642.297	1467.54	1.19082	yes	no	1409.04	1681.2	1312.36	496.867	747.268	682.755
MSMEG_0424	MSMEG_0424	Hsp20/alpha crystallin family protein	516.163	0.00505334	124.403	640.566	2.35502	yes	no	759.957	565.549	596.193	91.0356	149.716	132.459
MSMEG_0425	MSMEG_0425	putative membrane protein DcsA	385.55	0.00576646	220.861	606.411	1.45302	yes	no	645.056	638.896	535.282	188.878	274.48	199.226
MSMEG_0438	MSMEG_0438	Periplasmic binding protein	351.643	0.0069541	345.427	697.07	1.01082	yes	no	677.309	718.034	695.867	283.316	390.05	362.915
MSMEG_0441	MSMEG_0441	conserved hypothetical protein, putative	454.506	0.00527704	386.344	840.851	1.11995	yes	no	822.446	804.893	895.213	323.304	460.968	374.761
MSMEG_0443	MSMEG_0443	hydrolase, carbon-nitrogen family protein	162.531	0.00940642	82.8198	245.351	1.55535	yes	no	256.007	214.252	265.795	63.81	98.4975	86.152
MSMEG_0444	MSMEG_0444	agmatine deiminase	135.635	0.00963855	72.4455	208.081	1.50931	yes	no	189.485	276.019	158.739	55.302	98.4975	63.5371
MSMEG_0445	MSMEG_0445	amidohydrolase family protein	661.094	0.00421053	389.96	1051.05	1.42812	yes	no	1090.55	1032.66	1029.96	288.421	451.775	429.683
MSMEG_0446	MSMEG_0446	putrescine importer	717.166	0.00355872	390.712	1107.88	1.50124	yes	no	1199.4	1175.49	948.741	277.361	436.016	458.759
MSMEG_0449	MSMEG_0449	transporter, major facilitator family protein, putative	647.403	0.00504414	355.786	1003.19	1.4929	yes	no	969.6	1063.54	976.428	285.869	476.728	304.763
MSMEG_0452	MSMEG_0452	inner membrane permease YgbN	147.832	0.00960942	126.7	274.533	1.10946	yes	no	290.275	208.462	324.861	76.572	124.763	178.765
MSMEG_0456	MSMEG_0456	DNA gyrase subunit A	2087.37	0.00192678	1463.68	3551.04	1.27807	yes	no	3920.73	3267.83	3464.57	1106.89	1858.32	1425.82
MSMEG_0457	MSMEG_0457	DNA topoisomerase IV subunit B	5541.83	0.00192678	1904.78	7446.61	1.9664	yes	no	7978.54	6987.32	7373.97	1425.94	2459.81	1828.58
MSMEG_0463	MSMEG_0463	MmpL4 protein	176.76	0.00940642	154.168	330.928	1.09704	yes	no	383.002	310.762	299.02	129.322	187.802	145.381
MSMEG_0484	MSMEG_0484	formamidase	144.786	0.00960942	84.8682	229.654	1.42553	yes	no	223.754	254.786	210.421	48.4956	133.957	72.1523
MSMEG_0485	MSMEG_0485	amidase	148.234	0.00960942	143.319	291.553	1.01943	yes	no	324.544	254.786	295.328	102.947	165.476	161.535
MSMEG_0491	MSMEG_0491	transcriptional regulator, LacI family protein	747.836	0.00355872	650.683	1398.52	1.10269	yes	no	1487.66	1395.53	1312.36	529.198	797.173	625.679
MSMEG_0500	MSMEG_0500	regulator of polyketide synthase expression, putative	128.938	0.00994443	76.4235	205.361	1.41433	yes	no	199.564	154.416	262.104	60.4068	94.5576	74.3061
MSMEG_0505	MSMEG_0505	probable sugar ABC transporter, substrate-binding protein, putative	136.512	0.00963855	65.1196	201.632	1.61571	yes	no	237.864	204.601	162.43	49.3464	93.2443	52.7681
MSMEG_0520	MSMEG_0520	porin	2914.58	0.00192678	2810.55	5725.13	1.0262	yes	no	5763.17	5775.16	5637.07	2041.07	3447.41	2943.17
MSMEG_0526	MSMEG_0526	oxidoreductase, GMC family protein	137.018	0.00963855	86.7608	223.779	1.35686	yes	no	310.433	191.09	169.814	51.048	127.39	81.8444
MSMEG_0532	MSMEG_0532	transcriptional regulator, TetR family protein	408.792	0.00576646	153.143	561.935	1.8687	yes	no	590.629	436.225	658.951	102.947	203.561	152.92
MSMEG_0534	MSMEG_0534	permease, major facilitator family protein	124.202	0.00994443	85.8785	210.08	1.28072	yes	no	253.991	162.137	214.113	68.9148	97.1842	91.5365
MSMEG_0535	MSMEG_0535	GntR-family protein transcriptional regulator	130.808	0.00994443	83.6482	214.457	1.34785	yes	no	284.228	193.02	166.122	62.9592	105.064	82.9213
MSMEG_0547	MSMEG_0547	ISMsm5, transposase	949.95	0.00310559	797.009	1746.96	1.13119	yes	no	1971.45	1658.04	1611.38	589.604	967.902	833.521
MSMEG_0558	MSMEG_0558	conserved hypothetical protein	844.398	0.00310559	86.7259	931.124	3.40945	yes	no	995.805	1007.56	790.002	70.6164	95.8709	93.6903
MSMEG_0559	MSMEG_0559	conserved domain protein	3845.56	0.00192678	2396.06	6241.62	1.38089	yes	no	6396.13	5966.25	6362.47	1796.04	2872.19	2519.95
MSMEG_0563	MSMEG_0563	hypothetical protein	236.867	0.00843418	205.84	442.707	1.10109	yes	no	507.982	393.761	426.38	170.16	229.827	217.534
MSMEG_0575	MSMEG_0575	MmpS1 protein	170.479	0.00940642	67.7284	238.207	1.79928	yes	no	221.738	212.322	280.562	73.1688	76.1714	53.845
MSMEG_0576	MSMEG_0576	MmpL4 protein	534.324	0.00505334	297.337	831.661	1.48079	yes	no	858.731	779.801	856.451	214.402	378.23	299.378
MSMEG_0579	MSMEG_0579	helix-turn-helix, Fis-type	240.702	0.00843418	118.112	358.814	1.59493	yes	no	393.081	304.972	378.389	91.8864	141.836	120.613
MSMEG_0580	MSMEG_0580	conserved hypothetical protein	556.724	0.00505334	476.115	1032.84	1.1156	yes	no	1076.44	992.123	1029.96	336.917	625.131	466.298
MSMEG_0584	MSMEG_0584	hypothetical protein	441.399	0.00527704	239.751	681.151	1.50255	yes	no	729.72	748.918	564.815	172.712	290.239	256.302
MSMEG_0586	MSMEG_0586	stas domain, putative	401.061	0.00576646	234.267	635.328	1.43547	yes	no	485.808	650.477	769.699	156.547	258.72	287.532
MSMEG_0590	rhaD	rhamnulose-1-phosphate aldolase/alcohol dehydrogenase	125.147	0.00994443	68.1698	193.317	1.4902	yes	no	221.738	171.788	186.426	30.6288	98.4975	75.383
MSMEG_0592	MSMEG_0592	putative rhamnose catabolism operon transcriptional regulator	472.556	0.00527704	205.049	677.604	1.71958	yes	no	772.051	635.036	625.726	149.741	240.334	225.072
MSMEG_0594	MSMEG_0594	iron-sulfur cluster binding protein	327.452	0.00791905	262.238	589.69	1.16603	yes	no	681.34	519.224	568.506	197.386	312.565	276.763
MSMEG_0595	MSMEG_0595	glycolate oxidase	216.344	0.00843418	134.753	351.097	1.37499	yes	no	306.402	364.808	382.081	86.7816	148.403	169.073
MSMEG_0600	MSMEG_0600	dehydrogenase	157.202	0.0096	135.259	292.461	1.10681	yes	no	278.18	279.879	319.323	99.5436	145.776	160.458
MSMEG_0605	MSMEG_0605	conserved hypothetical protein	215.172	0.00843418	144.737	359.909	1.30827	yes	no	403.16	318.483	358.085	126.769	140.523	166.919
MSMEG_0606	MSMEG_0606	transcriptional regulator, TetR family protein	161.755	0.00940642	54.7266	216.482	1.96446	yes	no	231.817	221.973	195.655	34.032	70.9182	59.2295
MSMEG_0608	MSMEG_0608	glyoxalase family protein	423.059	0.00576646	274.138	697.197	1.34348	yes	no	751.893	582.92	756.778	219.506	340.145	262.764
MSMEG_0612	MSMEG_0612	transcriptional regulator, TetR family protein	352.774	0.0069541	124.46	477.234	1.93049	yes	no	463.634	442.016	526.053	102.947	156.283	114.151
MSMEG_0615	eccA3	ATPase, AAA family protein. ESX conserved component eccA3	393.158	0.00576646	277.299	670.457	1.27066	yes	no	808.336	623.455	579.581	239.075	302.059	290.763
MSMEG_0616	eccB3	ESX conserved component eccB3. Possible membrane protein	372.57	0.00576646	173.097	545.667	1.65077	yes	no	673.277	511.503	452.221	137.83	216.695	164.766
MSMEG_0617	eccC3	FtsK/SpoIIIE family protein. ESX conserved component eccC3. Possible membrane protein	973.652	0.00310559	425.266	1398.92	1.71552	yes	no	1509.83	1380.09	1306.83	311.393	493.801	470.605
MSMEG_0619	MSMEG_0619	ppe family protein	257.798	0.00843418	154.346	412.143	1.41116	yes	no	415.255	501.852	319.323	123.366	175.982	163.689
MSMEG_0622	espG3	ESX-1 secretion-associated protein espG3. Putative DNA-binding protein	161.45	0.00940642	147.035	308.485	1.06393	yes	no	342.686	326.204	256.566	103.798	162.849	174.458
MSMEG_0623	eccD3	secretion protein Snm4	458.875	0.00527704	220.422	679.297	1.61936	yes	no	794.225	708.383	535.282	182.071	281.046	198.15
MSMEG_0624	mycP3	PROBABLE MEMBRANE-ANCHORED MYCOSIN MYCP3 (SERINE PROTEASE) (SUBTILISIN-LIKE PROTEASE) (SUBTILASE-LIKE) (MYCOSIN-3)	309.603	0.0083042	119.877	429.481	1.83241	yes	no	505.966	418.853	363.623	110.604	151.03	97.9979
MSMEG_0625	MSMEG_0625	conserved hypothetical protein	236.633	0.00843418	205.961	442.594	1.09988	yes	no	485.808	470.969	371.006	132.725	236.394	248.764
MSMEG_0626	eccE3	ESX conserved component eccE3. Probable transmembrane protein	488.903	0.00505334	132.897	621.8	2.21765	yes	no	814.383	650.477	400.539	106.35	152.343	139.997
MSMEG_0627	MSMEG_0627	glycosyl transferase, family protein 39	632.875	0.00504414	470.103	1102.98	1.2286	yes	no	1207.46	1077.05	1024.42	365.844	543.706	500.759
MSMEG_0628	MSMEG_0628	amidohydrolase family protein	1100.98	0.00310559	597.405	1698.38	1.50581	yes	no	1729.56	1704.37	1661.22	467.94	680.289	643.986
MSMEG_0636	MSMEG_0636	conserved hypothetical protein	566.707	0.00504414	300.363	867.069	1.52631	yes	no	1015.96	795.242	790.002	213.551	325.698	361.838
MSMEG_0637	MSMEG_0637	iron-sulfur binding oxidoreductase	207.194	0.00897666	109.055	316.249	1.52739	yes	no	330.591	248.996	369.16	71.4672	110.317	145.381
MSMEG_0638	MSMEG_0638	conserved hypothetical proline and threonine rich protein	2666.02	0.00192678	1842.94	4508.97	1.29032	yes	no	4813.73	4497.37	4215.81	1427.64	2161.69	1939.5
MSMEG_0640	MSMEG_0640	oligopeptide transport ATP-binding protein OppD	2421	0.00192678	1120.32	3541.32	1.6595	yes	no	3878.4	3231.15	3514.4	774.228	1346.13	1240.59
MSMEG_0641	MSMEG_0641	binding-protein-dependent transport systems inner membrane component	3625.82	0.00192678	2040.2	5666.02	1.47317	yes	no	5872.03	5350.51	5775.51	1385.95	2432.23	2302.41
MSMEG_0642	MSMEG_0642	hypothetical ABC transporter permease protein YliD	4798.64	0.00192678	2131.69	6930.33	1.70046	yes	no	7910	6481.61	6399.39	1580.79	2509.72	2304.57
MSMEG_0643	MSMEG_0643	extracellular solute-binding protein, family protein 5, putative	12068.9	0.00192678	4748.76	16817.6	1.82413	yes	no	17622.1	15692.5	17138.3	3445.74	5846.81	4953.74
MSMEG_0644	MSMEG_0644	cupin domain protein	710.673	0.00355872	327.515	1038.19	1.66142	yes	no	1104.66	967.03	1042.88	266.3	383.484	332.762
MSMEG_0645	MSMEG_0645	putative beta-1,3-glucanase	4720.73	0.00192678	2396.69	7117.42	1.56991	yes	no	7446.37	6998.91	6906.98	1738.18	2905.02	2546.87
MSMEG_0656	MSMEG_0656	transcriptional regulator, TetR family protein	128.916	0.00994443	104.975	233.891	1.14827	yes	no	278.18	187.229	236.262	79.9752	132.643	102.305
MSMEG_0664	MSMEG_0664	FAD dependent oxidoreductase	148.851	0.00960942	71.5776	220.429	1.60925	yes	no	243.912	216.182	201.192	48.4956	91.931	74.3061
MSMEG_0667	MSMEG_0667	butyryl-CoA dehydrogenase	124.469	0.00994443	37.8738	162.343	2.07103	yes	no	187.469	138.974	160.585	40.8384	39.399	33.3839
MSMEG_0671	MSMEG_0671	S-(hydroxymethyl)glutathione dehydrogenase	218.705	0.00843418	86.7479	305.453	1.80423	yes	no	266.086	181.439	468.833	58.7052	90.6177	110.921
MSMEG_0673	MSMEG_0673	hypothetical protein	664.19	0.00421053	556.716	1220.91	1.13153	yes	no	1376.79	1243.05	1042.88	408.384	703.929	557.834
MSMEG_0674	MSMEG_0674	ErfK/YbiS/YcfS/YnhG family protein	1264.73	0.00310559	796.599	2061.33	1.37054	yes	no	2058.13	1910.9	2214.96	568.334	995.481	825.982
MSMEG_0676	MSMEG_0676	putative transcriptional regulatory protein	178.164	0.00940642	51.1202	229.284	2.1435	yes	no	288.259	231.624	167.968	45.0924	63.0384	45.2298
MSMEG_0678	dcd	deoxycytidine triphosphate deaminase	613.077	0.00504414	408.618	1021.69	1.32002	yes	no	1030.07	1034.59	1000.42	303.736	516.127	405.991
MSMEG_0681	MSMEG_0681	P450 heme-thiolate protein	410.184	0.00576646	294.301	704.485	1.25643	yes	no	697.467	681.361	734.628	223.76	341.458	317.685
MSMEG_0690	MSMEG_0690	iron-sulfur cluster-binding protein	5715.93	0.00192678	2311.61	8027.54	1.79561	yes	no	8992.48	7699.57	7390.58	1693.94	3031.1	2209.8
MSMEG_0692	MSMEG_0692	conserved hypothetical protein	4325.72	0.00192678	1916.13	6241.85	1.70326	yes	no	6732.77	5670.93	6321.86	1473.59	2270.7	2004.11
MSMEG_0693	MSMEG_0693	conserved hypothetical protein	344.49	0.00735632	313.175	657.665	1.06798	yes	no	697.467	635.036	640.493	233.97	401.87	303.686
MSMEG_0695	MSMEG_0695	isoniazid inductible protein IniA	527.355	0.00505334	467.332	994.687	1.08816	yes	no	1086.52	887.892	1009.65	377.755	545.019	479.221
MSMEG_0698	MSMEG_0698	isoniazid inductible protein IniC	911.494	0.00310559	600.526	1512.02	1.33073	yes	no	1634.81	1553.81	1347.43	421.146	717.062	663.37
MSMEG_0699	MSMEG_0699	conserved hypothetical proline rich protein	346.007	0.0069541	333.526	679.533	1.02455	yes	no	695.451	619.594	723.554	254.389	370.351	375.838
MSMEG_0702	MSMEG_0702	monooxygenase	2272.27	0.00192678	1677.09	3949.36	1.23516	yes	no	4227.13	3748.45	3872.49	1248.97	1897.72	1884.58
MSMEG_0704	MSMEG_0704	LpqJ protein	395.1	0.00576646	278.635	673.735	1.27078	yes	no	659.167	671.71	690.329	218.656	294.179	323.07
MSMEG_0708	MSMEG_0708	transcriptional regulator, LysR family protein	652.499	0.00486111	177.761	830.26	2.21727	yes	no	919.205	820.335	751.241	167.608	212.755	152.92
MSMEG_0709	dnaK	chaperone protein DnaK	7337.36	0.00192678	1955.7	9293.07	2.24789	yes	no	10159.6	9284.26	8435.31	1388.51	2421.73	2056.88
MSMEG_0710	grpE	co-chaperone GrpE	1697.51	0.00305344	518.387	2215.9	2.09366	yes	no	2346.39	2250.61	2050.68	382.86	685.543	486.759
MSMEG_0711	dnaJ	chaperone protein DnaJ	1781.81	0.00305344	717.36	2499.17	1.79925	yes	no	2852.36	2432.05	2213.11	536.855	920.623	694.601
MSMEG_0712	MSMEG_0712	transcriptional regulator, TetR family protein	1489.22	0.00310559	448.617	1937.84	2.10843	yes	no	1832.36	2020.92	1960.24	354.784	558.153	432.914
MSMEG_0713	MSMEG_0713	transcriptional regulator, MerR family protein	345.546	0.0069541	144.138	489.684	1.75737	yes	no	532.171	530.805	406.076	114.858	166.789	150.766
MSMEG_0724	MSMEG_0724	IS1137, transposase orfA	289.323	0.00839664	61.7613	351.084	2.48797	yes	no	346.718	370.598	335.936	45.9432	80.1113	59.2295
MSMEG_0725	MSMEG_0725	IS1137, transposase orfB	467.728	0.00527704	183.642	651.37	1.82096	yes	no	604.74	677.5	671.871	125.918	219.321	205.688
MSMEG_0728	MSMEG_0728	hypothetical protein	147.531	0.00960942	110.042	257.573	1.21947	yes	no	258.022	204.601	310.094	85.9308	118.197	125.997
MSMEG_0732	MSMEG_0732	chaperone ClpB	836.841	0.00310559	286.067	1122.91	1.96906	yes	no	1167.15	1129.17	1072.41	192.281	361.158	304.763
MSMEG_0733	dapB	dihydrodipicolinate reductase, N-terminus domain protein	193.078	0.00940642	64.3495	257.428	1.98351	yes	no	304.386	274.088	193.809	45.0924	80.1113	67.8447
MSMEG_0734	MSMEG_0734	Rieske [2Fe-2S] domain protein	222.212	0.00843418	96.7168	318.929	1.71107	yes	no	300.354	322.343	334.09	57.8544	141.836	90.4596
MSMEG_0737	MSMEG_0737	dehydrogenase	879.41	0.00310559	657.936	1537.35	1.22317	yes	no	1610.62	1522.93	1478.49	495.166	837.885	640.755
MSMEG_0738	MSMEG_0738	conserved hypothetical protein	610.41	0.00504414	229.296	839.706	1.86811	yes	no	897.031	835.777	786.311	165.906	303.372	218.611
MSMEG_0739	MSMEG_0739	spou rRNA methylase family protein	273.442	0.00839664	89.1499	362.592	2.01192	yes	no	403.16	291.46	393.155	63.81	114.257	89.3827
MSMEG_0740	MSMEG_0740	glycosyl hydrolase family protein 76	715.681	0.00355872	270.442	986.123	1.86259	yes	no	1138.93	916.845	902.596	221.208	281.046	309.07
MSMEG_0741	MSMEG_0741	conserved hypothetical protein	571.816	0.00504414	434.06	1005.88	1.2106	yes	no	1054.26	1042.31	921.054	277.361	554.213	470.605
MSMEG_0742	MSMEG_0742	probable transcriptional regulatory protein	253.72	0.00843418	67.5828	321.303	2.2325	yes	no	372.923	303.041	287.945	34.8828	112.944	54.9219
MSMEG_0743	MSMEG_0743	xanthine dehydrogenase	700.412	0.00355872	525.308	1225.72	1.22083	yes	no	1400.98	1189	1087.18	414.34	661.903	499.682
MSMEG_0756	MSMEG_0756	peptidase, M50B family protein	559.968	0.00505334	454.365	1014.33	1.15686	yes	no	1187.31	943.868	911.825	334.364	569.972	458.759
MSMEG_0757	MSMEG_0757	hypothetical protein	457.485	0.00527704	238.834	696.319	1.53978	yes	no	772.051	694.872	622.035	190.579	307.312	218.611
MSMEG_0758	MSMEG_0758	conserved hypothetical protein	155.645	0.0096	119.111	274.757	1.19902	yes	no	268.101	308.832	247.337	74.8704	127.39	155.074
MSMEG_0759	purA	adenylosuccinate synthetase	3114.01	0.00192678	1341.82	4455.83	1.73075	yes	no	4839.94	4389.27	4138.28	997.138	1741.44	1286.9
MSMEG_0760	MSMEG_0760	thioesterase family protein	937.13	0.00310559	750.478	1687.61	1.16803	yes	no	1884.77	1636.81	1541.24	566.633	948.203	736.6
MSMEG_0763	MSMEG_0763	antibiotic transporter	756.173	0.00355872	436.944	1193.12	1.44713	yes	no	1280.03	1127.24	1172.08	269.704	537.14	503.989
MSMEG_0764	MSMEG_0764	Na+/H+ antiporter	1192.36	0.00310559	558.403	1750.76	1.64685	yes	no	1995.64	1576.97	1679.68	379.457	701.302	594.449
MSMEG_0766	purT	phosphoribosylglycinamide formyltransferase 2	1892.54	0.00305344	789.919	2682.46	1.76249	yes	no	2801.96	2567.17	2678.26	587.903	942.949	838.905
MSMEG_0767	MSMEG_0767	hypothetical protein	318.543	0.00791905	168.776	487.319	1.52419	yes	no	485.808	542.386	433.763	125.918	204.875	175.535
MSMEG_0768	MSMEG_0768	conserved hypothetical protein	448.36	0.00527704	191.764	640.124	1.73377	yes	no	695.451	575.2	649.722	144.636	262.66	167.996
MSMEG_0769	metZ	O-succinylhomoserine sulfhydrylase	3016.85	0.00192678	1280.34	4297.18	1.74608	yes	no	4858.08	4065	3968.47	930.775	1522.11	1388.12
MSMEG_0770	MSMEG_0770	hypothetical protein	1267.9	0.00310559	408.656	1676.56	2.03388	yes	no	1844.46	1758.41	1426.8	285.018	495.114	445.837
MSMEG_0782	MSMEG_0782	aminotransferase class-III	885.504	0.00310559	439.153	1324.66	1.59063	yes	no	1550.15	1104.07	1319.75	322.453	615.938	379.069
MSMEG_0783	pta	phosphate acetyltransferase	2616.19	0.00192678	580.732	3196.92	2.45871	yes	no	3426.86	3014.97	3148.93	427.952	726.255	587.987
MSMEG_0784	ackA	acetate kinase	638.931	0.00504414	305.072	944.003	1.62645	yes	no	1050.23	941.938	839.839	226.313	411.063	277.84
MSMEG_0787	MSMEG_0787	Bacterial extracellular solute-binding protein, family protein 3	664.352	0.00421053	467.413	1131.76	1.27399	yes	no	1219.56	1129.17	1046.57	343.723	520.067	538.45
MSMEG_0788	MSMEG_0788	putative conserved membrane protein	2173.43	0.00192678	856.494	3029.92	1.82156	yes	no	3209.15	2825.81	3054.8	615.979	1076.91	876.597
MSMEG_0789	thiE	thiamine-phosphate pyrophosphorylase	575.855	0.00504414	468.107	1043.96	1.15546	yes	no	1054.26	995.983	1081.64	342.022	594.925	467.375
MSMEG_0791	thiO	glycine oxidase ThiO	2939.39	0.00192678	1031.28	3970.67	1.94391	yes	no	4402.51	3690.54	3818.96	890.788	1206.92	996.133
MSMEG_0793	thiG	thiazole biosynthesis protein ThiG	732.405	0.00355872	532.644	1265.05	1.24638	yes	no	1427.19	1177.42	1190.54	359.888	661.903	576.141
MSMEG_0795	MSMEG_0795	ABC transporter ATP-binding protein	552.219	0.00505334	513.749	1065.97	1.05158	yes	no	1106.67	1053.89	1037.34	313.945	703.929	523.373
MSMEG_0801	MSMEG_0801	IS1096, tnpR protein	14552	0.00192678	13715.8	28267.8	1.04326	yes	no	30182.6	27142.5	27478.4	10284.5	16590.9	14272.2
MSMEG_0803	MSMEG_0803	hypothetical protein	591.96	0.00504414	367.08	959.04	1.38308	yes	no	1050.23	833.846	993.04	235.672	441.269	424.299
MSMEG_0806	MSMEG_0806	hydrolase	430.651	0.00572618	394.579	825.229	1.06258	yes	no	870.826	737.336	867.526	272.256	510.874	400.607
MSMEG_0815	MSMEG_0815	transcriptional regulator, TetR family protein	830.969	0.00310559	352.939	1183.91	1.7432	yes	no	1253.83	1136.89	1161.01	244.18	475.415	339.224
MSMEG_0826	thiC	thiamine biosynthesis protein ThiC	2772.92	0.00192678	2692.6	5465.51	1.02109	yes	no	6037.32	4867.96	5491.26	1984.07	3335.78	2757.94
MSMEG_0827	MSMEG_0827	major facilitator superfamily protein MFS_1	503.321	0.00505334	116.4	619.721	2.40251	yes	no	639.009	635.036	585.119	99.5436	136.583	113.075
MSMEG_0828	MSMEG_0828	immunogenic protein MPT63	518.58	0.00505334	178.698	697.277	1.95823	yes	no	711.577	708.383	671.871	143.785	181.235	211.072
MSMEG_0829	xth	exodeoxyribonuclease III	349.597	0.0069541	218.792	568.388	1.37328	yes	no	632.961	501.852	570.352	144.636	336.205	175.535
MSMEG_0830	MSMEG_0830	acetyltransferase, gnat family protein	970.072	0.00310559	787.611	1757.68	1.15711	yes	no	1927.1	1677.34	1668.6	584.5	911.43	866.904
MSMEG_0832	def	peptide deformylase	1021.47	0.00310559	470.438	1491.9	1.66298	yes	no	1574.34	1387.81	1513.56	379.457	563.406	468.452
MSMEG_0836	MSMEG_0836	carboxylate-amine ligase	1678.26	0.00305344	1619.27	3297.53	1.02559	yes	no	3721.17	3186.76	2984.66	1080.52	1989.65	1787.65
MSMEG_0839	MSMEG_0839	ATP-dependent protease La (LON) domain subfamily protein	225.224	0.00843418	98.4199	323.644	1.70725	yes	no	332.607	372.529	265.795	65.5116	103.751	125.997
MSMEG_0840	MSMEG_0840	hypothetical protein	973.118	0.00310559	332.551	1305.67	1.96991	yes	no	1364.7	1256.56	1295.75	249.284	358.531	389.838
MSMEG_0841	#N/A	#N/A	715.675	0.00355872	440.635	1156.31	1.38985	yes	no	1106.67	1173.56	1188.7	296.929	537.14	487.836
MSMEG_0845	MSMEG_0845	multisubunit Na+/H+ antiporter	227.83	0.00843418	212.185	440.014	1.04872	yes	no	473.713	443.946	402.384	145.487	269.226	221.841
MSMEG_0846	MSMEG_0846	NADH-ubiquinone oxidoreductase/multisubunit na+/h+ antiporter, d subunit	1422.81	0.00310559	781.982	2204.8	1.49425	yes	no	2360.5	2221.66	2032.23	619.382	946.889	779.676
MSMEG_0847	MSMEG_0847	NADH-ubiquinone/plastoquinone oxidoreductase chain 4l family protein	253.772	0.00843418	111.169	364.941	1.70593	yes	no	387.034	357.087	350.702	68.064	140.523	124.92
MSMEG_0848	MSMEG_0848	NADH ubiquinone oxidoreductase subunit 5	4205.13	0.00192678	1787.89	5993.02	1.74446	yes	no	6553.37	5618.81	5806.89	1355.32	2214.22	1794.12
MSMEG_0849	MSMEG_0849	oxygenase	157.999	0.0096	142.051	300.05	1.07348	yes	no	304.386	285.67	310.094	90.1848	173.356	162.612
MSMEG_0850	MSMEG_0850	conserved hypothetical protein	345.642	0.0069541	63.3429	408.985	2.67172	yes	no	447.508	391.831	387.618	40.8384	63.0384	86.152
MSMEG_0858	MSMEG_0858	cell division control protein Cdc48	1751.4	0.00305344	1031.58	2782.98	1.4309	yes	no	3120.46	2559.45	2669.03	769.123	1355.33	970.287
MSMEG_0860	MSMEG_0860	CDP-diacylglycerol--serine O-phosphatidyltransferase	960.868	0.00310559	387.201	1348.07	1.79709	yes	no	1532.01	1225.68	1286.52	253.538	432.076	475.99
MSMEG_0861	psd	phosphatidylserine decarboxylase	2006.64	0.00192678	788.523	2795.17	1.8244	yes	no	3154.73	2696.49	2534.28	682.342	903.55	779.676
MSMEG_0862	MSMEG_0862	molybdopterin biosynthesis protein MoeA	720.27	0.00355872	394.568	1114.84	1.49613	yes	no	1213.51	1077.05	1053.95	278.212	513.5	391.992
MSMEG_0863	MSMEG_0863	short chain dehydrogenase	848.594	0.00310559	282.179	1130.77	1.9988	yes	no	1269.95	1090.56	1031.8	224.611	344.085	277.84
MSMEG_0866	MSMEG_0866	DNA or RNA helicase of superfamily protein II	7380.09	0.00192678	3506.31	10886.4	1.63422	yes	no	11776.3	10162.5	10720.4	2732.77	4344.4	3441.77
MSMEG_0875	MSMEG_0875	putative sialic acid transporter	282.398	0.00839664	201.109	483.507	1.26139	yes	no	465.65	530.805	454.067	173.563	233.767	195.996
MSMEG_0876	MSMEG_0876	short chain dehydrogenase	378.941	0.00576646	308.707	687.648	1.15286	yes	no	763.988	706.453	592.502	233.119	397.93	295.071
MSMEG_0877	MSMEG_0877	dihydrodipicolinate synthase	254.708	0.00843418	114.042	368.75	1.68439	yes	no	413.239	314.623	378.389	74.8704	132.643	134.613
MSMEG_0878	MSMEG_0878	transcriptional regulator	297.275	0.00839664	202.288	499.563	1.30002	yes	no	653.119	426.574	418.997	140.382	294.179	172.304
MSMEG_0880	groL1	chaperonin GroL	25848.4	0.00192678	15810.1	41658.6	1.39771	yes	no	44508.9	40209.9	40256.9	11032.3	19748.1	16650
MSMEG_0884	MSMEG_0884	glyoxalase family protein	134.398	0.00963855	78.8932	213.291	1.42343	yes	no	223.754	229.694	186.426	51.8988	93.2443	91.5365
MSMEG_0886	MSMEG_0886	serine/threonine-protein kinase PknD	134.229	0.00963855	128.914	263.143	1.02376	yes	no	245.928	314.623	228.879	108.902	107.691	170.15
MSMEG_0889	MSMEG_0889	succinic semialdehyde dehydrogenase	367.078	0.00661313	275.526	642.604	1.21876	yes	no	582.566	625.385	719.862	188.027	292.866	345.685
MSMEG_0895	MSMEG_0895	bacterial regulatory protein, GntR family protein	331.495	0.00791905	242.951	574.446	1.23809	yes	no	598.693	519.224	605.422	165.055	332.265	231.534
MSMEG_0896	MSMEG_0896	integral membrane transport protein	414.445	0.00576646	237.654	652.099	1.45238	yes	no	608.772	677.5	670.025	149.741	323.072	240.149
MSMEG_0897	MSMEG_0897	conserved hypothetical protein	239.373	0.00843418	78.947	318.32	1.99789	yes	no	310.433	345.506	299.02	58.7052	122.137	55.9988
MSMEG_0899	MSMEG_0899	prolyl oligopeptidase family protein	2107.42	0.00192678	769.274	2876.7	1.90147	yes	no	2932.99	2723.51	2973.58	587.903	868.091	851.828
MSMEG_0900	MSMEG_0900	eptc-inducible aldehyde dehydrogenase	216.902	0.00843418	162.498	379.399	1.21825	yes	no	376.955	397.621	363.623	114.858	203.561	169.073
MSMEG_0902	MSMEG_0902	cyclopropane-fatty-acyl-phospholipid synthase 1	140.287	0.00963855	107.446	247.733	1.19763	yes	no	262.054	239.345	241.8	78.2736	123.45	120.613
MSMEG_0906	MSMEG_0906	DNA-binding protein	935.794	0.00310559	771.707	1707.5	1.14474	yes	no	1661.02	1702.44	1759.05	585.35	958.709	771.06
MSMEG_0911	aceA	isocitrate lyase	1784.87	0.00305344	584.429	2369.3	2.0175	yes	no	2566.11	2347.12	2194.66	476.448	703.929	572.911
MSMEG_0912	MSMEG_0912	3-hydroxybutyryl-CoA dehydrogenase	1158.47	0.00310559	593.029	1751.5	1.56081	yes	no	1904.93	1675.41	1674.14	431.356	678.976	668.755
MSMEG_0913	MSMEG_0913	methoxy mycolic acid synthase 1	8945.45	0.00192678	1770.33	10715.8	2.59697	yes	no	10921.6	10573.6	10652.1	1322.14	2261.5	1727.35
MSMEG_0916	MSMEG_0916	transcriptional regulator, TetR family protein	943.702	0.00310559	694.006	1637.71	1.23746	yes	no	1816.24	1511.35	1585.54	488.359	878.598	715.062
MSMEG_0917	MSMEG_0917	conserved hypothetical protein	1857.04	0.00305344	620.022	2477.06	1.9965	yes	no	2489.51	2459.07	2482.6	422.848	793.233	643.986
MSMEG_0918	MSMEG_0918	transcriptional regulator, XRE family protein	872.64	0.00310559	188.321	1060.96	2.48782	yes	no	1173.2	1088.63	921.054	170.16	189.115	205.688
MSMEG_0919	MSMEG_0919	heparin-binding hemagglutinin	1546.2	0.00310559	324.525	1870.73	2.52353	yes	no	2035.96	1878.08	1698.14	215.252	401.87	356.454
MSMEG_0920	MSMEG_0920	conserved hypothetical protein	422.855	0.00576646	331.881	754.736	1.18288	yes	no	743.83	746.987	773.39	308.84	387.423	299.378
MSMEG_0923	MSMEG_0923	conserved hypothetical protein	1049.02	0.00310559	871.658	1920.68	1.13888	yes	no	2082.32	1754.55	1925.17	663.624	1130.75	820.598
MSMEG_0927	MSMEG_0927	conserved hypothetical protein	189.992	0.00940642	169.93	359.923	1.07828	yes	no	346.718	386.04	347.01	119.112	214.068	176.612
MSMEG_0929	MSMEG_0929	ErfK/YbiS/YcfS/YnhG family protein	2372.39	0.00192678	1605.53	3977.92	1.30843	yes	no	4303.73	3871.98	3758.05	1195.37	2019.86	1601.35
MSMEG_0935	MSMEG_0935	2,3-bisphosphoglycerate-dependent phosphoglycerate mutase	2126.98	0.00192678	747.006	2873.99	1.94244	yes	no	3092.24	2779.49	2750.24	484.956	919.31	836.751
MSMEG_0936	senX3	sensor histidine kinase SenX3	626.937	0.00504414	442.944	1069.88	1.27035	yes	no	1090.55	1100.21	1018.88	389.666	491.174	447.99
MSMEG_0937	regX3	DNA-binding response regulator RegX3	161.753	0.00940642	150.281	312.034	1.04909	yes	no	348.733	262.507	324.861	109.753	183.862	157.227
MSMEG_0938	MSMEG_0938	conserved hypothetical protein	936.502	0.00310559	687.283	1623.78	1.23918	yes	no	1586.43	1548.02	1736.9	523.242	830.006	708.6
MSMEG_0939	MSMEG_0939	Ppx/GppA phosphatase family protein	2064.74	0.00192678	1031.71	3096.46	1.58465	yes	no	3364.37	2827.74	3097.25	728.285	1213.49	1153.36
MSMEG_0940	MSMEG_0940	conserved hypothetical protein	1172.98	0.00310559	842.268	2015.25	1.25761	yes	no	2084.34	1907.04	2054.38	579.395	1072.97	874.443
MSMEG_0941	MSMEG_0941	AP endonuclease, family protein 2	541.028	0.00505334	469.411	1010.44	1.10442	yes	no	1090.55	947.728	993.04	330.961	534.513	542.758
MSMEG_0942	MSMEG_0942	conserved hypothetical protein	231.552	0.00843418	207.937	439.489	1.07604	yes	no	501.934	395.691	420.842	162.503	253.467	207.842
MSMEG_0943	proC	pyrroline-5-carboxylate reductase	467.274	0.00527704	388.012	855.286	1.13828	yes	no	989.758	797.173	778.928	315.647	471.475	376.915
MSMEG_0945	MSMEG_0945	conserved domain protein	1048.96	0.00310559	1047.74	2096.71	1.00015	yes	no	2173.03	2047.94	2069.14	745.301	1284.41	1113.51
MSMEG_0951	MSMEG_0951	glutaredoxin 2	479.726	0.00527704	226.235	705.961	1.63744	yes	no	830.51	694.872	592.502	166.757	295.493	216.457
MSMEG_0952	hemA	glutamyl-tRNA reductase	7119.97	0.00192678	2357.74	9477.71	2.00667	yes	no	10506.3	8830.67	9096.1	1694.79	2957.55	2420.87
MSMEG_0953	hemC	porphobilinogen deaminase	4348.22	0.00192678	1922.12	6270.34	1.70532	yes	no	6833.56	6037.67	5939.78	1382.55	2487.39	1896.42
MSMEG_0954	hemD	uroporphyrinogen-III synthase	7179.84	0.00192678	2596.11	9775.95	1.91248	yes	no	10754.3	8805.57	9767.97	1921.96	3125.65	2740.71
MSMEG_0956	hemB	delta-aminolevulinic acid dehydratase	2245.97	0.00192678	1069.2	3315.17	1.63164	yes	no	3614.33	3294.85	3036.34	760.615	1389.47	1057.52
MSMEG_0964	MSMEG_0964	pyridoxamine 5'-phosphate oxidase family protein	159.003	0.00940642	129.062	288.065	1.1522	yes	no	253.991	320.413	289.791	106.35	160.223	120.613
MSMEG_0969	hemL	glutamate-1-semialdehyde-2,1-aminomutase	1724.92	0.00305344	846.898	2571.82	1.60139	yes	no	3033.78	2464.87	2216.81	702.761	1015.18	822.752
MSMEG_0970	MSMEG_0970	phosphoglycerate mutase family protein	508.21	0.00505334	299.443	807.653	1.42843	yes	no	834.541	741.197	847.222	233.119	357.218	307.993
MSMEG_0971	MSMEG_0971	conserved hypothetical protein	576.967	0.00504414	320.428	897.395	1.48285	yes	no	1003.87	957.379	730.937	258.643	421.569	281.071
MSMEG_0972	MSMEG_0972	cytochrome C biogenesis protein transmembrane region	835.691	0.00310559	354.134	1189.82	1.74552	yes	no	1390.9	1067.4	1111.17	275.659	428.136	358.608
MSMEG_0973	MSMEG_0973	conserved membrane protein	1422.8	0.00310559	678.854	2101.65	1.62891	yes	no	2336.31	1988.11	1980.54	513.032	830.006	693.524
MSMEG_0974	ccsB	cytochrome c-type biogenesis protein CcsB	749.188	0.00355872	700.073	1449.26	1.04868	yes	no	1687.22	1326.05	1334.51	594.709	807.679	697.831
MSMEG_0975	MSMEG_0975	conserved hypothetical protein	767.195	0.00355872	520.792	1287.99	1.30469	yes	no	1411.06	1304.82	1148.09	369.247	681.603	511.527
MSMEG_0977	MSMEG_0977	conserved hypothetical protein	671.015	0.00421053	513.579	1184.59	1.20414	yes	no	1205.45	1192.86	1155.47	415.19	617.251	508.297
MSMEG_0978	MSMEG_0978	aminotransferase, class V superfamily protein	823.837	0.00310559	739.781	1563.62	1.07869	yes	no	1723.51	1503.63	1463.72	569.185	923.25	726.908
MSMEG_0979	MSMEG_0979	keratin associated protein	180.204	0.00940642	77.2404	257.445	1.72387	yes	no	266.086	306.902	199.346	50.1972	105.064	76.4599
MSMEG_0987	MSMEG_0987	hypothetical protein	1445.79	0.00310559	1302.95	2748.74	1.0764	yes	no	3035.79	2569.1	2641.34	878.876	1696.78	1333.2
MSMEG_0994	resD	DNA-binding response regulator ResD	186.532	0.00940642	94.5227	281.055	1.56206	yes	no	290.275	276.019	276.87	78.2736	123.45	81.8444
MSMEG_1002	MSMEG_1002	IS1096, tnpR protein	14575.4	0.00192678	13726.8	28302.2	1.04387	yes	no	30210.8	27169.5	27526.4	10299.8	16598.8	14281.8
MSMEG_1007	MSMEG_1007	transport protein	1315.04	0.00310559	772.424	2087.47	1.43311	yes	no	2346.39	1881.94	2034.07	565.782	983.662	767.83
MSMEG_1008	MSMEG_1008	conserved hypothetical protein	2042.7	0.00192678	874.066	2916.76	1.7374	yes	no	3057.97	2740.88	2951.43	698.507	1138.63	785.06
MSMEG_1009	MSMEG_1009	cytochrome p450	208.72	0.00866739	75.302	284.022	1.90128	yes	no	290.275	310.762	251.029	49.3464	77.4847	99.0748
MSMEG_1010	MSMEG_1010	transcriptional regulator, TetR family protein	682.556	0.00355872	475.082	1157.64	1.28315	yes	no	1221.57	1169.7	1081.64	313.094	614.624	497.528
MSMEG_1011	MSMEG_1011	short chain dehydrogenase	2197.1	0.00192678	704.913	2902.01	2.03999	yes	no	3168.84	3076.74	2460.45	518.137	900.924	695.677
MSMEG_1012	MSMEG_1012	alkaline phosphatase	258.722	0.00843418	124.915	383.637	1.61105	yes	no	348.733	362.878	439.3	91.8864	165.476	117.382
MSMEG_1013	MSMEG_1013	conserved hypothetical protein	368.851	0.00576646	179.968	548.819	1.60322	yes	no	645.056	528.875	472.525	119.963	239.021	180.919
MSMEG_1014	dinB	DNA polymerase IV	601.782	0.00504414	287.453	889.234	1.62585	yes	no	1056.28	802.963	808.46	205.894	362.471	293.994
MSMEG_1019	MSMEG_1019	ribonucleoside-diphosphate reductase, alpha subunit	28227.5	0.00192678	17663	45890.5	1.37742	yes	no	52056	45882.8	39732.7	13663	21439.6	17886.2
MSMEG_1025	MSMEG_1025	TetR-family protein transcriptional regulator	146.39	0.00960942	82.8427	229.233	1.45734	yes	no	229.801	214.252	243.646	62.9592	115.57	69.9985
MSMEG_1027	MSMEG_1027	conserved hypothetical protein	153.526	0.00960942	83.4239	236.95	1.49493	yes	no	227.785	198.811	284.253	63.81	90.6177	95.8441
MSMEG_1028	MSMEG_1028	geranylgeranyl reductase	19628.4	0.00192678	6573.12	26201.5	1.99484	yes	no	27785.8	26642.6	24176.3	4671.74	8107	6940.62
MSMEG_1029	MSMEG_1029	probable transcriptional regulatory protein	1499.64	0.00310559	1077.86	2577.5	1.25702	yes	no	2614.49	2397.31	2720.71	764.018	1239.76	1229.82
MSMEG_1037	MSMEG_1037	alcohol dehydrogenase, zinc-containing	4216.09	0.00192678	2572.26	6788.35	1.39968	yes	no	7408.06	6699.72	6257.26	1995.98	3262.24	2458.56
MSMEG_1038	MSMEG_1038	GTP cyclohydrolase II	1108.22	0.00310559	1100.72	2208.94	1.00425	yes	no	2098.45	2040.22	2488.14	907.804	1276.53	1117.82
MSMEG_1039	MSMEG_1039	Periplasmic binding protein	1822.02	0.00305344	1014.87	2836.89	1.4821	yes	no	3231.33	2667.54	2611.81	780.184	1206.92	1057.52
MSMEG_1041	serB	phosphoserine phosphatase	6776.5	0.00192678	6040.43	12816.9	1.0852	yes	no	14525.9	13036.6	10888.4	4432.67	7437.22	6251.4
MSMEG_1042	MSMEG_1042	hypothetical protein	2034.58	0.00192678	1782.64	3817.22	1.09807	yes	no	4009.43	3713.7	3728.52	1362.98	2138.05	1846.88
MSMEG_1043	MSMEG_1043	GntR-family protein transcriptional regulator	174.995	0.00940642	161.18	336.176	1.0559	yes	no	358.812	295.321	354.394	142.084	179.922	161.535
MSMEG_1046	MSMEG_1046	ABC-type molybdenum transport system, ATPase component	1295.64	0.00310559	731.489	2027.13	1.46927	yes	no	2124.65	1968.8	1987.93	495.166	885.164	814.136
MSMEG_1047	MSMEG_1047	nudix hydrolase	1375.15	0.00310559	912.593	2287.74	1.32493	yes	no	2610.46	2069.17	2183.58	651.713	1083.47	1002.59
MSMEG_1049	MSMEG_1049	methyltransferase, UbiE/COQ5 family protein	2152.61	0.00192678	1246.45	3399.06	1.44658	yes	no	3757.45	3202.2	3237.53	931.626	1562.83	1244.9
MSMEG_1050	MSMEG_1050	SAM-dependent methyltransferase	1215.36	0.00310559	1125.99	2341.35	1.05548	yes	no	2715.28	2252.54	2056.22	837.187	1396.04	1144.74
MSMEG_1052	MSMEG_1052	amino acid carrier protein	7481.42	0.00192678	2368.91	9850.33	2.05549	yes	no	11072.8	9284.26	9193.93	1685.43	2998.26	2423.03
MSMEG_1053	MSMEG_1053	conserved hypothetical protein	6082.66	0.00192678	2278.44	8361.1	1.87518	yes	no	8938.06	7894.52	8250.73	1756.05	2851.17	2228.11
MSMEG_1057	fni	isopentenyl-diphosphate delta-isomerase, type 2	557.669	0.00505334	264.698	822.368	1.63175	yes	no	701.498	698.732	1066.87	177.817	354.591	261.687
MSMEG_1058	MSMEG_1058	IS1096, tnpR protein	12379.6	0.00192678	11986.3	24365.8	1.02341	yes	no	25929.2	23444.2	23724.1	8967.43	14412.2	12579.3
MSMEG_1062	MSMEG_1062	O-succinylbenzoic acid--CoA ligase	485.093	0.00505334	395.494	880.587	1.1528	yes	no	959.521	818.405	863.834	299.482	488.548	398.453
MSMEG_1063	MSMEG_1063	conserved hypothetical protein	174.237	0.00940642	96.2745	270.512	1.48088	yes	no	296.323	258.647	256.566	69.7656	122.137	96.921
MSMEG_1064	MSMEG_1064	phosphate/sulphate permease	2171.58	0.00192678	998.895	3170.47	1.6653	yes	no	3473.22	3221.5	2816.69	769.123	1271.27	956.287
MSMEG_1066	MSMEG_1066	conserved hypothetical protein	420.576	0.00576646	241.504	662.08	1.45118	yes	no	846.636	608.013	531.59	199.087	316.505	208.919
MSMEG_1068	MSMEG_1068	regulatory protein	515.021	0.00505334	227.497	742.518	1.70219	yes	no	741.814	799.103	686.638	158.249	256.094	268.148
MSMEG_1073	MSMEG_1073	oxidoreductase, short-chain dehydrogenase/reductase family protein	451.013	0.00527704	446.752	897.765	1.00524	yes	no	888.968	866.66	937.666	354.784	545.019	440.452
MSMEG_1074	MSMEG_1074	polysaccharide deacetylase	162.981	0.00940642	101.976	264.958	1.36888	yes	no	249.959	262.507	282.407	63.81	136.583	105.536
MSMEG_1076	MSMEG_1076	conserved hypothetical protein	510.439	0.00505334	105.956	616.394	2.52918	yes	no	197.548	245.135	1406.5	32.3304	36.7724	248.764
MSMEG_1077	MSMEG_1077	conserved hypothetical protein	723.656	0.00355872	241.574	965.23	1.99394	yes	no	993.789	860.869	1041.03	218.656	250.84	255.225
MSMEG_1078	MSMEG_1078	hydrolase	210.412	0.00866739	159.565	369.977	1.20817	yes	no	310.433	386.04	413.459	125.918	147.09	205.688
MSMEG_1103	MSMEG_1103	O-succinylbenzoate synthase	946.545	0.00310559	411.65	1358.2	1.71976	yes	no	1449.36	1277.79	1347.43	352.231	476.728	405.991
MSMEG_1108	MSMEG_1108	hydrolase, alpha/beta fold family protein	493.935	0.00505334	199.593	693.528	1.79176	yes	no	810.352	598.362	671.871	162.503	210.128	226.149
MSMEG_1109	MSMEG_1109	2-oxoglutarate decarboxylase	1939.48	0.00305344	1008.31	2947.79	1.54675	yes	no	3203.11	2901.09	2739.17	767.422	1150.45	1107.05
MSMEG_1111	MSMEG_1111	conserved hypothetical protein	141.978	0.00960942	132.755	274.733	1.04368	yes	no	288.259	268.298	267.641	108.052	140.523	149.689
MSMEG_1112	MSMEG_1112	aconitate hydratase, putative	182.758	0.00940642	126.548	309.306	1.28265	yes	no	300.354	295.321	332.244	95.2896	137.897	146.458
MSMEG_1118	MSMEG_1118	amino acid permease	198.899	0.00940642	100.997	299.896	1.56073	yes	no	258.022	322.343	319.323	66.3624	130.017	106.613
MSMEG_1123	MSMEG_1123	cobalamin synthesis protein	614.945	0.00504414	154.558	769.503	2.30835	yes	no	832.525	702.593	773.39	74.0196	190.429	199.226
MSMEG_1132	MSMEG_1132	FAD binding domain, putative	416.42	0.00576646	337.356	753.776	1.15751	yes	no	882.92	708.383	670.025	222.91	417.629	371.531
MSMEG_1133	MSMEG_1133	bifunctional short chain isoprenyl diphosphate synthase	1230.78	0.00310559	870.062	2100.84	1.2708	yes	no	2189.16	1920.55	2192.81	582.798	1104.49	922.903
MSMEG_1141	MSMEG_1141	ABC-transporter integral membrane protein	166.581	0.00940642	106.629	273.209	1.34922	yes	no	247.943	283.739	287.945	68.9148	137.897	113.075
MSMEG_1143	MSMEG_1143	mce related protein	233.971	0.00843418	79.1704	313.141	1.97027	yes	no	314.465	277.949	347.01	66.3624	89.3044	81.8444
MSMEG_1150	MSMEG_1150	conserved hypothetical protein	381.357	0.00576646	363.507	744.865	1.03297	yes	no	836.557	692.942	705.096	259.494	476.728	354.3
MSMEG_1151	MSMEG_1151	DNA-binding protein	178.651	0.00940642	164.245	342.896	1.05736	yes	no	385.018	283.739	359.931	114.007	207.501	171.227
MSMEG_1165	MSMEG_1165	conserved hypothetical protein	812.057	0.00310559	396.469	1208.53	1.60553	yes	no	1386.87	1302.88	935.821	245.881	521.38	422.145
MSMEG_1167	MSMEG_1167	cytochrome P450	274.059	0.00839664	188.187	462.246	1.29196	yes	no	463.634	469.039	454.067	136.979	245.587	181.996
MSMEG_1178	MSMEG_1178	transcriptional regulator	359.915	0.00661313	130.723	490.638	1.90009	yes	no	451.539	582.92	437.455	88.4832	161.536	142.151
MSMEG_1179	hutU	urocanate hydratase	268.715	0.00839664	84.0536	352.769	2.05636	yes	no	387.034	281.809	389.464	72.318	107.691	72.1523
MSMEG_1180	MSMEG_1180	N-carbamoyl-L-amino acid hydrolase	148.048	0.00960942	89.284	237.332	1.40043	yes	no	274.149	220.043	217.804	73.1688	106.377	88.3058
MSMEG_1181	hutF	formiminoglutamate deiminase	209.573	0.00866739	109.276	318.848	1.53627	yes	no	387.034	318.483	251.029	74.0196	153.656	100.152
MSMEG_1182	hutI	imidazolonepropionase	172.539	0.00940642	65.8942	238.433	1.83967	yes	no	227.785	216.182	271.333	41.6892	70.9182	85.0751
MSMEG_1185	MSMEG_1185	transcriptional regulator, AsnC family protein	159.589	0.00940642	94.3986	253.988	1.41839	yes	no	245.928	193.02	323.015	75.7212	111.63	95.8441
MSMEG_1189	MSMEG_1189	conserved hypothetical protein	876.156	0.00310559	801.574	1677.73	1.06466	yes	no	1767.86	1733.32	1532.01	590.455	1003.36	810.906
MSMEG_1190	MSMEG_1190	serine/threonine-protein kinase PknD	134.273	0.00963855	110.977	245.25	1.13692	yes	no	276.165	252.856	206.73	63.81	154.969	114.151
MSMEG_1193	MSMEG_1193	TROVE domain protein	517.068	0.00505334	78.3565	595.424	2.90992	yes	no	594.661	573.269	618.343	62.1084	81.4246	91.5365
MSMEG_1195	MSMEG_1195	conserved hypothetical protein	1492.6	0.00310559	903.951	2396.55	1.40565	yes	no	2588.29	2401.17	2200.19	644.906	1180.66	886.289
MSMEG_1196	MSMEG_1196	SNF2 domain protein	221.648	0.00843418	130.037	351.685	1.4284	yes	no	401.144	306.902	347.01	83.3784	190.429	116.305
MSMEG_1204	MSMEG_1204	3-oxoacyl-[acyl-carrier-protein] synthase 2	366.037	0.00661313	190.818	556.855	1.54015	yes	no	659.167	588.711	422.688	172.712	228.514	171.227
MSMEG_1206	MSMEG_1206	hypothetical protein	198.406	0.00940642	23.5584	221.965	3.18253	yes	no	223.754	276.019	166.122	25.524	35.4591	9.6921
MSMEG_1213	MSMEG_1213	cytochrome P450 monooxygenase	310.115	0.0083042	125.361	435.476	1.78835	yes	no	546.282	372.529	387.618	111.455	130.017	134.613
MSMEG_1222	MSMEG_1222	ISMsm6, transposase	146.293	0.00960942	130.087	276.38	1.08134	yes	no	280.196	270.228	278.716	102.096	147.09	141.074
MSMEG_1225	MSMEG_1225	conserved hypothetical protein	456.653	0.00527704	118.803	575.455	2.26655	yes	no	512.013	586.781	627.572	80.826	154.969	120.613
MSMEG_1229	gyrB	DNA gyrase, B subunit	1295.99	0.00310559	541.523	1837.51	1.76078	yes	no	1779.95	1739.11	1993.46	414.34	686.856	523.373
MSMEG_1236	MSMEG_1236	Mpr protein	281.845	0.00839664	95.6539	377.499	1.96939	yes	no	364.86	459.388	308.249	57.0036	116.884	113.075
MSMEG_1240	MSMEG_1240	conserved hypothetical protein	157.056	0.0096	58.1408	215.197	1.87012	yes	no	241.896	198.811	204.884	38.286	68.2916	67.8447
MSMEG_1242	iscS	cysteine desulfurase IscS	2256.96	0.00192678	835.963	3092.92	1.8862	yes	no	3410.73	2876	2992.04	607.471	1003.36	897.058
MSMEG_1243	MSMEG_1243	conserved hypothetical protein	1204.75	0.00310559	437.247	1642	1.90652	yes	no	1717.46	1405.19	1803.35	296.929	534.513	480.297
MSMEG_1244	MSMEG_1244	conserved hypothetical protein	3867.94	0.00192678	1471.25	5339.19	1.85887	yes	no	5686.57	5109.24	5221.77	1055.84	1825.49	1532.43
MSMEG_1245	MSMEG_1245	phosphoadenosine phosphosulfate reductase	649.394	0.00486111	646.735	1296.13	1.00185	yes	no	1354.62	1254.63	1279.14	505.375	791.92	642.909
MSMEG_1246	MSMEG_1246	conserved hypothetical protein	942.404	0.00310559	897.525	1839.93	1.0348	yes	no	1886.79	1783.5	1849.49	616.83	1097.92	977.825
MSMEG_1247	MSMEG_1247	conserved hypothetical protein	858.391	0.00310559	435.412	1293.8	1.56897	yes	no	1324.38	1322.19	1234.84	293.526	510.874	501.835
MSMEG_1248	MSMEG_1248	hypothetical protein	438.411	0.00527704	239.592	678.003	1.49683	yes	no	620.866	700.663	712.479	150.592	296.806	271.379
MSMEG_1252	MSMEG_1252	conserved hypothetical protein	1539.17	0.00310559	957.077	2496.25	1.38213	yes	no	2519.75	2323.96	2645.03	677.237	1138.63	1055.36
MSMEG_1253	MSMEG_1253	conserved hypothetical protein	440.39	0.00527704	252.722	693.112	1.45192	yes	no	733.751	633.106	712.479	184.624	308.625	264.917
MSMEG_1254	MSMEG_1254	DEAD/DEAH box helicase	1261.19	0.00310559	678	1939.19	1.51472	yes	no	2031.93	1939.85	1845.8	438.162	866.778	729.061
MSMEG_1255	MSMEG_1255	UvrD/Rep helicase	566.048	0.00504414	415.544	981.593	1.23812	yes	no	1062.33	922.636	959.816	310.542	474.101	461.99
MSMEG_1257	MSMEG_1257	IS1096, tnpR protein	14551.8	0.00192678	13716.1	28267.9	1.04324	yes	no	30186.6	27140.5	27476.6	10284.5	16589.6	14274.3
MSMEG_1259	MSMEG_1259	hypothetical protein	581.184	0.00504414	366.973	948.156	1.36705	yes	no	1042.17	820.335	981.966	237.373	436.016	427.529
MSMEG_1272	MSMEG_1272	putative ribosylglycohydrolase	577.678	0.00504414	180.628	758.306	2.0637	yes	no	697.467	828.056	749.395	120.814	269.226	151.843
MSMEG_1275	MSMEG_1275	HNH nuclease, putative	154.534	0.0096	116.444	270.978	1.21152	yes	no	272.133	252.856	287.945	103.798	161.536	83.9982
MSMEG_1279	MSMEG_1279	conserved hypothetical protein	787.103	0.00310559	300.285	1087.39	1.85299	yes	no	1203.43	943.868	1114.86	200.789	341.458	358.608
MSMEG_1280	MSMEG_1280	hypothetical cytosolic protein	168.736	0.00940642	61.7723	230.508	1.88286	yes	no	276.165	212.322	203.038	39.9876	77.4847	67.8447
MSMEG_1281	MSMEG_1281	conserved hypothetical protein	960.991	0.00310559	333.044	1294.04	1.95488	yes	no	1467.5	1146.54	1268.06	258.643	404.496	335.993
MSMEG_1285	MSMEG_1285	tetratricopeptide repeat family protein	1472.47	0.00310559	1002.94	2475.41	1.30258	yes	no	2574.18	2393.45	2458.61	740.196	1212.18	1056.44
MSMEG_1286	MSMEG_1286	sulfatase family protein	138.08	0.00963855	110.42	248.5	1.16303	yes	no	300.354	218.113	227.033	84.2292	133.957	113.075
MSMEG_1297	MSMEG_1297	hydroxydechloroatrazine ethylaminohydrolase	131.718	0.00991885	61.1424	192.861	1.64137	yes	no	189.485	202.671	186.426	55.302	65.665	62.4602
MSMEG_1313	MSMEG_1313	secreted protein	263.812	0.00839664	137.663	401.475	1.53731	yes	no	411.223	368.668	424.534	83.3784	179.922	149.689
MSMEG_1316	prfC	peptide chain release factor 3	1259.04	0.00310559	879.815	2138.85	1.2806	yes	no	2422.99	1966.87	2026.69	669.58	1090.04	879.827
MSMEG_1317	MSMEG_1317	transcriptional regulator	233.482	0.00843418	165.096	398.578	1.26646	yes	no	358.812	397.621	439.3	101.245	208.815	185.227
MSMEG_1325	recD	exodeoxyribonuclease V, alpha subunit	407.202	0.00576646	219.751	626.953	1.50824	yes	no	602.724	652.408	625.726	152.293	279.733	227.226
MSMEG_1327	recB	exodeoxyribonuclease V, beta subunit	1469.7	0.00310559	367.832	1837.54	2.31752	yes	no	1929.12	1748.76	1834.73	259.494	399.243	444.76
MSMEG_1328	recC	exodeoxyribonuclease V, gamma subunit	1746.17	0.00305344	412.888	2159.06	2.38376	yes	no	2402.83	1914.76	2159.59	294.377	501.681	442.606
MSMEG_1329	MSMEG_1329	major facilitator superfamily protein MFS_1, putative	150.819	0.00960942	124.964	275.782	1.13574	yes	no	330.591	258.647	238.108	95.2896	177.296	102.305
MSMEG_1332	MSMEG_1332	conserved hypothetical protein	277.679	0.00839664	163.367	441.046	1.42728	yes	no	481.776	372.529	468.833	124.217	172.042	193.842
MSMEG_1333	MSMEG_1333	conserved hypothetical protein	156.037	0.0096	154.565	310.603	1.00219	yes	no	330.591	283.739	317.478	114.858	196.995	151.843
MSMEG_1339	rpmG	ribosomal protein L33	459.419	0.00527704	244.717	704.135	1.52091	yes	no	721.656	737.336	653.413	203.341	316.505	214.303
MSMEG_1340	MSMEG_1340	conserved hypothetical protein	1845.89	0.00305344	1490.5	3336.39	1.16196	yes	no	3473.22	3123.06	3412.88	1092.43	1841.25	1537.81
MSMEG_1341	MSMEG_1341	MaoC family protein	1923.98	0.00305344	1320.04	3244.02	1.29655	yes	no	3487.33	3132.71	3112.02	956.299	1730.93	1272.9
MSMEG_1344	MSMEG_1344	translocase	1394.48	0.00310559	1165.13	2559.61	1.13476	yes	no	2463.31	2432.05	2783.47	818.47	1410.48	1266.43
MSMEG_1345	MSMEG_1345	transcription antitermination protein NusG	1988.09	0.00305344	1298.52	3286.61	1.33906	yes	no	3426.86	3300.64	3132.32	988.63	1557.57	1349.36
MSMEG_1346	rplK	ribosomal protein L11	2971.82	0.00192678	1360.27	4332.09	1.67044	yes	no	4567.8	4317.86	4110.6	953.747	1733.56	1393.51
MSMEG_1347	rplA	ribosomal protein L1	11348.7	0.00192678	2742.11	14090.8	2.36097	yes	no	16412.6	13889.7	11970	1881.12	3452.67	2892.55
MSMEG_1348	MSMEG_1348	RNA polymerase ECF-subfamily protein sigma factor	133.926	0.00963855	45.5385	179.464	1.95522	yes	no	201.58	146.695	190.117	37.4352	60.4118	38.7684
MSMEG_1351	MSMEG_1351	cyclopropane-fatty-acyl-phospholipid synthase 1	168.899	0.00940642	120.133	289.032	1.25962	yes	no	326.56	204.601	335.936	89.334	141.836	129.228
MSMEG_1353	MSMEG_1353	ABC1 family protein	1056.1	0.00310559	551.825	1607.92	1.5412	yes	no	1721.49	1592.41	1509.86	428.803	664.53	562.142
MSMEG_1355	MSMEG_1355	transcriptional regulator, TetR family protein	272.503	0.00839664	135.471	407.974	1.58342	yes	no	435.413	387.97	400.539	106.35	177.296	122.767
MSMEG_1356	MSMEG_1356	conserved hypothetical protein	244.516	0.00843418	83.489	328.005	1.96128	yes	no	344.702	310.762	328.552	60.4068	86.6778	103.382
MSMEG_1360	MSMEG_1360	endonuclease/exonuclease/phosphatase	327.913	0.00791905	267.288	595.201	1.15202	yes	no	600.708	546.247	638.647	222.91	296.806	282.148
MSMEG_1361	MSMEG_1361	alpha-mannosidase	278.99	0.00839664	92.1719	371.162	1.99796	yes	no	344.702	359.017	409.768	46.794	115.57	114.151
MSMEG_1363	MSMEG_1363	glucokinase	204.533	0.00897666	123.161	327.694	1.40453	yes	no	334.623	308.832	339.627	102.096	127.39	139.997
MSMEG_1366	MSMEG_1366	ABC transporter, ATP-binding protein	2802.58	0.00192678	809.146	3611.72	2.15683	yes	no	3884.45	3321.87	3628.84	583.649	963.962	879.827
MSMEG_1367	rpoB	DNA-directed RNA polymerase, beta subunit	11085.1	0.00192678	6099.12	17184.2	1.49426	yes	no	18025.3	16553.4	16974	4235.28	7812.82	6249.25
MSMEG_1368	rpoC	DNA-directed RNA polymerase, beta' subunit	21589.3	0.00192678	7290.41	28879.7	1.98584	yes	no	30614	27723.5	28301.7	4860.62	9278.46	7732.14
MSMEG_1369	MSMEG_1369	LacI-family protein transcriptional regulator	1391.71	0.00310559	424.133	1815.84	2.09545	yes	no	2144.81	1912.83	1389.89	251.837	530.573	489.99
MSMEG_1375	MSMEG_1375	tagatose-1,6-bisphosphate aldolase GatY	1789.39	0.00305344	513.89	2303.28	2.16198	yes	no	2697.14	2293.08	1919.63	364.142	594.925	582.603
MSMEG_1376	MSMEG_1376	putative xylulose kinase	427.001	0.00572618	160.138	587.139	1.86786	yes	no	568.456	604.153	588.81	122.515	157.596	200.303
MSMEG_1377	MSMEG_1377	DeoR-family protein transcriptional regulator	425.959	0.00572618	180.695	606.655	1.74173	yes	no	717.625	557.828	544.511	146.338	194.368	201.38
MSMEG_1378	MSMEG_1378	1-phosphofructokinase	148.724	0.00960942	76.0421	224.766	1.55111	yes	no	237.864	272.158	164.276	57.0036	101.124	69.9985
MSMEG_1379	MSMEG_1379	conserved hypothetical protein	2296.24	0.00192678	1449.91	3746.15	1.36883	yes	no	4194.88	4221.35	2822.23	861.86	1925.3	1562.58
MSMEG_1381	MSMEG_1381	MmpS5 protein	277.143	0.00839664	91.5743	368.718	1.99774	yes	no	391.065	355.157	359.931	52.7496	102.437	119.536
MSMEG_1382	MSMEG_1382	MmpL5 protein	1030.99	0.00310559	415.799	1446.79	1.79642	yes	no	1455.41	1476.6	1408.35	282.466	580.479	384.453
MSMEG_1387	MSMEG_1387	putative acyl-CoA dehydrogenase	366.223	0.00661313	363.934	730.157	1.00254	yes	no	933.315	636.966	620.189	285.018	401.87	404.914
MSMEG_1388	MSMEG_1388	enoyl-CoA hydratase	194.168	0.00940642	115.873	310.041	1.41217	yes	no	316.481	314.623	299.02	66.3624	132.643	148.612
MSMEG_1390	MSMEG_1390	enoyl-CoA hydratase	280.809	0.00839664	87.9942	368.803	2.05497	yes	no	378.97	426.574	300.865	63.81	112.944	87.2289
MSMEG_1391	MSMEG_1391	transcriptional regulator, LysR family protein	186.06	0.00940642	72.6515	258.711	1.81812	yes	no	306.402	231.624	238.108	62.9592	89.3044	65.6909
MSMEG_1392	MSMEG_1392	alcohol dehydrogenase, class IV	1169.82	0.00310559	449.621	1619.44	1.8464	yes	no	1757.78	1679.27	1421.27	302.034	610.684	436.144
MSMEG_1395	MSMEG_1395	lipoprotein, putative	552.932	0.00505334	326.595	879.527	1.42645	yes	no	971.616	806.824	860.143	235.672	388.737	355.377
MSMEG_1398	rpsL	ribosomal protein S12	1873.31	0.00305344	1734.48	3607.79	1.05618	yes	no	3918.72	3619.12	3285.52	1186.87	2283.83	1732.73
MSMEG_1400	#N/A	#N/A	1106.63	0.00310559	716.124	1822.76	1.34662	yes	no	1810.19	1808.6	1849.49	525.794	895.671	726.908
MSMEG_1401	tuf	translation elongation factor Tu	16956.8	0.00192678	9647.49	26604.2	1.46334	yes	no	28670.7	26266.2	24875.8	6938.27	12197.9	9806.25
MSMEG_1402	MSMEG_1402	hypothetical protein	728.858	0.00355872	405.365	1134.22	1.48213	yes	no	1310.27	1038.45	1053.95	296.078	546.333	373.684
MSMEG_1403	MSMEG_1403	cutinase superfamily protein	835.683	0.00310559	786.729	1622.41	1.04326	yes	no	1689.24	1424.49	1753.51	515.585	866.778	977.825
MSMEG_1405	MSMEG_1405	IS1096, tnpR protein	14557.4	0.00192678	13719.5	28276.9	1.04334	yes	no	30196.7	27146.3	27487.7	10288.7	16592.2	14277.5
MSMEG_1416	MSMEG_1416	Pyridine nucleotide-disulphide oxidoreductase	1634.48	0.00310559	1219.53	2854.01	1.22599	yes	no	3156.74	2762.12	2643.19	915.461	1497.16	1245.97
MSMEG_1420	MSMEG_1420	probable transcriptional regulatory protein	125.444	0.00994443	69.8352	195.28	1.47037	yes	no	241.896	140.905	203.038	28.9272	99.8108	80.7675
MSMEG_1427	MSMEG_1427	transmembrane efflux protein	152.025	0.00960942	94.1159	246.141	1.37757	yes	no	264.07	252.856	221.496	85.9308	133.957	62.4602
MSMEG_1428	MSMEG_1428	glucose-methanol-choline oxidoreductase	451.241	0.00527704	420.148	871.389	1.05064	yes	no	973.631	793.312	847.222	375.203	526.633	358.608
MSMEG_1430	MSMEG_1430	transcriptional regulator, TetR family protein	956.54	0.00310559	575.17	1531.71	1.41152	yes	no	1729.56	1497.84	1367.74	429.654	707.869	587.987
MSMEG_1432	MSMEG_1432	acetylcholinesterase	360.669	0.00661313	254.142	614.811	1.27119	yes	no	683.356	592.571	568.506	167.608	319.132	275.686
MSMEG_1434	MSMEG_1434	conserved hypothetical protein	146.375	0.00960942	92.8534	239.229	1.35593	yes	no	266.086	196.88	254.72	63.81	122.137	92.6134
MSMEG_1435	rpsJ	ribosomal protein S10	1443.63	0.00310559	977.427	2421.06	1.3077	yes	no	2574.18	2252.54	2436.46	741.047	1141.26	1049.98
MSMEG_1436	rplC	ribosomal protein L3	1616.04	0.00310559	1207.87	2823.91	1.22455	yes	no	3057.97	2744.74	2669.03	902.699	1481.4	1239.51
MSMEG_1437	rplD	ribosomal protein L4/L1 family protein	1998.24	0.00305344	1492.09	3490.34	1.22547	yes	no	3624.41	3346.97	3499.64	1048.19	1850.44	1577.66
MSMEG_1438	rplW	ribosomal protein L23	955.626	0.00310559	594.965	1550.59	1.38045	yes	no	1753.75	1438	1460.03	383.711	802.426	598.756
MSMEG_1439	rplB	ribosomal protein L2	4178.68	0.00192678	3120.98	7299.66	1.22557	yes	no	8075.29	7103.14	6720.56	2197.62	3946.47	3218.85
MSMEG_1440	rpsS	ribosomal protein S19	855.504	0.00310559	786.143	1641.65	1.06132	yes	no	1767.86	1663.83	1493.25	574.29	991.542	792.598
MSMEG_1441	MSMEG_1441	50S ribosomal protein L22	1342.1	0.00310559	1086.25	2428.35	1.15989	yes	no	2765.68	2341.33	2178.04	739.345	1378.96	1140.44
MSMEG_1442	rpsC	ribosomal protein S3	3083.7	0.00192678	2521.89	5605.59	1.15205	yes	no	6271.15	5373.68	5171.93	1744.14	3217.59	2603.94
MSMEG_1443	rplP	ribosomal protein L16	1097.34	0.00310559	910.802	2008.14	1.13979	yes	no	2352.44	1999.69	1672.29	613.427	1188.54	930.442
MSMEG_1444	rpmC	ribosomal protein L29	297.908	0.00839664	152.747	450.656	1.55466	yes	no	501.934	486.41	363.623	119.963	210.128	128.151
MSMEG_1445	MSMEG_1445	30S ribosomal protein S17	2744.94	0.00192678	882.882	3627.82	2.03757	yes	no	4245.27	3603.68	3034.5	600.665	1153.08	894.904
MSMEG_1448	MSMEG_1448	integral membrane transporter	933.36	0.00310559	591.897	1525.26	1.36414	yes	no	1739.64	1542.23	1293.91	393.92	760.401	621.371
MSMEG_1455	MSMEG_1455	putative multidrug resistance protein	308.318	0.0083042	138.335	446.653	1.68382	yes	no	509.997	407.272	422.688	113.156	181.235	120.613
MSMEG_1456	MSMEG_1456	hypothetical protein	139.352	0.00963855	117.034	256.386	1.12473	yes	no	300.354	210.392	258.412	80.826	119.51	150.766
MSMEG_1465	rplN	ribosomal protein L14	1780.26	0.00305344	861.024	2641.28	1.61598	yes	no	2898.72	2636.65	2388.47	612.576	1075.59	894.904
MSMEG_1466	rplX	ribosomal protein L24	690.857	0.00355872	424.842	1115.7	1.39085	yes	no	1209.48	1017.22	1120.4	299.482	552.899	422.145
MSMEG_1467	MSMEG_1467	50S ribosomal protein L5	2212.54	0.00192678	1430.02	3642.56	1.34831	yes	no	3781.64	3609.47	3536.55	991.182	1796.59	1502.28
MSMEG_1468	rpsZ	ribosomal protein S14p/S29e	839.007	0.00310559	512.027	1351.03	1.39802	yes	no	1515.88	1291.3	1245.91	386.263	626.444	523.373
MSMEG_1469	rpsH	ribosomal protein S8	1664.59	0.00305344	1260.74	2925.33	1.21368	yes	no	3076.11	2787.21	2912.67	1006.5	1528.68	1247.05
MSMEG_1470	MSMEG_1470	50S ribosomal protein L6	2973.4	0.00192678	1378.66	4352.05	1.65772	yes	no	4729.07	4279.25	4047.84	921.416	1830.74	1383.82
MSMEG_1471	rplR	ribosomal protein L18	1882.7	0.00305344	1139.81	3022.51	1.40617	yes	no	3344.21	2901.09	2822.23	824.425	1553.63	1041.36
MSMEG_1472	rpsE	ribosomal protein S5	5123.63	0.00192678	2341.65	7465.29	1.67225	yes	no	8155.93	7462.15	6777.78	1520.38	2994.32	2510.25
MSMEG_1473	rpmD	ribosomal protein L30	184.192	0.00940642	67.7198	251.912	1.87984	yes	no	205.612	297.251	252.875	29.778	107.691	65.6909
MSMEG_1474	rplO	ribosomal protein L15	5608.5	0.00192678	1191.73	6800.22	2.51153	yes	no	7778.97	6292.45	6329.25	796.349	1533.93	1244.9
MSMEG_1475	MSMEG_1475	conserved hypothetical protein	486.667	0.00505334	300.893	787.56	1.38518	yes	no	864.778	781.731	716.17	212.7	357.218	332.762
MSMEG_1479	MSMEG_1479	methyltransferase, putative, family protein	188.334	0.00940642	176.704	365.038	1.04252	yes	no	415.255	393.761	286.099	133.576	216.695	179.842
MSMEG_1481	MSMEG_1481	methyltransferase	132.747	0.00963855	83.6653	216.412	1.36059	yes	no	290.275	146.695	212.267	67.2132	111.63	72.1523
MSMEG_1482	MSMEG_1482	methyltransferase	274.296	0.00839664	118.115	392.411	1.72368	yes	no	389.049	422.714	365.468	77.4228	144.463	132.459
MSMEG_1483	MSMEG_1483	preprotein translocase, SecY subunit	3928.65	0.00192678	2955.4	6884.05	1.21962	yes	no	7424.19	6607.07	6620.88	2185.71	3556.42	3124.09
MSMEG_1492	MSMEG_1492	transcriptional regulator, MarR family protein	1250.76	0.00310559	266.639	1517.4	2.50419	yes	no	1927.1	1401.33	1223.77	207.595	311.252	281.071
MSMEG_1493	MSMEG_1493	sensor histidine kinase	231.454	0.00843418	131.697	363.151	1.4564	yes	no	383.002	368.668	337.781	67.2132	152.343	175.535
MSMEG_1496	mmsB	3-hydroxyisobutyrate dehydrogenase	316.126	0.00791905	186.993	503.118	1.42309	yes	no	568.456	496.061	444.838	120.814	237.707	202.457
MSMEG_1497	MSMEG_1497	acyl-CoA dehydrogenase family protein member 8	218.434	0.00843418	85.4189	303.853	1.8187	yes	no	300.354	301.111	310.094	37.4352	120.824	97.9979
MSMEG_1498	mmsA	methylmalonate-semialdehyde dehydrogenase	344.457	0.00735632	128.716	473.173	1.87006	yes	no	443.476	455.527	520.516	79.1244	168.102	138.92
MSMEG_1499	MSMEG_1499	oxygenase	127.285	0.00994443	58.1728	185.458	1.65584	yes	no	213.675	196.88	145.818	52.7496	72.2315	49.5374
MSMEG_1501	MSMEG_1501	methyltransferase, putative, family protein	392.813	0.00576646	198.605	591.419	1.56947	yes	no	675.293	480.62	618.343	165.055	215.381	215.38
MSMEG_1502	MSMEG_1502	ABC transporter, ATP-binding protein	131.568	0.00991885	26.2984	157.866	2.54092	yes	no	183.438	135.114	155.047	29.778	27.5793	21.538
MSMEG_1504	MSMEG_1504	probable antibiotic-transport integral membrane leucine and alanine and valine rich protein abc transporter	125.846	0.00994443	89.4434	215.29	1.25788	yes	no	266.086	200.741	179.043	71.4672	94.5576	102.305
MSMEG_1505	MSMEG_1505	integral membrane protein	172.85	0.00940642	102.566	275.417	1.41629	yes	no	314.465	306.902	204.884	45.0924	124.763	137.843
MSMEG_1506	MSMEG_1506	transcriptional regulator, TetR family protein	223.232	0.00843418	95.6659	318.898	1.72653	yes	no	372.923	306.902	276.87	81.6768	111.63	93.6903
MSMEG_1510	MSMEG_1510	dTDP-4-dehydrorhamnose 3,5-epimerase	394.681	0.00576646	374.769	769.45	1.03585	yes	no	899.047	781.731	627.572	249.284	493.801	381.223
MSMEG_1512	rfbB	dTDP-glucose 4,6-dehydratase	1240.41	0.00310559	900.979	2141.39	1.24806	yes	no	2136.75	2144.45	2142.97	691.7	1104.49	906.75
MSMEG_1513	MSMEG_1513	conserved hypothetical protein	482.724	0.00527704	165.901	648.626	1.96061	yes	no	679.325	640.826	625.726	140.382	202.248	155.074
MSMEG_1515	MSMEG_1515	two-component sensor histidine kinase	1193.51	0.00310559	626.835	1820.35	1.53655	yes	no	1902.92	1675.41	1882.72	512.182	727.568	640.755
MSMEG_1516	MSMEG_1516	thioredoxin reductase	3093.14	0.00192678	1257.72	4350.86	1.78968	yes	no	4922.58	3866.19	4263.8	877.175	1586.47	1309.51
MSMEG_1517	MSMEG_1517	spfh domain/band 7 family protein, putative	471.19	0.00527704	230.542	701.732	1.6017	yes	no	766.004	571.339	767.853	175.265	302.059	214.303
MSMEG_1518	MSMEG_1518	hypothetical protein	282.596	0.00839664	91.1382	373.735	2.024	yes	no	338.654	378.319	404.23	74.8704	91.931	106.613
MSMEG_1519	infA	translation initiation factor IF-1	5455.81	0.00192678	3171.21	8627.02	1.44354	yes	no	8899.76	9116.33	7864.95	2260.58	3937.27	3315.78
MSMEG_1520	rpmJ	ribosomal protein L36	1211.61	0.00310559	769.407	1981.02	1.36328	yes	no	2239.55	1876.15	1827.34	575.141	977.095	755.984
MSMEG_1521	rpsM	ribosomal protein S13p/S18e	2937.76	0.00192678	1793.45	4731.21	1.39897	yes	no	4751.24	4626.69	4815.69	1412.33	2157.75	1810.27
MSMEG_1522	rpsK	ribosomal protein S11	2156.34	0.00192678	1014.14	3170.49	1.64347	yes	no	3386.54	3094.11	3030.8	798.901	1246.32	997.209
MSMEG_1523	rpsD	ribosomal protein S4	7262.09	0.00192678	2459.99	9722.07	1.98218	yes	no	10703.9	9554.49	8907.83	1864.95	2986.44	2528.56
MSMEG_1524	rpoA	DNA-directed RNA polymerase, alpha subunit	12738.8	0.00192678	3205.92	15944.7	2.31391	yes	no	16819.8	15013.1	16001.2	2326.09	4008.19	3283.47
MSMEG_1525	MSMEG_1525	50S ribosomal protein L17	8924.01	0.00192678	1491.46	10415.5	2.8031	yes	no	11078.8	9886.48	10281.1	980.972	1854.38	1639.04
MSMEG_1528	MSMEG_1528	cutinase	997.589	0.00310559	932.331	1929.92	1.04883	yes	no	2078.29	1889.67	1821.8	758.914	1086.1	951.98
MSMEG_1531	MSMEG_1531	conserved hypothetical protein	231.988	0.00843418	221.922	453.91	1.02904	yes	no	463.634	445.876	452.221	148.039	279.733	237.995
MSMEG_1534	eccB4	ESX conserved component eccB4. Probable membrane protein	171.064	0.00940642	159.029	330.093	1.0489	yes	no	322.528	285.67	382.081	155.696	164.162	157.227
MSMEG_1536	eccC4	ESX conserved component eccC4. Probable membrane protein	127.701	0.00994443	87.907	215.608	1.28471	yes	no	203.596	258.647	184.58	59.556	93.2443	110.921
MSMEG_1540	MSMEG_1540	ATP-dependent RNA helicase	1158.3	0.00310559	242.578	1400.87	2.5249	yes	no	1481.61	1484.32	1236.69	185.474	332.265	209.995
MSMEG_1542	MSMEG_1542	transcriptional regulator	960.007	0.00310559	433.247	1393.25	1.68291	yes	no	1477.58	1349.21	1352.97	256.091	587.045	456.606
MSMEG_1543	MSMEG_1543	eptc-inducible aldehyde dehydrogenase	1976.89	0.00305344	517.07	2493.96	2.2678	yes	no	2435.09	2457.14	2589.66	284.167	643.517	623.525
MSMEG_1544	MSMEG_1544	PduO protein	244.154	0.00843418	99.7632	343.918	1.77528	yes	no	342.686	308.832	380.235	62.1084	97.1842	139.997
MSMEG_1545	MSMEG_1545	conserved hypothetical protein	414.332	0.00576646	204.621	618.952	1.59217	yes	no	610.787	594.502	651.567	121.664	245.587	246.61
MSMEG_1546	MSMEG_1546	coenzyme B12-dependent glycerol dehydrogenase small subunit	955.524	0.00310559	75.0774	1030.6	3.76127	yes	no	913.157	1026.87	1151.78	54.4512	93.2443	77.5368
MSMEG_1547	MSMEG_1547	glycerol dehydratase large subunit	2703.66	0.00192678	404.06	3107.72	2.94011	yes	no	3080.14	3009.18	3233.84	261.196	449.149	501.835
MSMEG_1548	MSMEG_1548	propanediol utilization: dehydratase, medium subunit	670.191	0.00421053	85.9752	756.166	3.12193	yes	no	774.067	660.128	834.302	64.6608	98.4975	94.7672
MSMEG_1550	MSMEG_1550	PduH protein	141.58	0.00963855	38.292	179.872	2.20266	yes	no	167.311	156.346	215.959	22.9716	49.9054	41.9991
MSMEG_1552	eat	ethanolamine permease	1004.64	0.00310559	289.713	1294.35	2.15567	yes	no	1278.02	1364.65	1240.38	184.624	338.831	345.685
MSMEG_1553	eutB	ethanolamine ammonia-lyase, large subunit	1027.87	0.00310559	328.691	1356.56	2.04183	yes	no	1366.71	1451.51	1251.45	221.208	420.256	344.608
MSMEG_1554	eutC	ethanolamine ammonia-lyase, light chain	243.597	0.00843418	114.993	358.591	1.63231	yes	no	385.018	347.436	343.319	69.7656	158.909	116.305
MSMEG_1556	rplM	ribosomal protein L13	5964.88	0.00192678	1921.41	7886.29	2.03661	yes	no	7853.56	7971.73	7833.58	1419.13	2302.21	2042.88
MSMEG_1557	rpsI	ribosomal protein S9	6560.16	0.00192678	1327.51	7887.67	2.56997	yes	no	8633.67	7743.96	7285.37	972.464	1771.64	1238.43
MSMEG_1558	MSMEG_1558	conserved hypothetical protein	1045.72	0.00310559	123.666	1169.39	3.23084	yes	no	1334.46	1082.84	1090.87	68.9148	182.549	119.536
MSMEG_1559	glmM	phosphoglucosamine mutase	3635.06	0.00192678	2004.76	5639.81	1.49176	yes	no	6121.98	5603.37	5194.08	1552.71	2500.52	1961.03
MSMEG_1560	MSMEG_1560	conserved hypothetical protein	139.099	0.00963855	135.177	274.277	1.0154	yes	no	344.702	254.786	223.342	118.261	172.042	115.228
MSMEG_1561	MSMEG_1561	LysR-family protein trancsriptional regulator	210.094	0.00866739	106.635	316.729	1.56165	yes	no	322.528	339.715	287.945	74.8704	116.884	128.151
MSMEG_1566	MSMEG_1566	oxidoreductase	225.454	0.00843418	204.971	430.425	1.06667	yes	no	413.239	409.202	468.833	165.055	237.707	212.149
MSMEG_1568	glmS	glucosamine--fructose-6-phosphate aminotransferase, isomerizing	4517.5	0.00192678	2519.4	7036.9	1.48149	yes	no	7377.83	6925.56	6807.31	1955.14	3104.64	2498.41
MSMEG_1570	MSMEG_1570	carboxylesterase	395.327	0.00576646	329.674	725.001	1.13456	yes	no	804.304	743.127	627.572	245.881	395.303	347.839
MSMEG_1573	MSMEG_1573	carbohydrate kinase family protein	850.545	0.00310559	445.618	1296.16	1.53825	yes	no	1540.07	1194.79	1153.62	338.618	508.247	489.99
MSMEG_1574	MSMEG_1574	glutamate decarboxylase	646.134	0.00504414	524.363	1170.5	1.15697	yes	no	1300.19	1098.28	1113.02	347.126	660.59	565.372
MSMEG_1575	alr	alanine racemase	7444.86	0.00192678	1344.58	8789.44	2.7077	yes	no	8913.87	7738.17	9716.29	1026.06	1716.48	1291.2
MSMEG_1576	MSMEG_1576	alpha/beta hydrolase fold	1590.27	0.00310559	327.941	1918.21	2.54461	yes	no	2181.1	1901.25	1672.29	241.627	390.05	352.146
MSMEG_1577	MSMEG_1577	conserved hypothetical protein	482.202	0.00527704	226.625	708.827	1.64081	yes	no	713.593	694.872	718.016	154.846	278.42	246.61
MSMEG_1578	MSMEG_1578	peptidase M22, glycoprotease	438.659	0.00527704	193.176	631.835	1.70447	yes	no	649.088	644.687	601.731	162.503	204.875	212.149
MSMEG_1579	rimI	ribosomal-protein-alanine acetyltransferase	367.443	0.00623202	142.17	509.613	1.8345	yes	no	608.772	399.551	520.516	113.156	173.356	139.997
MSMEG_1580	MSMEG_1580	O-sialoglycoprotein endopeptidase	1043.11	0.00310559	373.303	1416.42	1.92099	yes	no	1479.6	1414.84	1354.82	276.51	455.715	387.684
MSMEG_1581	MSMEG_1581	conserved hypothetical protein	223.982	0.00843418	161.186	385.168	1.25158	yes	no	389.049	432.365	334.09	132.725	214.068	136.766
MSMEG_1583	groL2	chaperonin GroL	5708.63	0.00192678	4328.51	10037.1	1.21322	yes	no	11371.1	10255.2	8485.14	2854.43	5465.95	4665.13
MSMEG_1594	MSMEG_1594	enoyl-CoA hydratase	371.656	0.00576646	319.142	690.797	1.11164	yes	no	657.151	706.453	708.787	187.176	420.256	349.993
MSMEG_1596	MSMEG_1596	transcriptional regulator	204.037	0.00897666	90.1716	294.208	1.69508	yes	no	312.449	291.46	278.716	54.4512	123.45	92.6134
MSMEG_1597	MSMEG_1597	Transcription factor WhiB	548.216	0.00505334	352.039	900.255	1.35211	yes	no	963.552	893.683	843.531	246.732	416.316	393.068
MSMEG_1598	MSMEG_1598	conserved hypothetical protein	266.369	0.00839664	106.662	373.031	1.79665	yes	no	403.16	374.459	341.473	66.3624	128.703	124.92
MSMEG_1602	guaB	inosine-5'-monophosphate dehydrogenase	5858.56	0.00192678	2401.54	8260.1	1.78177	yes	no	9147.7	7821.17	7811.43	1690.54	2969.37	2544.71
MSMEG_1603	MSMEG_1603	IMP dehydrogenase family protein	1260.62	0.00310559	858.475	2119.1	1.3026	yes	no	2189.16	2202.36	1965.78	633.846	1112.37	829.213
MSMEG_1608	MSMEG_1608	glycosyl transferase	307.529	0.00839664	163.368	470.898	1.52154	yes	no	491.855	459.388	461.45	111.455	189.115	189.534
MSMEG_1610	MSMEG_1610	glutamine-hydrolyzing GMP synthase	2838.99	0.00192678	1631.54	4470.53	1.45365	yes	no	4658.51	4397	4356.09	1165.6	2014.6	1714.42
MSMEG_1617	MSMEG_1617	kumamolisin	728.207	0.00355872	505.425	1233.63	1.28566	yes	no	1239.72	1198.65	1262.53	405.832	575.225	535.219
MSMEG_1618	MSMEG_1618	hypothetical protein	790.233	0.00310559	534.97	1325.2	1.30708	yes	no	1394.93	1272	1308.67	398.174	589.672	617.064
MSMEG_1620	MSMEG_1620	conserved hypothetical protein	275.909	0.00839664	33.782	309.691	3.15907	yes	no	342.686	366.738	219.65	35.7336	35.4591	30.1532
MSMEG_1621	MSMEG_1621	pyrimidine-specific ribonucleoside hydrolase RihA	1076.33	0.00310559	614.23	1690.56	1.45916	yes	no	1860.58	1632.95	1578.16	482.404	736.761	623.525
MSMEG_1622	MSMEG_1622	putative DNA repair polymerase	382.445	0.00576646	89.3877	471.833	2.38713	yes	no	441.46	494.131	479.908	46.794	105.064	116.305
MSMEG_1629	MSMEG_1629	hypothetical protein	1289.57	0.00310559	807.004	2096.57	1.37628	yes	no	2181.1	2065.31	2043.3	569.185	954.769	897.058
MSMEG_1631	MSMEG_1631	DNA-binding protein	174.739	0.00940642	87.1884	261.927	1.576	yes	no	300.354	252.856	232.571	68.064	99.8108	93.6903
MSMEG_1632	MSMEG_1632	hypothetical protein	596.937	0.00504414	398.026	994.963	1.31961	yes	no	975.647	994.053	1015.19	297.78	504.307	391.992
MSMEG_1633	MSMEG_1633	DNA polymerase III, alpha subunit, putative	646.53	0.00504414	164.477	811.008	2.29486	yes	no	884.936	831.916	716.17	102.096	241.647	149.689
MSMEG_1634	MSMEG_1634	probable forkhead-associated protein	1423.22	0.00310559	701.473	2124.69	1.59742	yes	no	2265.76	1889.67	2218.65	544.512	828.692	731.215
MSMEG_1635	MSMEG_1635	nitroreductase family protein	1601.45	0.00310559	1057.6	2659.05	1.3293	yes	no	2775.76	2615.42	2585.97	766.571	1318.55	1087.67
MSMEG_1636	MSMEG_1636	RNA methyltransferase, TrmH family protein, group 2	221.476	0.00843418	171.76	393.236	1.19029	yes	no	419.286	463.248	297.174	119.112	220.634	175.535
MSMEG_1637	MSMEG_1637	periplasmic sensor signal transduction histidine kinase	1028.79	0.00310559	1011.75	2040.54	1.01138	yes	no	2068.21	2026.71	2026.69	706.164	1195.1	1133.98
MSMEG_1642	MSMEG_1642	ABC transporter, ATP-binding protein	10295.5	0.00192678	3290.31	13585.8	2.04548	yes	no	14294	13470.9	12992.6	2537.09	3817.76	3516.08
MSMEG_1643	MSMEG_1643	hypothetical protein	1591.18	0.00310559	1046	2637.18	1.33328	yes	no	2866.47	2544	2501.06	778.482	1280.47	1079.05
MSMEG_1644	MSMEG_1644	hypothetical protein	123.532	0.00994443	76.6658	200.198	1.37326	yes	no	221.738	179.509	199.346	31.4796	103.751	94.7672
MSMEG_1645	MSMEG_1645	NADH:flavin oxidoreductase/nadh oxidase	134.852	0.00963855	88.2174	223.07	1.32855	yes	no	280.196	200.741	188.272	75.7212	110.317	78.6137
MSMEG_1647	MSMEG_1647	tetrahydrofolate dehydrogenase/cyclohydrolase FolD	855.695	0.00310559	562.363	1418.06	1.3328	yes	no	1439.28	1478.53	1336.36	467.089	597.552	622.448
MSMEG_1648	MSMEG_1648	putative transcriptional regulator	176.596	0.00940642	30.8337	207.43	2.71094	yes	no	189.485	189.16	243.646	29.778	43.3389	19.3842
MSMEG_1649	MSMEG_1649	FAD dependent oxidoreductase	264.38	0.00839664	124.973	389.353	1.63167	yes	no	362.844	432.365	372.852	86.7816	158.909	129.228
MSMEG_1651	metX	homoserine O-acetyltransferase	1921.19	0.00305344	1884.82	3806.01	1.01347	yes	no	4162.63	3493.66	3761.74	1427.64	2381.01	1845.81
MSMEG_1652	MSMEG_1652	O-acetylhomoserine sulfhydrylase	3092.08	0.00192678	1904.58	4996.66	1.39102	yes	no	5694.64	4514.74	4780.62	1392.76	2329.79	1991.19
MSMEG_1653	MSMEG_1653	hypothetical protein	879.389	0.00310559	507.567	1386.96	1.44845	yes	no	1626.75	1304.82	1229.3	326.707	631.697	564.296
MSMEG_1654	MSMEG_1654	isocitrate dehydrogenase, NADP-dependent	7368.12	0.00192678	3546.35	10914.5	1.62156	yes	no	11695.7	10386.4	10661.3	2656.2	4306.31	3676.54
MSMEG_1656	xth	exodeoxyribonuclease III	791.227	0.00310559	326.039	1117.27	1.77373	yes	no	1205.45	1048.1	1098.25	247.583	415.003	315.532
MSMEG_1657	trpS	tryptophanyl-tRNA synthetase	1057.79	0.00310559	545.694	1603.48	1.5533	yes	no	1757.78	1513.28	1539.4	430.505	660.59	545.988
MSMEG_1658	MSMEG_1658	ribonuclease, putative	804.061	0.00310559	614.495	1418.56	1.20562	yes	no	1415.09	1517.14	1323.44	456.88	739.388	647.217
MSMEG_1661	MSMEG_1661	D-alanyl-D-alanine carboxypeptidase	2761.64	0.00192678	1257.94	4019.58	1.67519	yes	no	4348.08	3858.47	3852.18	891.638	1545.75	1336.43
MSMEG_1662	MSMEG_1662	taurine-pyruvate aminotransferase	829.706	0.00310559	553.628	1383.33	1.3196	yes	no	1413.08	1383.95	1352.97	398.174	655.337	607.372
MSMEG_1663	MSMEG_1663	transcriptional regulator, AsnC family protein	297.171	0.00839664	89.4537	386.625	2.09941	yes	no	413.239	359.017	387.618	74.0196	98.4975	95.8441
MSMEG_1665	MSMEG_1665	aldehyde dehydrogenase (NAD) family protein	589.287	0.00504414	396.984	986.271	1.31074	yes	no	1090.55	893.683	974.582	321.602	408.436	460.913
MSMEG_1666	MSMEG_1666	RNA polymerase sigma-70 factor	1976.9	0.00305344	637.841	2614.74	2.03369	yes	no	2685.05	2621.21	2537.97	425.4	770.907	717.215
MSMEG_1669	sdhB	succinate dehydrogenase, iron-sulfur protein	1748.38	0.00305344	898.261	2646.64	1.55789	yes	no	2979.35	2511.19	2449.38	623.636	1174.09	897.058
MSMEG_1670	sdhA	succinate dehydrogenase, flavoprotein subunit	3842.09	0.00192678	2483.39	6325.48	1.34851	yes	no	6416.29	6446.87	6113.29	1909.2	3088.88	2452.1
MSMEG_1671	MSMEG_1671	succinate dehydrogenase hydrophobic membrane anchor protein SdhD	657.606	0.00486111	329.958	987.564	1.57869	yes	no	1015.96	957.379	989.349	266.3	424.196	299.378
MSMEG_1672	sdhC	succinate dehydrogenase, cytochrome b556 subunit	1222.26	0.00310559	731.14	1953.39	1.41653	yes	no	2025.88	1912.83	1921.48	521.54	948.203	723.677
MSMEG_1698	MSMEG_1698	putative ammonia monooxygenase superfamily protein	191.612	0.00940642	112.671	304.282	1.42529	yes	no	336.639	260.577	315.632	79.9752	135.27	122.767
MSMEG_1702	MSMEG_1702	amidohydrolase	1653.92	0.00310559	614.303	2268.22	1.88283	yes	no	2283.9	2204.29	2316.48	448.372	669.783	724.754
MSMEG_1707	MSMEG_1707	phosphatase YfbT	154.167	0.0096	44.8581	199.025	2.12493	yes	no	229.801	167.927	199.346	27.2256	45.9655	61.3833
MSMEG_1708	MSMEG_1708	ribose operon repressor, putative	247.915	0.00843418	96.1663	344.081	1.82841	yes	no	314.465	374.459	343.319	45.0924	149.716	93.6903
MSMEG_1717	MSMEG_1717	ISMsm8, transposase	150.758	0.00960942	121.56	272.317	1.15709	yes	no	253.991	295.321	267.641	89.334	153.656	121.69
MSMEG_1720	MSMEG_1720	IS1137, transposase orfA	280.799	0.00839664	58.1142	338.914	2.52359	yes	no	336.639	357.087	323.015	42.54	80.1113	51.6912
MSMEG_1721	MSMEG_1721	IS1137, transposase orfB	333.49	0.00791905	108.984	442.474	2.01156	yes	no	397.113	422.714	507.595	88.4832	110.317	128.151
MSMEG_1722	MSMEG_1722	hypothetical protein	242.428	0.00843418	122	364.428	1.57093	yes	no	354.781	384.11	354.394	102.947	139.21	123.844
MSMEG_1725	MSMEG_1725	putative transposase	437.855	0.00527704	208.763	646.618	1.62638	yes	no	697.467	636.966	605.422	148.039	275.793	202.457
MSMEG_1726	MSMEG_1726	transposase	999.998	0.00310559	583.587	1583.59	1.43861	yes	no	1640.86	1513.28	1596.62	430.505	711.809	608.448
MSMEG_1728	MSMEG_1728	ISMsm1, transposase orfA	175.662	0.00940642	45.465	221.127	2.25717	yes	no	235.849	237.415	190.117	36.5844	45.9655	53.845
MSMEG_1731	MSMEG_1731	IS6120, transposase	263.153	0.00839664	180.221	443.374	1.29403	yes	no	483.792	443.946	402.384	128.471	225.888	186.304
MSMEG_1732	MSMEG_1732	Transposase IS116/IS110/IS902 family protein	509.304	0.00505334	128.634	637.938	2.30123	yes	no	665.214	652.408	596.193	89.334	187.802	108.767
MSMEG_1734	MSMEG_1734	conserved hypothetical protein	873.458	0.00310559	429.839	1303.3	1.59805	yes	no	1453.39	1260.42	1196.08	340.32	499.054	450.144
MSMEG_1735	MSMEG_1735	dihydrolipoamide dehydrogenase	1276.15	0.00310559	975.363	2251.51	1.20604	yes	no	2384.69	2213.94	2155.89	758.914	1145.2	1021.98
MSMEG_1740	MSMEG_1740	dehydrogenase/reductase SDR family protein member 4	459.717	0.00527704	192.173	651.89	1.75695	yes	no	669.246	588.711	697.712	115.709	208.815	251.995
MSMEG_1753	mtnN	MTA/SAH nucleosidase	128.639	0.00994443	96.5893	225.228	1.21299	yes	no	298.338	187.229	190.117	74.0196	103.751	111.998
MSMEG_1757	MSMEG_1757	DEAD/DEAH box helicase	1438.29	0.00310559	432.47	1870.76	2.11039	yes	no	2001.69	1777.71	1832.88	289.272	521.38	486.759
MSMEG_1762	MSMEG_1762	piperideine-6-carboxylic acid dehydrogenase	321.457	0.00791905	160.082	481.539	1.58285	yes	no	433.397	542.386	468.833	125.918	203.561	150.766
MSMEG_1765	MSMEG_1765	restriction endonuclease family protein	276.001	0.00839664	109.934	385.935	1.80239	yes	no	427.35	411.133	319.323	76.572	144.463	108.767
MSMEG_1770	MSMEG_1770	conserved hypothetical protein	224.358	0.00843418	86.1381	310.496	1.83784	yes	no	272.133	262.507	396.847	20.4192	53.8453	184.15
MSMEG_1772	MSMEG_1772	conserved hypothetical protein	128.407	0.00994443	20.1174	148.525	2.82388	yes	no	96.7584	167.927	180.888	5.9556	21.0128	33.3839
MSMEG_1773	MSMEG_1773	conserved hypothetical protein	156.468	0.0096	69.0145	225.483	1.69367	yes	no	167.311	119.672	389.464	42.54	64.3517	100.152
MSMEG_1774	MSMEG_1774	conserved hypothetical protein	285.555	0.00839664	57.4407	342.996	2.55735	yes	no	356.797	260.577	411.613	34.032	68.2916	69.9985
MSMEG_1786	MSMEG_1786	stas domain, putative	242.535	0.00843418	74.4333	316.968	2.07561	yes	no	286.244	341.645	323.015	51.048	77.4847	94.7672
MSMEG_1798	MSMEG_1798	major facilitator superfamily protein	145.203	0.00960942	83.3776	228.58	1.44407	yes	no	201.58	223.903	260.258	74.0196	116.884	59.2295
MSMEG_1799	MSMEG_1799	transcriptional regulator	198.298	0.00940642	174.668	372.967	1.09006	yes	no	383.002	366.738	369.16	125.918	219.321	178.765
MSMEG_1805	MSMEG_1805	conserved hypothetical protein	433.582	0.00572618	357.163	790.744	1.14442	yes	no	774.067	795.242	802.923	245.03	433.389	393.068
MSMEG_1807	MSMEG_1807	acetyl-/propionyl-coenzyme A carboxylase alpha chain	11294.3	0.00192678	6280.96	17575.3	1.48435	yes	no	19508.9	16758	16459	4567.09	7815.45	6460.32
MSMEG_1809	MSMEG_1809	putative thiosulfate sulfurtransferase	1289.2	0.00310559	793.704	2082.91	1.3908	yes	no	2251.65	1920.55	2076.53	558.125	956.082	866.904
MSMEG_1813	MSMEG_1813	propionyl-CoA carboxylase beta chain	5436.83	0.00192678	4157.03	9593.86	1.20636	yes	no	10210	8886.64	9684.91	3095.21	5111.36	4264.52
MSMEG_1819	purK	phosphoribosylaminoimidazole carboxylase, ATPase subunit	2382.57	0.00192678	807.188	3189.76	1.98114	yes	no	3392.59	3096.04	3080.64	584.5	974.469	862.597
MSMEG_1820	purE	phosphoribosylaminoimidazole carboxylase, catalytic subunit	683.729	0.00355872	474.807	1158.54	1.2851	yes	no	1243.75	1104.07	1127.78	379.457	588.358	456.606
MSMEG_1824	MSMEG_1824	transcriptional regulator, LytR family protein	1911.54	0.00305344	1027.82	2939.36	1.51501	yes	no	3229.31	2694.56	2894.21	785.288	1268.65	1029.52
MSMEG_1825	rfbD	dTDP-4-dehydrorhamnose reductase	611.92	0.00504414	370.525	982.446	1.40438	yes	no	1106.67	895.613	945.05	282.466	478.041	351.069
MSMEG_1826	MSMEG_1826	dTDP-RhA:a-D-GlcNAc-diphosphoryl polyprenol, a-3-L-rhamnosyl transferase	931.839	0.00310559	635.327	1567.17	1.30124	yes	no	1794.06	1484.32	1423.11	481.553	734.135	690.293
MSMEG_1829	MSMEG_1829	F420-0:gamma-glutamyl ligase	468.452	0.00527704	370.97	839.422	1.17593	yes	no	901.063	766.289	850.914	245.03	478.041	389.838
MSMEG_1830	cofD	lppg:fo 2-phospho-l-lactate transferase	723.449	0.00355872	313.645	1037.09	1.72214	yes	no	1207.46	820.335	1083.48	244.18	376.917	319.839
MSMEG_1833	MSMEG_1833	conserved hypothetical protein	1875.68	0.00305344	1416.27	3291.95	1.21627	yes	no	3787.69	3097.97	2990.2	1124.76	1746.69	1377.36
MSMEG_1834	MSMEG_1834	phosphomannomutase/phosphoglucomutase	2975.06	0.00192678	954.89	3929.95	2.03996	yes	no	4059.82	3879.7	3850.34	690.85	1277.84	895.981
MSMEG_1835	MSMEG_1835	TobH protein	1318.44	0.00310559	471.158	1789.6	1.9231	yes	no	1919.04	1771.92	1677.83	299.482	648.77	465.221
MSMEG_1836	manA	mannose-6-phosphate isomerase, class I	1266.02	0.00310559	609.24	1875.26	1.62041	yes	no	2017.82	1717.88	1890.1	391.368	752.521	683.832
MSMEG_1842	MSMEG_1842	transcriptional regulator, TetR family protein	408.504	0.00576646	359.086	767.59	1.09387	yes	no	864.778	762.429	675.563	279.062	443.895	354.3
MSMEG_1850	selA	L-seryl-tRNA selenium transferase	518.373	0.00505334	207.943	726.316	1.79947	yes	no	737.783	708.383	732.783	133.576	258.72	231.534
MSMEG_1854	MSMEG_1854	valosin containing protein-1	434.483	0.00572618	214.275	648.758	1.59372	yes	no	586.598	617.664	742.012	136.128	236.394	270.302
MSMEG_1855	MSMEG_1855	tetratricopeptide repeat protein, putative	182.967	0.00940642	180.39	363.357	1.00626	yes	no	411.223	370.598	308.249	137.83	224.574	178.765
MSMEG_1861	MSMEG_1861	hypothetical protein	263.511	0.00839664	151.849	415.36	1.44573	yes	no	433.397	434.295	378.389	120.814	190.429	144.305
MSMEG_1862	MSMEG_1862	transposase	984.688	0.00310559	573.857	1558.55	1.43985	yes	no	1624.73	1472.74	1578.16	421.146	697.362	603.064
MSMEG_1863	MSMEG_1863	putative transposase	464.978	0.00527704	213.088	678.066	1.66535	yes	no	723.672	675.57	634.955	152.293	282.36	204.611
MSMEG_1864	MSMEG_1864	transposase	289.066	0.00839664	188.892	477.958	1.33472	yes	no	528.14	451.667	454.067	188.027	189.115	189.534
MSMEG_1865	MSMEG_1865	IS1549, transposase	2733.37	0.00192678	984.588	3717.95	1.91584	yes	no	4047.73	3456.99	3649.15	773.377	1069.03	1111.36
MSMEG_1866	MSMEG_1866	transposase B	395.203	0.00576646	255.102	650.305	1.34661	yes	no	689.404	609.943	651.567	245.03	263.973	256.302
MSMEG_1869	MSMEG_1869	hypothetical protein	141.489	0.00963855	84.7981	226.287	1.4055	yes	no	282.212	206.531	190.117	48.4956	120.824	85.0751
MSMEG_1870	MSMEG_1870	conserved hypothetical protein	556.379	0.00505334	239.928	796.307	1.72653	yes	no	780.115	743.127	865.68	155.696	309.939	254.148
MSMEG_1872	MSMEG_1872	conserved hypothetical protein	759.017	0.00355872	290.454	1049.47	1.8497	yes	no	1054.26	994.053	1100.1	188.027	386.11	297.224
MSMEG_1873	MSMEG_1873	thymidylate kinase	245.29	0.00843418	215.064	460.354	1.09442	yes	no	493.871	449.737	437.455	142.934	295.493	206.765
MSMEG_1874	mtrA	DNA-binding response regulator MtrA	1214.02	0.00310559	1129.17	2343.2	1.05255	yes	no	2574.18	2229.38	2226.03	781.885	1397.35	1208.28
MSMEG_1875	MSMEG_1875	sensor histidine kinase MtrB	1465.32	0.00310559	1371.42	2836.74	1.04802	yes	no	3021.68	2765.98	2722.55	991.182	1591.72	1531.35
MSMEG_1876	MSMEG_1876	LpqB protein	1519	0.00310559	524.753	2043.76	1.95947	yes	no	2219.4	2082.69	1829.19	389.666	646.144	538.45
MSMEG_1877	MSMEG_1877	conserved hypothetical protein	128.214	0.00994443	63.3099	191.524	1.58192	yes	no	201.58	214.252	158.739	39.1368	95.8709	54.9219
MSMEG_1878	MSMEG_1878	S30AE family protein	272.826	0.00839664	136.342	409.168	1.57844	yes	no	411.223	389.9	426.38	94.4388	156.283	158.304
MSMEG_1881	secA	preprotein translocase, SecA subunit	3034.28	0.00192678	2649.21	5683.49	1.10093	yes	no	5890.17	5501.07	5659.22	1795.19	3410.64	2741.79
MSMEG_1882	MSMEG_1882	acyltransferase, ws/dgat/mgat subfamily protein	729.366	0.00355872	487.159	1216.53	1.31853	yes	no	1259.88	1210.24	1179.47	333.514	606.745	521.22
MSMEG_1883	MSMEG_1883	glycine betaine transporter OpuD	1140.58	0.00310559	1039.51	2180.09	1.06776	yes	no	2275.84	2167.61	2096.83	774.228	1285.72	1058.59
MSMEG_1884	MSMEG_1884	conserved hypothetical protein	1453.08	0.00310559	738.74	2191.82	1.5677	yes	no	2628.6	2123.22	1823.65	497.718	1021.75	696.754
MSMEG_1886	MSMEG_1886	Fatty acid desaturase	2209.47	0.00192678	1319.76	3529.23	1.41839	yes	no	3668.76	3397.15	3521.79	943.537	1641.62	1374.12
MSMEG_1889	MSMEG_1889	putative ribosome small subunit-dependent GTPase RsgA	625.273	0.00504414	227.64	852.913	1.90101	yes	no	921.221	808.754	828.764	167.608	290.239	225.072
MSMEG_1890	aroA	3-phosphoshikimate 1-carboxyvinyltransferase	1654.45	0.00310559	710.343	2364.8	1.73371	yes	no	2491.53	2350.98	2251.88	531.75	826.066	773.214
MSMEG_1891	MSMEG_1891	conserved hypothetical protein	419.883	0.00576646	132.975	552.857	2.04756	yes	no	588.614	577.13	492.829	95.2896	131.33	172.304
MSMEG_1892	MSMEG_1892	transferase	1107.98	0.00310559	385.707	1493.69	1.95053	yes	no	1733.59	1329.91	1417.57	302.034	472.788	382.3
MSMEG_1901	MSMEG_1901	DNA-binding HTH domain containing protein, putative	355.981	0.00661313	168.559	524.54	1.63201	yes	no	568.456	488.341	516.824	119.963	240.334	145.381
MSMEG_1902	MSMEG_1902	transcriptional regulator	223.612	0.00843418	139.752	363.364	1.37223	yes	no	427.35	382.18	280.562	110.604	189.115	119.536
MSMEG_1914	MSMEG_1914	RNA polymerase sigma-70 factor, family protein	972.271	0.00310559	925.375	1897.65	1.0353	yes	no	1929.12	1862.64	1901.17	605.77	1222.68	947.672
MSMEG_1916	MSMEG_1916	hypothetical protein	6856.69	0.00192678	6084.02	12940.7	1.0887	yes	no	15725.3	14107.8	8989.05	3612.5	7910.01	6729.55
MSMEG_1917	MSMEG_1917	conserved domain protein	1862.22	0.00305344	1374.06	3236.28	1.23529	yes	no	3434.92	3124.99	3148.93	1032.02	1755.88	1334.28
MSMEG_1918	MSMEG_1918	sensor histidine kinase	1204.96	0.00310559	977.847	2182.81	1.15769	yes	no	2459.28	2042.15	2046.99	710.418	1222.68	1000.44
MSMEG_1919	MSMEG_1919	Transcription factor WhiB	2950.33	0.00192678	1095.62	4045.95	1.88377	yes	no	3908.64	4404.72	3824.5	905.251	1355.33	1026.29
MSMEG_1920	MSMEG_1920	diacylglycerol kinase, catalytic region	606.054	0.00504414	485.926	1091.98	1.16649	yes	no	1342.52	1075.12	858.297	379.457	546.333	531.989
MSMEG_1922	aroQ	3-dehydroquinate dehydratase, type II	161.792	0.00940642	150.555	312.346	1.04792	yes	no	278.18	293.39	365.468	103.798	203.561	144.305
MSMEG_1925	MSMEG_1925	isochorismate synthase DhbC	708.97	0.00355872	428.712	1137.68	1.40592	yes	no	1185.29	1136.89	1090.87	334.364	525.32	426.452
MSMEG_1926	MSMEG_1926	phosphoglycerate mutase family protein	622.41	0.00504414	262.344	884.754	1.74996	yes	no	878.889	837.707	937.666	193.132	355.904	237.995
MSMEG_1927	MSMEG_1927	cobyrinic Acid a,c-diamide synthase	648.593	0.00486111	272.662	921.255	1.75277	yes	no	915.173	739.267	1109.33	200.789	317.819	299.378
MSMEG_1928	MSMEG_1928	regulatory protein	324.097	0.00791905	150.416	474.514	1.65096	yes	no	518.061	445.876	459.604	121.664	191.742	137.843
MSMEG_1929	MSMEG_1929	conserved hypothetical protein	898.08	0.00310559	340.954	1239.03	1.85851	yes	no	1310.27	1264.28	1142.55	259.494	447.835	315.532
MSMEG_1930	MSMEG_1930	DEAD/DEAH box helicase	2529.16	0.00192678	897.719	3426.88	1.93137	yes	no	3559.9	3254.32	3466.41	654.265	1096.61	942.288
MSMEG_1931	MSMEG_1931	conserved hypothetical protein	358.12	0.00661313	220.088	578.208	1.38946	yes	no	610.787	627.315	496.52	144.636	309.939	205.688
MSMEG_1932	MSMEG_1932	MmpS3 protein	1118.9	0.00310559	929.862	2048.77	1.13882	yes	no	2183.11	1947.57	2015.61	711.269	1124.18	954.133
MSMEG_1934	MSMEG_1934	ATP-binding protein	2281.69	0.00192678	1232.17	3513.86	1.5111	yes	no	3636.5	3628.78	3276.3	906.953	1449.88	1339.66
MSMEG_1935	MSMEG_1935	TetR-family protein transcriptional regulator	1935.32	0.00305344	944.036	2879.36	1.60781	yes	no	3152.71	2862.49	2622.88	689.148	1166.21	976.748
MSMEG_1941	MSMEG_1941	helicase, UvrD/Rep family protein	2272.9	0.00192678	595.685	2868.58	2.2658	yes	no	3080.14	2727.37	2798.23	432.206	760.401	594.449
MSMEG_1943	MSMEG_1943	ATP-dependent DNA helicase	2201.68	0.00192678	866.166	3067.84	1.82331	yes	no	3406.7	2935.83	2860.99	669.58	994.168	934.749
MSMEG_1945	MSMEG_1945	ion channel membrane protein	1860.13	0.00305344	737.209	2597.34	1.81549	yes	no	2650.78	2379.94	2761.32	441.565	919.31	850.751
MSMEG_1946	MSMEG_1946	NADH pyrophosphatase	600.7	0.00504414	591.969	1192.67	1.00937	yes	no	1267.94	1161.98	1148.09	376.904	760.401	638.602
MSMEG_1952	MSMEG_1952	ATP-dependent DNA helicase	1086.38	0.00310559	511.246	1597.62	1.64192	yes	no	1727.54	1465.02	1600.31	348.828	665.843	519.066
MSMEG_1953	MSMEG_1953	transcription factor WhiB	421.933	0.00576646	388.277	810.21	1.05928	yes	no	1028.06	712.244	690.329	290.123	474.101	400.607
MSMEG_1954	MSMEG_1954	ABC1 family protein	1352.54	0.00310559	531.023	1883.56	1.82467	yes	no	2140.78	1754.55	1755.36	376.904	600.178	615.987
MSMEG_1957	MSMEG_1957	conserved hypothetical protein	1061.83	0.00310559	692.427	1754.26	1.33987	yes	no	1798.09	1775.78	1688.91	502.823	849.705	724.754
MSMEG_1958	MSMEG_1958	PDZ domain family protein	1186.99	0.00310559	456.844	1643.83	1.84501	yes	no	1826.31	1490.11	1615.08	341.171	609.371	419.991
MSMEG_1959	MSMEG_1959	putative membrane protein	7431.34	0.00192678	2917.85	10349.2	1.82619	yes	no	11129.2	10264.8	9653.53	2154.23	3476.31	3123.01
MSMEG_1976	MSMEG_1976	conserved hypothetical protein	182.131	0.00940642	41.5795	223.71	2.39984	yes	no	181.422	266.368	223.342	34.8828	56.4719	33.3839
MSMEG_1978	groL	chaperonin GroL	164.608	0.00940642	66.2379	230.846	1.78582	yes	no	276.165	235.484	180.888	35.7336	103.751	59.2295
MSMEG_1981	MSMEG_1981	conserved hypothetical protein	300.846	0.00839664	248.317	549.163	1.14188	yes	no	524.108	490.271	633.109	177.817	284.986	282.148
MSMEG_1982	MSMEG_1982	acyl-CoA synthase	144.131	0.00960942	113.566	257.697	1.17509	yes	no	280.196	254.786	238.108	97.842	128.703	114.151
MSMEG_1985	MSMEG_1985	transcriptional regulator, LysR family protein	244.384	0.00843418	79.076	323.46	2.0186	yes	no	380.986	308.832	280.562	64.6608	97.1842	75.383
MSMEG_1996	MSMEG_1996	N5,N10- methylenetetrahydromethanopterin reductase-related protein	454.096	0.00527704	266.877	720.973	1.43038	yes	no	743.83	667.849	751.241	214.402	307.312	278.917
MSMEG_1999	MSMEG_1999	hypothetical protein	19384.8	0.00192678	6453.25	25838	2.00123	yes	no	25969.6	27113.5	24431	5040.14	8172.67	6146.95
MSMEG_2002	MSMEG_2002	IS1096, tnpR protein	14582.1	0.00192678	13731.9	28314	1.04393	yes	no	30226.9	27183	27532	10302.3	16609.3	14284
MSMEG_2014	MSMEG_2014	molybdenum import ATP-binding protein ModC	1949.3	0.00305344	847.267	2796.56	1.72158	yes	no	3279.71	2466.8	2643.19	646.608	1040.13	855.059
MSMEG_2015	modB	molybdate ABC transporter, permease protein	1085.77	0.00310559	536.389	1622.16	1.59476	yes	no	1806.16	1519.07	1541.24	467.94	614.624	526.604
MSMEG_2016	modA	molybdate ABC transporter, periplasmic molybdate-binding protein	1579.7	0.00310559	665.832	2245.53	1.75231	yes	no	2582.24	2140.59	2013.77	503.674	790.607	703.216
MSMEG_2017	MSMEG_2017	transcriptional regulator, MerR family protein	840.103	0.00310559	407.125	1247.23	1.6128	yes	no	1239.72	1244.98	1256.99	311.393	484.608	425.375
MSMEG_2021	MSMEG_2021	lipopolysaccharide biosynthesis acyltransferase, M	542.783	0.00505334	442.144	984.928	1.1537	yes	no	1070.39	967.03	917.363	317.348	580.479	428.606
MSMEG_2026	MSMEG_2026	short chain dehydrogenase	1170.56	0.00310559	562.545	1733.11	1.62159	yes	no	1616.67	1771.92	1810.73	401.578	647.457	638.602
MSMEG_2027	MSMEG_2027	conserved hypothetical protein TIGR00026	358.31	0.00661313	120.718	479.027	1.97958	yes	no	463.634	480.62	492.829	67.2132	166.789	128.151
MSMEG_2033	MSMEG_2033	oxidoreductase, zinc-binding dehydrogenase family protein	291.569	0.00839664	286.232	577.801	1.01085	yes	no	671.261	525.014	537.128	209.297	311.252	338.147
MSMEG_2035	MSMEG_2035	amine oxidase [flavin-containing] B	315.013	0.00791905	136.791	451.804	1.71641	yes	no	530.155	384.11	441.146	127.62	158.909	123.844
MSMEG_2038	MSMEG_2038	monooxygenase, flavin-binding family protein	912.612	0.00310559	561.413	1474.02	1.39104	yes	no	1554.18	1382.02	1485.87	420.295	692.109	571.834
MSMEG_2039	MSMEG_2039	putative transcriptional regulator	156.697	0.0096	74.6332	231.33	1.61909	yes	no	239.88	169.858	284.253	48.4956	112.944	62.4602
MSMEG_2042	MSMEG_2042	phosphotransferase enzyme family protein	247.757	0.00843418	187.807	435.564	1.20928	yes	no	393.081	420.784	492.829	120.814	215.381	227.226
MSMEG_2045	MSMEG_2045	monoxygenase	1734.41	0.00305344	880.747	2615.16	1.56901	yes	no	2666.9	2599.98	2578.58	705.313	1104.49	832.444
MSMEG_2046	MSMEG_2046	GlcNAc-PI de-N-acetylase family protein	264.586	0.00839664	242.533	507.119	1.06105	yes	no	568.456	517.294	435.609	178.668	291.553	257.379
MSMEG_2068	MSMEG_2068	hypothetical protein	133.031	0.00963855	57.6098	190.641	1.70919	yes	no	165.296	181.439	225.188	43.3908	66.9783	62.4602
MSMEG_2069	MSMEG_2069	phosphotransferase enzyme family protein	173.468	0.00940642	81.4346	254.903	1.63427	yes	no	284.228	266.368	214.113	65.5116	95.8709	82.9213
MSMEG_2070	MSMEG_2070	acyl-CoA dehydrogenase family protein	342.489	0.00735632	150.112	492.601	1.70773	yes	no	493.871	467.108	516.824	100.394	131.33	218.611
MSMEG_2071	MSMEG_2071	transcriptional regulator, TetR family protein	126.152	0.00994443	57.0018	183.154	1.66674	yes	no	191.501	165.997	191.963	27.2256	74.8581	68.9216
MSMEG_2073	MSMEG_2073	CAIB/BAIF family protein	343.711	0.00735632	263.138	606.848	1.20242	yes	no	614.819	642.757	562.969	183.773	349.338	256.302
MSMEG_2074	MSMEG_2074	conserved hypothetical protein	281.352	0.00839664	168.404	449.756	1.41188	yes	no	503.95	420.784	424.534	133.576	168.102	203.534
MSMEG_2075	hmgA	homogentisate 1,2-dioxygenase	287.586	0.00839664	173.776	461.362	1.40352	yes	no	421.302	447.806	514.978	136.979	208.815	175.535
MSMEG_2076	MSMEG_2076	conserved hypothetical protein	161.891	0.00940642	60.3593	222.25	1.86331	yes	no	262.054	179.509	225.188	39.1368	94.5576	47.3836
MSMEG_2078	MSMEG_2078	antigen 85-C	9935.94	0.00192678	3357.06	13293	1.98508	yes	no	15003.6	13835.7	11039.7	2446.05	4173.67	3451.46
MSMEG_2079	MSMEG_2079	alcohol dehydrogenase	3388.03	0.00192678	2284.57	5672.6	1.31171	yes	no	5817.6	6033.81	5166.39	1542.5	2889.26	2421.95
MSMEG_2086	prfB	peptide chain release factor 2	2345.97	0.00192678	769.564	3115.53	2.01596	yes	no	3332.12	3016.9	2997.58	579.395	956.082	773.214
MSMEG_2087	MSMEG_2087	transporter, small conductance mechanosensitive ion channel (MscS) family protein	1290.91	0.00310559	626.427	1917.34	1.61234	yes	no	2080.31	1951.43	1720.29	410.936	840.512	627.833
MSMEG_2088	MSMEG_2088	hypothetical proline-rich protein	339.465	0.00778745	111.177	450.642	2.0094	yes	no	487.824	386.04	478.062	76.572	135.27	121.69
MSMEG_2089	ftsE	cell division ATP-binding protein FtsE	871.255	0.00310559	577.433	1448.69	1.32552	yes	no	1560.23	1362.72	1423.11	406.682	723.628	601.987
MSMEG_2105	MSMEG_2105	ATP dependent DNA ligase	207.337	0.00897666	174.564	381.901	1.12497	yes	no	421.302	357.087	367.314	113.156	216.695	193.842
MSMEG_2110	MSMEG_2110	conserved hypothetical protein	572.499	0.00504414	441.688	1014.19	1.19738	yes	no	1005.88	988.262	1048.41	306.288	580.479	438.298
MSMEG_2111	MSMEG_2111	chorismate mutase	217.253	0.00843418	160.239	377.492	1.23106	yes	no	368.891	366.738	396.847	130.172	182.549	167.996
MSMEG_2115	MSMEG_2115	conserved hypothetical protein	124.49	0.00994443	30.2067	154.697	2.31881	yes	no	157.232	137.044	169.814	30.6288	34.1458	25.8456
MSMEG_2117	MSMEG_2117	beta-glucoside-specific EII permease	158.863	0.00940642	146.828	305.691	1.05287	yes	no	278.18	301.111	337.781	108.902	208.815	122.767
MSMEG_2118	nagB	glucosamine-6-phosphate isomerase	185.756	0.00940642	161.251	347.007	1.10089	yes	no	370.907	339.715	330.398	114.007	211.441	158.304
MSMEG_2124	MSMEG_2124	glycerol uptake facilitator, MIP channel	125.604	0.00994443	98.6029	224.207	1.17699	yes	no	253.991	202.671	215.959	54.4512	102.437	138.92
MSMEG_2125	MSMEG_2125	glycerol operon regulatory protein	702.913	0.00355872	568.342	1271.25	1.16002	yes	no	1368.73	1378.16	1066.87	401.578	738.075	565.372
MSMEG_2137	MSMEG_2137	permease of the major facilitator superfamily protein	244.481	0.00843418	195.013	439.494	1.16817	yes	no	509.997	422.714	385.772	151.442	231.141	202.457
MSMEG_2140	MSMEG_2140	Fic protein family protein	471.496	0.00527704	274.364	745.86	1.4395	yes	no	753.909	582.92	900.75	225.462	346.711	250.918
MSMEG_2144	MSMEG_2144	conserved hypothetical protein	201.494	0.00940642	142.348	343.842	1.26641	yes	no	366.876	299.181	365.468	114.007	153.656	159.381
MSMEG_2152	#N/A	#N/A	178.115	0.00940642	79.6767	257.792	1.68157	yes	no	227.785	277.949	267.641	63.81	87.9911	87.2289
MSMEG_2162	MSMEG_2162	MmcJ protein	580.455	0.00504414	156.653	737.108	2.22708	yes	no	814.383	667.849	729.091	107.201	178.609	184.15
MSMEG_2163	MSMEG_2163	aldehyde dehydrogenase	565.896	0.00504414	238.762	804.658	1.74856	yes	no	905.094	737.336	771.544	192.281	308.625	215.38
MSMEG_2164	MSMEG_2164	transcriptional regulator, putative	978.783	0.00310559	405.044	1383.83	1.77	yes	no	1437.27	1497.84	1216.38	257.792	550.273	407.068
MSMEG_2173	MSMEG_2173	GntR-family protein transcriptional regulator	155.878	0.0096	149.353	305.231	1.02627	yes	no	334.623	245.135	335.936	125.068	143.15	179.842
MSMEG_2179	MSMEG_2179	transcriptional regulatory protein	214.42	0.00843418	202.494	416.913	1.03822	yes	no	479.76	409.202	361.777	176.116	212.755	218.611
MSMEG_2182	MSMEG_2182	transcriptional regulator	340.05	0.00778745	118.919	458.969	1.93947	yes	no	493.871	608.013	275.024	90.1848	170.729	95.8441
MSMEG_2187	MSMEG_2187	urea amidolyase	171.754	0.00940642	75.4215	247.176	1.69931	yes	no	272.133	223.903	245.491	44.2416	95.8709	86.152
MSMEG_2189	atzF	allophanate hydrolase	315.107	0.00791905	101.577	416.684	2.02571	yes	no	475.729	359.017	415.305	68.9148	119.51	116.305
MSMEG_2195	MSMEG_2195	transcriptional regulator, TetR family protein	140.154	0.00963855	106.53	246.684	1.20377	yes	no	221.738	245.135	273.178	79.1244	127.39	113.075
MSMEG_2196	MSMEG_2196	sensory box/response regulator	1138.95	0.00310559	888.775	2027.73	1.18906	yes	no	2253.66	1887.74	1941.78	627.04	1080.85	958.441
MSMEG_2197	MSMEG_2197	hypothetical protein	578.697	0.00504414	372.757	951.454	1.34955	yes	no	919.205	988.262	946.895	247.583	451.775	418.914
MSMEG_2198	MSMEG_2198	ThiF family protein	2120.3	0.00192678	825.183	2945.48	1.83446	yes	no	3491.37	2862.49	2482.6	593.858	977.095	904.596
MSMEG_2199	MSMEG_2199	conserved hypothetical protein	176.797	0.00940642	88.6615	265.458	1.57135	yes	no	237.864	277.949	280.562	62.1084	115.57	88.3058
MSMEG_2200	purU	formyltetrahydrofolate deformylase	1420.82	0.00310559	824.549	2245.37	1.44417	yes	no	2304.06	2074.97	2357.09	601.516	971.842	900.288
MSMEG_2205	MSMEG_2205	putative acyl-CoA dehydrogenase	145.378	0.00960942	96.195	241.573	1.31946	yes	no	241.896	235.484	247.337	78.2736	127.39	82.9213
MSMEG_2206	fabG	3-oxoacyl-(acyl-carrier-protein) reductase	179.776	0.00940642	80.4894	260.265	1.68083	yes	no	272.133	235.484	273.178	61.2576	103.751	76.4599
MSMEG_2207	MSMEG_2207	beta-ketothiolase	141.94	0.00960942	81.4863	223.426	1.44401	yes	no	272.133	156.346	241.8	54.4512	110.317	79.6906
MSMEG_2219	MSMEG_2219	enoyl-CoA hydratase/isomerase family protein	1033.05	0.00310559	515.279	1548.32	1.58542	yes	no	1705.37	1629.09	1310.52	382.86	627.757	535.219
MSMEG_2249	MSMEG_2249	conserved hypothetical protein	408.942	0.00576646	314.727	723.668	1.19864	yes	no	856.715	635.036	679.254	251.837	370.351	321.993
MSMEG_2259	MSMEG_2259	carbon starvation protein A	1103.75	0.00310559	739.421	1843.17	1.31656	yes	no	1975.48	1708.23	1845.8	479.851	893.044	845.366
MSMEG_2272	hypA	hydrogenase nickel insertion protein HypA	779.682	0.00355872	639.394	1419.08	1.14894	yes	no	1481.61	1424.49	1351.13	469.642	814.246	634.294
MSMEG_2273	hypF	[NiFe] hydrogenase maturation protein HypF	1121.65	0.00310559	870.374	1992.02	1.19359	yes	no	2128.68	1874.22	1973.16	636.398	1003.36	971.364
MSMEG_2277	dnl1	DNA ligase I, ATP-dependent	232.553	0.00843418	175.173	407.725	1.21414	yes	no	354.781	442.016	426.38	125.068	232.454	167.996
MSMEG_2280	MSMEG_2280	pyruvate dehydrogenase	1825.81	0.00305344	979.418	2805.22	1.51716	yes	no	3168.84	2515.05	2731.78	741.898	1151.76	1044.59
MSMEG_2282	MSMEG_2282	IS1096, tnpR protein	14565.7	0.00192678	13721.6	28287.3	1.04365	yes	no	30210.8	27156	27495	10291.3	16594.9	14278.6
MSMEG_2287	MSMEG_2287	transport protein	1315.04	0.00310559	772.424	2087.47	1.43311	yes	no	2346.39	1881.94	2034.07	565.782	983.662	767.83
MSMEG_2288	MSMEG_2288	conserved hypothetical protein	2042.7	0.00192678	874.066	2916.76	1.7374	yes	no	3057.97	2740.88	2951.43	698.507	1138.63	785.06
MSMEG_2289	MSMEG_2289	cytochrome p450	208.72	0.00866739	75.302	284.022	1.90128	yes	no	290.275	310.762	251.029	49.3464	77.4847	99.0748
MSMEG_2290	MSMEG_2290	transcriptional regulator, TetR family protein	682.556	0.00355872	475.082	1157.64	1.28315	yes	no	1221.57	1169.7	1081.64	313.094	614.624	497.528
MSMEG_2291	MSMEG_2291	short chain dehydrogenase	2197.1	0.00192678	704.913	2902.01	2.03999	yes	no	3168.84	3076.74	2460.45	518.137	900.924	695.677
MSMEG_2292	MSMEG_2292	alkaline phosphatase	258.722	0.00843418	124.915	383.637	1.61105	yes	no	348.733	362.878	439.3	91.8864	165.476	117.382
MSMEG_2293	MSMEG_2293	conserved hypothetical protein	368.851	0.00576646	179.968	548.819	1.60322	yes	no	645.056	528.875	472.525	119.963	239.021	180.919
MSMEG_2294	dinB	DNA polymerase IV	601.782	0.00504414	287.453	889.234	1.62585	yes	no	1056.28	802.963	808.46	205.894	362.471	293.994
MSMEG_2299	MSMEG_2299	ribonucleoside-diphosphate reductase, alpha subunit	28227.5	0.00192678	17663	45890.5	1.37742	yes	no	52056	45882.8	39732.7	13663	21439.6	17886.2
MSMEG_2305	MSMEG_2305	TetR-family protein transcriptional regulator	146.39	0.00960942	82.8427	229.233	1.45734	yes	no	229.801	214.252	243.646	62.9592	115.57	69.9985
MSMEG_2307	MSMEG_2307	conserved hypothetical protein	153.526	0.00960942	83.4239	236.95	1.49493	yes	no	227.785	198.811	284.253	63.81	90.6177	95.8441
MSMEG_2308	MSMEG_2308	geranylgeranyl reductase	19628.4	0.00192678	6573.12	26201.5	1.99484	yes	no	27785.8	26642.6	24176.3	4671.74	8107	6940.62
MSMEG_2309	MSMEG_2309	probable transcriptional regulatory protein	1499.64	0.00310559	1077.86	2577.5	1.25702	yes	no	2614.49	2397.31	2720.71	764.018	1239.76	1229.82
MSMEG_2317	MSMEG_2317	alcohol dehydrogenase, zinc-containing	3990.75	0.00192678	2531.55	6522.3	1.36501	yes	no	6990.79	6431.43	6144.67	1974.71	3204.45	2415.49
MSMEG_2318	MSMEG_2318	GTP cyclohydrolase II	1108.22	0.00310559	1100.72	2208.94	1.00425	yes	no	2098.45	2040.22	2488.14	907.804	1276.53	1117.82
MSMEG_2319	MSMEG_2319	Periplasmic binding protein	1822.02	0.00305344	1014.87	2836.89	1.4821	yes	no	3231.33	2667.54	2611.81	780.184	1206.92	1057.52
MSMEG_2321	serB	phosphoserine phosphatase	6776.5	0.00192678	6040.43	12816.9	1.0852	yes	no	14525.9	13036.6	10888.4	4432.67	7437.22	6251.4
MSMEG_2322	MSMEG_2322	hypothetical protein	2034.58	0.00192678	1782.64	3817.22	1.09807	yes	no	4009.43	3713.7	3728.52	1362.98	2138.05	1846.88
MSMEG_2323	MSMEG_2323	GntR-family protein transcriptional regulator	174.995	0.00940642	161.18	336.176	1.0559	yes	no	358.812	295.321	354.394	142.084	179.922	161.535
MSMEG_2326	MSMEG_2326	ABC-type molybdenum transport system, ATPase component	1295.64	0.00310559	731.489	2027.13	1.46927	yes	no	2124.65	1968.8	1987.93	495.166	885.164	814.136
MSMEG_2327	MSMEG_2327	nudix hydrolase	1375.15	0.00310559	912.593	2287.74	1.32493	yes	no	2610.46	2069.17	2183.58	651.713	1083.47	1002.59
MSMEG_2329	MSMEG_2329	methyltransferase, UbiE/COQ5 family protein	2152.61	0.00192678	1246.45	3399.06	1.44658	yes	no	3757.45	3202.2	3237.53	931.626	1562.83	1244.9
MSMEG_2330	MSMEG_2330	SAM-dependent methyltransferase	1215.36	0.00310559	1125.99	2341.35	1.05548	yes	no	2715.28	2252.54	2056.22	837.187	1396.04	1144.74
MSMEG_2332	MSMEG_2332	amino acid carrier protein	7481.42	0.00192678	2368.91	9850.33	2.05549	yes	no	11072.8	9284.26	9193.93	1685.43	2998.26	2423.03
MSMEG_2333	MSMEG_2333	conserved hypothetical protein	6082.66	0.00192678	2278.44	8361.1	1.87518	yes	no	8938.06	7894.52	8250.73	1756.05	2851.17	2228.11
MSMEG_2337	fni	isopentenyl-diphosphate delta-isomerase, type 2	557.669	0.00505334	264.698	822.368	1.63175	yes	no	701.498	698.732	1066.87	177.817	354.591	261.687
MSMEG_2338	MSMEG_2338	IS1096, tnpR protein	12379.6	0.00192678	11986.3	24365.8	1.02341	yes	no	25929.2	23444.2	23724.1	8967.43	14412.2	12579.3
MSMEG_2340	MSMEG_2340	hypothetical protein	502.189	0.00505334	281.017	783.206	1.47545	yes	no	844.62	648.547	856.451	190.579	328.325	324.147
MSMEG_2349	MSMEG_2349	glycosyl hydrolase, family protein 57	1050.73	0.00310559	565.069	1615.8	1.51409	yes	no	1632.8	1501.7	1712.9	458.581	654.023	582.603
MSMEG_2350	MSMEG_2350	conserved hypothetical protein	741.563	0.00355872	380.209	1121.77	1.55841	yes	no	1128.85	1082.84	1153.62	278.212	459.655	402.761
MSMEG_2351	etfB	electron transfer flavoprotein, beta subunit	6117.2	0.00192678	2838.45	8955.65	1.65735	yes	no	9224.3	8707.13	8935.52	2119.34	3477.62	2918.4
MSMEG_2352	etfA	electron transfer flavoprotein, alpha subunit	7687.4	0.00192678	2382.3	10069.7	2.07913	yes	no	10853.1	9900	9456.03	1795.19	2862.99	2488.72
MSMEG_2357	MSMEG_2357	cysteine desulfurase	2041.1	0.00192678	870.761	2911.86	1.74043	yes	no	3011.61	2831.6	2892.37	627.89	1122.87	861.52
MSMEG_2358	mnmA	tRNA (5-methylaminomethyl-2-thiouridylate)-methyltransferase	1251.34	0.00310559	739.072	1990.42	1.42806	yes	no	2134.73	1710.16	2126.36	521.54	900.924	794.752
MSMEG_2359	MSMEG_2359	methionine synthase, vitamin-B12 independent	739.519	0.00355872	603.699	1343.22	1.15248	yes	no	1376.79	1403.26	1249.61	426.251	777.474	607.372
MSMEG_2360	MSMEG_2360	4-coumarate:CoA ligase	444.341	0.00527704	332.433	776.773	1.22195	yes	no	899.047	735.406	695.867	222.059	436.016	339.224
MSMEG_2361	MSMEG_2361	phosphoribosylglycinamide formyltransferase	134.84	0.00963855	30.987	165.827	2.3828	yes	no	155.217	144.765	197.501	17.8668	22.3261	52.7681
MSMEG_2362	ligA	DNA ligase, NAD-dependent	1317.2	0.00310559	690.188	2007.39	1.53889	yes	no	2126.67	2003.55	1891.94	481.553	870.718	718.292
MSMEG_2363	MSMEG_2363	amino acid-binding ACT	316.89	0.00791905	189.792	506.682	1.41192	yes	no	530.155	476.759	513.132	146.338	244.274	178.765
MSMEG_2364	gatC	glutamyl-tRNA(Gln) amidotransferase, C subunit	1034.84	0.00310559	313.957	1348.8	2.09952	yes	no	1290.11	1277.79	1478.49	223.76	405.81	312.301
MSMEG_2365	MSMEG_2365	glutamyl-tRNA(Gln) amidotransferase subunit A	2008.54	0.00192678	979.11	2987.65	1.60848	yes	no	3189	2750.53	3023.42	719.777	1197.73	1019.82
MSMEG_2367	MSMEG_2367	aspartyl/glutamyl-tRNA(Asn/Gln) amidotransferase subunit B	2229.1	0.00192678	1379.27	3608.37	1.3868	yes	no	3930.81	3509.1	3385.2	998.839	1763.76	1375.2
MSMEG_2368	MSMEG_2368	transcriptional regulator, TetR family protein domain protein, putative	289.6	0.00839664	224.151	513.751	1.19298	yes	no	501.934	509.573	529.745	155.696	232.454	284.302
MSMEG_2371	MSMEG_2371	Low molecular weight protein antigen 6	284.031	0.00839664	196.272	480.303	1.28676	yes	no	528.14	401.482	511.287	161.652	219.321	207.842
MSMEG_2372	ilvB	acetolactate synthase, large subunit, biosynthetic type	3027.73	0.00192678	1201.95	4229.67	1.81432	yes	no	4424.68	3983.93	4280.41	844.844	1428.87	1332.13
MSMEG_2373	ilvN	acetolactate synthase, small subunit	826.507	0.00310559	287.399	1113.91	1.95079	yes	no	1300.19	930.356	1111.17	242.478	367.724	251.995
MSMEG_2374	ilvC	ketol-acid reductoisomerase	5977.45	0.00192678	2981.6	8959.05	1.58694	yes	no	9893.55	9000.52	7983.09	1969.6	3721.89	3253.31
MSMEG_2375	wrbA	NAD(P)H:quinone oxidoreductase, type IV	417.729	0.00576646	149.478	567.208	1.91686	yes	no	687.388	526.945	487.291	134.426	147.09	166.919
MSMEG_2377	MSMEG_2377	P49 protein	221.862	0.00843418	174.373	396.235	1.17957	yes	no	453.555	391.831	343.319	124.217	229.827	169.073
MSMEG_2378	serA	D-3-phosphoglycerate dehydrogenase	4172.6	0.00192678	2050.68	6223.28	1.6011	yes	no	6638.03	6014.5	6017.31	1412.33	2627.91	2111.8
MSMEG_2379	leuB	3-isopropylmalate dehydrogenase	1773.09	0.00305344	864.55	2637.64	1.60811	yes	no	2844.29	2491.89	2576.74	583.649	1067.71	942.288
MSMEG_2380	MSMEG_2380	sugar transporter family protein	333.853	0.00791905	235.469	569.322	1.27013	yes	no	639.009	596.432	472.525	185.474	291.553	229.38
MSMEG_2382	MSMEG_2382	5-carboxymethyl-2-hydroxymuconate delta-isomerase	782.124	0.00355872	678.947	1461.07	1.10452	yes	no	1616.67	1385.88	1380.66	488.359	801.113	747.369
MSMEG_2383	gltX	glutamyl-tRNA synthetase	1072.9	0.00310559	955.619	2028.52	1.08512	yes	no	2281.89	1887.74	1915.94	767.422	1097.92	1001.52
MSMEG_2386	MSMEG_2386	transcriptional regulator, IclR family protein	321.334	0.00791905	255.828	577.162	1.17067	yes	no	657.151	635.036	439.3	147.188	376.917	243.379
MSMEG_2387	leuC	3-isopropylmalate dehydratase, large subunit	2147.8	0.00192678	716.237	2864.03	1.99803	yes	no	3140.62	2594.19	2857.3	553.871	831.319	763.522
MSMEG_2388	leuD	3-isopropylmalate dehydratase, small subunit	978.833	0.00310559	371.08	1349.91	1.86025	yes	no	1503.79	1322.19	1223.77	248.434	514.814	349.993
MSMEG_2389	hup	DNA-binding protein HU	3143.44	0.00192678	1764.9	4908.34	1.47513	yes	no	5406.38	5342.79	3975.85	1332.35	2287.77	1674.58
MSMEG_2390	MSMEG_2390	hydrolase, NUDIX family protein	712.251	0.00355872	538.346	1250.6	1.21449	yes	no	1273.99	1241.12	1236.69	362.441	682.916	569.68
MSMEG_2391	ppk	polyphosphate kinase	1731.81	0.00305344	1255.41	2987.22	1.24998	yes	no	3201.09	2908.81	2851.76	897.594	1614.05	1254.59
MSMEG_2393	gpsA	NAD-dependent glycerol-3-phosphate dehydrogenase	2063.21	0.00192678	1567.76	3630.97	1.21113	yes	no	3888.48	3410.66	3593.77	1204.73	1811.04	1687.5
MSMEG_2394	MSMEG_2394	putative cystathionine gamma-synthase	655.061	0.00486111	401.934	1056.99	1.39272	yes	no	1205.45	1007.56	957.97	330.961	468.848	405.991
MSMEG_2395	MSMEG_2395	D-alanine--D-alanine ligase	1232.77	0.00310559	1129.45	2362.23	1.06386	yes	no	2606.43	2248.68	2231.57	934.178	1327.75	1126.44
MSMEG_2397	MSMEG_2397	transcriptional regulatory protein, AsnC family protein	262.924	0.00839664	197.112	460.036	1.21856	yes	no	467.666	436.225	476.216	146.338	270.54	174.458
MSMEG_2398	thiL	thiamine-monophosphate kinase	481.418	0.00527704	280.309	761.727	1.43901	yes	no	923.236	627.315	734.628	182.071	363.784	295.071
MSMEG_2402	MSMEG_2402	dihydroxyacetone kinase	1370.6	0.00310559	512.139	1882.74	1.87618	yes	no	2023.86	1754.55	1869.8	383.711	618.564	534.142
MSMEG_2403	recG	ATP-dependent DNA helicase RecG	959.396	0.00310559	579.322	1538.72	1.40774	yes	no	1699.32	1488.18	1428.65	388.816	740.701	608.448
MSMEG_2404	MSMEG_2404	extracellular deoxyribonuclease	161.565	0.00940642	119.712	281.277	1.22554	yes	no	294.307	241.275	308.249	74.0196	172.042	113.075
MSMEG_2407	MSMEG_2407	morphine 6-dehydrogenase	1664.6	0.00305344	1081.1	2745.7	1.34387	yes	no	3021.68	2725.44	2489.98	782.736	1255.51	1205.05
MSMEG_2408	MSMEG_2408	2,5-diketo-D-gluconic acid reductase A	747.525	0.00355872	544.737	1292.26	1.24474	yes	no	1390.9	1341.49	1144.4	358.187	693.422	582.603
MSMEG_2409	MSMEG_2409	alpha/beta hydrolase fold family protein	550.964	0.00505334	313.406	864.37	1.46069	yes	no	899.047	793.312	900.75	219.506	420.256	300.455
MSMEG_2410	MSMEG_2410	putative serine-threonine protein kinase	1215.72	0.00310559	578.756	1794.47	1.63085	yes	no	1814.22	1675.41	1893.79	374.352	703.929	657.986
MSMEG_2411	MSMEG_2411	conserved integral membrane protein	724.882	0.00355872	501.711	1226.59	1.28803	yes	no	1352.6	1131.1	1196.08	376.904	650.083	478.144
MSMEG_2412	pyc	pyruvate carboxylase	4217.84	0.00192678	4105.06	8322.9	1.0195	yes	no	9202.13	8099.12	7667.45	3103.72	5011.55	4199.91
MSMEG_2416	MSMEG_2416	conserved hypothetical protein	848.234	0.00310559	752.517	1600.75	1.08794	yes	no	1562.24	1449.58	1790.43	501.121	969.215	787.214
MSMEG_2417	MSMEG_2417	conserved hypothetical protein	1631.59	0.00310559	992.49	2624.08	1.40179	yes	no	2523.78	2644.37	2704.1	659.37	1235.82	1082.28
MSMEG_2418	rnc	ribonuclease III	879.783	0.00310559	430.062	1309.85	1.60453	yes	no	1481.61	1190.93	1256.99	317.348	522.693	450.144
MSMEG_2423	smc	chromosome segregation protein SMC	2758.68	0.00192678	1736.74	4495.42	1.37156	yes	no	4854.05	4207.84	4424.38	1192.82	2120.98	1896.42
MSMEG_2424	ftsY	signal recognition particle-docking protein FtsY	1979.68	0.00305344	921.614	2901.3	1.6534	yes	no	3110.38	2845.11	2748.4	719.777	1065.09	979.979
MSMEG_2425	amt	ammonium transporter	513.564	0.00505334	422.13	935.694	1.14648	yes	no	977.663	891.752	937.666	289.272	534.513	442.606
MSMEG_2426	MSMEG_2426	nitrogen regulatory protein P-II	400.489	0.00576646	163.408	563.897	1.78071	yes	no	503.95	526.945	660.796	134.426	187.802	167.996
MSMEG_2427	glnD	protein-P-II uridylyltransferase	932.734	0.00310559	357.917	1290.65	1.84749	yes	no	1352.6	1304.82	1214.54	271.405	460.968	341.377
MSMEG_2428	MSMEG_2428	DNA-binding protein	156.49	0.0096	104.387	260.877	1.31319	yes	no	256.007	266.368	260.258	88.4832	123.45	101.229
MSMEG_2430	ffh	signal recognition particle protein	2460.06	0.00192678	1633.86	4093.92	1.32467	yes	no	4499.27	3897.07	3885.41	1195.37	2001.47	1704.73
MSMEG_2431	MSMEG_2431	amidohydrolase 3	472.48	0.00527704	438.121	910.601	1.05378	yes	no	977.663	816.475	937.666	348.828	524.007	441.529
MSMEG_2434	MSMEG_2434	conserved hypothetical protein	428.416	0.00572618	297.976	726.391	1.2827	yes	no	622.882	766.289	790.002	194.833	401.87	297.224
MSMEG_2435	MSMEG_2435	30S ribosomal protein S16	2618.17	0.00192678	1602.29	4220.46	1.3967	yes	no	4608.12	4010.96	4042.3	1174.95	1989.65	1642.27
MSMEG_2436	MSMEG_2436	conserved hypothetical protein	500.22	0.00505334	318.533	818.753	1.35922	yes	no	864.778	895.613	695.867	179.519	434.702	341.377
MSMEG_2437	rimM	16S rRNA processing protein RimM	3366.39	0.00192678	2954.67	6321.06	1.09691	yes	no	7031.11	6392.82	5539.25	2089.56	3868.98	2905.48
MSMEG_2438	trmD	tRNA (guanine-N1)-methyltransferase	1251.78	0.00310559	750.038	2001.82	1.41507	yes	no	2211.33	1922.48	1871.64	537.706	910.117	802.29
MSMEG_2441	lepB	signal peptidase I	3818.34	0.00192678	2954.68	6773.02	1.19652	yes	no	6877.91	6248.06	7193.08	2168.69	3770.48	2924.86
MSMEG_2442	MSMEG_2442	ribonuclease HII	1162.36	0.00310559	501.728	1664.09	1.72775	yes	no	1923.07	1511.35	1557.86	357.336	651.397	496.451
MSMEG_2444	MSMEG_2444	dienelactone hydrolase family protein	193.968	0.00940642	167.924	361.892	1.10317	yes	no	383.002	366.738	335.936	116.56	212.755	174.458
MSMEG_2445	MSMEG_2445	conserved hypothetical protein	418.787	0.00576646	270.358	689.145	1.3467	yes	no	794.225	750.848	522.361	233.119	315.192	262.764
MSMEG_2447	MSMEG_2447	regulatory protein	785.025	0.00310559	323.696	1108.72	1.77304	yes	no	1245.76	1017.22	1063.18	233.119	408.436	329.531
MSMEG_2449	mmsA	methylmalonate-semialdehyde dehydrogenase	704.912	0.00355872	643.351	1348.26	1.06625	yes	no	1427.19	1314.47	1303.13	410.936	823.439	695.677
MSMEG_2450	MSMEG_2450	adenosylmethionine--8-amino-7-oxononanoate transaminase	2107.91	0.00192678	898.352	3006.26	1.74149	yes	no	3368.4	3090.25	2560.12	628.741	1141.26	925.057
MSMEG_2451	MSMEG_2451	HAD-superfamily protein hydrolase, subfamily protein IIA	290.245	0.00839664	228.55	518.794	1.17913	yes	no	530.155	505.712	520.516	152.293	246.9	286.455
MSMEG_2453	MSMEG_2453	transcriptional regulator, GntR family protein	299.012	0.00839664	142.488	441.5	1.62475	yes	no	481.776	445.876	396.847	142.084	161.536	123.844
MSMEG_2454	MSMEG_2454	translation initiation inhibitor	196.08	0.00940642	120.346	316.426	1.38729	yes	no	352.765	260.577	335.936	90.1848	128.703	142.151
MSMEG_2462	MSMEG_2462	carbon-monoxide dehydrogenase	164.894	0.00940642	155.933	320.827	1.03614	yes	no	364.86	328.134	269.487	93.588	194.368	179.842
MSMEG_2467	MSMEG_2467	transketolase, central region	594.753	0.00504414	249.502	844.255	1.75456	yes	no	810.352	766.289	956.124	182.922	282.36	283.225
MSMEG_2468	MSMEG_2468	L-carnitine dehydratase/bile acid-inducible protein F	571.473	0.00504414	333.256	904.729	1.43813	yes	no	973.631	843.497	897.059	280.764	380.857	338.147
MSMEG_2469	MSMEG_2469	AMP-dependent synthetase and ligase	858.018	0.00310559	763.322	1621.34	1.08582	yes	no	1717.46	1507.49	1639.07	575.141	953.456	761.368
MSMEG_2470	MSMEG_2470	acyl-CoA thioesterase	219.046	0.00843418	132.361	351.407	1.40191	yes	no	415.255	260.577	378.389	88.4832	158.909	149.689
MSMEG_2475	MSMEG_2475	putative oxidoreductase YdbC	166.968	0.00940642	162.448	329.417	1.01545	yes	no	366.876	364.808	256.566	119.963	198.308	169.073
MSMEG_2488	MSMEG_2488	[NADP+] succinate-semialdehyde dehydrogenase	148.301	0.00960942	80.2697	228.571	1.49815	yes	no	258.022	198.811	228.879	50.1972	107.691	82.9213
MSMEG_2492	MSMEG_2492	D-lactate dehydrogenase	326.613	0.00791905	218.776	545.389	1.31389	yes	no	586.598	575.2	474.371	158.249	236.394	261.687
MSMEG_2496	MSMEG_2496	NAD-binding protein	138.081	0.00963855	136.184	274.265	1.00471	yes	no	322.528	212.322	287.945	83.3784	185.175	139.997
MSMEG_2500	MSMEG_2500	conserved hypothetical protein	145.639	0.00960942	132.843	278.483	1.06221	yes	no	280.196	330.064	225.188	95.2896	147.09	156.15
MSMEG_2503	MSMEG_2503	hypothetical protein	131.449	0.00991885	59.7461	191.195	1.66171	yes	no	227.785	183.369	162.43	43.3908	90.6177	45.2298
MSMEG_2505	MSMEG_2505	3-isopropylmalate dehydratase large subunit	135.238	0.00963855	41.9069	177.145	2.05377	yes	no	120.948	185.299	225.188	35.7336	51.2187	38.7684
MSMEG_2507	MSMEG_2507	IclR-family protein transcriptional regulator	145.087	0.00960942	39.1573	184.244	2.2057	yes	no	195.533	148.625	208.575	20.4192	48.5921	48.4605
MSMEG_2511	MSMEG_2511	siderophore utilization protein	657.202	0.00486111	452.829	1110.03	1.29168	yes	no	1223.59	1065.47	1041.03	298.631	509.56	550.296
MSMEG_2515	xerC	tyrosine recombinase XerC	429.728	0.00572618	235.483	665.211	1.49424	yes	no	685.372	627.315	682.946	180.37	290.239	235.841
MSMEG_2517	MSMEG_2517	hydrolase, alpha/beta fold family protein, putative	237.753	0.00843418	187.324	425.078	1.1779	yes	no	570.471	330.064	374.697	153.144	231.141	177.689
MSMEG_2519	rpsB	ribosomal protein S2	12878.7	0.00192678	3789.31	16668	2.13678	yes	no	17422.6	15814.1	16767.2	2792.33	4643.83	3931.76
MSMEG_2520	tsf	translation elongation factor Ts	13264.3	0.00192678	3629.64	16894	2.2183	yes	no	19942.3	16497.4	14242.2	2228.25	4643.83	4016.84
MSMEG_2521	MSMEG_2521	amidase	531.175	0.00505334	341.38	872.555	1.3513	yes	no	933.315	866.66	817.689	250.135	399.243	374.761
MSMEG_2526	MSMEG_2526	copper methylamine oxidase	129.917	0.00994443	22.9344	152.852	2.68438	yes	no	143.122	206.531	108.902	11.9112	28.8926	27.9994
MSMEG_2528	MSMEG_2528	glycerate kinase	1806.6	0.00305344	1352.72	3159.32	1.22314	yes	no	3386.54	3003.39	3088.02	956.299	1826.8	1275.05
MSMEG_2529	MSMEG_2529	glyoxylate reductase	577.122	0.00504414	371.837	948.959	1.34932	yes	no	927.268	885.962	1033.65	279.913	412.376	423.222
MSMEG_2532	aroQ	dehydroquinase dehydratase, type II	491.201	0.00505334	89.135	580.336	2.68921	yes	no	636.993	553.967	550.048	53.6004	116.884	96.921
MSMEG_2534	MSMEG_2534	putative carboxylesterase protein	229.1	0.00843418	45.7934	274.893	2.55973	yes	no	264.07	283.739	276.87	24.6732	57.7852	54.9219
MSMEG_2535	MSMEG_2535	dehydrogenase/reductase SDR family protein member 10	299.823	0.00839664	47.8909	347.714	2.83441	yes	no	322.528	312.692	407.922	28.0764	49.9054	65.6909
MSMEG_2536	MSMEG_2536	3-oxoacyl-[acyl-carrier-protein] reductase	126.826	0.00994443	44.8247	171.651	1.91366	yes	no	159.248	198.811	156.893	29.778	55.1586	49.5374
MSMEG_2537	MSMEG_2537	transporter protein	534.336	0.00505334	121.954	656.29	2.41841	yes	no	784.146	542.386	642.338	85.08	130.017	150.766
MSMEG_2540	pyrH	uridylate kinase	1017.29	0.00310559	719.09	1736.38	1.27066	yes	no	1882.76	1567.32	1759.05	575.141	898.297	683.832
MSMEG_2541	frr	ribosome recycling factor	694.914	0.00355872	443.542	1138.46	1.35795	yes	no	1171.18	1090.56	1153.62	336.066	493.801	500.759
MSMEG_2544	MSMEG_2544	transcriptional regulator, LysR family protein	676.473	0.00355872	241.751	918.223	1.92094	yes	no	923.236	895.613	935.821	197.386	294.179	233.687
MSMEG_2545	MSMEG_2545	radical SAM enzyme, Cfr family protein	447.959	0.00527704	285.401	733.36	1.35845	yes	no	816.399	660.128	723.554	200.789	404.496	250.918
MSMEG_2552	MSMEG_2552	aldehyde dehydrogenase (NAD) family protein	174.14	0.00940642	149.134	323.275	1.11096	yes	no	334.623	301.111	334.09	125.068	169.416	152.92
MSMEG_2553	MSMEG_2553	transcriptional regulator, TetR family protein	310.698	0.0083042	291.525	602.223	1.04413	yes	no	693.435	511.503	601.731	197.386	405.81	271.379
MSMEG_2556	MSMEG_2556	beta-glucosidase	366.507	0.00661313	211.079	577.586	1.44793	yes	no	614.819	534.665	583.273	155.696	271.853	205.688
MSMEG_2578	dxr	1-deoxy-D-xylulose 5-phosphate reductoisomerase	2779.67	0.00192678	1185.64	3965.32	1.74091	yes	no	4255.35	3860.4	3780.2	929.074	1359.27	1268.59
MSMEG_2579	MSMEG_2579	zinc metalloprotease	2047	0.00192678	874.737	2921.74	1.73875	yes	no	3112.4	2850.91	2801.92	654.265	1108.43	861.52
MSMEG_2580	ispG	4-hydroxy-3-methylbut-2-en-1-yl diphosphate synthase	1937.14	0.00305344	1197.4	3134.54	1.3876	yes	no	3578.05	2833.53	2992.04	918.864	1456.45	1216.9
MSMEG_2581	MSMEG_2581	acetyltransferase	1059.39	0.00310559	581.885	1641.28	1.49442	yes	no	1796.08	1499.77	1628	394.771	660.59	690.293
MSMEG_2583	MSMEG_2583	putative transcriptional regulator	175.855	0.00940642	104.13	279.986	1.41832	yes	no	272.133	279.879	287.945	83.3784	111.63	117.382
MSMEG_2584	MSMEG_2584	penicillin-binding protein, putative	1823.45	0.00305344	1030.23	2853.68	1.46897	yes	no	3074.09	2771.77	2715.17	741.898	1268.65	1080.13
MSMEG_2585	MSMEG_2585	conserved hypothetical protein	840.281	0.00310559	779.211	1619.49	1.0545	yes	no	1775.92	1563.46	1519.09	509.629	1013.87	814.136
MSMEG_2590	MSMEG_2590	AraC-family protein transcriptional regulator	377.584	0.00576646	148.574	526.158	1.81738	yes	no	554.345	499.922	524.207	125.068	172.042	148.612
MSMEG_2593	MSMEG_2593	gnat-family protein acetyltransferase	792.279	0.00310559	585.704	1377.98	1.2329	yes	no	1348.57	1225.68	1559.7	397.324	692.109	667.678
MSMEG_2594	asnB	asparagine synthase (glutamine-hydrolyzing)	1709.6	0.00305344	874.811	2584.41	1.5617	yes	no	2457.26	2414.68	2881.29	603.217	1028.31	992.902
MSMEG_2595	MSMEG_2595	gamma-glutamylisopropylamide synthetase	481.738	0.00527704	167.488	649.226	1.94829	yes	no	725.688	592.571	629.418	95.2896	221.948	185.227
MSMEG_2596	MSMEG_2596	peptidase C26	125.131	0.00994443	62.3593	187.49	1.57286	yes	no	197.548	156.346	208.575	35.7336	63.0384	88.3058
MSMEG_2597	MSMEG_2597	aldehyde dehydrogenase	272.454	0.00839664	175.66	448.115	1.34611	yes	no	542.25	360.947	441.146	115.709	208.815	202.457
MSMEG_2600	MSMEG_2600	regulatory protein	410.354	0.00576646	312.092	722.446	1.2083	yes	no	810.352	598.362	758.624	223.76	392.677	319.839
MSMEG_2605	MSMEG_2605	transcriptional regulator, GntR family protein	329.893	0.00791905	222.302	552.195	1.30879	yes	no	614.819	565.549	476.216	157.398	317.819	191.688
MSMEG_2606	MSMEG_2606	ArsR-family protein transcriptional regulator	195.212	0.00940642	135.57	330.782	1.2806	yes	no	372.923	277.949	341.473	115.709	162.849	128.151
MSMEG_2607	cbiM	cobalamin biosynthesis protein CbiM	543.349	0.00505334	500.712	1044.06	1.05866	yes	no	1157.07	1057.75	917.363	361.59	598.865	541.681
MSMEG_2609	cbiQ	cobalt ABC transporter, permease protein CbiQ	173.446	0.00940642	167.757	341.203	1.0199	yes	no	407.192	335.855	280.562	101.245	169.416	232.61
MSMEG_2611	MSMEG_2611	pyridine nucleotide-disulphide oxidoreductase family protein	885.358	0.00310559	707.659	1593.02	1.1695	yes	no	1650.94	1549.95	1578.16	556.423	853.645	712.908
MSMEG_2612	MSMEG_2612	conserved hypothetical protein	2279.31	0.00192678	741.483	3020.8	2.02498	yes	no	3207.14	2752.47	3102.79	589.604	921.937	712.908
MSMEG_2613	mqo	malate:quinone-oxidoreductase	4867.96	0.00192678	1911.29	6779.25	1.82604	yes	no	7379.84	6720.96	6236.96	1499.96	2312.72	1921.19
MSMEG_2614	MSMEG_2614	ElaA protein	512.153	0.00505334	243.454	755.606	1.62998	yes	no	753.909	745.057	767.853	165.906	305.999	258.456
MSMEG_2615	MSMEG_2615	chelatase	2546.18	0.00192678	981.239	3527.42	1.84488	yes	no	4047.73	3175.18	3359.36	722.329	1248.95	972.441
MSMEG_2616	cobO	cob(I)alamin adenosyltransferase	491.389	0.00505334	173.346	664.735	1.93299	yes	no	679.325	648.547	666.334	145.487	202.248	172.304
MSMEG_2617	cobB	cobyrinic Acid a,c-diamide synthase	1017.93	0.00310559	529.222	1547.15	1.54588	yes	no	1663.04	1461.16	1517.25	394.771	680.289	512.604
MSMEG_2618	cobA	uroporphyrin-III C-methyltransferase	1433.59	0.00310559	1372.8	2806.38	1.03106	yes	no	3243.42	2661.75	2513.98	994.585	1691.53	1432.28
MSMEG_2620	MSMEG_2620	hypothetical protein	521.791	0.00505334	427.147	948.938	1.14973	yes	no	1032.09	851.218	963.508	328.409	550.273	402.761
MSMEG_2621	proS	prolyl-tRNA synthetase	2441.79	0.00192678	1722.49	4164.28	1.27308	yes	no	4513.38	3885.49	4093.98	1298.32	2063.19	1805.96
MSMEG_2623	MSMEG_2623	Tat (twin-arginine translocation) pathway signal sequence domain protein	820.93	0.00310559	362.718	1183.65	1.70357	yes	no	1223.59	1177.42	1149.93	291.824	421.569	374.761
MSMEG_2624	MSMEG_2624	conserved hypothetical protein	744.966	0.00355872	561.592	1306.56	1.21671	yes	no	1364.7	1190.93	1364.05	388.816	714.435	581.526
MSMEG_2625	nusA	transcription termination factor NusA	1265.01	0.00310559	641.891	1906.91	1.56934	yes	no	2080.31	1910.9	1729.51	487.508	798.486	639.679
MSMEG_2626	MSMEG_2626	conserved hypothetical protein	2481.06	0.00192678	1262.8	3743.86	1.56715	yes	no	4037.65	3650.01	3543.94	869.518	1617.99	1300.9
MSMEG_2628	infB	translation initiation factor IF-2	5188	0.00192678	2556.72	7744.72	1.59854	yes	no	8405.89	7325.11	7503.18	1841.13	3283.25	2545.79
MSMEG_2629	rbfA	ribosome-binding factor A	910.63	0.00310559	434.667	1345.3	1.6277	yes	no	1503.79	1300.95	1231.15	345.425	479.354	479.221
MSMEG_2630	MSMEG_2630	DHH family protein	943.627	0.00310559	785.673	1729.3	1.13719	yes	no	1790.03	1640.67	1757.2	559.826	986.288	810.906
MSMEG_2631	MSMEG_2631	MATE efflux family protein	544.434	0.00505334	436.583	981.016	1.16619	yes	no	993.789	1015.29	933.975	319.05	562.092	428.606
MSMEG_2634	MSMEG_2634	conserved hypothetical protein	198.217	0.00940642	92.6052	290.823	1.64043	yes	no	294.307	347.436	230.725	58.7052	98.4975	120.613
MSMEG_2636	MSMEG_2636	regulatory protein, LacI	128.583	0.00994443	84.4915	213.075	1.32426	yes	no	247.943	210.392	180.888	91.8864	84.0512	77.5368
MSMEG_2641	MSMEG_2641	enoyl-CoA hydratase	440.6	0.00527704	311.515	752.115	1.26895	yes	no	925.252	723.825	607.268	215.252	358.531	360.762
MSMEG_2646	MSMEG_2646	mini-circle putative transposase for	797.014	0.00310559	366.166	1163.18	1.66481	yes	no	1376.79	1208.31	904.442	278.212	464.908	355.377
MSMEG_2647	MSMEG_2647	metallophosphoesterase	2616.74	0.00192678	972.167	3588.9	1.88318	yes	no	3880.41	3368.2	3518.09	739.345	1230.56	946.595
MSMEG_2648	MSMEG_2648	Sfp-type phosphopantetheinyl transferase	853.582	0.00310559	440.003	1293.59	1.55363	yes	no	1554.18	1075.12	1251.45	274.808	535.826	509.374
MSMEG_2649	truB	tRNA pseudouridine synthase B	1280.87	0.00310559	632.132	1913	1.59601	yes	no	2088.37	1849.13	1801.5	468.791	757.774	669.832
MSMEG_2652	MSMEG_2652	iron repressor protein	494.164	0.00505334	446.318	940.483	1.07363	yes	no	1082.48	849.288	889.676	323.304	587.045	428.606
MSMEG_2653	ribF	riboflavin biosynthesis protein RibF	1113.1	0.00310559	707.266	1820.36	1.36266	yes	no	1931.14	1748.76	1781.2	578.544	837.885	705.37
MSMEG_2654	rpsO	ribosomal protein S15	11304.1	0.00192678	5424.9	16729	1.62451	yes	no	17414.5	17485.7	15286.9	3786.91	6934.22	5553.57
MSMEG_2656	pnp	guanosine pentaphosphate synthetase I/polyribonucleotide nucleotidyltransferase	6372.58	0.00192678	3372.45	9745.02	1.53059	yes	no	10153.6	8855.76	10225.7	2396.7	4165.79	3554.85
MSMEG_2657	MSMEG_2657	peptidase, M16 family protein	1749.71	0.00305344	1723.45	3473.16	1.01053	yes	no	3946.94	3235.02	3237.53	1379.15	2090.77	1700.43
MSMEG_2658	MSMEG_2658	beta-lactamase	1018.39	0.00310559	723.016	1741.41	1.26699	yes	no	1848.49	1725.6	1650.15	504.524	865.465	799.06
MSMEG_2663	MSMEG_2663	conserved hypothetical protein	154.595	0.0096	46.2967	200.892	2.09377	yes	no	213.675	158.276	230.725	36.5844	53.8453	48.4605
MSMEG_2664	dapB	dihydrodipicolinate reductase	383.47	0.00576646	242.112	625.582	1.36588	yes	no	780.115	553.967	542.665	187.176	273.166	265.994
MSMEG_2667	MSMEG_2667	HpcH/HpaI aldolase/citrate lyase family protein, putative	1255.79	0.00310559	832.979	2088.77	1.32526	yes	no	2203.27	2036.36	2026.69	638.1	1046.7	814.136
MSMEG_2670	thyA	thymidylate synthase	1186.37	0.00310559	710.693	1897.06	1.4152	yes	no	1846.47	1939.85	1904.87	512.182	862.838	757.061
MSMEG_2671	folA	dihydrofolate reductase	785.762	0.00310559	614.942	1400.7	1.18632	yes	no	1596.51	1293.23	1312.36	515.585	707.869	621.371
MSMEG_2675	MSMEG_2675	ISMsm8, transposase	160.622	0.00940642	124.169	284.791	1.19109	yes	no	249.959	314.623	289.791	93.588	161.536	117.382
MSMEG_2679	MSMEG_2679	conserved hypothetical protein	1384.73	0.00310559	395.065	1779.8	2.16871	yes	no	1935.17	1575.04	1829.19	314.796	420.256	450.144
MSMEG_2682	MSMEG_2682	transcriptional regulator	156.975	0.0096	132.23	289.205	1.12315	yes	no	330.591	250.926	286.099	75.7212	137.897	183.073
MSMEG_2683	thyX	thymidylate synthase, flavin-dependent	763.361	0.00355872	458.104	1221.46	1.4129	yes	no	1310.27	1198.65	1155.47	334.364	530.573	509.374
MSMEG_2684	dapA	dihydrodipicolinate synthase	1344.16	0.00310559	905.226	2249.39	1.31223	yes	no	2509.67	2080.76	2157.74	639.802	1038.82	1037.05
MSMEG_2685	rnj	metallo-beta-lactamase superfamily protein, RNase J	1994.01	0.00305344	1162.24	3156.25	1.44052	yes	no	3336.15	2974.44	3158.16	849.098	1377.65	1259.97
MSMEG_2690	MSMEG_2690	DNA translocase FtsK	6769.49	0.00192678	3208.11	9977.6	1.63666	yes	no	10405.6	9762.95	9764.28	2355.87	3891.31	3377.16
MSMEG_2692	pgsA	CDP-diacylglycerol--glycerol-3-phosphate 3-phosphatidyltransferase	857.21	0.00310559	800.35	1657.56	1.04943	yes	no	1765.84	1661.9	1544.93	636.398	931.13	833.521
MSMEG_2693	MSMEG_2693	competence-damaged protein	308.875	0.0083042	230.754	539.629	1.22205	yes	no	598.693	536.596	483.6	177.817	303.372	211.072
MSMEG_2694	MSMEG_2694	transcriptional regulator, XRE family protein	531.176	0.00505334	315.219	846.395	1.42211	yes	no	1009.92	739.267	790.002	265.45	338.831	341.377
MSMEG_2697	MSMEG_2697	conserved hypothetical protein	447.061	0.00527704	279.233	726.294	1.37591	yes	no	747.862	729.616	701.404	256.091	341.458	240.149
MSMEG_2699	MSMEG_2699	conserved hypothetical protein	788.679	0.00310559	351.158	1139.84	1.6958	yes	no	1340.51	1154.26	924.746	243.329	450.462	359.685
MSMEG_2723	recA	protein RecA	2469.39	0.00192678	768.981	3238.37	2.07282	yes	no	3396.62	3130.78	3187.7	591.306	910.117	805.521
MSMEG_2728	MSMEG_2728	glutamate transport ATP-binding protein GluA	1270.3	0.00310559	405.14	1675.44	2.04535	yes	no	1636.83	1617.51	1771.97	313.945	545.019	356.454
MSMEG_2729	miaB	tRNA-I(6)A37 thiotransferase enzyme MiaB	2875.18	0.00192678	1047.05	3922.24	1.90433	yes	no	4456.93	3512.96	3796.81	787.841	1269.96	1083.36
MSMEG_2733	MSMEG_2733	conserved hypothetical protein	438.027	0.00527704	253.113	691.14	1.44559	yes	no	751.893	716.104	605.422	159.95	362.471	236.918
MSMEG_2734	miaA	tRNA delta(2)-isopentenylpyrophosphate transferase	262.929	0.00839664	143.273	406.202	1.49695	yes	no	401.144	416.923	400.539	93.588	162.849	173.381
MSMEG_2735	dapF	diaminopimelate epimerase	1243.23	0.00310559	590.307	1833.54	1.63344	yes	no	2031.93	1656.11	1812.58	477.299	689.482	604.141
MSMEG_2736	MSMEG_2736	GTP-binding protein	712.273	0.00355872	664.357	1376.63	1.04999	yes	no	1560.23	1189	1380.66	491.762	814.246	687.062
MSMEG_2738	MSMEG_2738	biotin sulfoxide reductase	1258.21	0.00310559	814.152	2072.36	1.34683	yes	no	2302.04	1986.18	1928.86	609.173	953.456	879.827
MSMEG_2739	MSMEG_2739	conserved hypothetical protein	4134.5	0.00192678	2225.9	6360.39	1.51431	yes	no	6900.08	5798.32	6382.78	1646.3	2806.52	2224.88
MSMEG_2740	lexA	LexA repressor	958.488	0.00310559	324.292	1282.78	1.98059	yes	no	1388.89	1327.98	1131.48	224.611	405.81	342.454
MSMEG_2742	MSMEG_2742	DNA-damage-inducible protein	214.21	0.00843418	90.0681	304.278	1.7451	yes	no	312.449	306.902	293.482	57.0036	119.51	93.6903
MSMEG_2746	MSMEG_2746	conserved hypothetical alanine and leucine rich protein	1097.05	0.00310559	386.88	1483.93	1.93671	yes	no	1584.42	1285.51	1581.85	271.405	506.934	382.3
MSMEG_2752	MSMEG_2752	sigma factor SigB	1787.07	0.00305344	1310.86	3097.93	1.24016	yes	no	3043.86	3082.53	3167.39	982.674	1551.01	1398.89
MSMEG_2753	MSMEG_2753	conserved hypothetical protein	156.227	0.0096	116.333	272.56	1.22125	yes	no	322.528	221.973	273.178	89.334	156.283	103.382
MSMEG_2754	MSMEG_2754	conserved hypothetical protein	2452.58	0.00192678	656.11	3108.69	2.24256	yes	no	3013.62	2823.88	3488.56	463.686	766.967	737.677
MSMEG_2758	MSMEG_2758	sigma factor MysA	7814.95	0.00192678	2633.58	10448.5	1.98779	yes	no	11419.5	9766.81	10159.3	1851.34	3352.85	2696.56
MSMEG_2760	MSMEG_2760	polyphosphate glucokinase	408.264	0.00576646	329.956	738.22	1.15936	yes	no	890.984	596.432	727.245	287.57	359.844	342.454
MSMEG_2761	MSMEG_2761	putative secreted alanine rich protein	521.008	0.00505334	363.214	884.222	1.28125	yes	no	957.505	818.405	876.755	295.228	422.883	371.531
MSMEG_2762	MSMEG_2762	inositol-1-monophosphatase	370.696	0.00576646	230.584	601.28	1.3789	yes	no	620.866	586.781	596.193	200.789	262.66	228.303
MSMEG_2764	MSMEG_2764	probable conserved alanine rich transmembrane protein	321.746	0.00791905	233.671	555.417	1.24552	yes	no	556.361	561.688	548.203	215.252	233.767	251.995
MSMEG_2765	MSMEG_2765	deoxyuridine 5'-triphosphate nucleotidohydrolase	1863.76	0.00305344	846.281	2710.04	1.67793	yes	no	2767.69	2752.47	2609.96	619.382	1049.33	870.135
MSMEG_2766	MSMEG_2766	conserved hypothetical protein	2029.43	0.00192678	1215.09	3244.52	1.4162	yes	no	3723.18	3007.25	3003.12	862.711	1470.9	1311.66
MSMEG_2768	MSMEG_2768	OB-fold nucleic acid binding domain protein	1053.75	0.00310559	440.504	1494.26	1.7599	yes	no	1398.97	1549.95	1533.86	331.812	472.788	516.912
MSMEG_2770	MSMEG_2770	probable conserved integral membrane alanine and leucine rich protein	1189.35	0.00310559	636.154	1825.5	1.51937	yes	no	1904.93	1771.92	1799.65	458.581	803.74	646.14
MSMEG_2771	MSMEG_2771	TrkA protein	509.071	0.00505334	294.878	803.95	1.4439	yes	no	945.41	779.801	686.638	236.522	351.964	296.147
MSMEG_2772	MSMEG_2772	amino acid permease	1411.49	0.00310559	585.411	1996.9	1.7685	yes	no	2058.13	1922.48	2010.08	444.118	660.59	651.524
MSMEG_2773	MSMEG_2773	putative RNA methyltransferase	789.153	0.00310559	535.038	1324.19	1.30579	yes	no	1519.91	1341.49	1111.17	404.13	647.457	553.527
MSMEG_2775	nhaA	Na+/H+ antiporter NhaA	10479.7	0.00192678	3150	13629.7	2.11298	yes	no	14473.4	13856.9	12558.8	2602.6	3622.08	3225.32
MSMEG_2776	dxs	1-deoxy-D-xylulose-5-phosphate synthase	1948.57	0.00305344	1766.02	3714.58	1.07227	yes	no	3932.83	3447.34	3763.59	1342.56	2088.15	1867.34
MSMEG_2778	rnd	ribonuclease D	661.633	0.00421053	406.235	1067.87	1.39215	yes	no	1205.45	951.589	1046.57	320.752	513.5	384.453
MSMEG_2780	hemE	uroporphyrinogen decarboxylase	1099.15	0.00310559	554.867	1654.02	1.57404	yes	no	1729.56	1615.58	1616.92	386.263	676.35	601.987
MSMEG_2781	hemG	protoporphyrinogen oxidase	565.207	0.00505334	318.086	883.293	1.47058	yes	no	1005.88	872.45	771.544	227.164	348.024	379.069
MSMEG_2782	MSMEG_2782	conserved hypothetical protein	529.378	0.00505334	438.33	967.708	1.14076	yes	no	1024.03	930.356	948.741	287.57	568.659	458.759
MSMEG_2787	MSMEG_2787	putative riboflavin biosynthesis protein RibD	210.107	0.00866739	89.7941	299.901	1.72862	yes	no	282.212	276.019	341.473	86.7816	105.064	77.5368
MSMEG_2788	MSMEG_2788	ATP/GTP-binding integral membrane protein	326.106	0.00791905	289.78	615.885	1.08508	yes	no	641.024	579.06	627.572	250.986	336.205	282.148
MSMEG_2793	MSMEG_2793	sensor-type histidine kinase PrrB	818.756	0.00310559	813.647	1632.4	1.00363	yes	no	1751.73	1567.32	1578.16	488.359	1005.99	946.595
MSMEG_2795	MSMEG_2795	transmembrane transport protein	312.409	0.00791905	189.116	501.525	1.40231	yes	no	584.582	440.086	479.908	148.039	253.467	165.843
MSMEG_2799	MSMEG_2799	phospho-2-dehydro-3-deoxyheptonate aldolase	927.291	0.00310559	891.645	1818.94	1.02773	yes	no	2114.57	1592.41	1749.82	672.132	1129.44	873.366
MSMEG_2805	MSMEG_2805	ISMsm5, transposase	949.791	0.00310559	806.471	1756.26	1.12185	yes	no	1935.17	1690.86	1642.76	599.814	973.155	846.443
MSMEG_2818	MSMEG_2818	ISMsm1, transposase orfB	126.758	0.00994443	121.711	248.468	1.0236	yes	no	282.212	250.926	212.267	87.6324	153.656	123.844
MSMEG_2819	MSMEG_2819	ISMsm1, transposase orfA	162.671	0.00940642	39.6514	202.322	2.32239	yes	no	209.643	221.973	175.351	36.5844	32.8325	49.5374
MSMEG_2824	MSMEG_2824	IS1549, transposase	3028.99	0.00192678	1034.14	4063.13	1.97312	yes	no	4388.4	3814.08	3986.93	803.155	1149.14	1150.13
MSMEG_2826	MSMEG_2826	hypothetical protein	276.93	0.00839664	204.483	481.412	1.23125	yes	no	503.95	397.621	542.665	159.1	262.66	191.688
MSMEG_2827	MSMEG_2827	hypothetical protein	583.975	0.00504414	365.555	949.53	1.3747	yes	no	1052.25	810.684	985.657	233.119	436.016	427.529
MSMEG_2829	MSMEG_2829	IS1096, tnpR protein	14561.7	0.00192678	13717.1	28278.8	1.04369	yes	no	30192.7	27156	27487.7	10287	16585.7	14278.6
MSMEG_2832	MSMEG_2832	hypothetical protein	412.812	0.00576646	377.937	790.749	1.06308	yes	no	778.099	829.986	764.161	227.164	478.041	428.606
MSMEG_2839	MSMEG_2839	transcriptional accessory protein	8262.52	0.00192678	4582.55	12845.1	1.48679	yes	no	14203.3	12169.9	12162	3584.42	5590.72	4572.52
MSMEG_2840	MSMEG_2840	conserved hypothetical protein	126.477	0.00994443	92.9128	219.39	1.23066	yes	no	233.833	206.531	217.804	65.5116	107.691	105.536
MSMEG_2868	MSMEG_2868	transcriptional regulator, PadR family protein	391.48	0.00576646	185.421	576.901	1.63226	yes	no	653.119	540.456	537.128	136.979	211.441	207.842
MSMEG_2895	MSMEG_2895	short chain oxidoreductase	291.571	0.00839664	149.919	441.49	1.55187	yes	no	383.002	424.644	516.824	124.217	181.235	144.305
MSMEG_2896	MSMEG_2896	conserved hypothetical protein	534.568	0.00505334	330.778	865.346	1.38472	yes	no	1064.34	710.314	821.381	261.196	412.376	318.762
MSMEG_2901	MSMEG_2901	conserved hypothetical protein	187.704	0.00940642	140.131	327.836	1.22033	yes	no	322.528	384.11	276.87	91.8864	191.742	136.766
MSMEG_2902	MSMEG_2902	hydrolase, putative	388.275	0.00576646	157.975	546.25	1.7834	yes	no	653.119	548.177	437.455	87.6324	195.682	190.611
MSMEG_2918	MSMEG_2918	short-chain dehydrogenase/reductase SDR	136.742	0.00963855	91.8519	228.594	1.30608	yes	no	249.959	173.718	262.104	62.9592	122.137	90.4596
MSMEG_2919	MSMEG_2919	2-dehydropantoate 2-reductase	242.636	0.00843418	75.3812	318.017	2.06234	yes	no	344.702	258.647	350.702	64.6608	77.4847	83.9982
MSMEG_2927	MSMEG_2927	ABC transporter, permease protein OpuCB	143.031	0.00960942	45.498	188.529	2.02718	yes	no	70.553	92.6496	402.384	18.7176	38.0857	79.6906
MSMEG_2929	MSMEG_2929	thioesterase family protein	209.61	0.00866739	95.9529	305.563	1.66083	yes	no	306.402	322.343	287.945	83.3784	112.944	91.5365
MSMEG_2931	thrS	threonyl-tRNA synthetase	3734.82	0.00192678	1385.74	5120.56	1.88489	yes	no	5648.27	4746.36	4967.05	1020.96	1688.9	1447.35
MSMEG_2932	MSMEG_2932	HIT family protein hydrolase	423.174	0.00576646	239.076	662.25	1.46606	yes	no	701.498	604.153	681.1	161.652	316.505	239.072
MSMEG_2933	MSMEG_2933	phosphatidylinositol synthase	330.545	0.00791905	232.369	562.913	1.27286	yes	no	645.056	525.014	518.67	193.982	282.36	220.764
MSMEG_2934	MSMEG_2934	lipid A biosynthesis lauroyl acyltransferase	571.191	0.00504414	220.439	791.631	1.83974	yes	no	846.636	716.104	812.152	166.757	258.72	235.841
MSMEG_2935	MSMEG_2935	phosphatidylinositol alpha-mannosyltransferase	1260.64	0.00310559	453.281	1713.92	1.91649	yes	no	1796.08	1671.55	1674.14	341.171	520.067	498.605
MSMEG_2936	MSMEG_2936	hydrolase, nudix family protein	892.695	0.00310559	282.085	1174.78	2.05431	yes	no	1253.83	1017.22	1253.3	229.716	344.085	272.456
MSMEG_2937	MSMEG_2937	pyridoxine biosynthesis protein	1143.17	0.00310559	749.559	1892.73	1.3352	yes	no	1993.63	1696.65	1987.93	566.633	896.984	785.06
MSMEG_2938	tesB	acyl-CoA thioesterase II	725.148	0.00355872	720.355	1445.5	1.00379	yes	no	1650.94	1349.21	1336.36	558.976	853.645	748.446
MSMEG_2943	ruvC	crossover junction endodeoxyribonuclease RuvC	560.986	0.00505334	181.63	742.615	2.02564	yes	no	806.32	681.361	740.166	156.547	189.115	199.226
MSMEG_2944	ruvA	holliday junction DNA helicase RuvA	436.661	0.00527704	199.372	636.033	1.66869	yes	no	751.893	565.549	590.656	133.576	253.467	211.072
MSMEG_2945	ruvB	holliday junction DNA helicase RuvB	493.822	0.00505334	343.663	837.485	1.2826	yes	no	868.81	822.265	821.381	247.583	421.569	361.838
MSMEG_2949	MSMEG_2949	carbon-monoxide dehydrogenase	248.988	0.00843418	114.403	363.392	1.65881	yes	no	445.492	306.902	337.781	49.3464	166.789	127.074
MSMEG_2959	gabT	4-aminobutyrate transaminase	342.589	0.00735632	172.187	514.776	1.57442	yes	no	564.424	459.388	520.516	109.753	225.888	180.919
MSMEG_2960	yajC	preprotein translocase, YajC subunit	786.831	0.00310559	235.147	1021.98	2.11502	yes	no	1040.15	1034.59	991.195	199.087	282.36	223.995
MSMEG_2961	secD	protein-export membrane protein SecD	4801.87	0.00192678	1999.62	6801.49	1.76562	yes	no	7438.3	6487.4	6478.76	1482.94	2545.18	1970.73
MSMEG_2962	MSMEG_2962	protein-export membrane protein SecF	2702.42	0.00192678	1340.79	4043.21	1.5917	yes	no	4414.6	3916.38	3798.66	922.267	1637.69	1462.43
MSMEG_2963	MSMEG_2963	bacterial extracellular solute-binding protein, family protein 5	1868.77	0.00305344	1071.36	2940.13	1.45558	yes	no	2989.43	2914.6	2916.36	805.708	1264.71	1143.67
MSMEG_2964	MSMEG_2964	adenine phosphoribosyltransferase	318.911	0.00791905	276.903	595.814	1.1027	yes	no	659.167	602.222	526.053	197.386	329.638	303.686
MSMEG_2965	relA	GTP pyrophosphokinase	2935.19	0.00192678	1745.7	4680.89	1.42246	yes	no	5249.14	4393.14	4400.39	1197.08	2067.13	1972.88
MSMEG_2974	MSMEG_2974	peptidyl-prolyl cis-trans isomerase, cyclophilin-type	1051.37	0.00310559	911.873	1963.24	1.10549	yes	no	2128.68	1841.41	1919.63	672.983	1072.97	989.671
MSMEG_2975	MSMEG_2975	metallo-beta-lactamase family protein	1367.41	0.00310559	439.554	1806.96	2.03697	yes	no	1814.22	1856.85	1749.82	363.292	521.38	433.991
MSMEG_2976	hisS	histidyl-tRNA synthetase	1732.68	0.00305344	800.058	2532.74	1.66129	yes	no	2713.27	2385.73	2499.21	627.04	990.228	782.906
MSMEG_2977	MSMEG_2977	hypothetical protein	414.703	0.00576646	251.952	666.655	1.40024	yes	no	733.751	633.106	633.109	156.547	344.085	255.225
MSMEG_2983	MSMEG_2983	conserved hypothetical protein	1506	0.00310559	1179.39	2685.4	1.1864	yes	no	2914.85	2719.65	2421.69	864.413	1375.03	1298.74
MSMEG_2990	MSMEG_2990	Fe-S protein, radical SAM family protein	246.498	0.00843418	66.3244	312.823	2.22075	yes	no	354.781	304.972	278.716	48.4956	76.1714	74.3061
MSMEG_2991	MSMEG_2991	permease of the major facilitator superfamily protein	181.083	0.00940642	135.994	317.077	1.21526	yes	no	374.939	262.507	313.786	127.62	157.596	122.767
MSMEG_2999	MSMEG_2999	conserved protein	709.539	0.00355872	436.482	1146.02	1.3906	yes	no	1302.21	1019.15	1116.71	291.824	562.092	455.529
MSMEG_3000	MSMEG_3000	metallopeptidase, zinc binding	898.83	0.00310559	558.417	1457.25	1.38224	yes	no	1467.5	1453.44	1450.8	452.626	654.023	568.603
MSMEG_3002	MSMEG_3002	para-nitrobenzyl esterase	279.435	0.00839664	171.804	451.239	1.38795	yes	no	501.934	442.016	409.768	142.934	166.789	205.688
MSMEG_3008	MSMEG_3008	putative sigma 54 type regulator	155.31	0.0096	88.5024	243.813	1.45168	yes	no	262.054	181.439	287.945	59.556	97.1842	108.767
MSMEG_3013	MSMEG_3013	putative transcriptional regulator family protein	448.074	0.00527704	165.457	613.531	1.88434	yes	no	612.803	640.826	586.964	134.426	221.948	139.997
MSMEG_3014	MSMEG_3014	conserved hypothetical protein	151.429	0.00960942	146.553	297.981	1.01882	yes	no	316.481	247.066	330.398	88.4832	168.102	183.073
MSMEG_3017	MSMEG_3017	conserved hypothetical protein	912.921	0.00310559	308.538	1221.46	1.9816	yes	no	1386.87	1134.96	1142.55	234.821	313.879	376.915
MSMEG_3018	MSMEG_3018	transglutaminase domain protein	128.44	0.00994443	91.708	220.148	1.25425	yes	no	247.943	189.16	223.342	66.3624	124.763	83.9982
MSMEG_3019	MSMEG_3019	conserved hypothetical protein	382.689	0.00576646	206.526	589.215	1.50795	yes	no	507.982	609.943	649.722	136.128	250.84	232.61
MSMEG_3021	MSMEG_3021	AAA ATPase, central region	786.425	0.00310559	633.283	1419.71	1.16341	yes	no	1534.02	1409.05	1316.06	504.524	745.954	649.371
MSMEG_3022	MSMEG_3022	transglycosylase associated protein	203.044	0.00931232	17.5944	220.639	3.57527	yes	no	223.754	142.835	295.328	3.4032	17.0729	32.307
MSMEG_3024	MSMEG_3024	conserved hypothetical protein	317.979	0.00791905	287.511	605.49	1.07186	yes	no	594.661	546.247	675.563	176.966	350.651	334.916
MSMEG_3025	alaS	alanyl-tRNA synthetase	4646.73	0.00192678	2219.86	6866.59	1.62868	yes	no	7144	6414.05	7041.73	1715.21	2604.27	2340.1
MSMEG_3026	MSMEG_3026	conserved hypothetical protein	556.2	0.00505334	423.265	979.465	1.2085	yes	no	937.347	1102.14	898.905	331.812	538.453	399.53
MSMEG_3027	MSMEG_3027	conserved hypothetical protein	1056.22	0.00310559	649.672	1705.89	1.39137	yes	no	1723.51	1598.21	1795.96	473.896	806.366	668.755
MSMEG_3030	aroC	chorismate synthase	3809.05	0.00192678	1192.51	5001.57	2.06745	yes	no	5089.9	4877.62	5037.19	922.267	1457.76	1197.51
MSMEG_3031	MSMEG_3031	shikimate kinase	807.117	0.00310559	320.357	1127.47	1.81213	yes	no	1298.18	978.611	1105.63	228.014	357.218	375.838
MSMEG_3033	aroB	3-dehydroquinate synthase	633.36	0.00504414	383.579	1016.94	1.4043	yes	no	1122.8	951.589	976.428	290.974	468.848	390.915
MSMEG_3034	MSMEG_3034	metallopeptidase, M24 family protein	1468.43	0.00310559	543.911	2012.34	1.8855	yes	no	2130.7	1997.76	1908.56	333.514	667.156	631.063
MSMEG_3035	efp	translation elongation factor P	2290.56	0.00192678	643.873	2934.43	2.18649	yes	no	3148.68	2976.37	2678.26	425.4	811.619	694.601
MSMEG_3036	nusB	transcription antitermination factor NusB	4849.68	0.00192678	1239.49	6089.17	2.29558	yes	no	6746.88	6101.36	5419.27	811.663	1562.83	1343.97
MSMEG_3037	#N/A	#N/A	1146.1	0.00310559	227.432	1373.54	2.58911	yes	no	1709.4	1322.19	1089.02	181.22	288.926	212.149
MSMEG_3042	MSMEG_3042	PyrR bifunctional protein	692.773	0.00355872	334.065	1026.84	1.6171	yes	no	1114.74	970.891	994.886	273.107	365.097	363.992
MSMEG_3043	pyrB	aspartate carbamoyltransferase	698.778	0.00355872	362.684	1061.46	1.54665	yes	no	1267.94	982.472	933.975	268.002	517.44	302.609
MSMEG_3044	MSMEG_3044	dihydroorotase	939.677	0.00310559	542.241	1481.92	1.44877	yes	no	1709.4	1455.37	1280.99	433.908	661.903	530.912
MSMEG_3045	MSMEG_3045	integral membrane protein	241.549	0.00843418	211.845	453.394	1.09414	yes	no	499.918	467.108	393.155	152.293	291.553	191.688
MSMEG_3046	carA	carbamoyl-phosphate synthase, small subunit	1128.83	0.00310559	595.013	1723.85	1.53305	yes	no	1925.09	1723.67	1522.79	434.759	770.907	579.372
MSMEG_3047	carB	carbamoyl-phosphate synthase, large subunit	1937.11	0.00305344	1407.52	3344.63	1.2481	yes	no	3590.14	3209.92	3233.84	1019.26	1881.96	1321.36
MSMEG_3050	MSMEG_3050	integration host factor	2198.79	0.00192678	1158.62	3357.41	1.53413	yes	no	3322.04	3675.1	3075.1	791.244	1393.41	1291.2
MSMEG_3053	rpoZ	DNA-directed RNA polymerase, omega subunit	505.495	0.00505334	327.971	833.466	1.34289	yes	no	830.51	746.987	922.9	203.341	405.81	374.761
MSMEG_3054	coaBC	phosphopantothenoylcysteine decarboxylase/phosphopantothenate--cysteine ligase	3254.31	0.00192678	1812.22	5066.53	1.48273	yes	no	5392.27	4867.96	4939.36	1255.78	2269.38	1911.5
MSMEG_3055	metK	S-adenosylmethionine synthetase	4752.37	0.00192678	2544.83	7297.2	1.5194	yes	no	8224.46	6773.07	6894.06	1984.07	3050.8	2599.64
MSMEG_3059	MSMEG_3059	esterase	1620.01	0.00310559	812.225	2432.23	1.58115	yes	no	2709.24	2210.08	2377.39	637.249	1004.67	794.752
MSMEG_3060	MSMEG_3060	conserved hypothetical protein	340.662	0.00735632	208.118	548.781	1.39454	yes	no	614.819	542.386	489.137	172.712	241.647	209.995
MSMEG_3061	priA	primosomal protein N'	430.82	0.00572618	271.44	702.26	1.36812	yes	no	802.288	706.453	598.039	236.522	332.265	245.533
MSMEG_3062	MSMEG_3062	conserved hypothetical protein	127.899	0.00994443	116.722	244.621	1.06104	yes	no	243.912	229.694	260.258	101.245	144.463	104.459
MSMEG_3064	fmt	methionyl-tRNA formyltransferase	606.731	0.00504414	223.302	830.033	1.88946	yes	no	909.126	824.195	756.778	131.874	296.806	241.226
MSMEG_3065	sun	ribosomal RNA small subunit methyltransferase B	652.416	0.00486111	470.975	1123.39	1.25236	yes	no	1187.31	1123.38	1059.49	369.247	575.225	468.452
MSMEG_3066	rpe	ribulose-phosphate 3-epimerase	586.564	0.00504414	344.543	931.107	1.43163	yes	no	947.426	1015.29	830.61	244.18	449.149	340.3
MSMEG_3067	ribD	riboflavin biosynthesis protein RibD	817.821	0.00310559	509.401	1327.22	1.37979	yes	no	1679.16	1115.66	1186.85	373.501	635.637	519.066
MSMEG_3069	MSMEG_3069	aminoglycosides/tetracycline-transport integral membrane protein	3131.82	0.00192678	2444.95	5576.77	1.18929	yes	no	6220.76	5392.98	5116.56	1724.57	3084.94	2525.33
MSMEG_3070	MSMEG_3070	LprG protein	1680.14	0.00305344	840.645	2520.78	1.58316	yes	no	2723.35	2516.98	2322.02	676.386	979.722	865.828
MSMEG_3071	ribE	riboflavin synthase, alpha subunit	856.424	0.00310559	421.024	1277.45	1.599	yes	no	1534.02	1146.54	1151.78	331.812	495.114	436.144
MSMEG_3072	MSMEG_3072	riboflavin biosynthesis protein ribAB	5058.17	0.00192678	2299.24	7357.41	1.67761	yes	no	7821.3	7164.9	7086.03	1560.37	2974.62	2362.72
MSMEG_3073	ribE	6,7-dimethyl-8-ribityllumazine synthase	708.904	0.00355872	365.367	1074.27	1.55334	yes	no	1253.83	1044.24	924.746	260.345	449.149	386.607
MSMEG_3074	MSMEG_3074	conserved hypothetical protein	827.22	0.00310559	540.085	1367.3	1.33846	yes	no	1584.42	1262.35	1255.14	420.295	677.663	522.297
MSMEG_3076	ggt	gamma-glutamyltransferase	357.424	0.00661313	271.055	628.479	1.21026	yes	no	675.293	532.735	677.409	212.7	308.625	291.84
MSMEG_3078	uvrC	excinuclease ABC, C subunit	4456.35	0.00192678	1454.55	5910.9	2.02205	yes	no	6353.8	5730.76	5648.15	1124.76	1750.63	1488.28
MSMEG_3079	MSMEG_3079	conserved hypothetical protein	1028.55	0.00310559	669.653	1698.2	1.34122	yes	no	1923.07	1698.58	1472.95	465.388	803.74	739.83
MSMEG_3080	MSMEG_3080	conserved hypothetical protein	1206.16	0.00310559	680.962	1887.12	1.46919	yes	no	2003.71	1756.48	1901.17	538.556	854.958	649.371
MSMEG_3081	MSMEG_3081	conserved hypothetical protein	2745.44	0.00192678	932.716	3678.15	1.97832	yes	no	4206.97	3373.99	3453.49	695.954	1149.14	953.057
MSMEG_3084	gap	glyceraldehyde-3-phosphate dehydrogenase, type I	4184.13	0.00192678	3094.15	7278.28	1.23379	yes	no	7680.2	6989.25	7165.4	2185.71	3792.81	3303.93
MSMEG_3085	pgk	phosphoglycerate kinase	3056.97	0.00192678	1852.31	4909.28	1.4057	yes	no	5269.3	4489.65	4968.89	1335.76	2229.98	1991.19
MSMEG_3086	tpiA	triosephosphate isomerase	1991.37	0.00305344	792.136	2783.5	1.81178	yes	no	3037.81	2544	2768.7	547.064	1003.36	825.982
MSMEG_3097	ppc	phosphoenolpyruvate carboxylase	2668.56	0.00192678	1114.2	3782.76	1.76252	yes	no	4073.93	3420.31	3854.03	806.558	1435.44	1100.59
MSMEG_3100	opcA	OpcA protein	516.448	0.00505334	499.214	1015.66	1.02322	yes	no	1086.52	891.752	1068.72	350.53	605.431	541.681
MSMEG_3102	tal	transaldolase	1365.02	0.00310559	1187.85	2552.87	1.10312	yes	no	2689.08	2420.47	2549.05	881.429	1385.53	1296.59
MSMEG_3103	tkt	transketolase	4012.3	0.00192678	3125.01	7137.32	1.19126	yes	no	7309.29	6771.14	7331.52	2353.31	3788.87	3232.85
MSMEG_3105	cyoE	protoheme IX farnesyltransferase	3299.5	0.00192678	1549.51	4849.01	1.64524	yes	no	5204.8	4700.04	4642.19	1184.31	1913.48	1550.74
MSMEG_3111	MSMEG_3111	extracellular solute-binding protein, family protein 1	240.571	0.00843418	122.055	362.626	1.56315	yes	no	413.239	316.553	358.085	96.9912	131.33	137.843
MSMEG_3112	MSMEG_3112	estradiol 17-beta-dehydrogenase 8	1550.83	0.00310559	940.776	2491.61	1.4042	yes	no	2558.05	2522.77	2394	679.789	1193.79	948.749
MSMEG_3118	MSMEG_3118	ABC transporter efflux protein, DrrB family protein	435.121	0.00572618	318.37	753.491	1.24027	yes	no	862.762	727.685	670.025	219.506	395.303	340.3
MSMEG_3119	MSMEG_3119	ABC transporter, ATP-binding subunit	497.784	0.00505334	337.366	835.15	1.30518	yes	no	828.494	824.195	852.76	257.792	433.389	320.916
MSMEG_3120	MSMEG_3120	conserved hypothetical protein	1247.54	0.00310559	584.702	1832.24	1.64616	yes	no	1818.25	1810.53	1867.95	400.727	776.16	577.218
MSMEG_3122	sufB	FeS assembly protein SufB	2969.94	0.00192678	1301.2	4271.13	1.71401	yes	no	4654.48	4105.54	4053.38	935.88	1667.89	1299.82
MSMEG_3123	sufD	FeS assembly protein SufD	1137.91	0.00310559	799.133	1937.04	1.27629	yes	no	2169	1696.65	1945.47	549.617	998.108	849.674
MSMEG_3124	sufC	FeS assembly ATPase SufC	636.586	0.00504414	574.085	1210.67	1.07515	yes	no	1235.69	1192.86	1203.46	405.832	714.435	601.987
MSMEG_3126	MSMEG_3126	SUF system FeS assembly protein, NifU family protein	138.121	0.00963855	135.403	273.524	1.00906	yes	no	276.165	250.926	293.482	100.394	173.356	132.459
MSMEG_3129	MSMEG_3129	putative HTH-type transcriptional regulator	332.915	0.00791905	222.89	555.805	1.31438	yes	no	544.266	569.409	553.74	136.128	290.239	242.303
MSMEG_3132	MSMEG_3132	DNA-binding protein	440.2	0.00527704	237.632	677.831	1.50827	yes	no	713.593	594.502	725.399	200.789	278.42	233.687
MSMEG_3136	MSMEG_3136	heme peroxidase superfamily protein	330.632	0.00791905	166.032	496.665	1.57505	yes	no	507.982	507.643	474.371	120.814	211.441	165.843
MSMEG_3137	MSMEG_3137	oxidoreductase	174.293	0.00940642	126.797	301.09	1.24113	yes	no	316.481	291.46	295.328	96.1404	131.33	152.92
MSMEG_3142	MSMEG_3142	HTH-type transcriptional repressor AcnR	843.888	0.00310559	635.212	1479.1	1.21812	yes	no	1542.09	1584.69	1310.52	459.432	843.139	603.064
MSMEG_3143	acnA	aconitate hydratase 1	4201.6	0.00192678	2708.29	6909.88	1.35096	yes	no	7184.31	6858	6687.33	1968.75	3371.24	2784.86
MSMEG_3145	MSMEG_3145	secreted cell wall-associated hydrolase	1005.84	0.00310559	681.418	1687.26	1.30681	yes	no	1824.3	1729.46	1508.02	530.048	826.066	688.139
MSMEG_3148	MSMEG_3148	conserved hypothetical protein	613.579	0.00504414	605.807	1219.39	1.00803	yes	no	1302.21	1113.73	1242.22	451.775	748.581	617.064
MSMEG_3150	fabG	3-oxoacyl-(acyl-carrier-protein) reductase	2183.12	0.00192678	1629.55	3812.66	1.22582	yes	no	4098.12	3736.87	3603	1270.24	2099.97	1518.43
MSMEG_3154	MSMEG_3154	membrane protein implicated in regulation of membrane protease activity	880.545	0.00310559	453.591	1334.14	1.55435	yes	no	1429.2	1270.07	1303.13	298.631	558.153	503.989
MSMEG_3155	MSMEG_3155	band 7 protein	669.208	0.00421053	618.152	1287.36	1.05717	yes	no	1471.53	1229.54	1161.01	443.267	714.435	696.754
MSMEG_3157	MSMEG_3157	conserved hypothetical protein	402.43	0.00576646	262.015	664.445	1.33917	yes	no	634.977	714.174	644.184	181.22	338.831	265.994
MSMEG_3158	mutA	methylmalonyl-CoA mutase, small subunit	3609.08	0.00192678	1089.09	4698.17	2.10796	yes	no	4860.09	4387.34	4847.07	718.926	1276.53	1271.82
MSMEG_3159	MSMEG_3159	methylmalonyl-CoA mutase large subunit	2381.54	0.00192678	1124.22	3505.76	1.63994	yes	no	3848.16	3171.32	3497.79	814.216	1260.77	1297.66
MSMEG_3162	MSMEG_3162	beta-lactamase	298.039	0.00839664	294.373	592.412	1.0065	yes	no	614.819	580.99	581.427	245.881	399.243	237.995
MSMEG_3164	MSMEG_3164	hypothetical protein	436.904	0.00527704	311.13	748.034	1.26288	yes	no	792.209	658.198	793.694	210.998	363.784	358.608
MSMEG_3165	MSMEG_3165	IS1096, tnpR protein	14561.4	0.00192678	13723.6	28285	1.04332	yes	no	30192.7	27161.8	27500.6	10298.1	16590.9	14281.8
MSMEG_3167	MSMEG_3167	hypothetical protein	578.396	0.00504414	365.199	943.596	1.36707	yes	no	1038.14	810.684	981.966	233.97	437.329	424.299
MSMEG_3169	ileS	isoleucyl-tRNA synthetase	3683.66	0.00192678	1472.37	5156.02	1.80742	yes	no	5698.67	4887.27	4882.14	1052.44	1749.32	1615.35
MSMEG_3172	MSMEG_3172	DNA polymerase IV 1	1107.91	0.00310559	546.089	1654	1.59698	yes	no	1737.62	1683.13	1541.24	378.606	734.135	525.527
MSMEG_3173	MSMEG_3173	L-asparaginase	487.973	0.00505334	212.043	700.016	1.7183	yes	no	796.241	648.547	655.259	171.011	262.66	202.457
MSMEG_3174	MSMEG_3174	lipoprotein signal peptidase	1444.97	0.00310559	795.814	2240.79	1.49233	yes	no	2437.1	2179.2	2106.06	553.871	1038.82	794.752
MSMEG_3178	MSMEG_3178	DNA polymerase III alpha subunit	6552.02	0.00192678	4652.89	11204.9	1.26775	yes	no	12082.7	10401.8	11130.2	3505.3	5712.85	4740.51
MSMEG_3183	ilvA	threonine dehydratase	981.021	0.00310559	836.238	1817.26	1.11885	yes	no	2048.05	1563.46	1840.26	655.967	1025.69	827.059
MSMEG_3184	treZ	malto-oligosyltrehalose trehalohydrolase	662.338	0.00421053	564.165	1226.5	1.11898	yes	no	1239.72	1216.03	1223.77	425.4	727.568	539.527
MSMEG_3186	glgX	glycogen debranching enzyme GlgX	2623	0.00192678	1266.98	3889.98	1.6176	yes	no	4166.66	3632.64	3870.64	957.15	1595.66	1248.13
MSMEG_3187	MSMEG_3187	putative acyltransferase domain protein	4661.48	0.00192678	2177.93	6839.41	1.65046	yes	no	7531.03	6462.31	6524.9	1609.71	2748.74	2175.34
MSMEG_3188	bioA	adenosylmethionine-8-amino-7-oxononanoate transaminase	1031.61	0.00310559	917.31	1948.92	1.08636	yes	no	2017.82	1959.15	1869.8	677.237	1086.1	988.594
MSMEG_3189	bioF	8-amino-7-oxononanoate synthase	505.904	0.00505334	412.252	918.156	1.15329	yes	no	848.652	1077.05	828.764	314.796	479.354	442.606
MSMEG_3190	bioD	dethiobiotin synthase	165.417	0.00940642	89.0639	254.481	1.5042	yes	no	286.244	233.554	243.646	66.3624	86.6778	114.151
MSMEG_3192	MSMEG_3192	conserved hypothetical protein, putative	160.253	0.00940642	92.3213	252.575	1.44213	yes	no	264.07	272.158	221.496	62.1084	128.703	86.152
MSMEG_3199	nadA	quinolinate synthetase complex, A subunit	2179.57	0.00192678	449.354	2628.93	2.54589	yes	no	2997.49	2316.24	2573.05	285.869	588.358	473.836
MSMEG_3200	nadB	L-aspartate oxidase	1656.18	0.00305344	648.42	2304.6	1.82792	yes	no	2568.13	2252.54	2093.14	439.013	853.645	652.601
MSMEG_3201	nadC	nicotinate-nucleotide pyrophosphorylase	1662.51	0.00305344	437.909	2100.42	2.25937	yes	no	2300.03	2142.52	1858.72	330.961	524.007	458.759
MSMEG_3205	hisD	histidinol dehydrogenase	2433.81	0.00192678	940.902	3374.71	1.84154	yes	no	3705.04	3194.48	3224.61	680.64	1245.01	897.058
MSMEG_3206	hisC	histidinol-phosphate aminotransferase	1485.84	0.00310559	565.774	2051.62	1.85662	yes	no	2318.17	2009.34	1827.34	403.279	769.594	524.45
MSMEG_3207	hisB	imidazoleglycerol-phosphate dehydratase	494.65	0.00505334	204.924	699.574	1.76643	yes	no	818.415	617.664	662.642	140.382	290.239	184.15
MSMEG_3208	hisH	imidazole glycerol phosphate synthase, glutamine amidotransferase subunit	537.225	0.00505334	297.27	834.495	1.48601	yes	no	945.41	849.288	708.787	234.821	341.458	315.532
MSMEG_3209	MSMEG_3209	bifunctional HisA/TrpF protein	762.28	0.00355872	371.598	1133.88	1.60684	yes	no	1376.79	970.891	1053.95	309.691	458.342	346.762
MSMEG_3210	MSMEG_3210	inositol monophosphate phosphatase	1017.97	0.00310559	442.831	1460.8	1.71967	yes	no	1568.29	1418.7	1395.42	309.691	568.659	450.144
MSMEG_3211	hisF	imidazoleglycerol phosphate synthase, cyclase subunit	547.694	0.00505334	288.892	836.586	1.53072	yes	no	921.221	870.52	718.016	245.881	313.879	306.916
MSMEG_3213	mamA	DNA adenine N-6 methyltransferase	920.017	0.00310559	527.862	1447.88	1.45397	yes	no	1562.24	1387.81	1393.58	404.981	648.77	529.835
MSMEG_3217	trpE	anthranilate synthase component I	1980.33	0.00305344	752.926	2733.25	1.85865	yes	no	2892.67	2542.07	2765.01	546.214	893.044	819.521
MSMEG_3218	MSMEG_3218	trp region conserved hypothetical membrane protein	407.713	0.00576646	239.57	647.283	1.43017	yes	no	681.34	629.245	631.264	186.325	307.312	225.072
MSMEG_3219	trpC	indole-3-glycerol phosphate synthase	3736.61	0.00192678	1337.92	5074.54	1.92249	yes	no	5372.11	5033.96	4817.54	937.582	1636.37	1439.82
MSMEG_3220	trpB	tryptophan synthase, beta subunit	2510.33	0.00192678	909.699	3420.03	1.90938	yes	no	3606.27	3117.27	3536.55	667.878	1065.09	996.133
MSMEG_3221	trpA	tryptophan synthase, alpha subunit	1368.47	0.00310559	582.036	1950.51	1.74293	yes	no	2070.23	1966.87	1814.42	384.562	707.869	653.678
MSMEG_3222	MSMEG_3222	prolipoprotein diacylglyceryl transferase	2417.25	0.00192678	1422.03	3839.28	1.43224	yes	no	4088.04	3682.82	3746.97	1019.26	1734.87	1511.97
MSMEG_3225	MSMEG_3225	ferredoxin-dependent glutamate synthase 1	1843.98	0.00305344	1645.25	3489.23	1.08414	yes	no	3715.12	3391.36	3361.2	1238.76	2057.94	1639.04
MSMEG_3227	pyk	pyruvate kinase	5098.08	0.00192678	2412.19	7510.27	1.63812	yes	no	8335.33	7162.97	7032.5	1740.74	2838.04	2657.79
MSMEG_3228	MSMEG_3228	acyl-CoA thioesterase II	3444.03	0.00192678	1812.1	5256.12	1.53582	yes	no	6212.7	5064.84	4490.83	1290.66	2139.37	2006.26
MSMEG_3238	MSMEG_3238	3-mercaptopyruvate sulfurtransferase	853.376	0.00310559	848.763	1702.14	1.00306	yes	no	1933.15	1611.72	1561.55	635.548	1042.76	867.981
MSMEG_3239	MSMEG_3239	two-component system sensor kinase	871.081	0.00310559	375.1	1246.18	1.72948	yes	no	1271.97	1279.72	1186.85	313.945	445.209	366.146
MSMEG_3240	MSMEG_3240	DNA-binding response regulator, LuxR family protein	165.395	0.00940642	64.0203	229.415	1.82527	yes	no	278.18	175.648	234.417	65.5116	74.8581	51.6912
MSMEG_3244	MSMEG_3244	hypothetical protein	755.287	0.00355872	589.582	1344.87	1.18833	yes	no	1542.09	1366.58	1125.94	416.892	707.869	643.986
MSMEG_3245	#N/A	#N/A	214.858	0.00843418	104.864	319.722	1.59912	yes	no	395.097	362.878	201.192	45.9432	152.343	116.305
MSMEG_3246	MSMEG_3246	response regulator	300.329	0.00839664	200.763	501.091	1.31529	yes	no	457.587	486.41	559.277	146.338	295.493	160.458
MSMEG_3247	MSMEG_3247	branched-chain amino acid ABC transporter substrate-binding protein	3794.16	0.00192678	2628.44	6422.6	1.28863	yes	no	7180.28	6317.54	5769.97	1961.94	3107.27	2816.09
MSMEG_3253	MSMEG_3253	conserved hypothetical protein	2044.25	0.00192678	1015.49	3059.75	1.59028	yes	no	3182.95	3065.16	2931.13	779.333	1174.09	1093.05
MSMEG_3254	MSMEG_3254	RDD family protein, putative	613.461	0.00504414	159.29	772.752	2.27118	yes	no	661.182	833.846	823.227	105.499	214.068	158.304
MSMEG_3255	MSMEG_3255	DoxX subfamily protein, putative	129.208	0.00994443	32.9163	162.124	2.26592	yes	no	135.059	98.4402	252.875	22.9716	38.0857	37.6915
MSMEG_3257	xylB	xylulokinase	1273.1	0.00310559	785.957	2059.06	1.38833	yes	no	2156.91	2113.57	1906.71	536.855	927.19	893.827
MSMEG_3259	MSMEG_3259	acyl-CoA dehydrogenase	1502.7	0.00310559	855.067	2357.77	1.46224	yes	no	2568.13	2227.45	2277.72	572.588	1138.63	853.982
MSMEG_3260	MSMEG_3260	LysR-family protein transcriptional regulator	230.746	0.00843418	140.595	371.34	1.39486	yes	no	372.923	359.017	382.081	124.217	169.416	128.151
MSMEG_3261	MSMEG_3261	conserved hypothetical protein	308.643	0.0083042	164.541	473.184	1.51826	yes	no	550.313	461.318	407.922	115.709	196.995	180.919
MSMEG_3262	MSMEG_3262	L-xylulose reductase	123.962	0.00994443	90.0678	214.029	1.23952	yes	no	258.022	214.252	169.814	80.826	124.763	64.614
MSMEG_3263	MSMEG_3263	xylulose kinase	1095.84	0.00310559	575.438	1671.28	1.53658	yes	no	1816.24	1619.44	1578.16	444.118	715.749	566.449
MSMEG_3264	MSMEG_3264	transcriptional regulator	930.736	0.00310559	162.405	1093.14	2.74327	yes	no	1159.09	1044.24	1076.1	111.455	196.995	178.765
MSMEG_3265	MSMEG_3265	arabitol-phosphate dehydrogenase	194.419	0.00940642	116.887	311.306	1.40556	yes	no	417.271	291.46	225.188	63.81	145.776	141.074
MSMEG_3266	MSMEG_3266	maltose/maltodextrin-binding protein	183.513	0.00940642	106.262	289.776	1.43876	yes	no	282.212	256.717	330.398	71.4672	111.63	135.689
MSMEG_3268	MSMEG_3268	ABC transporter, permease protein	134.636	0.00963855	73.5106	208.146	1.489	yes	no	235.849	191.09	197.501	50.1972	78.798	91.5365
MSMEG_3270	MSMEG_3270	SN-glycerol-3-phosphate ABC transporter, ATP-binding protein	161.184	0.00940642	59.5351	220.719	1.87289	yes	no	270.117	227.764	164.276	32.3304	82.7379	63.5371
MSMEG_3271	MSMEG_3271	dihydroxyacetone kinase	138.265	0.00963855	121.845	260.11	1.08781	yes	no	304.386	247.066	228.879	88.4832	139.21	137.843
MSMEG_3276	MSMEG_3276	integral membrane protein	207.078	0.00897666	139.171	346.249	1.30878	yes	no	447.508	308.832	282.407	77.4228	202.248	137.843
MSMEG_3277	MSMEG_3277	polyamine ABC transporter integral membrane protein	252.555	0.00843418	152.206	404.761	1.40516	yes	no	455.571	339.715	418.997	126.769	181.235	148.612
MSMEG_3278	MSMEG_3278	conserved hypothetical protein	389.884	0.00576646	295.918	685.802	1.20983	yes	no	697.467	665.919	694.021	233.97	383.484	270.302
MSMEG_3280	MSMEG_3280	polyamine-binding lipoprotein	254.075	0.00843418	241.195	495.27	1.03496	yes	no	618.851	409.202	457.758	181.22	284.986	257.379
MSMEG_3281	MSMEG_3281	spermidine/putrescine ABC transporter ATP-binding subunit	270.015	0.00839664	164.823	434.838	1.39415	yes	no	467.666	438.155	398.693	118.261	211.441	164.766
MSMEG_3283	MSMEG_3283	membrane transport protein	1025.41	0.00310559	532.283	1557.69	1.54736	yes	no	1699.32	1607.86	1365.89	433.057	638.264	525.527
MSMEG_3285	MSMEG_3285	3-isopropylmalate dehydrogenase	140.263	0.00963855	132.95	273.213	1.03361	yes	no	266.086	248.996	304.557	102.096	158.909	137.843
MSMEG_3286	MSMEG_3286	methyltransferase	198.668	0.00940642	125.997	324.665	1.35859	yes	no	308.417	320.413	345.165	110.604	127.39	139.997
MSMEG_3287	MSMEG_3287	hydrolase, alpha/beta fold family protein	250.078	0.00843418	228.991	479.069	1.06166	yes	no	493.871	509.573	433.763	148.89	273.166	264.917
MSMEG_3290	MSMEG_3290	regulatory protein	331.716	0.00791905	170.982	502.697	1.5503	yes	no	574.503	455.527	478.062	114.858	219.321	178.765
MSMEG_3297	MSMEG_3297	transcriptional regulator, CadC	1333.52	0.00310559	1234.19	2567.71	1.05631	yes	no	2816.07	2433.98	2453.07	946.09	1415.74	1340.74
MSMEG_3303	MSMEG_3303	carboxylic ester hydrolase	485.192	0.00505334	330.851	816.043	1.29988	yes	no	907.11	754.708	786.311	211.849	454.402	326.301
MSMEG_3313	MSMEG_3313	xylose repressor, putative	1892.08	0.00305344	632.873	2524.95	1.99456	yes	no	2650.78	2520.84	2403.23	424.549	794.547	679.524
MSMEG_3314	MSMEG_3314	transport protein	3373.67	0.00192678	2420.79	5794.46	1.25885	yes	no	6265.11	5848.51	5269.76	1753.5	2790.76	2718.1
MSMEG_3316	MSMEG_3316	transporter, major facilitator family protein	420.069	0.00576646	219.786	639.855	1.53735	yes	no	806.32	553.967	559.277	187.176	260.033	212.149
MSMEG_3317	dapB	dihydrodipicolinate reductase, N-terminus domain protein	132.057	0.00963855	62.6254	194.682	1.62084	yes	no	207.627	165.997	210.421	36.5844	86.6778	64.614
MSMEG_3326	MSMEG_3326	carboxylate-amine ligase	128.406	0.00994443	41.128	169.534	2.01721	yes	no	195.533	152.486	160.585	31.4796	49.9054	41.9991
MSMEG_3331	MSMEG_3331	hypothetical protein	348.409	0.0069541	189.179	537.588	1.50183	yes	no	606.756	507.643	498.366	131.023	211.441	225.072
MSMEG_3332	MSMEG_3332	transcriptional regulator, TetR family protein	128.7	0.00994443	60.4957	189.196	1.62893	yes	no	183.438	216.182	167.968	62.1084	70.9182	48.4605
MSMEG_3341	MSMEG_3341	Transposase IS116/IS110/IS902 family protein	791.043	0.00310559	362.9	1153.94	1.66621	yes	no	1354.62	1208.31	898.905	278.212	458.342	352.146
MSMEG_3345	MSMEG_3345	transcriptional regulator, GntR family protein	134.185	0.00963855	91.9179	226.102	1.28931	yes	no	239.88	191.09	247.337	90.1848	115.57	69.9985
MSMEG_3359	MSMEG_3359	cis-3-chloroacrylic acid dehalogenase, putative	272.75	0.00839664	114.132	386.882	1.75233	yes	no	326.56	459.388	374.697	73.1688	161.536	107.69
MSMEG_3360	MSMEG_3360	transcriptional regulator, putative	1059.63	0.00310559	334.771	1394.4	2.05513	yes	no	1570.31	1248.84	1364.05	252.688	400.557	351.069
MSMEG_3363	MSMEG_3363	regulatory protein, TetR	486.204	0.00505334	365.357	851.561	1.21855	yes	no	826.478	772.08	956.124	277.361	420.256	398.453
MSMEG_3365	MSMEG_3365	transcriptional regulator, AraC family protein	328.485	0.00791905	159.998	488.483	1.60422	yes	no	540.234	517.294	407.922	126.769	215.381	137.843
MSMEG_3375	MSMEG_3375	alcohol dehydrogenase	512.339	0.00505334	402.649	914.987	1.18223	yes	no	951.458	872.45	921.054	262.897	535.826	409.222
MSMEG_3376	MSMEG_3376	beta-lactamase	708.226	0.00355872	330.081	1038.31	1.65037	yes	no	1046.2	961.24	1107.48	266.3	420.256	303.686
MSMEG_3377	MSMEG_3377	hypothetical protein	240.471	0.00843418	68.8044	309.275	2.15216	yes	no	372.923	279.879	275.024	42.54	78.798	85.0751
MSMEG_3389	MSMEG_3389	putative acetolactate synthase	225.042	0.00843418	75.6808	300.723	1.97629	yes	no	310.433	277.949	313.786	43.3908	116.884	66.7678
MSMEG_3392	MSMEG_3392	acyl-CoA dehydrogenase domain protein	138.086	0.00963855	96.7141	234.8	1.27092	yes	no	235.849	204.601	263.949	68.064	109.004	113.075
MSMEG_3404	MSMEG_3404	HNH endonuclease domain protein	619.384	0.00504414	225.007	844.391	1.90325	yes	no	959.521	741.197	832.456	172.712	271.853	230.457
MSMEG_3408	MSMEG_3408	conserved hypothetical protein	322.175	0.00791905	231.693	553.868	1.25372	yes	no	612.803	515.363	533.436	113.156	307.312	274.61
MSMEG_3414	MSMEG_3414	conserved hypothetical protein	156.401	0.0096	107.033	263.434	1.29143	yes	no	294.307	241.275	254.72	67.2132	118.197	135.689
MSMEG_3418	MSMEG_3418	conserved hypothetical protein	239.092	0.00843418	69.7085	308.8	2.13138	yes	no	284.228	333.925	308.249	56.1528	84.0512	68.9216
MSMEG_3419	MSMEG_3419	hypothetical protein	284.074	0.00839664	43.1352	327.209	2.89461	yes	no	249.959	227.764	503.903	25.524	44.6522	59.2295
MSMEG_3421	MSMEG_3421	inner membrane metabolite transport protein YdfJ	184.295	0.00940642	73.0663	257.362	1.8025	yes	no	292.291	208.462	271.333	44.2416	98.4975	76.4599
MSMEG_3425	MSMEG_3425	TetR-family protein transcriptional regulator	286.94	0.00839664	156.907	443.847	1.49423	yes	no	475.729	449.737	406.076	126.769	187.802	156.15
MSMEG_3430	MSMEG_3430	SAM-dependent methyltransferase	280.069	0.00839664	203.52	483.59	1.24452	yes	no	560.392	438.155	452.221	170.16	239.021	201.38
MSMEG_3433	MSMEG_3433	IS1549, transposase	2747.21	0.00192678	987.531	3734.74	1.91804	yes	no	4067.88	3472.43	3663.91	780.184	1074.28	1108.13
MSMEG_3434	MSMEG_3434	peptidyl-prolyl cis-trans isomerase, fkbp-type domain protein	518.089	0.00505334	459.84	977.93	1.08694	yes	no	977.663	961.24	994.886	421.997	521.38	436.144
MSMEG_3435	MSMEG_3435	conserved hypothetical protein	531.968	0.00505334	420.851	952.818	1.17698	yes	no	1056.28	986.332	815.844	325.856	471.475	465.221
MSMEG_3439	MSMEG_3439	hypothetical protein	168.564	0.00940642	51.0366	219.601	2.08384	yes	no	133.043	162.137	363.623	17.8668	39.399	95.8441
MSMEG_3441	MSMEG_3441	hypothetical protein	1331.79	0.00310559	1266.29	2598.08	1.03626	yes	no	2507.66	2748.6	2537.97	997.988	1578.59	1222.28
MSMEG_3442	MSMEG_3442	cyclohexadienyl dehydratase	192.379	0.00940642	121.061	313.441	1.36518	yes	no	300.354	241.275	398.693	85.08	151.03	127.074
MSMEG_3449	MSMEG_3449	DNA-binding protein	237.127	0.00843418	40.7063	277.833	2.74107	yes	no	268.101	308.832	256.566	28.9272	63.0384	30.1532
MSMEG_3451	MSMEG_3451	short-chain dehydrogenase/reductase	2667.63	0.00192678	437.446	3105.08	2.82462	yes	no	3499.43	2989.88	2825.92	346.276	556.839	409.222
MSMEG_3452	MSMEG_3452	TetR family protein transcriptional regulator	303.89	0.00839664	57.9326	361.823	2.62213	yes	no	423.318	368.668	293.482	56.1528	43.3389	74.3061
MSMEG_3454	MSMEG_3454	hypothetical protein	457.15	0.00527704	413.745	870.895	1.07193	yes	no	915.173	829.986	867.526	283.316	613.311	344.608
MSMEG_3457	MSMEG_3457	DoxD family protein/pyridine nucleotide-disulfide oxidoreductase	476.203	0.00527704	399.065	875.267	1.13114	yes	no	856.715	862.799	906.288	316.498	471.475	409.222
MSMEG_3459	MSMEG_3459	conserved hypothetical protein	482.07	0.00527704	427.133	909.203	1.08813	yes	no	983.71	793.312	950.587	309.691	546.333	425.375
MSMEG_3461	katG	catalase/peroxidase HPI	1277.5	0.00310559	284.887	1562.39	2.45116	yes	no	1638.85	1540.3	1508.02	210.148	302.059	342.454
MSMEG_3464	MSMEG_3464	alcohol dehydrogenase	270.281	0.00839664	211.277	481.559	1.18475	yes	no	495.887	507.643	441.146	174.414	242.96	216.457
MSMEG_3465	MSMEG_3465	acyl-CoA synthase	2480.59	0.00192678	1167.04	3647.63	1.64326	yes	no	4152.55	3538.06	3252.3	1009.05	1394.72	1097.36
MSMEG_3468	MSMEG_3468	AMP-binding enzyme	561.651	0.00505334	257.378	819.028	1.66619	yes	no	959.521	774.01	723.554	171.011	336.205	264.917
MSMEG_3469	MSMEG_3469	TetR family protein transcriptional regulator	199.414	0.00940642	91.413	290.827	1.65895	yes	no	316.481	304.972	251.029	56.1528	128.703	89.3827
MSMEG_3471	MSMEG_3471	GTP cyclohydrolase	124.48	0.00994443	96.9684	221.448	1.18308	yes	no	209.643	183.369	271.333	63.81	112.944	114.151
MSMEG_3477	MSMEG_3477	possible inv protein	1744.42	0.00305344	1005.76	2750.18	1.45033	yes	no	2947.1	2711.93	2591.5	717.224	1279.15	1020.9
MSMEG_3478	MSMEG_3478	tena/thi-4 family protein	476.645	0.00527704	263.879	740.524	1.48516	yes	no	911.142	631.175	679.254	193.982	334.892	262.764
MSMEG_3479	MSMEG_3479	thiol peroxidase	6042.04	0.00192678	2368.92	8410.96	1.8276	yes	no	9216.24	8583.6	7433.04	1444.66	2810.46	2851.63
MSMEG_3480	MSMEG_3480	streptomycin 6-kinase (Streptidine kinase) (Streptomycin6-phosphotransferase) (APH(6))	351.992	0.0069541	164.064	516.056	1.6473	yes	no	552.329	443.946	551.894	123.366	194.368	174.458
MSMEG_3481	MSMEG_3481	O-succinylbenzoate synthase	669.407	0.00421053	265.157	934.564	1.81356	yes	no	1019.99	901.403	882.292	198.236	308.625	288.609
MSMEG_3482	MSMEG_3482	hypothetical protein	227.253	0.00843418	139.959	367.211	1.38526	yes	no	401.144	359.017	341.473	144.636	147.09	128.151
MSMEG_3483	MSMEG_3483	mosc domain protein	901.206	0.00310559	697.515	1598.72	1.19546	yes	no	1725.52	1544.16	1526.48	494.315	814.246	783.983
MSMEG_3490	MSMEG_3490	putative membrane acyltransferase	1420.89	0.00310559	1009.02	2429.91	1.26711	yes	no	2824.14	2293.08	2172.51	733.39	1243.7	1049.98
MSMEG_3491	MSMEG_3491	conserved hypothetical protein	933.568	0.00310559	871.394	1804.96	1.04972	yes	no	2068.21	1567.32	1779.35	676.386	1037.51	900.288
MSMEG_3492	MSMEG_3492	phosphodiesterase	453.41	0.00527704	193.813	647.222	1.7344	yes	no	745.846	627.315	568.506	164.204	218.008	199.226
MSMEG_3493	MSMEG_3493	putative secreted protein	1155.4	0.00310559	299.944	1455.34	2.27478	yes	no	1447.34	1488.18	1430.49	235.672	345.398	318.762
MSMEG_3494	MSMEG_3494	putative secreted protein	5514.51	0.00192678	1682.45	7196.96	2.09617	yes	no	7156.09	7359.85	7074.95	1164.75	2096.03	1786.58
MSMEG_3495	MSMEG_3495	MmpS5 protein	937.055	0.00310559	672.521	1609.58	1.25778	yes	no	1548.13	1702.44	1578.16	503.674	914.057	599.833
MSMEG_3496	MSMEG_3496	MmpL4 protein	2859.29	0.00192678	1923.34	4782.63	1.31374	yes	no	5049.58	4624.76	4673.57	1464.23	2430.92	1874.88
MSMEG_3497	MSMEG_3497	transcriptional regulator, ArsR family protein	265.16	0.00839664	221.921	487.081	1.13059	yes	no	457.587	496.061	507.595	180.37	237.707	247.687
MSMEG_3502	MSMEG_3502	hypothetical protein	139.671	0.00963855	54.1541	193.825	1.82064	yes	no	229.801	191.09	160.585	52.7496	59.0985	50.6143
MSMEG_3503	MSMEG_3503	conserved hypothetical protein	377.55	0.00576646	308.117	685.667	1.15146	yes	no	725.688	602.222	729.091	223.76	374.291	326.301
MSMEG_3505	MSMEG_3505	6-aminohexanoate-cyclic-dimer hydrolase	845.398	0.00310559	668.011	1513.41	1.17865	yes	no	1638.85	1430.28	1471.1	496.867	816.873	690.293
MSMEG_3506	MSMEG_3506	putative amino acid decarboxylase, Pyridoxal-dependent protein	572.468	0.00504414	388.833	961.302	1.30363	yes	no	1040.15	839.637	1004.12	254.389	442.582	469.528
MSMEG_3507	MSMEG_3507	fructose-bisphosphate aldolase class-I	1332.45	0.00310559	857.877	2190.33	1.35128	yes	no	2201.25	2169.54	2200.19	635.548	1015.18	922.903
MSMEG_3508	MSMEG_3508	hydrolase, alpha/beta hydrolase fold family protein	2425.29	0.00192678	1414.19	3839.49	1.44029	yes	no	4358.16	3640.36	3519.94	1057.54	1708.6	1476.43
MSMEG_3509	MSMEG_3509	conserved hypothetical protein	137.69	0.00963855	126.737	264.427	1.05514	yes	no	251.975	264.437	276.87	79.1244	200.935	100.152
MSMEG_3510	MSMEG_3510	ISMsm2, transposase	547.962	0.00505334	495.384	1043.35	1.07307	yes	no	1136.91	963.17	1029.96	373.501	605.431	507.22
MSMEG_3511	MSMEG_3511	hydroxylase	253.369	0.00843418	195.636	449.005	1.19441	yes	no	509.997	442.016	395.001	162.503	221.948	202.457
MSMEG_3512	MSMEG_3512	competence damage-inducible protein A	408.998	0.00576646	403.19	812.188	1.00855	yes	no	915.173	770.15	751.241	319.05	466.221	424.299
MSMEG_3514	MSMEG_3514	hypothetical protein	287.565	0.00839664	190.505	478.07	1.32285	yes	no	459.602	422.714	551.894	162.503	202.248	206.765
MSMEG_3521	MSMEG_3521	molybdopterin oxidoreductase	368.66	0.00576646	212.796	581.456	1.44592	yes	no	560.392	567.479	616.497	127.62	288.926	221.841
MSMEG_3530	MSMEG_3530	conserved hypothetical protein	206.237	0.00897666	181.094	387.33	1.0926	yes	no	425.334	384.11	352.548	114.858	244.274	184.15
MSMEG_3531	MSMEG_3531	conserved hypothetical protein	3722.46	0.00192678	1606.03	5328.49	1.7296	yes	no	5950.64	5089.94	4944.9	1199.63	1849.13	1769.35
MSMEG_3532	MSMEG_3532	serine/threonine dehydratase family protein	1065.44	0.00310559	462.898	1528.34	1.72103	yes	no	1667.07	1598.21	1319.75	381.158	577.852	429.683
MSMEG_3534	MSMEG_3534	4-hydroxybenzoyl-CoA thioesterase	223.824	0.00843418	148.063	371.887	1.32282	yes	no	415.255	357.087	343.319	119.963	126.077	198.15
MSMEG_3535	speB	agmatinase	196.058	0.00940642	148.882	344.94	1.2067	yes	no	391.065	285.67	358.085	127.62	151.03	167.996
MSMEG_3538	MSMEG_3538	cyclopropane-fatty-acyl-phospholipid synthase 1	2474.74	0.00192678	609.031	3083.77	2.33821	yes	no	3358.32	2939.69	2953.28	489.21	803.74	534.142
MSMEG_3544	MSMEG_3544	conserved hypothetical protein	346.215	0.0069541	322.694	668.91	1.04933	yes	no	685.372	712.244	609.114	247.583	353.278	367.223
MSMEG_3545	MSMEG_3545	hypothetical protein	2639.78	0.00192678	904.366	3544.15	1.96927	yes	no	3769.55	3381.71	3481.18	641.503	1027	1044.59
MSMEG_3546	MSMEG_3546	conserved hypothetical protein	2746.09	0.00192678	1003.01	3749.1	1.90116	yes	no	4172.71	4086.23	2988.35	814.216	1202.98	991.825
MSMEG_3561	glnA	glutamine synthetase, catalytic domain	178.245	0.00940642	154.73	332.975	1.10069	yes	no	316.481	326.204	356.239	92.7372	196.995	174.458
MSMEG_3564	bfr	bacterioferritin	1907.56	0.00305344	623.176	2530.74	2.0201	yes	no	2717.3	2536.28	2338.63	405.832	832.632	631.063
MSMEG_3567	MSMEG_3567	enoyl-CoA hydratase	413.274	0.00576646	304.772	718.046	1.23363	yes	no	834.541	714.174	605.422	232.268	372.977	309.07
MSMEG_3570	MSMEG_3570	conserved hypothetical protein	664.609	0.00421053	374.279	1038.89	1.47039	yes	no	1259.88	968.96	887.83	264.599	454.402	403.837
MSMEG_3571	MSMEG_3571	thioesterase family protein	144.563	0.00960942	55.6988	200.262	1.82768	yes	no	241.896	187.229	171.659	49.3464	49.9054	67.8447
MSMEG_3575	MSMEG_3575	cytidine/deoxycytidylate deaminase, zinc-binding region	429.898	0.00572618	263.144	693.042	1.3937	yes	no	683.356	683.291	712.479	189.728	328.325	271.379
MSMEG_3576	MSMEG_3576	alpha-amylase 3	669.043	0.00421053	318.636	987.679	1.62907	yes	no	1116.75	897.543	948.741	259.494	369.037	327.378
MSMEG_3580	MSMEG_3580	antigen 85-C	3944.88	0.00192678	2114.37	6059.26	1.51847	yes	no	7055.3	5902.55	5219.92	1425.09	2505.78	2412.26
MSMEG_3582	lon	ATP-dependent protease La	214.065	0.00866739	94.4801	308.545	1.69688	yes	no	358.812	299.181	267.641	85.08	120.824	77.5368
MSMEG_3594	MSMEG_3594	anthranilate dioxygenase reductase	557.989	0.00505334	296.224	854.213	1.52473	yes	no	862.762	884.032	815.844	246.732	329.638	312.301
MSMEG_3595	MSMEG_3595	conserved hypothetical protein	614.345	0.00504414	404.085	1018.43	1.33147	yes	no	1070.39	943.868	1041.03	317.348	430.762	464.144
MSMEG_3596	MSMEG_3596	ATPase	1199.48	0.00310559	893.028	2092.51	1.22753	yes	no	2356.47	1955.29	1965.78	652.564	1063.77	962.749
MSMEG_3598	MSMEG_3598	periplasmic sugar-binding proteins	705.58	0.00355872	233.177	938.756	2.00469	yes	no	1167.15	905.264	743.857	101.245	320.445	277.84
MSMEG_3599	MSMEG_3599	sugar-binding transcriptional regulator, LacI family protein	498.484	0.00505334	201.745	700.23	1.79022	yes	no	757.941	694.872	647.876	144.636	249.527	211.072
MSMEG_3601	MSMEG_3601	ribose/xylose/arabinose/galactoside ABC-type transport systems, permease components	379.139	0.00576646	87.3251	466.464	2.40396	yes	no	455.571	436.225	507.595	86.7816	99.8108	75.383
MSMEG_3602	MSMEG_3602	ribose transport ATP-binding protein RbsA	562.167	0.00505334	110.335	672.502	2.59678	yes	no	733.751	654.338	629.418	78.2736	153.656	99.0748
MSMEG_3603	MSMEG_3603	oxidoreductase, zinc-binding dehydrogenase family protein	256.823	0.00843418	60.9779	317.801	2.36283	yes	no	352.765	312.692	287.945	34.032	85.3645	63.5371
MSMEG_3604	MSMEG_3604	sorbitol utilization protein SOU2	247.524	0.00843418	50.9724	298.496	2.52672	yes	no	340.67	277.949	276.87	32.3304	65.665	54.9219
MSMEG_3605	MSMEG_3605	sorbitol dehydrogenase	370.167	0.00576646	101.254	471.42	2.20792	yes	no	536.203	494.131	383.926	60.4068	119.51	123.844
MSMEG_3606	MSMEG_3606	transcriptional regulator	295.761	0.00839664	97.4889	393.25	2.00108	yes	no	469.681	409.202	300.865	79.9752	115.57	96.921
MSMEG_3607	MSMEG_3607	short chain dehydrogenase	282.713	0.00839664	116.431	399.144	1.76871	yes	no	463.634	360.947	372.852	68.064	144.463	136.766
MSMEG_3608	MSMEG_3608	acetyl-CoA acetyltransferase	454.076	0.00527704	238.102	692.178	1.5356	yes	no	685.372	704.523	686.638	191.43	278.42	244.456
MSMEG_3609	MSMEG_3609	hydride transferase 1	349.596	0.0069541	192.83	542.426	1.48729	yes	no	608.772	497.992	520.516	150.592	211.441	216.457
MSMEG_3618	MSMEG_3618	alanine and proline-rich secreted protein apa	3617.3	0.00192678	2129.62	5746.93	1.43177	yes	no	6664.23	5279.1	5297.45	1569.73	2476.88	2342.26
MSMEG_3621	ndh	NADH dehydrogenase	5737.11	0.00192678	1905.9	7643.01	2.0031	yes	no	8530.87	7112.79	7285.37	1418.28	2395.46	1903.96
MSMEG_3625	ureC	urease, alpha subunit	1105.61	0.00310559	1081.86	2187.47	1.01508	yes	no	2332.28	2184.99	2045.15	816.768	1384.22	1044.59
MSMEG_3627	ureA	urease, gamma subunit	162.448	0.00940642	107.381	269.829	1.32127	yes	no	258.022	285.67	265.795	96.9912	126.077	99.0748
MSMEG_3628	MSMEG_3628	ComA operon protein 2	566.408	0.00504414	315.082	881.489	1.48128	yes	no	866.794	974.751	802.923	279.062	350.651	315.532
MSMEG_3629	MSMEG_3629	conserved hypothetical protein	487.815	0.00505334	214.578	702.393	1.70612	yes	no	761.972	793.312	551.894	135.277	252.154	256.302
MSMEG_3631	MSMEG_3631	integral membrane protein	1801.03	0.00305344	1047.77	2848.8	1.44216	yes	no	3152.71	2665.61	2728.09	772.526	1271.27	1099.51
MSMEG_3632	gnd	6-phosphogluconate dehydrogenase, decarboxylating	1463.06	0.00310559	863.774	2326.83	1.42859	yes	no	2517.73	2101.99	2360.78	588.754	1181.97	820.598
MSMEG_3633	MSMEG_3633	ferric cations import ATP-binding protein FbpC	174.18	0.00940642	112.106	286.286	1.34481	yes	no	290.275	297.251	271.333	87.6324	143.15	105.536
MSMEG_3634	MSMEG_3634	IMP dehydrogenase family protein	1892.66	0.00305344	1317.14	3209.8	1.28443	yes	no	3501.44	3121.13	3006.81	979.271	1608.79	1363.36
MSMEG_3635	MSMEG_3635	iron(III)-transport system permease protein SfuB	451.342	0.00527704	363.379	814.721	1.16264	yes	no	955.489	781.731	706.941	268.853	446.522	374.761
MSMEG_3636	MSMEG_3636	ferric iron-binding periplasmic protein of ABC transporter	407.71	0.00576646	222.965	630.674	1.49591	yes	no	699.483	594.502	598.039	202.49	221.948	244.456
MSMEG_3637	MSMEG_3637	CBS domain protein	1281.73	0.00310559	693.08	1974.81	1.50927	yes	no	2108.53	1829.83	1986.08	510.48	883.851	684.908
MSMEG_3638	MSMEG_3638	CBS domain protein	875.939	0.00310559	438.665	1314.6	1.58125	yes	no	1491.69	1202.51	1249.61	312.244	556.839	446.913
MSMEG_3639	MSMEG_3639	conserved hypothetical protein	792.893	0.00310559	445.71	1238.6	1.47247	yes	no	1386.87	1129.17	1199.77	374.352	472.788	489.99
MSMEG_3640	glcB	malate synthase G	2182.4	0.00192678	1857.45	4039.85	1.12056	yes	no	4438.79	3808.28	3872.49	1444.66	2243.12	1884.58
MSMEG_3642	gcvP	glycine dehydrogenase	5109.49	0.00192678	2239.35	7348.84	1.71399	yes	no	7982.57	6983.46	7080.49	1687.99	2817.03	2213.03
MSMEG_3645	MSMEG_3645	conserved hypothetical protein	728.312	0.00355872	679.049	1407.36	1.05031	yes	no	1501.77	1383.95	1336.36	479	866.778	691.37
MSMEG_3649	MSMEG_3649	conserved hypothetical protein	319.514	0.00791905	151.805	471.319	1.62807	yes	no	507.982	414.993	490.983	116.56	165.476	173.381
MSMEG_3650	MSMEG_3650	integral membrane protein	313.701	0.00791905	134.805	448.506	1.72681	yes	no	512.013	488.341	345.165	91.0356	161.536	151.843
MSMEG_3651	MSMEG_3651	membrane associated protein	681.624	0.00355872	294.975	976.598	1.72377	yes	no	1068.37	1032.66	828.764	193.132	349.338	342.454
MSMEG_3652	MSMEG_3652	CDP-diacylglycerol-glycerol-3-phosphate	871.507	0.00310559	473.759	1345.27	1.5037	yes	no	1423.15	1285.51	1327.13	427.952	510.874	482.451
MSMEG_3654	MSMEG_3654	ATPase SecA2	1755.33	0.00305344	1070.8	2826.13	1.3993	yes	no	2842.28	2764.05	2872.06	764.018	1301.48	1146.9
MSMEG_3655	MSMEG_3655	ABC transporter, permease/ATP-binding protein	1365.35	0.00310559	686.506	2051.86	1.57819	yes	no	2296	1984.25	1875.33	493.464	862.838	703.216
MSMEG_3656	MSMEG_3656	ABC transporter, permease/ATP-binding protein	825.794	0.00310559	386.687	1212.48	1.64619	yes	no	1374.78	1175.49	1087.18	306.288	471.475	382.3
MSMEG_3657	MSMEG_3657	succinate dehydrogenase	301.219	0.00839664	193.066	494.285	1.35171	yes	no	578.535	503.782	400.539	178.668	196.995	203.534
MSMEG_3663	MSMEG_3663	oxidoreductase	483.503	0.00527704	210.915	694.418	1.7144	yes	no	705.53	650.477	727.245	134.426	291.553	206.765
MSMEG_3667	MSMEG_3667	para-nitrobenzyl esterase	639.218	0.00504414	577.847	1217.07	1.07334	yes	no	1411.06	997.913	1242.22	431.356	659.277	642.909
MSMEG_3671	MSMEG_3671	integral membrane protein	733.379	0.00355872	387.114	1120.49	1.53087	yes	no	1308.25	1071.26	981.966	307.99	445.209	408.145
MSMEG_3672	MSMEG_3672	transporter, small multidrug resistance (SMR) family protein	229.021	0.00843418	156.833	385.854	1.29339	yes	no	425.334	451.667	280.562	110.604	174.669	185.227
MSMEG_3673	malQ	4-alpha-glucanotransferase	188.377	0.00940642	155.363	343.74	1.14061	yes	no	298.338	382.18	350.702	121.664	190.429	153.997
MSMEG_3674	MSMEG_3674	hypothetical protein	3109.45	0.00192678	1328.22	4437.67	1.73955	yes	no	5001.2	4182.74	4129.05	943.537	1692.84	1348.28
MSMEG_3680	MSMEG_3680	hypothetical protein	623.329	0.00504414	582.875	1206.2	1.04794	yes	no	1403	1239.19	976.428	401.578	770.907	576.141
MSMEG_3682	MSMEG_3682	conserved hypothetical protein	167.922	0.00940642	161.809	329.732	1.02248	yes	no	328.575	291.46	369.16	115.709	223.261	146.458
MSMEG_3684	MSMEG_3684	nuclear transport factor 2 (NTF2) domain family protein	249.703	0.00843418	98.7413	348.445	1.8088	yes	no	336.639	293.39	415.305	95.2896	93.2443	107.69
MSMEG_3686	MSMEG_3686	conserved hypothetical protein	300.627	0.00839664	236.6	537.227	1.17968	yes	no	524.108	557.828	529.745	164.204	284.986	260.61
MSMEG_3687	MSMEG_3687	medium chain acyl-CoA synthetase	292.302	0.00839664	256.211	548.513	1.0952	yes	no	578.535	509.573	557.432	200.789	342.771	225.072
MSMEG_3688	MSMEG_3688	conserved hypothetical protein	518.629	0.00505334	457.029	975.658	1.09241	yes	no	1167.15	735.406	1024.42	347.977	514.814	508.297
MSMEG_3689	MSMEG_3689	sodium:solute symporter	8759.92	0.00192678	3967.91	12727.8	1.68128	yes	no	13620.8	12679.5	11883.3	2785.52	5026	4092.22
MSMEG_3692	galK	galactokinase	126.35	0.00994443	92.4709	218.82	1.23374	yes	no	201.58	229.694	225.188	73.1688	111.63	92.6134
MSMEG_3694	MSMEG_3694	feruloyl-CoA synthetase	263.343	0.00839664	232.26	495.603	1.09015	yes	no	544.266	364.808	577.735	149.741	281.046	265.994
MSMEG_3696	MSMEG_3696	IS1096, tnpR protein	14371.1	0.00192678	13612.7	27983.8	1.03958	yes	no	29983	26908.9	27059.4	10178.1	16462.2	14197.8
MSMEG_3698	MSMEG_3698	hypothetical protein	579.062	0.00504414	365.82	944.882	1.36659	yes	no	1038.14	814.544	981.966	238.224	436.016	423.222
MSMEG_3704	MSMEG_3704	3-alpha-hydroxysteroid dehydrogenase	361.766	0.00661313	290.693	652.459	1.16365	yes	no	749.878	683.291	524.207	197.386	344.085	330.608
MSMEG_3713	MSMEG_3713	hypothetical protein	153.721	0.00960942	84.9907	238.712	1.47905	yes	no	300.354	221.973	193.809	48.4956	130.017	76.4599
MSMEG_3730	MSMEG_3730	helix-turn-helix, Fis-type, putative	193.082	0.00940642	169.311	362.394	1.09336	yes	no	360.828	443.946	282.407	108.902	224.574	174.458
MSMEG_3736	MSMEG_3736	hypothetical protein	133.336	0.00963855	74.527	207.863	1.4675	yes	no	227.785	187.229	208.575	61.2576	76.1714	86.152
MSMEG_3738	MSMEG_3738	GTP-binding protein EngA	1005.56	0.00310559	728.306	1733.87	1.25023	yes	no	1781.97	1800.88	1618.77	487.508	982.348	715.062
MSMEG_3739	cmk	cytidylate kinase	839.249	0.00310559	242.274	1081.52	2.15375	yes	no	1217.54	978.611	1048.41	183.773	300.746	242.303
MSMEG_3740	rluB	ribosomal large subunit pseudouridine synthase B	969.294	0.00310559	363.34	1332.63	1.872	yes	no	1427.19	1382.02	1188.7	244.18	433.389	412.453
MSMEG_3741	MSMEG_3741	transcriptional regulator	651.919	0.00486111	411.55	1063.47	1.36749	yes	no	1167.15	1019.15	1004.12	331.812	468.848	433.991
MSMEG_3742	scpA	segregation and condensation protein A	517.224	0.00505334	330.372	847.596	1.35662	yes	no	899.047	866.66	777.082	275.659	415.003	300.455
MSMEG_3743	soj	SpoOJ regulator protein	890.804	0.00310559	586.033	1476.84	1.33197	yes	no	1671.1	1391.67	1367.74	459.432	681.603	617.064
MSMEG_3744	xerD	tyrosine recombinase XerD	403.919	0.00576646	394.465	798.385	1.01534	yes	no	880.905	733.476	780.773	330.961	481.981	370.454
MSMEG_3746	pyrG	CTP synthase	2504	0.00192678	1726.58	4230.58	1.29245	yes	no	4700.85	3935.68	4055.22	1297.47	2141.99	1740.27
MSMEG_3748	MSMEG_3748	thiamin pyrophosphokinase, catalytic domain protein	2108.14	0.00192678	1010.6	3118.74	1.62478	yes	no	3382.51	3055.51	2918.21	683.192	1231.88	1116.75
MSMEG_3750	MSMEG_3750	inorganic polyphosphate/ATP-NAD kinase (Poly(P)/ATP NADkinase)	1196.87	0.00310559	608.689	1805.56	1.5671	yes	no	1910.98	1658.04	1847.65	469.642	751.208	605.218
MSMEG_3751	MSMEG_3751	hemolysin A	1598.36	0.00310559	652.866	2251.22	1.78428	yes	no	2564.1	2059.52	2130.05	475.597	868.091	614.91
MSMEG_3752	MSMEG_3752	conserved hypothetical protein	131.635	0.00991885	81.5933	213.228	1.37505	yes	no	294.307	173.718	171.659	52.7496	115.57	76.4599
MSMEG_3753	MSMEG_3753	hydrolase	622.883	0.00504414	457.623	1080.51	1.23766	yes	no	1265.92	984.402	991.195	384.562	560.779	427.529
MSMEG_3754	MSMEG_3754	TPR-repeat-containing protein	1202.54	0.00310559	745.11	1947.65	1.38502	yes	no	2068.21	1943.71	1831.03	555.572	902.237	777.522
MSMEG_3755	#N/A	#N/A	11067.2	0.00192678	5446.5	16513.7	1.60009	yes	no	17281.5	17576.4	14683.3	3318.97	7195.57	5824.95
MSMEG_3757	#N/A	#N/A	420817	0.00192678	235550	656366	1.47847	yes	no	781475	681218	506406	168482	296108	242058
MSMEG_3758	tyrS	tyrosyl-tRNA synthetase	669.469	0.00421053	553.903	1223.37	1.14174	yes	no	1421.14	1115.66	1133.32	418.594	696.049	547.065
MSMEG_3759	MSMEG_3759	3-methyladenine DNA glycosylase	298.355	0.00839664	218.233	516.587	1.23934	yes	no	552.329	438.155	559.277	171.011	252.154	231.534
MSMEG_3762	MSMEG_3762	ABC transporter ATP-binding protein	296.59	0.00839664	59.2596	355.849	2.56605	yes	no	370.907	397.621	299.02	39.9876	77.4847	60.3064
MSMEG_3763	MSMEG_3763	ABC transporter efflux protein, DrrB family protein	139.859	0.00963855	47.2236	187.082	1.96355	yes	no	147.153	183.369	230.725	29.778	47.2788	64.614
MSMEG_3765	MSMEG_3765	transcriptional regulator	149.75	0.00960942	119.397	269.147	1.16595	yes	no	310.433	264.437	232.571	74.0196	166.789	117.382
MSMEG_3767	MSMEG_3767	acyl-CoA synthase	1560.89	0.00310559	1180.29	2741.18	1.21496	yes	no	3055.95	2391.52	2776.08	987.779	1290.97	1262.13
MSMEG_3768	MSMEG_3768	macrolide-transport ATP-binding protein abc transporter	2685.2	0.00192678	1267.71	3952.9	1.63992	yes	no	4075.95	3987.79	3794.96	944.388	1547.07	1311.66
MSMEG_3769	argH	argininosuccinate lyase	1126.73	0.00310559	832.414	1959.14	1.23385	yes	no	2326.23	1812.46	1738.74	689.148	1034.88	773.214
MSMEG_3770	argG	argininosuccinate synthase	2814.46	0.00192678	1094.62	3909.08	1.83544	yes	no	4404.52	3935.68	3387.04	714.672	1529.99	1039.21
MSMEG_3771	argR	arginine repressor	422.036	0.00576646	192.547	614.583	1.66927	yes	no	667.23	608.013	568.506	160.801	233.767	183.073
MSMEG_3772	argF	ornithine carbamoyltransferase	570.288	0.00504414	384.876	955.165	1.30912	yes	no	1013.95	806.824	1044.72	352.231	437.329	365.069
MSMEG_3773	argD	acetylornithine aminotransferase	1352.3	0.00310559	646.381	1998.68	1.62709	yes	no	2296	1881.94	1818.11	421.997	848.392	668.755
MSMEG_3774	argB	acetylglutamate kinase	1054.08	0.00310559	592.25	1646.33	1.47342	yes	no	1834.38	1519.07	1585.54	407.533	756.461	612.756
MSMEG_3775	argJ	arginine biosynthesis bifunctional protein ArgJ	2273.81	0.00192678	845.519	3119.33	1.88208	yes	no	3652.63	2870.21	2835.15	608.322	1086.1	842.136
MSMEG_3776	argC	N-acetyl-gamma-glutamyl-phosphate reductase	1590.86	0.00310559	544.28	2135.14	1.96994	yes	no	2443.15	2011.27	1951.01	399.025	734.135	499.682
MSMEG_3777	pheT	phenylalanyl-tRNA synthetase, beta subunit	5109.41	0.00192678	2564.48	7673.89	1.58092	yes	no	8635.69	7087.69	7298.29	1838.58	3133.53	2721.33
MSMEG_3778	pheS	phenylalanyl-tRNA synthetase, alpha subunit	2166.19	0.00192678	998.522	3164.72	1.66322	yes	no	3539.74	2993.74	2960.66	702.761	1256.83	1035.98
MSMEG_3780	MSMEG_3780	adenylate and Guanylate cyclase catalytic domain protein	299.182	0.00839664	253.44	552.622	1.12158	yes	no	554.345	584.851	518.67	165.055	279.733	315.532
MSMEG_3782	MSMEG_3782	endoribonuclease L-PSP, putative	286.415	0.00839664	124.888	411.303	1.71156	yes	no	451.539	331.994	450.375	96.1404	177.296	101.229
MSMEG_3784	MSMEG_3784	transcriptional regulator, IclR family protein	265.48	0.00839664	125.641	391.121	1.63055	yes	no	395.097	364.808	413.459	91.8864	153.656	131.382
MSMEG_3785	MSMEG_3785	PfkB-family protein carbohydrate kinase	1802.54	0.00305344	729.249	2531.79	1.79426	yes	no	2701.17	2470.66	2423.54	575.992	919.31	692.447
MSMEG_3786	MSMEG_3786	D-amino acid deaminase	444.134	0.00527704	232.009	676.142	1.53907	yes	no	739.799	681.361	607.268	163.354	284.986	247.687
MSMEG_3787	MSMEG_3787	D-aminoacylase	514.299	0.00505334	242.861	757.16	1.63644	yes	no	786.162	789.452	695.867	175.265	256.094	297.224
MSMEG_3789	MSMEG_3789	inner membrane permease YgbN	297.891	0.00839664	264.667	562.558	1.08495	yes	no	574.503	594.502	518.67	198.236	324.385	271.379
MSMEG_3791	rplT	ribosomal protein L20	2515.7	0.00192678	1121.94	3637.64	1.69612	yes	no	3602.23	3744.59	3566.09	814.216	1372.4	1179.21
MSMEG_3792	rpmI	ribosomal protein L35	699.383	0.00355872	352.802	1052.18	1.57375	yes	no	1052.25	1015.29	1089.02	277.361	462.282	318.762
MSMEG_3793	infC	translation initiation factor IF-3	1401.48	0.00310559	1198.96	2600.44	1.11632	yes	no	2725.36	2617.35	2458.61	838.038	1482.72	1276.13
MSMEG_3799	MSMEG_3799	conserved hypothetical protein	394.664	0.00576646	346.304	740.968	1.09516	yes	no	796.241	756.638	670.025	231.418	459.655	347.839
MSMEG_3801	MSMEG_3801	conserved hypothetical protein	180.32	0.00940642	168.625	348.946	1.04478	yes	no	397.113	337.785	311.94	103.798	199.622	202.457
MSMEG_3802	MSMEG_3802	tetratricopeptide repeat family protein	812.414	0.00310559	324.855	1137.27	1.80454	yes	no	1229.64	1023.01	1159.16	233.97	411.063	329.531
MSMEG_3807	MSMEG_3807	TetR-type regulator	304.746	0.00839664	135.815	440.561	1.69038	yes	no	449.523	401.482	470.679	131.023	153.656	122.767
MSMEG_3808	uvrA	excinuclease ABC, A subunit	3073.63	0.00192678	2246.62	5320.26	1.24337	yes	no	5515.23	5153.63	5291.91	1766.26	2748.74	2224.88
MSMEG_3815	MSMEG_3815	possible drug efflux membrane protein	610.37	0.00504414	336.527	946.897	1.48973	yes	no	1088.53	940.007	812.152	236.522	393.99	379.069
MSMEG_3816	uvrB	excinuclease ABC, B subunit	1764.09	0.00305344	668.382	2432.47	1.86212	yes	no	2737.46	2256.4	2303.56	478.15	777.474	749.522
MSMEG_3822	MSMEG_3822	regulatory protein GntR, HTH	234.126	0.00843418	172.829	406.955	1.23074	yes	no	403.16	380.249	437.455	138.68	207.501	172.304
MSMEG_3833	MSMEG_3833	30S ribosomal protein S1	18559	0.00192678	5888.49	24447.5	2.05353	yes	no	25842.6	23596.7	23903.1	4302.5	7410.95	5952.03
MSMEG_3836	MSMEG_3836	conserved hypothetical protein	338.077	0.00778745	296.21	634.287	1.09593	yes	no	794.225	575.2	533.436	223.76	349.338	315.532
MSMEG_3837	MSMEG_3837	conserved hypothetical protein	899.51	0.00310559	448.827	1348.34	1.58481	yes	no	1517.9	1144.61	1382.5	307.139	533.2	506.143
MSMEG_3838	MSMEG_3838	integral membrane protein	159.848	0.00940642	153.62	313.468	1.02419	yes	no	364.86	287.6	287.945	114.858	181.235	164.766
MSMEG_3839	MSMEG_3839	DNA polymerase I	2951.05	0.00192678	1295.78	4246.83	1.71179	yes	no	4817.76	3769.68	4153.05	932.477	1524.74	1430.12
MSMEG_3843	MSMEG_3843	conserved hypothetical protein	124.209	0.00994443	49.926	174.135	1.78199	yes	no	153.201	169.858	199.346	44.2416	53.8453	51.6912
MSMEG_3844	MSMEG_3844	lipid-transfer protein	160.861	0.00940642	71.0393	231.901	1.69286	yes	no	260.038	212.322	223.342	56.1528	64.3517	92.6134
MSMEG_3845	MSMEG_3845	conserved domain protein	157.367	0.0096	37.6039	194.971	2.34382	yes	no	225.77	193.02	166.122	43.3908	44.6522	24.7687
MSMEG_3847	MSMEG_3847	copper methylamine oxidase	145.745	0.00960942	101.2	246.945	1.27862	yes	no	241.896	266.368	232.571	73.1688	119.51	110.921
MSMEG_3848	MSMEG_3848	para-nitrobenzyl esterase	978.969	0.00310559	546.722	1525.69	1.47889	yes	no	1644.89	1459.23	1472.95	368.396	669.783	601.987
MSMEG_3856	MSMEG_3856	transcriptional regulator, CadC	916.885	0.00310559	731.987	1648.87	1.17049	yes	no	1628.77	1710.16	1607.69	527.496	923.25	745.215
MSMEG_3858	MSMEG_3858	conserved hypothetical protein	1700.63	0.00305344	828.723	2529.35	1.60864	yes	no	2703.19	2721.58	2163.28	524.944	1048.01	913.211
MSMEG_3859	MSMEG_3859	glycosyl transferase, group 2 family protein	1280.87	0.00310559	719.512	2000.38	1.4739	yes	no	2404.85	1999.69	1596.62	471.343	949.516	737.677
MSMEG_3860	MSMEG_3860	polyprenol-monophosphomannose synthase Ppm1	1594.23	0.00310559	579.206	2173.43	1.906	yes	no	2435.09	2078.83	2006.38	390.517	693.422	653.678
MSMEG_3861	MSMEG_3861	amidohydrolase 3	1750.21	0.00305344	712.917	2463.13	1.78725	yes	no	2824.14	2250.61	2314.63	496.867	877.284	764.599
MSMEG_3862	MSMEG_3862	FxsA cytoplasmic membrane protein	211.818	0.00866739	129.786	341.604	1.38933	yes	no	358.812	330.064	335.936	68.9148	212.755	107.69
MSMEG_3864	cobN	cobaltochelatase, CobN subunit	4777	0.00192678	3200.93	7977.93	1.31725	yes	no	8466.36	7589.55	7877.87	2395	3841.4	3366.39
MSMEG_3871	cobG	precorrin-3B synthase	596.207	0.00504414	364.08	960.287	1.39675	yes	no	993.789	943.868	943.204	319.05	442.582	330.608
MSMEG_3872	MSMEG_3872	precorrin-8X methylmutase	552.853	0.00505334	324.626	877.479	1.43179	yes	no	927.268	920.705	784.465	246.732	432.076	295.071
MSMEG_3873	MSMEG_3873	cobalamin biosynthesis protein cobIJ	658.312	0.00421053	462.783	1121.1	1.27467	yes	no	1209.48	1007.56	1146.24	326.707	621.191	440.452
MSMEG_3875	cobK	precorrin-6x reductase	208.39	0.00866739	161.021	369.411	1.19295	yes	no	463.634	304.972	339.627	124.217	216.695	142.151
MSMEG_3877	cobM	precorrin-4 C11-methyltransferase	403.94	0.00576646	188.123	592.063	1.64886	yes	no	663.198	548.177	564.815	127.62	212.755	223.995
MSMEG_3878	cobL	precorrin-6Y C5,15-methyltransferase (decarboxylating)	966.885	0.00310559	375.593	1342.48	1.83489	yes	no	1527.98	1272	1227.46	279.913	457.028	389.838
MSMEG_3879	MSMEG_3879	short chain dehydrogenase	1101.48	0.00310559	326.092	1427.58	2.12681	yes	no	1630.78	1424.49	1227.46	239.075	391.363	347.839
MSMEG_3883	MSMEG_3883	5'-3' exonuclease	475.673	0.00527704	381.34	857.014	1.16614	yes	no	1066.36	725.755	778.928	319.901	408.436	415.683
MSMEG_3884	MSMEG_3884	conserved hypothetical protein	2408.61	0.00192678	1706.23	4114.84	1.26953	yes	no	4400.49	4003.23	3940.78	1226	2080.27	1812.42
MSMEG_3885	helY	DEAD/DEAH box helicase	3936.85	0.00192678	1602.42	5539.27	1.7888	yes	no	6007.08	5427.72	5183.01	1193.67	2001.47	1612.12
MSMEG_3886	tatC	twin arginine-targeting protein translocase TatC	1306.08	0.00310559	913.306	2219.39	1.28006	yes	no	2360.5	2125.15	2172.51	628.741	1145.2	965.979
MSMEG_3888	MSMEG_3888	conserved hypothetical protein	316.545	0.00791905	223.879	540.424	1.26761	yes	no	548.298	561.688	511.287	159.95	305.999	205.688
MSMEG_3896	pup	conserved hypothetical protein	412.788	0.00576646	255.137	667.925	1.38493	yes	no	683.356	648.547	671.871	186.325	291.553	287.532
MSMEG_3897	MSMEG_3897	proteasome component	3852.41	0.00192678	1493.03	5345.44	1.83937	yes	no	5628.11	5143.98	5264.22	1112.85	1847.81	1518.43
MSMEG_3898	thpD	ectoine hydroxylase	135.494	0.00963855	90.8504	226.344	1.30752	yes	no	199.564	243.205	236.262	81.6768	97.1842	93.6903
MSMEG_3900	ectB	diaminobutyrate--2-oxoglutarate aminotransferase	262.824	0.00839664	134.979	397.803	1.55229	yes	no	473.713	333.925	385.772	99.5436	147.09	158.304
MSMEG_3901	ectA	L-2,4-diaminobutyric acid acetyltransferase	220.098	0.00843418	181.341	401.44	1.14213	yes	no	393.081	359.017	452.221	128.471	220.634	194.919
MSMEG_3902	MSMEG_3902	ATPase, AAA family protein	4338.96	0.00192678	1404.84	5743.8	2.03083	yes	no	5958.7	5750.07	5522.63	1080.52	1682.34	1451.66
MSMEG_3903	MSMEG_3903	Low molecular weight antigen MTB12	1541.08	0.00310559	786.556	2327.64	1.56403	yes	no	2499.59	2403.1	2080.22	553.02	931.13	875.52
MSMEG_3906	MSMEG_3906	tRNA (adenine-N(1)-)-methyltransferase	501.803	0.00505334	432.78	934.584	1.1089	yes	no	911.142	943.868	948.741	333.514	520.067	444.76
MSMEG_3907	MSMEG_3907	RecB family protein exonuclease	924.117	0.00310559	332.716	1256.83	1.91425	yes	no	1265.92	1262.35	1242.22	270.554	392.677	334.916
MSMEG_3918	MSMEG_3918	hypothetical protein	288.109	0.00839664	183.017	471.125	1.35933	yes	no	524.108	370.598	518.67	114.007	227.201	207.842
MSMEG_3919	MSMEG_3919	hypothetical protein	227.712	0.00843418	66.4146	294.126	2.1302	yes	no	324.544	262.507	295.328	57.8544	73.5448	67.8447
MSMEG_3961	MSMEG_3961	transcriptional regulator	405.883	0.00576646	243.155	649.038	1.41273	yes	no	735.767	644.687	566.661	159.1	338.831	231.534
MSMEG_3962	MSMEG_3962	lactate 2-monooxygenase	607.883	0.00504414	265.475	873.358	1.71422	yes	no	905.094	891.752	823.227	183.773	316.505	296.147
MSMEG_3964	MSMEG_3964	pyruvate dehydrogenase	1647.4	0.00310559	832.09	2479.49	1.57408	yes	no	2759.63	2188.85	2489.98	645.757	953.456	897.058
MSMEG_3975	MSMEG_3975	regulatory protein, putative	202.286	0.00931232	107.075	309.361	1.52192	yes	no	294.307	310.762	323.015	92.7372	132.643	95.8441
MSMEG_3978	MSMEG_3978	beta-lactamase	230.409	0.00843418	219.461	449.871	1.03219	yes	no	516.045	405.342	428.226	156.547	269.226	232.61
MSMEG_3984	MSMEG_3984	Transposase IS116/IS110/IS902 family protein	783.369	0.00310559	366.79	1150.16	1.64613	yes	no	1338.49	1190.93	921.054	283.316	464.908	352.146
MSMEG_4006	MSMEG_4006	transcriptional regulator, CdaR, putative	123.705	0.00994443	99.1329	222.838	1.16054	yes	no	266.086	169.858	232.571	62.1084	140.523	94.7672
MSMEG_4018	MSMEG_4018	nucleotidyltransferase domain protein	431.477	0.00572618	295.622	727.099	1.29551	yes	no	729.72	735.406	716.17	197.386	366.411	323.07
MSMEG_4022	MSMEG_4022	TetR-family protein transcriptional regulator	603.649	0.00504414	288.063	891.712	1.62681	yes	no	999.837	912.985	762.315	235.672	338.831	289.686
MSMEG_4032	MSMEG_4032	zinc-binding alcohol dehydrogenase	240.892	0.00843418	189.808	430.7	1.17791	yes	no	467.666	449.737	374.697	152.293	265.287	151.843
MSMEG_4041	MSMEG_4041	hydroxyquinol 1,2-dioxygenase	540.21	0.00505334	313.459	853.669	1.44249	yes	no	921.221	818.405	821.381	254.389	323.072	362.915
MSMEG_4042	MSMEG_4042	transcriptional regulator, GntR family protein	551.659	0.00505334	381.306	932.964	1.28864	yes	no	1024.03	826.126	948.741	272.256	445.209	426.452
MSMEG_4043	MSMEG_4043	amidohydrolase 2	279.148	0.00839664	272.197	551.346	1.01563	yes	no	608.772	476.759	568.506	185.474	353.278	277.84
MSMEG_4044	MSMEG_4044	GAF domain protein	764.939	0.00355872	571.477	1336.42	1.22416	yes	no	1384.85	1300.95	1323.44	471.343	654.023	589.064
MSMEG_4053	MSMEG_4053	transcriptional regulatory protein	307.33	0.00839664	170.905	478.235	1.47912	yes	no	528.14	428.504	478.062	128.471	202.248	181.996
MSMEG_4057	MSMEG_4057	transcriptional regulator, GntR family protein	188.743	0.00940642	115.912	304.655	1.38648	yes	no	350.749	301.111	262.104	102.096	114.257	131.382
MSMEG_4064	MSMEG_4064	zinc-binding alcohol dehydrogenase	207.727	0.00866739	178.318	386.045	1.10998	yes	no	431.381	368.668	358.085	119.112	252.154	163.689
MSMEG_4065	MSMEG_4065	feruloyl-CoA synthetase	125.855	0.00994443	113.065	238.921	1.0727	yes	no	253.991	241.275	221.496	71.4672	135.27	132.459
MSMEG_4072	MSMEG_4072	ISMsm5, transposase	867.391	0.00310559	769.014	1636.4	1.08846	yes	no	1836.39	1551.88	1520.94	562.379	933.756	810.906
MSMEG_4079	MSMEG_4079	putative hydrolase	531.479	0.00505334	228.959	760.437	1.72735	yes	no	892.999	723.825	664.488	158.249	274.48	254.148
MSMEG_4081	MSMEG_4081	Transposase IS116/IS110/IS902 family protein	792.046	0.00310559	364.415	1156.46	1.66336	yes	no	1356.63	1208.31	904.442	278.212	459.655	355.377
MSMEG_4083	MSMEG_4083	putative monooxygenase	227.437	0.00843418	188.775	416.212	1.13649	yes	no	405.176	378.319	465.142	167.608	204.875	193.842
MSMEG_4084	MSMEG_4084	putative acyl-CoA dehydrogenase	221.01	0.00843418	207.153	428.163	1.04388	yes	no	423.318	403.412	457.758	143.785	266.6	211.072
MSMEG_4085	MSMEG_4085	nitrilotriacetate monooxygenase component A	259.631	0.00843418	202.701	462.332	1.18559	yes	no	554.345	426.574	406.076	166.757	244.274	197.073
MSMEG_4087	MSMEG_4087	major facilitator superfamily protein	399.869	0.00576646	214.876	614.745	1.51213	yes	no	671.261	526.945	646.03	185.474	253.467	205.688
MSMEG_4092	MSMEG_4092	alkanal monooxygenase	564.681	0.00505334	223.312	787.993	1.81451	yes	no	749.878	779.801	834.302	158.249	305.999	205.688
MSMEG_4108	pntB	NAD(P) transhydrogenase, beta subunit	1044.7	0.00310559	470.901	1515.6	1.68429	yes	no	1717.46	1260.42	1568.93	313.945	558.153	540.604
MSMEG_4109	pntA	NAD(P) transhydrogenase, alpha subunit	3837.08	0.00192678	1145.28	4982.37	2.12016	yes	no	5097.96	4684.6	5164.55	855.905	1380.28	1199.67
MSMEG_4110	MSMEG_4110	3-hydroxyacyl-CoA dehydrogenase	251.852	0.00843418	75.9385	327.791	2.09539	yes	no	378.97	272.158	332.244	59.556	97.1842	71.0754
MSMEG_4111	MSMEG_4111	alpha-methylacyl-CoA racemase	187.94	0.00940642	75.4075	263.347	1.79065	yes	no	282.212	258.647	249.183	64.6608	95.8709	65.6909
MSMEG_4112	MSMEG_4112	cyclohexanecarboxylate-CoA ligase	526.178	0.00505334	350.229	876.407	1.32083	yes	no	1015.96	760.499	852.76	279.913	399.243	371.531
MSMEG_4113	MSMEG_4113	acyl-CoA dehydrogenase	387.334	0.00576646	184.263	571.597	1.62794	yes	no	592.645	588.711	533.436	134.426	248.214	170.15
MSMEG_4114	menB	naphthoate synthase	563.155	0.00505334	349.996	913.151	1.38098	yes	no	911.142	824.195	1004.12	241.627	392.677	415.683
MSMEG_4115	MSMEG_4115	3-hydroxybutyryl-CoA dehydrogenase	205.349	0.00897666	70.6537	276.003	1.95079	yes	no	328.575	235.484	263.949	60.4068	76.1714	75.383
MSMEG_4116	MSMEG_4116	3-hydroxybutyryl-CoA dehydrogenase	249.952	0.00843418	89.7689	339.721	1.90832	yes	no	417.271	299.181	302.711	74.0196	103.751	91.5365
MSMEG_4117	MSMEG_4117	2-deoxy-D-gluconate 3-dehydrogenase	161.658	0.00940642	68.5067	230.165	1.7337	yes	no	247.943	243.205	199.346	42.54	103.751	59.2295
MSMEG_4118	MSMEG_4118	acyl-CoA dehydrogenase	535.847	0.00505334	211.433	747.279	1.81657	yes	no	866.794	673.64	701.404	117.41	281.046	235.841
MSMEG_4119	MSMEG_4119	3-hydroxybutyryl-CoA dehydratase	251.233	0.00843418	82.0048	333.238	2.00961	yes	no	350.749	320.413	328.552	52.7496	98.4975	94.7672
MSMEG_4120	MSMEG_4120	CAIB/BAIF family protein	235.442	0.00843418	98.1821	333.624	1.75439	yes	no	328.575	347.436	324.861	82.5276	112.944	99.0748
MSMEG_4122	MSMEG_4122	major facilitator family protein transporter	188.453	0.00940642	132.412	320.865	1.27057	yes	no	312.449	347.436	302.711	101.245	178.609	117.382
MSMEG_4124	MSMEG_4124	conserved hypothetical protein	2237.61	0.00192678	652.05	2889.66	2.14613	yes	no	3110.38	2764.05	2794.54	492.613	742.014	721.523
MSMEG_4127	MSMEG_4127	TnpC protein	399.644	0.00576646	263.108	662.752	1.32952	yes	no	695.451	608.013	684.792	202.49	304.686	282.148
MSMEG_4128	MSMEG_4128	conserved hypothetical protein	905.203	0.00310559	649.835	1555.04	1.25751	yes	no	1765.84	1382.02	1517.25	520.69	752.521	676.293
MSMEG_4129	MSMEG_4129	hypothetical protein	151.105	0.00960942	119.099	270.204	1.17516	yes	no	302.37	225.833	282.407	82.5276	144.463	130.305
MSMEG_4130	MSMEG_4130	polysaccharide deacetylase family protein	279.453	0.00839664	197.397	476.85	1.26817	yes	no	473.713	480.62	476.216	130.172	257.407	204.611
MSMEG_4132	MSMEG_4132	putative transposase	511.443	0.00505334	226.504	737.947	1.69958	yes	no	810.352	691.012	712.479	157.398	298.119	223.995
MSMEG_4133	MSMEG_4133	transposase	978.446	0.00310559	590.206	1568.65	1.40871	yes	no	1648.92	1486.25	1570.78	439.013	721.002	610.602
MSMEG_4140	MSMEG_4140	GntR-family protein transcriptional regulator	129.181	0.00994443	110.866	240.048	1.10754	yes	no	195.533	262.507	262.104	108.052	128.703	95.8441
MSMEG_4142	MSMEG_4142	transcriptional repressor, TetR family protein, putative	1436.8	0.00310559	909.236	2346.04	1.36653	yes	no	2533.86	2291.15	2213.11	737.644	1100.55	889.519
MSMEG_4159	MSMEG_4159	IS6120, transposase	241.113	0.00843418	187.601	428.714	1.18804	yes	no	469.681	436.225	380.235	136.979	229.827	195.996
MSMEG_4161	MSMEG_4161	hypothetical protein	178.571	0.00940642	95.7557	274.326	1.50872	yes	no	243.912	283.739	295.328	75.7212	110.317	101.229
MSMEG_4167	MSMEG_4167	alcohol dehydrogenase B	155.163	0.0096	57.9722	213.135	1.86042	yes	no	183.438	212.322	243.646	44.2416	68.2916	61.3833
MSMEG_4168	MSMEG_4168	propionate CoA-transferase	164.304	0.00940642	86.7241	251.028	1.52254	yes	no	249.959	235.484	267.641	91.8864	85.3645	82.9213
MSMEG_4179	MSMEG_4179	probable conserved integral membrane protein	293.754	0.00839664	216.132	509.886	1.23443	yes	no	568.456	496.061	465.142	138.68	277.106	232.61
MSMEG_4180	hisG	ATP phosphoribosyltransferase	1040.77	0.00310559	590.721	1631.5	1.46409	yes	no	1733.59	1497.84	1663.07	447.521	730.195	594.449
MSMEG_4181	MSMEG_4181	phosphoribosyl-ATP pyrophosphohydrolase	382.546	0.00576646	150.81	533.356	1.81553	yes	no	576.519	528.875	494.674	102.096	169.416	180.919
MSMEG_4183	MSMEG_4183	phosphoglycolate phosphatase, chromosomal	641.548	0.00504414	637.687	1279.24	1.00323	yes	no	1439.28	1198.65	1199.77	480.702	772.22	660.14
MSMEG_4185	metH	methionine synthase	4468.16	0.00192678	2423.36	6891.52	1.50743	yes	no	7605.61	6221.03	6847.92	1750.1	3002.2	2517.79
MSMEG_4186	MSMEG_4186	conserved hypothetical protein	413.017	0.00576646	372.046	785.062	1.07529	yes	no	858.731	706.453	790.002	238.224	485.921	391.992
MSMEG_4189	cysS	cysteinyl-tRNA synthetase	850.468	0.00310559	664.324	1514.79	1.18794	yes	no	1697.3	1327.98	1519.09	485.807	763.027	744.138
MSMEG_4190	MSMEG_4190	inositol monophosphatase family protein	767.621	0.00355872	539.497	1307.12	1.27513	yes	no	1411.06	1308.68	1201.62	398.174	671.096	549.219
MSMEG_4191	MSMEG_4191	conserved hypothetical protein	1267.13	0.00310559	988.343	2255.47	1.18953	yes	no	2435.09	2262.19	2069.14	723.18	1195.1	1046.75
MSMEG_4192	MSMEG_4192	conserved hypothetical protein	1682.7	0.00305344	615.945	2298.64	1.8982	yes	no	2435.09	2100.06	2360.78	416.892	818.186	612.756
MSMEG_4193	MSMEG_4193	phosphoglycerate mutase family protein	307.578	0.0083042	215.702	523.28	1.27462	yes	no	495.887	457.457	616.497	171.011	275.793	200.303
MSMEG_4194	MSMEG_4194	undecaprenol kinase, putative	1243.45	0.00310559	456.104	1699.55	1.89541	yes	no	1975.48	1563.46	1559.7	357.336	537.14	473.836
MSMEG_4196	MSMEG_4196	LppL protein	1168.73	0.00310559	398.334	1567.06	1.97332	yes	no	1834.38	1399.39	1467.41	289.272	568.659	337.07
MSMEG_4198	pyrD	dihydroorotate oxidase	977.559	0.00310559	820.932	1798.49	1.1305	yes	no	2094.42	1663.83	1637.22	484.105	1049.33	929.365
MSMEG_4200	MSMEG_4200	peptidase M20	1071.13	0.00310559	713.323	1784.45	1.32164	yes	no	1836.39	1789.3	1727.67	564.931	805.053	769.984
MSMEG_4211	MSMEG_4211	two component system histidine kinase	132.963	0.00963855	61.724	194.687	1.64146	yes	no	213.675	196.88	173.505	51.8988	64.3517	68.9216
MSMEG_4217	MSMEG_4217	DivIVA protein	1716.28	0.00305344	1632.32	3348.59	1.03618	yes	no	3495.4	3157.81	3392.58	1202.18	2027.74	1667.04
MSMEG_4220	MSMEG_4220	conserved hypothetical protein	341.069	0.00735632	247.678	588.747	1.24582	yes	no	622.882	525.014	618.343	177.817	340.145	225.072
MSMEG_4221	MSMEG_4221	conserved hypothetical protein	804.186	0.00310559	575.686	1379.87	1.25972	yes	no	1590.47	1353.07	1196.08	438.162	717.062	571.834
MSMEG_4222	ftsZ	cell division protein FtsZ	2208.06	0.00192678	1194.22	3402.28	1.50965	yes	no	3521.6	3287.13	3398.12	865.264	1449.88	1267.51
MSMEG_4225	MSMEG_4225	putative Cell division protein FtsQ	355.569	0.00661313	328.576	684.145	1.0558	yes	no	778.099	565.549	708.787	229.716	418.943	337.07
MSMEG_4226	murC	UDP-N-acetylmuramate--alanine ligase	1679.24	0.00305344	1107.95	2787.19	1.33013	yes	no	2866.47	2831.6	2663.49	812.514	1292.29	1219.05
MSMEG_4227	murG	undecaprenyldiphospho-muramoylpentapeptide beta-N-acetylglucosaminyltransferase	2060	0.00192678	935.633	2995.63	1.67778	yes	no	3261.56	2862.49	2862.84	674.684	1154.39	977.825
MSMEG_4228	ftsW	cell division protein FtsW	2000.59	0.00305344	841.087	2841.68	1.75521	yes	no	3156.74	2717.72	2650.57	625.338	1049.33	848.597
MSMEG_4229	murD	UDP-N-acetylmuramoylalanine--D-glutamate ligase	2095.17	0.00192678	1963.88	4059.05	1.04706	yes	no	4386.38	3875.84	3914.94	1475.29	2327.17	2089.19
MSMEG_4230	mraY	phospho-N-acetylmuramoyl-pentapeptide- transferase	1051.38	0.00310559	753.854	1805.23	1.25872	yes	no	2179.08	1667.69	1568.93	507.077	928.503	825.982
MSMEG_4231	MSMEG_4231	UDP-N-acetylmuramoyl-tripeptide--D-alanyl-D- alanine ligase	1480.34	0.00310559	864.297	2344.64	1.43871	yes	no	2441.13	2331.68	2261.11	672.983	1117.62	802.29
MSMEG_4232	MSMEG_4232	UDP-N-acetylmuramoylalanyl-D-glutamate-2, 6-diaminopimelate ligase	2241.76	0.00192678	1038.51	3280.26	1.65835	yes	no	3870.34	3107.62	2862.84	752.958	1201.67	1160.9
MSMEG_4233	MSMEG_4233	Penicillin binding protein transpeptidase domain protein	1704.12	0.00305344	908.832	2612.95	1.52256	yes	no	2705.2	2501.54	2632.11	687.446	1079.53	959.518
MSMEG_4234	MSMEG_4234	conserved hypothetical protein	1910.7	0.00305344	672.045	2582.74	1.94069	yes	no	2755.6	2569.1	2423.54	518.137	795.86	702.139
MSMEG_4235	mraW	S-adenosyl-methyltransferase MraW	3486.08	0.00192678	1607.07	5093.14	1.66351	yes	no	5245.11	5035.89	4998.43	1093.28	2080.27	1647.66
MSMEG_4236	mraZ	MraZ protein	8543.4	0.00192678	3150.46	11693.9	1.89178	yes	no	12044.4	12025.1	11012	2440.09	3796.75	3214.55
MSMEG_4237	MSMEG_4237	probable conserved transmembrane protein	3676.42	0.00192678	2409.97	6086.39	1.33621	yes	no	6033.29	6062.76	6163.13	1801.99	2981.19	2446.72
MSMEG_4239	MSMEG_4239	LppM protein	635.178	0.00504414	483.578	1118.76	1.20838	yes	no	1114.74	1198.65	1042.88	396.473	604.118	450.144
MSMEG_4240	MSMEG_4240	polyprenyl synthetase	2151.51	0.00192678	1259.93	3411.44	1.43631	yes	no	3614.33	3061.3	3558.7	877.175	1611.42	1291.2
MSMEG_4241	MSMEG_4241	possible conserved integral membrane protein	1698.22	0.00305344	1223.06	2921.28	1.25542	yes	no	3152.71	2783.35	2827.77	994.585	1493.22	1181.36
MSMEG_4243	MSMEG_4243	serine/threonine-protein kinase PK-1	1306.33	0.00310559	718.573	2024.9	1.49335	yes	no	2215.36	2020.92	1838.42	492.613	857.585	805.521
MSMEG_4247	MSMEG_4247	probable conserved integral membrane protein	1465.81	0.00310559	1019.52	2485.34	1.28471	yes	no	2864.45	2430.12	2161.43	780.184	1230.56	1047.82
MSMEG_4248	MSMEG_4248	1-acylglycerol-3-phosphate O-acyltransferase	980.925	0.00310559	671.534	1652.46	1.29781	yes	no	1667.07	1629.09	1661.22	415.19	820.812	778.599
MSMEG_4249	MSMEG_4249	conserved hypothetical protein	398.424	0.00576646	255.161	653.585	1.35353	yes	no	725.688	553.967	681.1	192.281	300.746	272.456
MSMEG_4250	MSMEG_4250	putative membrane transport ATPase	1263.77	0.00310559	778.932	2042.7	1.38977	yes	no	2144.81	1858.78	2124.52	701.059	896.984	738.753
MSMEG_4251	MSMEG_4251	cyclase/dehydrase	351.468	0.0069541	258.577	610.045	1.23512	yes	no	570.471	609.943	649.722	171.011	332.265	272.456
MSMEG_4252	MSMEG_4252	conserved hypothetical protein	417.281	0.00576646	363.97	781.251	1.09985	yes	no	735.767	808.754	799.231	272.256	425.509	394.145
MSMEG_4253	MSMEG_4253	glycosyl transferase, group 1 family protein	354.625	0.00661313	289.221	643.845	1.1518	yes	no	683.356	642.757	605.422	214.402	350.651	302.609
MSMEG_4258	trpD	anthranilate phosphoribosyltransferase	1397.12	0.00310559	1146.76	2543.88	1.14877	yes	no	2687.06	2694.56	2250.03	910.356	1431.5	1098.44
MSMEG_4259	MSMEG_4259	DNA polymerase III, epsilon subunit	402.674	0.00576646	154.63	557.304	1.84293	yes	no	516.045	557.828	598.039	100.394	224.574	138.92
MSMEG_4260	MSMEG_4260	cytochrome c oxidase subunit 3	3457.41	0.00192678	1959.13	5416.54	1.46669	yes	no	5910.33	5340.86	4998.43	1381.7	2438.8	2056.88
MSMEG_4261	MSMEG_4261	ubiquinol-cytochrome c reductase cytochrome c subunit	3474.01	0.00192678	2229.7	5703.71	1.35466	yes	no	6097.8	5601.44	5411.89	1535.69	2718.53	2434.87
MSMEG_4262	MSMEG_4262	ubiquinol-cytochrome c reductase iron-sulfur subunit	5266.65	0.00192678	3286.27	8552.92	1.3797	yes	no	9371.45	7977.52	8309.79	2298.86	4164.47	3395.47
MSMEG_4263	MSMEG_4263	ubiquinol-cytochrome c reductase cytochrome b subunit	9719.3	0.00192678	3620.63	13339.9	1.88115	yes	no	14374.7	13245	12400.1	2727.66	4519.07	3615.15
MSMEG_4264	MSMEG_4264	conserved hypothetical protein	387.602	0.00576646	371.889	759.491	1.02819	yes	no	802.288	833.846	642.338	268.853	480.668	366.146
MSMEG_4265	MSMEG_4265	MmpS3 protein	1449.87	0.00310559	1256.4	2706.27	1.1064	yes	no	2868.48	2679.12	2571.2	901.848	1547.07	1320.28
MSMEG_4267	MSMEG_4267	probable cytochrome c oxidase polypeptide 4	3484.56	0.00192678	1774.26	5258.83	1.56698	yes	no	5622.07	5165.22	4989.2	1302.57	2256.25	1763.96
MSMEG_4268	MSMEG_4268	cytochrome c oxidase subunit 2	3589.74	0.00192678	2219.31	5809.05	1.38779	yes	no	6136.1	5705.67	5585.39	1724.57	2656.81	2276.57
MSMEG_4269	asnB	asparagine synthase (glutamine-hydrolyzing)	2240.26	0.00192678	978.48	3218.74	1.71686	yes	no	3602.23	2991.81	3062.18	743.599	1192.48	999.363
MSMEG_4270	MSMEG_4270	adenosine kinase	1347.67	0.00310559	1188.87	2536.54	1.09263	yes	no	2676.98	2505.4	2427.23	849.098	1402.6	1314.89
MSMEG_4272	MSMEG_4272	HesB/YadR/YfhF family protein	6658.06	0.00192678	1572.44	8230.5	2.38724	yes	no	9228.33	8631.85	6831.31	1172.4	2056.63	1488.28
MSMEG_4273	MSMEG_4273	integral membrane protein	1672.56	0.00305344	717.331	2389.89	1.73483	yes	no	2449.2	2296.94	2423.54	542.81	839.199	769.984
MSMEG_4274	cobU	Cobinamide kinase / cobinamide phosphate guanyltransferase	799.276	0.00310559	449.077	1248.35	1.47294	yes	no	1344.54	1204.44	1196.08	330.11	571.285	445.837
MSMEG_4275	MSMEG_4275	nicotinate-nucleotide--dimethylbenzimidazole phosphoribosyltransferase	1093.92	0.00310559	629.176	1723.1	1.45202	yes	no	1949.28	1710.16	1509.86	473.896	799.8	613.833
MSMEG_4277	cobS	cobalamin 5'-phosphate synthase	841.263	0.00310559	362.668	1203.93	1.72826	yes	no	1415.09	1102.14	1094.56	262.046	442.582	383.376
MSMEG_4278	gcvT	glycine cleavage system T protein	3273.29	0.00192678	2591.81	5865.11	1.17788	yes	no	6194.55	5555.12	5845.65	2101.48	3067.87	2606.1
MSMEG_4279	MSMEG_4279	adenylate and Guanylate cyclase catalytic domain protein	178.59	0.00940642	78.6881	257.279	1.69649	yes	no	280.196	268.298	223.342	55.302	124.763	55.9988
MSMEG_4280	MSMEG_4280	short chain dehydrogenase	1114.16	0.00310559	677.703	1791.86	1.40142	yes	no	2031.93	1625.23	1718.44	501.121	847.078	684.908
MSMEG_4282	MSMEG_4282	conserved hypothetical protein	403.826	0.00576646	401.983	805.809	1.00151	yes	no	842.604	725.755	849.068	364.993	424.196	416.76
MSMEG_4283	sucB	2-oxoglutarate dehydrogenase, E2 component, dihydrolipoamide succinyltransferase	6441.03	0.00192678	3418.92	9859.95	1.52776	yes	no	10568.8	9438.68	9572.32	2493.69	4192.05	3571
MSMEG_4284	MSMEG_4284	conserved hypothetical protein	1980.04	0.00305344	1104.98	3085.02	1.48042	yes	no	3372.43	3167.46	2715.17	829.53	1435.44	1049.98
MSMEG_4285	lipB	lipoyltransferase	1122.88	0.00310559	689.383	1812.26	1.39312	yes	no	1927.1	1833.69	1675.99	512.182	878.598	677.37
MSMEG_4286	lipA	lipoic acid synthetase	886.56	0.00310559	702.615	1589.17	1.17633	yes	no	1707.38	1515.21	1544.93	482.404	845.765	779.676
MSMEG_4290	glnA	glutamine synthetase, type I	5245.99	0.00192678	2872.26	8118.25	1.49866	yes	no	8413.95	8284.42	7656.38	2053.83	3585.31	2977.63
MSMEG_4293	MSMEG_4293	glutamate-ammonia-ligase adenylyltransferase	4341.15	0.00192678	1776.94	6118.09	1.78311	yes	no	6619.89	5628.46	6105.91	1300.02	2231.3	1799.5
MSMEG_4294	glnA	glutamine synthetase, type I	2311.96	0.00192678	1360.24	3672.19	1.43212	yes	no	3948.95	3462.78	3604.85	1075.41	1661.32	1343.97
MSMEG_4296	MSMEG_4296	protease	1763.45	0.00305344	1071.85	2835.3	1.40257	yes	no	3146.66	2764.05	2595.19	793.796	1279.15	1142.59
MSMEG_4297	MSMEG_4297	acyltransferase, ws/dgat/mgat subfamily protein	176.319	0.00940642	79.435	255.754	1.67449	yes	no	235.849	291.46	239.954	64.6608	97.1842	76.4599
MSMEG_4298	panB	3-methyl-2-oxobutanoate hydroxymethyltransferase	4235.06	0.00192678	730.867	4965.93	2.7627	yes	no	5341.87	5028.17	4527.75	558.125	818.186	816.29
MSMEG_4299	MSMEG_4299	enoyl-CoA hydratase/isomerase	419.221	0.00576646	345.079	764.3	1.14492	yes	no	816.399	756.638	719.862	179.519	404.496	451.221
MSMEG_4301	MSMEG_4301	acyl-CoA synthase	2657.32	0.00192678	2089.56	4746.87	1.18339	yes	no	5118.12	4740.57	4381.93	1595.25	2415.16	2258.26
MSMEG_4303	MSMEG_4303	methyltransferase	198.672	0.00940642	74.7485	273.42	1.8571	yes	no	300.354	239.345	280.562	51.048	82.7379	90.4596
MSMEG_4305	MSMEG_4305	phosphoglycerate mutase	566.375	0.00504414	376.273	942.648	1.32264	yes	no	1028.06	891.752	908.134	270.554	496.427	361.838
MSMEG_4306	MSMEG_4306	conserved hypothetical protein	316.407	0.00791905	202.193	518.6	1.35455	yes	no	610.787	505.712	439.3	123.366	249.527	233.687
MSMEG_4307	MSMEG_4307	conserved hypothetical protein	1364.17	0.00310559	671.672	2035.84	1.59836	yes	no	2154.89	2001.62	1951.01	464.537	872.031	678.447
MSMEG_4308	MSMEG_4308	5'-nucleotidase	542.628	0.00505334	328.547	871.175	1.40413	yes	no	909.126	860.869	843.531	307.139	353.278	325.224
MSMEG_4310	cobD	cobalamin biosynthesis protein CobD	926.768	0.00310559	543.941	1470.71	1.43332	yes	no	1568.29	1465.02	1378.81	421.146	647.457	563.219
MSMEG_4313	MSMEG_4313	glyoxalase/bleomycin resistance protein/dioxygenase	532.441	0.00505334	224.905	757.346	1.74714	yes	no	854.699	712.244	705.096	162.503	284.986	227.226
MSMEG_4314	MSMEG_4314	hypothetical protein	907.982	0.00310559	632.259	1540.24	1.28323	yes	no	1568.29	1549.95	1502.48	480.702	777.474	638.602
MSMEG_4320	MSMEG_4320	alkyl hydroperoxide reductase/ Thiol specific antioxidant/ Mal allergen	323.285	0.00791905	304.642	627.928	1.04105	yes	no	695.451	540.456	647.876	210.998	399.243	303.686
MSMEG_4322	MSMEG_4322	conserved hypothetical protein	656.082	0.00486111	364.807	1020.89	1.48208	yes	no	1126.83	1003.7	932.129	256.091	475.415	362.915
MSMEG_4323	MSMEG_4323	pyruvate dehydrogenase E1 component	5331.74	0.00192678	2451.51	7783.25	1.6663	yes	no	8415.97	7162.97	7770.82	1761.16	2931.29	2662.1
MSMEG_4324	MSMEG_4324	conserved hypothetical protein	919.527	0.00310559	661.214	1580.74	1.25614	yes	no	1725.52	1576.97	1439.72	530.899	753.834	698.908
MSMEG_4325	MSMEG_4325	malonyl CoA-acyl carrier protein transacylase	3608.57	0.00192678	1733.74	5342.31	1.62302	yes	no	5624.08	5232.77	5170.09	1282.16	2220.79	1698.27
MSMEG_4326	acpP	acyl carrier protein	1177.37	0.00310559	1069.73	2247.11	1.07011	yes	no	2602.4	2125.15	2013.77	798.901	1317.24	1093.05
MSMEG_4327	MSMEG_4327	3-oxoacyl-[acyl-carrier-protein] synthase 1	6755.02	0.00192678	4485.35	11240.4	1.3252	yes	no	12816.5	10870.9	10033.8	3609.94	5450.19	4395.91
MSMEG_4328	MSMEG_4328	3-oxoacyl-[acyl-carrier-protein] synthase 2	7380.99	0.00192678	5046.73	12427.7	1.29997	yes	no	14463.4	11697	11122.8	4036.2	6276.26	4827.74
MSMEG_4329	MSMEG_4329	propionyl-CoA carboxylase beta chain	8342.74	0.00192678	2605.89	10948.6	2.07048	yes	no	12675.4	10249.4	9921.17	1878.57	3296.38	2642.71
MSMEG_4336	MSMEG_4336	conserved hypothetical protein	5261.74	0.00192678	1368.9	6630.64	2.2753	yes	no	7176.25	6921.7	5793.97	930.775	1610.11	1565.81
MSMEG_4337	MSMEG_4337	beta-lactamase	1724.63	0.00305344	757.76	2482.39	1.7106	yes	no	2606.43	2472.59	2368.16	557.274	906.177	809.829
MSMEG_4347	MSMEG_4347	conserved hypothetical protein	189.016	0.00940642	110.744	299.76	1.42841	yes	no	346.718	310.762	241.8	84.2292	127.39	120.613
MSMEG_4349	MSMEG_4349	conserved hypothetical proline rich protein	1045.19	0.00310559	857.505	1902.7	1.14891	yes	no	2082.32	1744.9	1880.87	706.164	987.602	878.75
MSMEG_4352	MSMEG_4352	putative secreted protein	274.46	0.00839664	273.264	547.724	1.00052	yes	no	620.866	584.851	437.455	206.744	300.746	312.301
MSMEG_4353	MSMEG_4353	conserved hypothetical protein	343.297	0.00735632	195.669	538.966	1.4571	yes	no	536.203	569.409	511.287	96.9912	257.407	232.61
MSMEG_4354	MSMEG_4354	dipeptide-binding protein of ABC transport system	553.516	0.00505334	179.112	732.628	2.02616	yes	no	792.209	698.732	706.941	114.007	221.948	201.38
MSMEG_4355	MSMEG_4355	peptide ABC transporter, permease protein	209.536	0.00866739	104.118	313.655	1.58176	yes	no	348.733	247.066	345.165	102.096	97.1842	113.075
MSMEG_4356	MSMEG_4356	inner membrane ABC transporter permease protein YddQ	294.361	0.00839664	58.166	352.527	2.57898	yes	no	389.049	387.97	280.562	51.048	69.6049	53.845
MSMEG_4357	MSMEG_4357	ABC transporter, ATP-binding protein	451.955	0.00527704	119.635	571.59	2.24685	yes	no	592.645	503.782	618.343	48.4956	151.03	159.381
MSMEG_4358	MSMEG_4358	D-beta-hydroxybutyrate dehydrogenase	174.01	0.00940642	157.03	331.04	1.07116	yes	no	314.465	281.809	396.847	118.261	177.296	175.535
MSMEG_4361	MSMEG_4361	conserved hypothetical protein	262.029	0.00839664	190.574	452.603	1.24353	yes	no	483.792	443.946	430.071	116.56	273.166	181.996
MSMEG_4366	MSMEG_4366	serine/threonine-protein kinase PknD	1635.86	0.00310559	895.888	2531.75	1.4977	yes	no	2755.6	2447.49	2392.16	671.281	1049.33	967.056
MSMEG_4399	MSMEG_4399	conserved hypothetical protein	335.893	0.00791905	154.461	490.354	1.66021	yes	no	475.729	432.365	562.969	121.664	169.416	172.304
MSMEG_4402	MSMEG_4402	IS1096, tnpR protein	14550.8	0.00192678	13714.7	28265.5	1.04327	yes	no	30186.6	27142.5	27467.3	10286.2	16585.7	14272.2
MSMEG_4404	MSMEG_4404	hypothetical protein	583.445	0.00504414	372.378	955.823	1.35762	yes	no	1050.23	824.195	993.04	242.478	443.895	430.76
MSMEG_4430	MSMEG_4430	transcriptional regulator	400.118	0.00576646	87.5773	487.695	2.46393	yes	no	453.555	503.782	505.749	45.0924	114.257	103.382
MSMEG_4431	MSMEG_4431	putative regulatory protein	502.196	0.00505334	264.043	766.239	1.53345	yes	no	860.747	677.5	760.47	184.624	317.819	289.686
MSMEG_4437	ctaD	cytochrome c oxidase, subunit I	375.654	0.00576646	165.44	541.095	1.70354	yes	no	628.93	536.596	457.758	102.096	179.922	214.303
MSMEG_4449	MSMEG_4449	putative transcriptional regulator	147.352	0.00960942	112.586	259.938	1.19993	yes	no	286.244	270.228	223.342	69.7656	124.763	143.228
MSMEG_4450	MSMEG_4450	alpha/beta hydrolase	277.872	0.00839664	192.652	470.524	1.28387	yes	no	556.361	393.761	461.45	165.055	229.827	183.073
MSMEG_4454	ltaE	L-threonine aldolase, low-specificity	154.908	0.0096	130.274	285.182	1.12435	yes	no	340.67	250.926	263.949	102.947	169.416	118.459
MSMEG_4461	MSMEG_4461	conserved hypothetical integral membrane protein	138.35	0.00963855	137.075	275.425	1.00144	yes	no	270.117	266.368	289.791	104.648	153.656	152.92
MSMEG_4463	MSMEG_4463	CalR5 protein	349.255	0.0069541	303.493	652.749	1.10233	yes	no	725.688	580.99	651.567	216.954	376.917	316.609
MSMEG_4464	MSMEG_4464	modulator of DNA gyrase	958.1	0.00310559	454.99	1413.09	1.6328	yes	no	1423.15	1337.63	1478.49	343.723	600.178	421.068
MSMEG_4466	MSMEG_4466	ABC transporter, permease protein UspA	253.833	0.00843418	82.7517	336.584	2.01106	yes	no	310.433	374.459	324.861	62.1084	124.763	61.3833
MSMEG_4467	MSMEG_4467	ABC transporter, permease protein UspE	178.429	0.00940642	82.4315	260.861	1.65014	yes	no	296.323	229.694	256.566	58.7052	102.437	86.152
MSMEG_4468	MSMEG_4468	Bacterial extracellular solute-binding protein UspC	242.641	0.00843418	129.86	372.501	1.51309	yes	no	409.207	368.668	339.627	89.334	148.403	151.843
MSMEG_4470	MSMEG_4470	ABC transporter	1590.71	0.00310559	1051.94	2642.65	1.3281	yes	no	2850.34	2571.03	2506.6	838.889	1271.27	1045.67
MSMEG_4473	MSMEG_4473	Integral membrane protein	200.675	0.00940642	111.025	311.701	1.48096	yes	no	352.765	274.088	308.249	91.0356	118.197	123.844
MSMEG_4475	MSMEG_4475	LppP protein	555.73	0.00505334	294.322	850.052	1.52696	yes	no	995.805	721.895	832.456	224.611	319.132	339.224
MSMEG_4476	MSMEG_4476	hypothetical protein	1203.06	0.00310559	600.529	1803.59	1.58496	yes	no	1796.08	1702.44	1912.25	367.546	715.749	718.292
MSMEG_4477	MSMEG_4477	hydrolase, alpha/beta hydrolase fold family protein	270.863	0.00839664	212.277	483.14	1.1827	yes	no	544.266	480.62	424.534	157.398	336.205	143.228
MSMEG_4479	MSMEG_4479	conserved hypothetical protein	222.082	0.00843418	138.86	360.942	1.37177	yes	no	399.128	312.692	371.006	93.588	196.995	125.997
MSMEG_4480	MSMEG_4480	conserved hypothetical protein	764.748	0.00355872	455.743	1220.49	1.41919	yes	no	1394.93	1221.82	1044.72	354.784	575.225	437.221
MSMEG_4482	MSMEG_4482	DNA primase	2898.1	0.00192678	1182.62	4080.72	1.78597	yes	no	4386.38	3715.64	4140.13	943.537	1449.88	1154.44
MSMEG_4483	MSMEG_4483	deoxyguanosinetriphosphate triphosphohydrolase	925.829	0.00310559	687.249	1613.08	1.22971	yes	no	1616.67	1472.74	1749.82	510.48	840.512	710.754
MSMEG_4484	MSMEG_4484	putative conserved transmembrane protein	531.698	0.00505334	483.708	1015.41	1.06829	yes	no	1159.09	860.869	1026.26	370.098	567.346	513.681
MSMEG_4485	glyS	glycyl-tRNA synthetase	5935.96	0.00192678	1960.58	7896.55	2.00939	yes	no	8720.35	7510.41	7458.88	1501.66	2335.05	2045.03
MSMEG_4489	MSMEG_4489	conserved hypothetical protein	193.481	0.00940642	152.13	345.611	1.17856	yes	no	387.034	297.251	352.548	112.306	182.549	161.535
MSMEG_4490	uppS	undecaprenyl diphosphate synthase	561.785	0.00505334	315.616	877.401	1.47214	yes	no	888.968	820.335	922.9	250.986	348.024	347.839
MSMEG_4491	recO	DNA repair protein RecO	660.742	0.00421053	536.847	1197.59	1.15607	yes	no	1259.88	1177.42	1155.47	394.771	669.783	545.988
MSMEG_4492	MSMEG_4492	amidase	1206.72	0.00310559	502.123	1708.85	1.76488	yes	no	1832.36	1675.41	1618.77	399.025	569.972	537.373
MSMEG_4493	era	GTP-binding protein Era	507.098	0.00505334	502.274	1009.37	1.00547	yes	no	1082.48	932.287	1013.34	416.892	545.019	544.911
MSMEG_4495	MSMEG_4495	CBS domain protein	1414.97	0.00310559	791.281	2206.25	1.47817	yes	no	2308.09	2127.08	2183.58	556.423	984.975	832.444
MSMEG_4496	MSMEG_4496	conserved hypothetical protein	624.693	0.00504414	318.597	943.29	1.56298	yes	no	969.6	795.242	1065.03	212.7	418.943	324.147
MSMEG_4497	MSMEG_4497	PhoH family protein	1681.56	0.00305344	693.771	2375.33	1.77413	yes	no	2412.91	2254.47	2458.61	495.166	866.778	719.369
MSMEG_4499	MSMEG_4499	hypothetical protein	2475.57	0.00192678	237.216	2712.79	3.50997	yes	no	2951.13	2713.86	2473.37	134.426	323.072	254.148
MSMEG_4501	MSMEG_4501	sodium:dicarboxylate symporter	169.024	0.00940642	50.041	219.065	2.1082	yes	no	262.054	214.252	180.888	51.048	53.8453	45.2298
MSMEG_4502	MSMEG_4502	conserved hypothetical protein	329.39	0.00791905	259.284	588.674	1.17983	yes	no	733.751	517.294	514.978	172.712	358.531	246.61
MSMEG_4504	dnaJ	chaperone protein DnaJ	1210.25	0.00310559	826.17	2036.42	1.30048	yes	no	2221.41	1912.83	1975.01	608.322	984.975	885.212
MSMEG_4505	hrcA	heat-inducible transcription repressor HrcA	1858.26	0.00305344	621.933	2480.19	1.99388	yes	no	2513.7	2331.68	2595.19	397.324	781.413	687.062
MSMEG_4510	MSMEG_4510	peptide synthetase mbtf	401.958	0.00576646	369.786	771.745	1.0594	yes	no	806.32	864.73	644.184	305.437	451.775	352.146
MSMEG_4511	MSMEG_4511	linear gramicidin synthetase subunit B	752.238	0.00355872	425.845	1178.08	1.46588	yes	no	1290.11	1216.03	1028.11	346.276	495.114	436.144
MSMEG_4512	mbtD	polyketide synthetase mbtD	402.117	0.00576646	263.507	665.624	1.33357	yes	no	705.53	785.591	505.749	210.148	304.686	275.686
MSMEG_4513	MSMEG_4513	polyketide synthase	154.017	0.0096	112.961	266.977	1.23357	yes	no	342.686	264.437	193.809	86.7816	168.102	83.9982
MSMEG_4515	MSMEG_4515	putative non-ribosomal peptide synthetase	594.254	0.00504414	377.38	971.634	1.36206	yes	no	1100.63	1051.96	762.315	295.228	467.535	369.377
MSMEG_4522	MSMEG_4522	ISMsm2, transposase	542.585	0.00505334	489.971	1032.56	1.07391	yes	no	1157.07	943.868	996.732	359.888	602.805	507.22
MSMEG_4524	MSMEG_4524	anthranilate synthase component I	214.137	0.00866739	168.779	382.916	1.17713	yes	no	431.381	407.272	310.094	135.277	212.755	158.304
MSMEG_4525	MSMEG_4525	putative oxygen-independent coproporphyrinogen III oxidase	302.16	0.00839664	209.33	511.49	1.28487	yes	no	520.076	488.341	526.053	149.741	275.793	202.457
MSMEG_4544	MSMEG_4544	methyltransferase small domain superfamily protein	195.079	0.00940642	164.889	359.969	1.12165	yes	no	399.128	372.529	308.249	141.233	174.669	178.765
MSMEG_4550	MSMEG_4550	transposase	135.875	0.00963855	79.0478	214.922	1.43158	yes	no	258.022	191.09	195.655	66.3624	93.2443	77.5368
MSMEG_4555	MSMEG_4555	LppR protein	576.187	0.00504414	519.523	1095.71	1.07515	yes	no	1221.57	1057.75	1007.81	404.13	646.144	508.297
MSMEG_4556	lepA	GTP-binding protein LepA	2326.55	0.00192678	1391.09	3717.64	1.41752	yes	no	4150.53	3321.87	3680.53	980.122	1825.49	1367.66
MSMEG_4557	MSMEG_4557	ABC transporter, ATP-binding protein	1884.79	0.00305344	1121.78	3006.57	1.42152	yes	no	3527.65	2762.12	2729.94	880.578	1407.86	1076.9
MSMEG_4558	MSMEG_4558	conserved hypothetical protein	333.932	0.00791905	280.177	614.109	1.12936	yes	no	584.582	650.477	607.268	225.462	305.999	309.07
MSMEG_4559	MSMEG_4559	ABC transporter, membrane spanning protein	6063.08	0.00192678	3018.82	9081.9	1.58869	yes	no	10391.4	8701.34	8152.9	2132.96	3841.4	3082.09
MSMEG_4560	MSMEG_4560	periplasmic binding protein	3328.62	0.00192678	1821.89	5150.52	1.49877	yes	no	5622.07	4910.43	4919.06	1242.17	2308.78	1914.73
MSMEG_4561	MSMEG_4561	ABC Fe3+-siderophores transporter, periplasmic binding protein	10164.6	0.00192678	3693.67	13858.2	1.90733	yes	no	14824.2	12818.5	13932.1	2663	4432.39	3985.61
MSMEG_4563	MSMEG_4563	puromycin N-acetyltransferase	355.483	0.00661313	210.702	566.185	1.42178	yes	no	636.993	553.967	507.595	140.382	242.96	248.764
MSMEG_4570	MSMEG_4570	conserved hypothetical protein	222.191	0.00843418	184.926	407.117	1.13426	yes	no	370.907	453.597	396.847	129.322	233.767	191.688
MSMEG_4571	rpsT	ribosomal protein S20	6369.28	0.00192678	2335.57	8704.85	1.89759	yes	no	9018.69	8697.48	8398.39	1613.97	2977.25	2415.49
MSMEG_4577	MSMEG_4577	DegV family protein	318.992	0.00791905	265.829	584.82	1.13454	yes	no	747.862	521.154	485.445	165.055	354.591	277.84
MSMEG_4578	MSMEG_4578	conserved hypothetical protein	567.334	0.00504414	321.691	889.025	1.46369	yes	no	909.126	945.798	812.152	244.18	391.363	329.531
MSMEG_4579	MSMEG_4579	phosphoglycerate mutase family protein	671.76	0.00421053	374.83	1046.59	1.47892	yes	no	1114.74	1059.68	965.353	233.97	520.067	370.454
MSMEG_4580	MSMEG_4580	conserved domain protein	297.385	0.00839664	112.219	409.604	1.85863	yes	no	443.476	442.016	343.319	57.0036	153.656	125.997
MSMEG_4581	nadD	nicotinate (nicotinamide) nucleotide adenylyltransferase	1180.04	0.00310559	631.216	1811.26	1.5193	yes	no	1882.76	1766.13	1784.89	415.19	866.778	611.679
MSMEG_4582	MSMEG_4582	conserved hypothetical protein	399.257	0.00576646	257.205	656.462	1.34839	yes	no	608.772	681.361	679.254	184.624	341.458	245.533
MSMEG_4583	MSMEG_4583	ATPase associated with various cellular activities	347.506	0.0069541	157.09	504.596	1.67724	yes	no	558.377	490.271	465.142	96.1404	211.441	163.689
MSMEG_4584	proA	gamma-glutamyl phosphate reductase	771.319	0.00355872	374.391	1145.71	1.61104	yes	no	1209.48	1050.03	1177.62	294.377	404.496	424.299
MSMEG_4585	rbsK	ribokinase	311.94	0.00791905	274.909	586.849	1.09126	yes	no	713.593	515.363	531.59	180.37	372.977	271.379
MSMEG_4586	MSMEG_4586	ABC nitrate/sulfonate/bicarbonate family protein transporter, periplasmic ligand binding protein	130.039	0.00994443	75.9046	205.944	1.4281	yes	no	175.375	198.811	243.646	46.794	107.691	73.2292
MSMEG_4589	MSMEG_4589	rhodanese domain protein/cystathionine beta-lyase	239.256	0.00843418	103.029	342.284	1.72242	yes	no	385.018	326.204	315.632	66.3624	133.957	108.767
MSMEG_4590	ssuD	nitrilotriacetate monooxygenase component A	245.744	0.00843418	44.0348	289.779	2.69081	yes	no	282.212	299.181	287.945	31.4796	56.4719	44.1529
MSMEG_4609	MSMEG_4609	transcriptional regulator LysR family protein	235.774	0.00843418	119.183	354.957	1.56647	yes	no	393.081	335.855	335.936	77.4228	156.283	123.844
MSMEG_4617	nadE	glutamine-dependent NAD+ synthetase	1556.25	0.00310559	951.045	2507.3	1.39761	yes	no	2461.29	2266.05	2794.54	684.043	1090.04	1079.05
MSMEG_4621	proB	glutamate 5-kinase	593.083	0.00504414	590.775	1183.86	1.00159	yes	no	1245.76	1233.4	1072.41	462.835	765.654	543.835
MSMEG_4624	rpmA	ribosomal protein L27	3215.34	0.00192678	1808.02	5023.36	1.47373	yes	no	5650.29	5207.68	4212.12	1208.99	2495.27	1719.81
MSMEG_4625	rplU	ribosomal protein L21	2449.83	0.00192678	1519.5	3969.33	1.38471	yes	no	4069.9	4113.26	3724.82	1033.72	1849.13	1675.66
MSMEG_4627	MSMEG_4627	nucleoside diphosphate kinase	3622.48	0.00192678	1025.19	4647.67	2.17951	yes	no	4714.96	4790.76	4437.3	849.098	1271.27	955.21
MSMEG_4630	valS	valyl-tRNA synthetase	11093.2	0.00192678	2841.04	13934.2	2.29374	yes	no	14830.2	13376.3	13596.2	2145.72	3511.76	2865.63
MSMEG_4632	MSMEG_4632	saccharopine dehydrogenase	920.54	0.00310559	636.074	1556.61	1.28981	yes	no	1771.89	1478.53	1419.42	490.912	706.555	710.754
MSMEG_4636	MSMEG_4636	hypothetical protein	195.031	0.00940642	18.594	213.625	3.45333	yes	no	223.754	210.392	206.73	5.9556	31.5192	18.3073
MSMEG_4641	MSMEG_4641	salicylate hydroxylase	412.398	0.00576646	188.044	600.442	1.6697	yes	no	614.819	625.385	561.123	175.265	221.948	166.919
MSMEG_4645	orB	alpha oxoglutarate ferredoxin oxidoreductase, beta subunit	2937.96	0.00192678	910.972	3848.93	2.07777	yes	no	4309.78	3453.13	3783.89	707.866	1187.22	837.828
MSMEG_4646	MSMEG_4646	pyruvate synthase	9199.03	0.00192678	2718.76	11917.8	2.13169	yes	no	12911.2	10814.9	12027.2	2131.25	3348.91	2676.1
MSMEG_4647	MSMEG_4647	carbohydrate kinase, PfkB, putative	2295.65	0.00192678	1450.37	3746.02	1.36833	yes	no	4025.55	3694.4	3518.09	1096.68	1765.08	1489.35
MSMEG_4652	MSMEG_4652	D-oliose 4-ketoreductase	188.011	0.00940642	158.013	346.024	1.12589	yes	no	360.828	333.925	343.319	112.306	208.815	152.92
MSMEG_4653	MSMEG_4653	AP endonuclease, family protein 2 superfamily protein	300.317	0.00839664	220.676	520.993	1.23558	yes	no	586.598	463.248	513.132	147.188	287.613	227.226
MSMEG_4655	MSMEG_4655	transcriptional regulator, AraC family protein	165.515	0.00940642	46.7436	212.259	2.15922	yes	no	229.801	231.624	175.351	32.3304	66.9783	40.9222
MSMEG_4656	MSMEG_4656	sugar ABC transporter ATP-binding protein	175.932	0.00940642	81.6492	257.582	1.64555	yes	no	266.086	274.088	232.571	53.6004	99.8108	91.5365
MSMEG_4661	MSMEG_4661	sugar kinase, ribokinase family protein	124.745	0.00994443	42.3488	167.093	1.9552	yes	no	173.359	154.416	173.505	28.0764	47.2788	51.6912
MSMEG_4664	MSMEG_4664	IolD protein	161.33	0.00940642	79.5507	240.881	1.58633	yes	no	264.07	229.694	228.879	62.9592	90.6177	85.0751
MSMEG_4665	MSMEG_4665	IolE protein	532.611	0.00505334	230.926	763.538	1.72092	yes	no	822.446	650.477	817.689	188.027	249.527	255.225
MSMEG_4668	MSMEG_4668	oxidoreductase alpha (molybdopterin) subunit	701.222	0.00355872	569.239	1270.46	1.15685	yes	no	1328.41	1106	1376.97	413.489	686.856	607.372
MSMEG_4671	clpX	ATP-dependent Clp protease, ATP-binding subunit ClpX	6535.2	0.00192678	2066.87	8602.08	2.0567	yes	no	8927.98	8448.49	8429.77	1487.2	2559.62	2153.8
MSMEG_4672	clpP	Clp protease	3807.49	0.00192678	1340.59	5148.08	1.94037	yes	no	5757.12	5242.42	4444.69	1022.66	1596.97	1402.12
MSMEG_4673	clpP	Clp protease	1935.06	0.00305344	1043.15	2978.21	1.5126	yes	no	3277.69	2860.56	2796.39	750.406	1329.06	1049.98
MSMEG_4674	tig	trigger factor	4975.05	0.00192678	2021.38	6996.43	1.79077	yes	no	7656.01	6356.15	6977.12	1499.96	2520.22	2043.96
MSMEG_4678	MSMEG_4678	hypothetical protein	1013.13	0.00310559	410.537	1423.66	1.79153	yes	no	1580.39	1337.63	1352.97	286.72	499.054	445.837
MSMEG_4682	MSMEG_4682	Na+/H+ antiporter	1599.83	0.00310559	757.835	2357.67	1.63612	yes	no	2596.35	2293.08	2183.58	541.109	961.336	771.06
MSMEG_4684	MSMEG_4684	ribose 5-phosphate isomerase	272.731	0.00839664	240.916	513.647	1.08908	yes	no	441.46	534.665	564.815	172.712	279.733	270.302
MSMEG_4688	MSMEG_4688	conserved hypothetical protein, putative	587.343	0.00504414	473.088	1060.43	1.16278	yes	no	1005.88	1163.91	1011.5	374.352	558.153	486.759
MSMEG_4689	MSMEG_4689	conserved hypothetical protein	1171.71	0.00310559	202.188	1373.9	2.75844	yes	no	1564.26	1627.16	930.283	148.039	267.913	190.611
MSMEG_4690	pepN	aminopeptidase N	2459.42	0.00192678	1992.47	4451.88	1.15946	yes	no	4833.89	4045.7	4476.06	1483.8	2349.49	2144.11
MSMEG_4692	MSMEG_4692	conserved hypothetical protein	558.9	0.00505334	524.653	1083.55	1.04492	yes	no	1175.21	1030.73	1044.72	369.247	530.573	674.139
MSMEG_4693	MSMEG_4693	conserved hypothetical protein	1205.72	0.00310559	736.422	1942.14	1.39783	yes	no	1820.27	2001.62	2004.54	511.331	907.49	790.445
MSMEG_4697	MSMEG_4697	conserved hypothetical protein	568.148	0.00504414	341.389	909.538	1.41108	yes	no	1054.26	806.824	867.526	285.018	415.003	324.147
MSMEG_4698	MSMEG_4698	conserved hypothetical protein	294.273	0.00839664	170.689	464.962	1.44041	yes	no	469.681	474.829	450.375	114.007	231.141	166.919
MSMEG_4699	MSMEG_4699	NAD-glutamate dehydrogenase	4458.51	0.00192678	2342	6800.51	1.5375	yes	no	7393.95	6336.85	6670.72	1740.74	2936.54	2348.72
MSMEG_4700	MSMEG_4700	ABC-transporter protein, ATP binding component	5771.99	0.00192678	2036.12	7808.11	1.93863	yes	no	8266.8	7425.48	7732.06	1559.52	2476.88	2071.96
MSMEG_4702	MSMEG_4702	ABC-type transporter, permease components	1753.49	0.00305344	895.06	2648.55	1.56408	yes	no	3027.73	2675.26	2242.65	672.132	1150.45	862.597
MSMEG_4704	MSMEG_4704	acyltransferase family protein	384.115	0.00576646	234.238	618.353	1.39664	yes	no	655.135	594.502	605.422	201.64	235.081	265.994
MSMEG_4705	MSMEG_4705	acyltransferase, ws/dgat/mgat subfamily protein	955.685	0.00310559	397.766	1353.45	1.76409	yes	no	1388.89	1322.19	1349.28	311.393	466.221	415.683
MSMEG_4707	MSMEG_4707	non-heme bromoperoxidase BPO-A2	212.593	0.00866739	199.269	411.862	1.04372	yes	no	522.092	360.947	352.548	186.325	221.948	189.534
MSMEG_4709	MSMEG_4709	enoyl-CoA hydratase	1001.78	0.00310559	762.836	1764.62	1.20884	yes	no	1771.89	1692.79	1829.19	578.544	878.598	831.367
MSMEG_4716	MSMEG_4716	acetyl-/propionyl-coenzyme A carboxylase alpha chain	125.293	0.00994443	105.265	230.558	1.12371	yes	no	262.054	200.741	228.879	82.5276	135.27	97.9979
MSMEG_4720	MSMEG_4720	conserved hypothetical protein	327.934	0.00791905	275.705	603.638	1.12772	yes	no	651.103	563.618	596.193	184.624	350.651	291.84
MSMEG_4721	MSMEG_4721	permease of the major facilitator superfamily protein	576.533	0.00504414	396.925	973.458	1.2921	yes	no	1064.34	951.589	904.442	300.332	501.681	388.761
MSMEG_4724	MSMEG_4724	oligoribonuclease	353.655	0.0069541	228.107	581.762	1.34688	yes	no	542.25	623.455	579.581	144.636	305.999	233.687
MSMEG_4727	MSMEG_4727	mycocerosic acid synthase	6067.09	0.00192678	1026.93	7094.02	2.78706	yes	no	7984.58	7099.28	6198.2	786.99	1346.13	947.672
MSMEG_4728	MSMEG_4728	condensation domain protein	805.071	0.00310559	218.796	1023.87	2.2212	yes	no	1114.74	893.683	1063.18	152.293	275.793	228.303
MSMEG_4729	MSMEG_4729	conserved hypothetical protein	533.806	0.00505334	142.14	675.946	2.24162	yes	no	830.51	619.594	577.735	92.7372	232.454	101.229
MSMEG_4730	MSMEG_4730	conserved hypothetical protein	422.369	0.00576646	144.87	567.239	1.96181	yes	no	596.677	619.594	485.445	109.753	165.476	159.381
MSMEG_4731	MSMEG_4731	acyl-CoA synthase	346.198	0.0069541	167.548	513.746	1.6107	yes	no	564.424	515.363	461.45	112.306	206.188	184.15
MSMEG_4732	MSMEG_4732	glycosyl transferase, group 2 family protein, putative	136.559	0.00963855	131.245	267.804	1.02334	yes	no	312.449	252.856	238.108	87.6324	151.03	155.074
MSMEG_4733	MSMEG_4733	putative membrane protein	253.761	0.00843418	166.042	419.802	1.33293	yes	no	491.855	457.457	310.094	136.128	198.308	163.689
MSMEG_4734	MSMEG_4734	hypothetical protein	949.464	0.00310559	545.71	1495.17	1.45243	yes	no	1628.77	1465.02	1391.73	451.775	680.289	505.066
MSMEG_4735	MSMEG_4735	conserved hypothetical protein	1315.58	0.00310559	284.628	1600.21	2.48695	yes	no	1896.87	1526.79	1376.97	187.176	383.484	283.225
MSMEG_4736	MSMEG_4736	conserved hypothetical protein	783.999	0.00310559	98.2677	882.267	3.15345	yes	no	1044.18	812.614	790.002	84.2292	116.884	93.6903
MSMEG_4737	MSMEG_4737	conserved hypothetical protein	1084.09	0.00310559	119.405	1203.49	3.32246	yes	no	1340.51	1173.56	1096.41	82.5276	161.536	114.151
MSMEG_4738	MSMEG_4738	hypothetical protein	537.284	0.00505334	251.222	788.506	1.64626	yes	no	850.668	789.452	725.399	218.656	309.939	225.072
MSMEG_4739	MSMEG_4739	conserved hypothetical protein	364.59	0.00661313	159.995	524.585	1.70691	yes	no	530.155	523.084	520.516	141.233	212.755	125.997
MSMEG_4740	MSMEG_4740	Glycosyltransferase family protein 28	803.997	0.00310559	169.766	973.763	2.51303	yes	no	993.789	897.543	1029.96	141.233	214.068	153.997
MSMEG_4741	MSMEG_4741	MmpL protein	2308.12	0.00192678	876.38	3184.5	1.86025	yes	no	3420.81	2976.37	3156.32	625.338	1164.9	838.905
MSMEG_4756	acpS	holo-(acyl-carrier-protein) synthase	814.5	0.00310559	587.517	1402.02	1.25338	yes	no	1636.83	1432.21	1137.01	451.775	724.942	585.834
MSMEG_4757	MSMEG_4757	fatty acid synthase	40945.2	0.00192678	14970.1	55915.3	1.90109	yes	no	61691.5	52478.3	53576.2	11399	18704	14807.4
MSMEG_4761	MSMEG_4761	ABC transporter ATP-binding protein	166.552	0.00940642	48.6828	215.235	2.12178	yes	no	185.454	225.833	234.417	44.2416	63.0384	38.7684
MSMEG_4762	MSMEG_4762	ABC transporter binding protein	140.661	0.00963855	49.1829	189.844	1.92713	yes	no	207.627	171.788	190.117	31.4796	52.532	63.5371
MSMEG_4766	ltrA	low temperature requirement protein LtrA	275.383	0.00839664	155.317	430.7	1.46555	yes	no	469.681	445.876	376.543	127.62	186.489	151.843
MSMEG_4767	MSMEG_4767	major facilitator superfamily protein permease	1436.18	0.00310559	1301.81	2737.98	1.07202	yes	no	3136.58	2565.24	2512.13	940.134	1678.4	1286.9
MSMEG_4771	MSMEG_4771	conserved hypothetical protein	217.531	0.00843418	184.062	401.593	1.12132	yes	no	421.302	399.551	383.926	114.858	221.948	215.38
MSMEG_4772	MSMEG_4772	acyl-CoA synthase	161.64	0.00940642	90.6381	252.278	1.4667	yes	no	308.417	208.462	239.954	87.6324	102.437	81.8444
MSMEG_4779	MSMEG_4779	probable regulatory protein	1717.03	0.00305344	703.975	2421.01	1.78056	yes	no	2562.08	2356.77	2344.17	526.645	826.066	759.215
MSMEG_4789	MSMEG_4789	hypothetical protein	584.633	0.00504414	363.326	947.959	1.38112	yes	no	1038.14	814.544	991.195	233.97	436.016	419.991
MSMEG_4791	MSMEG_4791	IS1096, tnpR protein	14371.1	0.00192678	13612.7	27983.8	1.03958	yes	no	29983	26908.9	27059.4	10178.1	16462.2	14197.8
MSMEG_4825	MSMEG_4825	transcriptional repressor, TetR family protein, putative	214.917	0.00843418	47.9127	262.83	2.43133	yes	no	330.591	214.252	243.646	39.9876	49.9054	53.845
MSMEG_4826	MSMEG_4826	putative acyl-CoA dehydrogenase	269.599	0.00839664	101.864	371.463	1.85636	yes	no	407.192	343.576	363.623	70.6164	120.824	114.151
MSMEG_4827	MSMEG_4827	aminoglycoside phosphotransferase	156.883	0.0096	73.8699	230.753	1.63013	yes	no	251.975	233.554	206.73	45.9432	102.437	73.2292
MSMEG_4832	MSMEG_4832	acyl-CoA dehydrogenase	269.038	0.00839664	108.269	377.306	1.79167	yes	no	407.192	322.343	402.384	74.0196	112.944	137.843
MSMEG_4833	MSMEG_4833	putative acyl-CoA dehydrogenase	452.623	0.00527704	148.213	600.837	2.01199	yes	no	634.977	571.339	596.193	102.947	181.235	160.458
MSMEG_4834	MSMEG_4834	L-carnitine dehydratase/bile acid-inducible protein F	442.441	0.00527704	64.2368	506.677	2.96015	yes	no	437.429	486.41	596.193	51.8988	64.3517	76.4599
MSMEG_4836	MSMEG_4836	FadE12_1	147.197	0.00960942	100.301	247.498	1.29459	yes	no	318.496	198.811	225.188	58.7052	101.124	141.074
MSMEG_4849	MSMEG_4849	carveol dehydrogenase	313.091	0.00791905	138.409	451.5	1.6986	yes	no	520.076	467.108	367.314	90.1848	190.429	134.613
MSMEG_4890	ahpD	alkylhydroperoxidase, AhpD family protein	1266.29	0.00310559	845.056	2111.34	1.32002	yes	no	2273.82	2055.66	2004.54	662.773	1069.03	803.367
MSMEG_4891	MSMEG_4891	alkylhydroperoxide reductase	1259.16	0.00310559	979.996	2239.15	1.19128	yes	no	2269.79	2432.05	2015.61	667.878	1309.36	962.749
MSMEG_4892	MSMEG_4892	conserved hypothetical protein	825.703	0.00310559	409.389	1235.09	1.59072	yes	no	1257.86	1179.35	1268.06	319.05	551.586	357.531
MSMEG_4893	MSMEG_4893	Putative neutral zinc metallopeptidase	846.483	0.00310559	579.103	1425.59	1.29819	yes	no	1562.24	1335.7	1378.81	393.07	743.328	600.91
MSMEG_4896	MSMEG_4896	non-ribosomal peptide synthetase	1613	0.00310559	1021.21	2634.2	1.36623	yes	no	2836.23	2567.17	2499.21	826.127	1218.74	1018.75
MSMEG_4898	MSMEG_4898	conserved hypothetical protein	174.075	0.00940642	149.191	323.266	1.11038	yes	no	395.097	268.298	306.403	97.842	225.888	123.844
MSMEG_4901	rph	ribonuclease PH	879.793	0.00310559	618.656	1498.45	1.27489	yes	no	1554.18	1495.9	1445.26	427.102	782.727	646.14
MSMEG_4902	MSMEG_4902	metal-dependent hydrolase of the beta-lactamase superfamily protein III	1662.27	0.00305344	1490.39	3152.67	1.08037	yes	no	3473.22	3013.04	2971.74	1128.16	1904.29	1438.74
MSMEG_4903	murI	glutamate racemase	654.007	0.00486111	269.331	923.338	1.77369	yes	no	1007.9	829.986	932.129	180.37	363.784	263.841
MSMEG_4904	MSMEG_4904	rhomboid family protein	917.658	0.00310559	498.373	1416.03	1.50468	yes	no	1604.58	1273.93	1369.58	359.038	615.938	520.143
MSMEG_4905	cysM	cysteine synthase B	1092.77	0.00310559	669.076	1761.85	1.39551	yes	no	1886.79	1787.37	1611.38	487.508	820.812	698.908
MSMEG_4907	MSMEG_4907	Mov34/MPN/PAD-1 family protein	804.721	0.00310559	162.061	966.782	2.56927	yes	no	1015.96	924.566	959.816	106.35	195.682	184.15
MSMEG_4908	MSMEG_4908	endo-type 6-aminohexanoate oligomer hydrolase	2192.76	0.00192678	640.695	2833.46	2.14311	yes	no	3156.74	2744.74	2598.89	488.359	803.74	629.986
MSMEG_4909	MSMEG_4909	conserved hypothetical protein	1354.06	0.00310559	320.213	1674.28	2.3828	yes	no	1699.32	1544.16	1779.35	255.24	365.097	340.3
MSMEG_4910	MSMEG_4910	ATP-dependent Clp protease adaptor protein ClpS	823.968	0.00310559	241.274	1065.24	2.13782	yes	no	1102.64	1096.35	996.732	176.966	309.939	236.918
MSMEG_4911	pncB	putative nicotinate phosphoribosyltransferase	2686.01	0.00192678	622.32	3308.33	2.4085	yes	no	3537.73	3099.9	3287.37	443.267	795.86	627.833
MSMEG_4912	MSMEG_4912	putative helicase	1406.07	0.00310559	560.481	1966.55	1.80909	yes	no	1981.53	1930.2	1987.93	423.698	681.603	576.141
MSMEG_4915	MSMEG_4915	alpha-glucan phosphorylase family protein	1840.87	0.00305344	1255	3095.87	1.30198	yes	no	3422.83	2970.58	2894.21	946.09	1535.25	1283.66
MSMEG_4916	MSMEG_4916	alpha-amylase family protein	600.29	0.00504414	456.374	1056.66	1.20944	yes	no	1066.36	999.844	1103.79	315.647	581.792	471.682
MSMEG_4917	MSMEG_4917	tetratricopeptide repeat domain protein	1557.33	0.00310559	1445.99	3003.32	1.05398	yes	no	3334.13	2827.74	2848.07	1073.71	1813.67	1450.58
MSMEG_4920	MSMEG_4920	acetyl-CoA acetyltransferase	1058.32	0.00310559	856.46	1914.78	1.15979	yes	no	2142.8	1781.57	1819.96	622.786	1008.61	937.98
MSMEG_4924	MSMEG_4924	adenylate cyclase, family protein 3	372.102	0.00576646	367.964	740.066	1.00612	yes	no	788.178	710.314	721.708	255.24	460.968	387.684
MSMEG_4927	MSMEG_4927	IS1096, tnpR protein	14558.4	0.00192678	13720.1	28278.5	1.04336	yes	no	30186.6	27150.2	27498.7	10287	16593.5	14279.7
MSMEG_4929	#N/A	#N/A	20174.1	0.00192678	5998.68	26172.8	2.12517	yes	no	28017.6	30767.4	19733.4	3527.42	8049.22	6419.4
MSMEG_4931	#N/A	#N/A	420938	0.00192678	235989	656927	1.47701	yes	no	782155	681696	506931	168800	296698	242468
MSMEG_4932	murA	UDP-N-acetylglucosamine 1-carboxyvinyltransferase	4884.96	0.00192678	2539.24	7424.2	1.54746	yes	no	8083.36	7442.85	6746.4	1963.65	3077.06	2577.02
MSMEG_4933	MSMEG_4933	conserved hypothetical protein	739.539	0.00355872	734.345	1473.88	1.00411	yes	no	1673.11	1522.93	1225.61	532.601	952.143	718.292
MSMEG_4934	MSMEG_4934	ATP:cob(I)alamin adenosyltransferase	696.779	0.00355872	394.285	1091.06	1.46609	yes	no	1227.62	980.542	1065.03	292.675	458.342	431.837
MSMEG_4935	atpC	ATP synthase F1, epsilon subunit	2903.84	0.00192678	709.554	3613.39	2.34674	yes	no	3765.51	3750.38	3324.29	533.452	881.224	713.985
MSMEG_4936	atpD	ATP synthase F1, beta subunit	7456.79	0.00192678	2096.61	9553.4	2.18742	yes	no	9814.93	9068.08	9777.2	1444.66	2717.22	2127.95
MSMEG_4937	atpG	ATP synthase F1, gamma subunit	4476.72	0.00192678	1305.37	5782.09	2.14628	yes	no	6210.68	5696.02	5439.57	949.493	1572.02	1394.59
MSMEG_4938	atpA	ATP synthase F1, alpha subunit	7933.38	0.00192678	3141.49	11074.9	1.81744	yes	no	11467.9	10390.3	11366.4	2272.49	3920.2	3231.78
MSMEG_4939	atpFH	ATP synthase delta chain	7262.11	0.00192678	2938.75	10200.9	1.79507	yes	no	11290.5	9569.93	9742.13	2093.82	3538.03	3184.39
MSMEG_4940	MSMEG_4940	bacteriophage lysis protein	1610.16	0.00310559	782.768	2392.93	1.61088	yes	no	2646.75	2335.54	2196.5	523.242	991.542	833.521
MSMEG_4941	atpE	ATP synthase F0, C subunit	1674.95	0.00305344	1107.44	2782.39	1.32831	yes	no	2822.12	2841.25	2683.79	783.587	1348.76	1189.97
MSMEG_4942	atpB	ATP synthase F0, A subunit	4243.05	0.00192678	744.714	4987.77	2.74199	yes	no	5293.49	4551.41	5118.4	585.35	945.576	703.216
MSMEG_4943	MSMEG_4943	conserved hypothetical protein	1209.03	0.00310559	191.754	1400.79	2.86243	yes	no	1334.46	1424.49	1443.42	137.83	228.514	208.919
MSMEG_4944	MSMEG_4944	hypothetical protein	620.703	0.00504414	379.581	1000.28	1.39558	yes	no	1106.67	853.148	1041.03	248.434	453.089	437.221
MSMEG_4946	MSMEG_4946	IS1096, tnpR protein	14730	0.00192678	13834.6	28564.6	1.0459	yes	no	30515.2	27447.4	27731.3	10383.2	16735.4	14385.2
MSMEG_4948	MSMEG_4948	Sua5/YciO/YrdC/YwlC family protein	538.118	0.00505334	394.409	932.527	1.23935	yes	no	858.731	988.262	950.587	275.659	495.114	412.453
MSMEG_4949	MSMEG_4949	modification methylase, HemK family protein	556.716	0.00505334	225.001	781.718	1.79216	yes	no	888.968	714.174	742.012	201.64	266.6	206.765
MSMEG_4950	prfA	peptide chain release factor 1	1607.56	0.00310559	957.267	2564.83	1.42092	yes	no	2896.7	2418.54	2379.24	722.329	1250.26	899.212
MSMEG_4951	rpmE	ribosomal protein L31	27543	0.00192678	4558.95	32102	2.81562	yes	no	33688	33118.4	29499.6	3565.7	5444.94	4666.21
MSMEG_4953	MSMEG_4953	putative transcriptional regulator	360.974	0.00661313	206.495	567.468	1.45401	yes	no	532.171	633.106	537.128	156.547	220.634	242.303
MSMEG_4954	rho	transcription termination factor Rho	10378.2	0.00192678	2753.09	13131.3	2.25348	yes	no	14114.6	12689.1	12590.2	1996.83	3447.41	2815.02
MSMEG_4955	thrB	homoserine kinase	1089.03	0.00310559	939.014	2028.04	1.11005	yes	no	2285.92	1847.2	1951.01	709.567	1142.57	964.902
MSMEG_4956	thrC	threonine synthase	1349.11	0.00310559	828.912	2178.02	1.39265	yes	no	2449.2	2071.1	2013.77	650.011	966.589	870.135
MSMEG_4957	MSMEG_4957	homoserine dehydrogenase	3060.85	0.00192678	1420.7	4481.55	1.65671	yes	no	4989.1	4304.35	4151.2	1120.5	1712.54	1429.05
MSMEG_4958	lysA	diaminopimelate decarboxylase	4084.87	0.00192678	1505.28	5590.14	1.89216	yes	no	6192.54	5309.98	5267.91	1138.37	1862.26	1515.2
MSMEG_4959	argS	arginyl-tRNA synthetase	6215.54	0.00192678	1828.57	8044.12	2.13661	yes	no	8712.29	7772.92	7647.15	1418.28	2111.79	1955.65
MSMEG_4961	MSMEG_4961	hypothetical protein	242.504	0.00843418	153.509	396.012	1.3615	yes	no	447.508	430.435	310.094	104.648	206.188	149.689
MSMEG_4962	MSMEG_4962	RemO protein	508.584	0.00505334	185.566	694.15	1.89764	yes	no	806.32	691.012	585.119	136.128	224.574	195.996
MSMEG_4964	MSMEG_4964	transcriptional regulator, TetR family protein	753.917	0.00355872	251.08	1005	1.99667	yes	no	1199.4	955.449	860.143	176.966	317.819	258.456
MSMEG_4965	MSMEG_4965	hypothetical protein	525.2	0.00505334	304.829	830.029	1.44217	yes	no	973.631	826.126	690.329	176.966	393.99	343.531
MSMEG_4966	MSMEG_4966	CalU12 protein	229.8	0.00843418	109.998	339.798	1.61838	yes	no	401.144	293.39	324.861	81.6768	147.09	101.229
MSMEG_4967	MSMEG_4967	conserved hypothetical protein	913.564	0.00310559	370.706	1284.27	1.78984	yes	no	1491.69	1316.4	1044.72	253.538	462.282	396.299
MSMEG_4971	MSMEG_4971	oxidoreductase	367.332	0.00623202	172.529	539.861	1.64008	yes	no	548.298	523.084	548.203	140.382	193.055	184.15
MSMEG_4973	MSMEG_4973	glyoxalase/bleomycin resistance protein/dioxygenase	166.063	0.00940642	158.147	324.21	1.03101	yes	no	284.228	335.855	352.548	106.35	202.248	165.843
MSMEG_4975	MSMEG_4975	flavin-nucleotide-binding protein	562.067	0.00505334	539.985	1102.05	1.02784	yes	no	1161.1	1229.54	915.517	360.739	611.998	647.217
MSMEG_4976	MSMEG_4976	isochorismatase hydrolase	584.883	0.00504414	432.502	1017.38	1.23217	yes	no	1013.95	1065.47	972.737	288.421	526.633	482.451
MSMEG_4977	MSMEG_4977	3'(2'),5'-bisphosphate nucleotidase, putative	229.094	0.00843418	225.578	454.671	1.00799	yes	no	487.824	409.202	466.987	159.95	274.48	242.303
MSMEG_4978	cysNC	sulfate adenylytransferase, large subunit/adenylylsulfate kinase	648.553	0.00486111	401.67	1050.22	1.3844	yes	no	1102.64	1078.98	969.045	272.256	413.69	519.066
MSMEG_4979	cysD	sulfate adenylyltransferase, small subunit	348.448	0.0069541	183.445	531.892	1.53066	yes	no	554.345	513.433	527.899	126.769	223.261	200.303
MSMEG_4980	MSMEG_4980	major facilitator superfamily protein MFS_1	545.712	0.00505334	543.599	1089.31	1.00147	yes	no	1165.13	1023.01	1079.79	382.009	673.723	575.065
MSMEG_4983	MSMEG_4983	transcriptional regulator, TetR family protein	239.984	0.00843418	149.058	389.042	1.3781	yes	no	352.765	430.435	383.926	91.0356	195.682	160.458
MSMEG_4995	MSMEG_4995	oligopeptide transport system permease protein AppB	505.422	0.00505334	304.488	809.911	1.40843	yes	no	886.952	752.778	790.002	231.418	372.977	309.07
MSMEG_4996	oppC	ABC transporter, permease protein OppC	369.07	0.00576646	366.927	735.997	1.00224	yes	no	830.51	687.151	690.329	282.466	489.861	328.454
MSMEG_5000	MSMEG_5000	transcriptional regulator, LysR family protein	129.525	0.00994443	44.9857	174.51	1.9323	yes	no	183.438	179.509	160.585	30.6288	59.0985	45.2298
MSMEG_5002	MSMEG_5002	conserved hypothetical protein	2476.16	0.00192678	1141.24	3617.4	1.66349	yes	no	4003.38	3524.55	3324.29	890.788	1376.34	1156.59
MSMEG_5004	MSMEG_5004	DNA repair exonuclease	1609.31	0.00310559	475.585	2084.89	2.12986	yes	no	2247.62	1937.92	2069.14	372.65	567.346	486.759
MSMEG_5008	MSMEG_5008	ABC transporter, ATP-binding protein	664.079	0.00421053	326.877	990.956	1.59712	yes	no	1116.75	953.519	902.596	218.656	428.136	333.839
MSMEG_5009	MSMEG_5009	ABC transporter	326.754	0.00791905	270.076	596.829	1.14104	yes	no	689.404	571.339	529.745	199.938	303.372	306.916
MSMEG_5014	MSMEG_5014	copper-translocating P-type ATPase	1307.46	0.00310559	568.388	1875.85	1.72083	yes	no	2215.36	1798.95	1613.23	391.368	711.809	601.987
MSMEG_5015	MSMEG_5015	secreted protein	594.302	0.00504414	210.914	805.216	1.92769	yes	no	741.814	752.778	921.054	166.757	249.527	216.457
MSMEG_5017	MSMEG_5017	lipoprotein	211.459	0.00866739	177.237	388.696	1.12856	yes	no	415.255	370.598	380.235	111.455	258.72	161.535
MSMEG_5018	MSMEG_5018	Adenylate and Guanylate cyclase catalytic domain protein	657.747	0.00421053	206.889	864.636	2.05795	yes	no	925.252	845.428	823.227	156.547	227.201	236.918
MSMEG_5019	MSMEG_5019	regulatory protein	306.68	0.00839664	172.504	479.184	1.46862	yes	no	524.108	416.923	496.52	103.798	240.334	173.381
MSMEG_5025	MSMEG_5025	putative transcriptional regulator	327.786	0.00791905	159.409	487.194	1.60571	yes	no	548.298	455.527	457.758	117.41	191.742	169.073
MSMEG_5026	MSMEG_5026	conserved hypothetical protein	123.507	0.00994443	42.9407	166.448	1.93008	yes	no	163.28	171.788	164.276	27.2256	49.9054	51.6912
MSMEG_5037	MSMEG_5037	oxidoreductase, FAD-binding	1801.04	0.00305344	1043.9	2844.94	1.44554	yes	no	3074.09	2931.97	2528.75	792.946	1260.77	1077.98
MSMEG_5039	MSMEG_5039	Siderophore-interacting protein	223.628	0.00843418	179.529	403.157	1.16269	yes	no	417.271	387.97	404.23	132.725	220.634	185.227
MSMEG_5041	MSMEG_5041	probable acyltransferase	635.029	0.00504414	492.371	1127.4	1.19353	yes	no	1209.48	1144.61	1028.11	351.38	588.358	537.373
MSMEG_5042	MSMEG_5042	ATP-dependent rna helicase, dead/deah box family protein	2774.46	0.00192678	976.241	3750.7	1.94076	yes	no	3999.35	3306.43	3946.32	733.39	1181.97	1013.36
MSMEG_5044	MSMEG_5044	ATPase	1411.51	0.00310559	567.465	1978.97	1.80034	yes	no	2060.15	1955.29	1921.48	414.34	718.375	569.68
MSMEG_5045	MSMEG_5045	D-2-hydroxyglutarate dehydrogenase	209.3	0.00866739	114.067	323.367	1.49516	yes	no	268.101	351.296	350.702	96.1404	140.523	105.536
MSMEG_5046	MSMEG_5046	drug transporter	1209.8	0.00310559	723.952	1933.75	1.41619	yes	no	2259.71	1760.34	1781.2	517.286	875.971	778.599
MSMEG_5047	MSMEG_5047	drug resistance transporter Bcr/CflA subfamily protein	971.971	0.00310559	900.115	1872.09	1.05563	yes	no	2068.21	1951.43	1596.62	707.866	1036.19	956.287
MSMEG_5049	sucA	2-oxoglutarate dehydrogenase, E1 component	10686.1	0.00192678	5353.76	16039.8	1.58286	yes	no	17003.3	14980.3	16136	3873.69	6612.47	5575.11
MSMEG_5052	MSMEG_5052	DNA-binding protein	153.656	0.00960942	123.351	277.007	1.16071	yes	no	322.528	231.624	276.87	92.7372	128.703	148.612
MSMEG_5055	MSMEG_5055	NAD-dependent malic enzyme	1065.46	0.00310559	853.763	1919.23	1.16768	yes	no	1947.26	1999.69	1810.73	694.253	1003.36	863.674
MSMEG_5056	corA	magnesium and cobalt transport protein CorA	279.599	0.00839664	236.487	516.086	1.12255	yes	no	540.234	511.503	496.52	151.442	294.179	263.841
MSMEG_5060	MSMEG_5060	ABC transporter, permease protein SugA	1324.09	0.00310559	687.483	2011.57	1.54754	yes	no	2251.65	1964.94	1818.11	512.182	805.053	745.215
MSMEG_5061	MSMEG_5061	Bacterial extracellular solute-binding protein	2778.49	0.00192678	1478.58	4257.07	1.52501	yes	no	4594.01	4144.14	4033.07	1064.35	1684.96	1686.43
MSMEG_5062	MSMEG_5062	conserved hypothetical protein	521.281	0.00505334	271.749	793.03	1.54162	yes	no	828.494	804.893	745.703	245.881	303.372	265.994
MSMEG_5064	MSMEG_5064	malyl-CoA lyase	286.938	0.00839664	180.66	467.598	1.36711	yes	no	501.934	424.644	476.216	170.16	193.055	178.765
MSMEG_5065	MSMEG_5065	Mg/Co/Ni transporter MgtE	2198	0.00192678	1155.8	3353.8	1.53609	yes	no	3682.87	3364.34	3014.19	538.556	1930.55	998.286
MSMEG_5066	MSMEG_5066	integral membrane protein	371.83	0.00576646	173.767	545.597	1.64504	yes	no	643.04	480.62	513.132	136.979	220.634	163.689
MSMEG_5067	MSMEG_5067	secreted protein	976.865	0.00310559	457.565	1434.43	1.64628	yes	no	1421.14	1370.44	1511.71	326.707	558.153	487.836
MSMEG_5068	MSMEG_5068	Mrp protein	2266.97	0.00192678	1647.45	3914.42	1.24806	yes	no	4192.86	3823.73	3726.67	1237.06	2038.24	1667.04
MSMEG_5070	MSMEG_5070	Trypsin	2216.53	0.00192678	1647.68	3864.21	1.22924	yes	no	4152.55	3538.06	3902.02	1123.91	2072.39	1746.73
MSMEG_5072	MSMEG_5072	extracytoplasmic function alternative sigma factor	654.575	0.00486111	649.747	1304.32	1.00424	yes	no	1276	1250.77	1386.2	501.121	734.135	713.985
MSMEG_5075	MSMEG_5075	ABC transporter ATP-binding protein	123.366	0.00994443	62.0179	185.384	1.56444	yes	no	161.264	208.462	186.426	35.7336	93.2443	57.0757
MSMEG_5081	MSMEG_5081	conserved hypothetical protein	3366.3	0.00192678	978.844	4345.14	2.14911	yes	no	4261.4	4285.04	4488.99	786.139	1159.64	990.748
MSMEG_5082	tag	DNA-3-methyladenine glycosylase I	453.542	0.00527704	150.836	604.378	1.99532	yes	no	693.435	532.735	586.964	125.918	139.21	187.381
MSMEG_5083	MSMEG_5083	conserved hypothetical protein	231.225	0.00843418	74.6131	305.838	2.02077	yes	no	376.955	289.53	251.029	58.7052	103.751	61.3833
MSMEG_5084	MSMEG_5084	glycosyl transferase, group 2 family protein	270.74	0.00839664	212.565	483.305	1.18124	yes	no	544.266	449.737	455.913	161.652	245.587	230.457
MSMEG_5085	folP	dihydropteroate synthase	451.553	0.00527704	238.7	690.253	1.52798	yes	no	798.257	608.013	664.488	161.652	286.299	268.148
MSMEG_5086	MSMEG_5086	very-long-chain acyl-CoA synthetase	924.745	0.00310559	796.724	1721.47	1.11052	yes	no	1951.29	1594.35	1618.77	562.379	1000.73	827.059
MSMEG_5088	MSMEG_5088	tetratricopeptide repeat family protein	472.318	0.00527704	345.747	818.065	1.2401	yes	no	943.394	696.802	813.998	275.659	390.05	371.531
MSMEG_5089	MSMEG_5089	conserved hypothetical protein	970.354	0.00310559	395.73	1366.08	1.78487	yes	no	1439.28	1331.84	1327.13	288.421	470.161	428.606
MSMEG_5093	MSMEG_5093	IS1096, tnpR protein	14549.1	0.00192678	13713.8	28262.9	1.04323	yes	no	30186.6	27134.8	27467.3	10285.3	16581.7	14274.3
MSMEG_5096	MSMEG_5096	ISMsm1, transposase orfA	162.72	0.00940642	35.1828	197.903	2.45869	yes	no	207.627	218.113	167.968	35.7336	28.8926	40.9222
MSMEG_5100	MSMEG_5100	pyruvate ferredoxin/flavodoxin oxidoreductase family protein	482.551	0.00527704	300.59	783.141	1.37852	yes	no	868.81	766.289	714.325	233.119	370.351	298.301
MSMEG_5101	MSMEG_5101	hypothetical protein	302.207	0.00839664	272.747	574.954	1.07311	yes	no	606.756	538.526	579.581	210.998	328.325	278.917
MSMEG_5104	MSMEG_5104	tetrahydropicolinate succinylase	1949.23	0.00305344	1348.89	3298.12	1.28924	yes	no	3654.65	3186.76	3052.95	991.182	1688.9	1366.59
MSMEG_5106	MSMEG_5106	HNH endonuclease	122.569	0.00994443	60.5619	183.131	1.58063	yes	no	201.58	187.229	160.585	45.9432	84.0512	51.6912
MSMEG_5114	MSMEG_5114	acyl-CoA synthase	1081.28	0.00310559	708.818	1790.1	1.33532	yes	no	1943.23	1590.48	1836.57	427.102	915.37	783.983
MSMEG_5120	MSMEG_5120	conserved hypothetical protein	150.821	0.00960942	69.6637	220.484	1.64816	yes	no	239.88	227.764	193.809	68.9148	72.2315	67.8447
MSMEG_5121	MSMEG_5121	aminotransferase, classes I and II	3246.52	0.00192678	2557.34	5803.86	1.18205	yes	no	6365.9	5539.67	5506.02	1966.2	3107.27	2598.56
MSMEG_5124	MSMEG_5124	2,4-dienoyl-coA reductase	1159.48	0.00310559	339.552	1499.04	2.13905	yes	no	1568.29	1424.49	1504.33	252.688	408.436	357.531
MSMEG_5126	MSMEG_5126	FO synthase	3702.73	0.00192678	1876.3	5579.03	1.57161	yes	no	5853.88	5369.82	5513.4	1416.58	2228.67	1983.65
MSMEG_5129	MSMEG_5129	N-Acetyl-1-D-myo-Inosityl-2-Amino-2-Deoxy-alpha- D-Glucopyranoside Deacetylase MshB	580.106	0.00504414	392.732	972.838	1.30647	yes	no	1078.45	839.637	1000.42	287.57	472.788	417.837
MSMEG_5130	MSMEG_5130	bacterial extracellular solute-binding protein, family protein 5	1992.5	0.00305344	927.764	2920.26	1.65321	yes	no	2973.3	2806.51	2980.97	692.551	1133.38	957.364
MSMEG_5140	MSMEG_5140	nitrate reductase, alpha subunit	161.365	0.00940642	79.8422	241.207	1.58306	yes	no	241.896	210.392	271.333	52.7496	110.317	76.4599
MSMEG_5142	MSMEG_5142	beta-glucosidase A	345.34	0.0069541	173.445	518.786	1.57514	yes	no	485.808	590.641	479.908	115.709	237.707	166.919
MSMEG_5144	MSMEG_5144	xylosidase/arabinosidase	237.013	0.00843418	106.251	343.264	1.68252	yes	no	395.097	289.53	345.165	62.1084	115.57	141.074
MSMEG_5145	MSMEG_5145	extracellular solute-binding protein, family protein 1	137.844	0.00963855	44.318	182.162	2.01497	yes	no	157.232	164.067	225.188	36.5844	32.8325	63.5371
MSMEG_5148	MSMEG_5148	CTP pyrophosphohydrolase	213.347	0.00866739	133.696	347.043	1.36956	yes	no	393.081	341.645	306.403	76.572	211.441	113.075
MSMEG_5149	MSMEG_5149	conserved transmembrane protein	1212.38	0.00310559	275.236	1487.62	2.43	yes	no	1572.32	1351.14	1539.4	181.22	313.879	330.608
MSMEG_5153	MSMEG_5153	conserved hypothetical protein	3144.04	0.00192678	1488.12	4632.16	1.63754	yes	no	5190.69	4539.83	4165.97	1080.52	1897.72	1486.12
MSMEG_5156	MSMEG_5156	base excision DNA repair protein, HhH-GPD family protein	330.208	0.00791905	266.05	596.258	1.16124	yes	no	576.519	580.99	631.264	222.059	292.866	283.225
MSMEG_5158	MSMEG_5158	sensor histidine kinase	455.599	0.00527704	248.236	703.835	1.49977	yes	no	665.214	741.197	705.096	183.773	328.325	232.61
MSMEG_5159	MSMEG_5159	DNA-binding response regulator, putative	205.021	0.00897666	67.0537	272.074	2.00455	yes	no	286.244	258.647	271.333	38.286	97.1842	65.6909
MSMEG_5161	MSMEG_5161	transmembrane transport protein	309.144	0.0083042	218.809	527.953	1.26689	yes	no	562.408	523.084	498.366	153.144	265.287	237.995
MSMEG_5170	MSMEG_5170	pyridoxamine 5'-phosphate oxidase family protein	125.277	0.00994443	83.0494	208.326	1.31644	yes	no	185.454	216.182	223.342	62.1084	99.8108	87.2289
MSMEG_5171	MSMEG_5171	conserved hypothetical protein	273.999	0.00839664	234.742	508.741	1.11256	yes	no	574.503	490.271	461.45	165.906	274.48	263.841
MSMEG_5174	MSMEG_5174	regulatory protein GntR, HTH	530.114	0.00505334	121.139	651.252	2.41691	yes	no	749.878	642.757	561.123	97.842	135.27	130.305
MSMEG_5178	MSMEG_5178	integral membrane protein	341.631	0.00735632	124.315	465.946	1.8977	yes	no	485.808	469.039	442.992	79.9752	137.897	155.074
MSMEG_5181	MSMEG_5181	IS1549, transposase	2727.86	0.00192678	985.729	3713.59	1.91248	yes	no	4049.74	3449.27	3641.76	778.482	1071.65	1107.05
MSMEG_5182	MSMEG_5182	2-Nitropropane dioxygenase	545.112	0.00505334	271.862	816.974	1.58388	yes	no	834.541	831.916	784.465	176.116	363.784	275.686
MSMEG_5184	MSMEG_5184	alpha-methylacyl-CoA racemase, putative	274.317	0.00839664	107.954	382.271	1.81464	yes	no	441.46	343.576	361.777	65.5116	101.124	157.227
MSMEG_5185	MSMEG_5185	enoyl-CoA hydratase PaaB	212.581	0.00866739	111.795	324.376	1.52841	yes	no	286.244	301.111	385.772	84.2292	109.004	142.151
MSMEG_5190	MSMEG_5190	TetR-family protein transcriptional regulator	174.062	0.00940642	74.956	249.018	1.7188	yes	no	253.991	258.647	234.417	61.2576	89.3044	74.3061
MSMEG_5191	MSMEG_5191	siderophore binding protein	483.253	0.00527704	448.297	931.55	1.05351	yes	no	929.284	1038.45	826.918	347.126	559.466	438.298
MSMEG_5193	MSMEG_5193	transcriptional regulator, AraC family protein	199.46	0.00940642	147.491	346.95	1.22851	yes	no	368.891	339.715	332.244	119.112	193.055	130.305
MSMEG_5194	MSMEG_5194	integral membrane protein	343.663	0.00735632	209.261	552.924	1.39751	yes	no	622.882	557.828	478.062	141.233	256.094	230.457
MSMEG_5196	MSMEG_5196	fasciclin domain protein	7899.11	0.00192678	2198.02	10097.1	2.19915	yes	no	11605	9909.65	8776.78	1646.3	2641.05	2306.72
MSMEG_5197	MSMEG_5197	long-chain specific acyl-CoA dehydrogenase	538.096	0.00505334	284.975	823.071	1.52688	yes	no	991.774	820.335	657.105	221.208	313.879	319.839
MSMEG_5198	MSMEG_5198	carnitinyl-CoA dehydratase	160.499	0.00940642	93.6117	254.11	1.43103	yes	no	260.038	258.647	243.646	62.9592	115.57	102.305
MSMEG_5209	MSMEG_5209	hydrolase, alpha/beta fold family protein	1502.94	0.00310559	551.628	2054.57	1.89516	yes	no	2122.64	2040.22	2000.85	377.755	681.603	595.526
MSMEG_5211	MSMEG_5211	aminotransferase class-III	3774.32	0.00192678	1650.41	5424.73	1.71612	yes	no	5775.27	5234.7	5264.22	1189.42	2124.92	1636.89
MSMEG_5222	ychF	GTP-binding protein YchF	1581.32	0.00310559	855.214	2436.53	1.50938	yes	no	2491.53	2376.08	2441.99	715.523	969.215	880.904
MSMEG_5223	MSMEG_5223	conserved hypothetical protein	2556.97	0.00192678	1842.99	4399.96	1.25499	yes	no	4579.9	4265.74	4354.24	1490.6	2273.32	1765.04
MSMEG_5225	MSMEG_5225	conserved hypothetical protein	384.193	0.00576646	263.852	648.045	1.29313	yes	no	780.115	617.664	546.357	167.608	349.338	274.61
MSMEG_5226	xseA	exodeoxyribonuclease VII, large subunit	623.337	0.00504414	441.991	1065.33	1.2673	yes	no	1022.01	1131.1	1042.88	305.437	596.238	424.299
MSMEG_5233	MSMEG_5233	RmlD substrate binding domain superfamily protein	263.758	0.00839664	116.688	380.447	1.69651	yes	no	340.67	370.598	430.071	68.9148	126.077	155.074
MSMEG_5235	MSMEG_5235	short chain dehydrogenase family protein	136.514	0.00963855	97.9659	234.48	1.2506	yes	no	272.133	239.345	191.963	91.8864	93.2443	108.767
MSMEG_5236	MSMEG_5236	dienelactone hydrolase family protein	447.124	0.00527704	314.383	761.507	1.27364	yes	no	828.494	752.778	703.25	253.538	361.158	328.454
MSMEG_5238	MSMEG_5238	conserved hypothetical protein	567.342	0.00504414	240.625	807.967	1.74331	yes	no	749.878	841.567	832.456	178.668	283.673	259.533
MSMEG_5239	glpX	fructose-1,6-bisphosphatase, class II	1713.76	0.00305344	772.553	2486.32	1.68502	yes	no	2650.78	2403.1	2405.08	571.738	958.709	787.214
MSMEG_5240	MSMEG_5240	fumarate hydratase class II	2067.33	0.00192678	1585.17	3652.5	1.20373	yes	no	4102.15	3462.78	3392.58	1157.09	1929.24	1669.19
MSMEG_5241	MSMEG_5241	GAF family protein	553.458	0.00505334	451.892	1005.35	1.15189	yes	no	1187.31	876.311	952.433	409.235	555.526	390.915
MSMEG_5247	MSMEG_5247	PhoH family protein	1118.24	0.00310559	1014.48	2132.72	1.0712	yes	no	2199.24	2146.38	2052.53	786.99	1246.32	1010.13
MSMEG_5249	glyA	serine hydroxymethyltransferase	1921.38	0.00305344	1498.43	3419.81	1.18992	yes	no	3787.69	3047.79	3423.96	1069.46	1843.87	1581.97
MSMEG_5252	coaA	pantothenate kinase	766.137	0.00355872	473.86	1240	1.38593	yes	no	1259.88	1300.95	1159.16	333.514	576.539	511.527
MSMEG_5255	MSMEG_5255	conserved hypothetical protein	525.326	0.00505334	241.947	767.273	1.66097	yes	no	673.277	814.544	813.998	189.728	298.119	237.995
MSMEG_5258	MSMEG_5258	steroid delta-isomerase	331.414	0.00791905	233.713	565.127	1.27023	yes	no	481.776	611.873	601.731	177.817	292.866	230.457
MSMEG_5259	MSMEG_5259	conserved hypothetical protein	761.6	0.00355872	430.097	1191.7	1.46814	yes	no	1298.18	1121.45	1155.47	297.78	554.213	438.298
MSMEG_5261	MSMEG_5261	mycothiol conjugate amidase Mca	1446.95	0.00310559	835.18	2282.13	1.44913	yes	no	2350.42	2354.84	2141.13	634.697	1012.55	858.289
MSMEG_5262	MSMEG_5262	conserved hypothetical protein	573.808	0.00504414	348.628	922.436	1.40119	yes	no	979.679	864.73	922.9	262.897	449.149	333.839
MSMEG_5263	MSMEG_5263	transcription elongation factor GreA	751.246	0.00355872	660.738	1411.98	1.09441	yes	no	1378.81	1347.28	1509.86	462.835	759.087	760.291
MSMEG_5264	MSMEG_5264	conserved hypothetical protein	1178.62	0.00310559	829.588	2008.21	1.27442	yes	no	2162.95	1947.57	1914.09	561.528	1050.64	876.597
MSMEG_5265	MSMEG_5265	putative cystathionine gamma-synthase	1228.97	0.00310559	1033.35	2262.32	1.12971	yes	no	2626.59	1982.32	2178.04	861.01	1221.37	1017.67
MSMEG_5268	MSMEG_5268	conserved hypothetical protein	5362.17	0.00192678	1857.53	7219.7	1.95798	yes	no	8105.53	7172.62	6380.93	1311.93	2341.61	1919.04
MSMEG_5270	MSMEG_5270	cystathionine beta-synthase	1832.37	0.00305344	778.319	2610.69	1.7447	yes	no	2791.88	2474.52	2565.66	583.649	904.864	846.443
MSMEG_5271	MSMEG_5271	esterase	188.541	0.00940642	112.609	301.149	1.41119	yes	no	332.607	264.437	306.403	88.4832	116.884	132.459
MSMEG_5272	MSMEG_5272	conserved exported protein	961.964	0.00310559	419.4	1381.36	1.7173	yes	no	1562.24	1256.56	1325.28	319.901	504.307	433.991
MSMEG_5273	MSMEG_5273	beta-ketoadipyl CoA thiolase	7473.34	0.00192678	2248.03	9721.36	2.11201	yes	no	11379.2	9174.24	8610.66	1664.16	2782.88	2297.03
MSMEG_5275	MSMEG_5275	permease of the major facilitator superfamily protein	3053.71	0.00192678	1608.32	4662.04	1.53481	yes	no	5311.63	5089.94	3584.54	986.077	2002.78	1836.11
MSMEG_5276	MSMEG_5276	enoyl-CoA hydratase	367.312	0.00623202	189.635	556.948	1.54931	yes	no	526.124	598.362	546.357	137.83	235.081	195.996
MSMEG_5277	MSMEG_5277	probable enoyl-CoA hydratase	442.822	0.00527704	152.818	595.64	1.95563	yes	no	671.261	482.55	633.109	107.201	186.489	164.766
[truncated: 5,322 more rows]
