# Supplementary material for: Mycobacterial RNase E cleaves with a distinct sequence preference and controls the degradation rates of most Mycolicibacterium smegmatis mRNAs
Source: J Biol Chem. 2023 Oct 5;299(11):105312. doi: 10.1016/j.jbc.2023.105312 (PMC10641625; doi:10.1016/j.jbc.2023.105312)
Supplement: Table S4 [file mmc4.xlsx]

## Sheet: Repressible rne strain
Table S4. Effects of rne knockdown on estimated transcription rates in M. smegmatis. The half-lives and abundance of mRNAs were used to calculate the predicted transcription rates in the repressible rne strain without ATc (normal rne levels) or with ATc (rne repressed).
Gene	Half-life, +ATc	Log2 abundance, +ATc	Degradation rate constant, +ATc	Estimated transcription rate, arbitrary units, +ATc	Half-life, no_ATc	Log2 abundance, no ATc	Degradation rate constant, no ATc	Estimated transcription rate, arbitrary units, no ATc	Fold-change half-life with ATc	Log2 fold change half-life with ATc	Fold-change estimated transcription rate with ATc
MSMEG_0001	2.88164	17.4325	0.240539	42549.2	0.741043	16.1636	0.935367	68659.5	3.88862	1.95926	0.619714
MSMEG_0002	4.08413	17.2507	0.169717	26466.3	1.04046	16.0848	0.66619	46303.7	3.9253	1.9728	0.571581
MSMEG_0003	4.19492	16.5397	0.165235	15741.9	0.620972	15.1802	1.11623	41441.8	6.75542	2.75604	0.379855
MSMEG_0004	5.33404	15.5971	0.129948	6441.16	#N/A	14.4145	#N/A	#N/A	#N/A	#N/A	#N/A
MSMEG_0005	4.78431	17.9821	0.144879	37511.8	1.732	16.4029	0.4002	34677	2.7623	1.46587	1.08175
MSMEG_0006	9.65406	17.1933	0.0717985	10760.1	1.2696	15.751	0.545956	30108.6	7.604	2.92676	0.357374
MSMEG_0007	7.88488	16.8736	0.0879084	10555.8	1.21659	15.3962	0.569746	24569.7	6.48114	2.69625	0.429626
MSMEG_0011	1.3451	15.74	0.515314	28202.3	0.660464	15.1029	1.04949	36932	2.03659	1.02616	0.763628
MSMEG_0012	5.08971	13.4767	0.136186	1552.51	0.741376	11.8713	0.934947	3502.63	6.86521	2.7793	0.443241
MSMEG_0014	1.49514	13.7285	0.4636	6292.51	0.666193	12.3085	1.04046	5277.92	2.24431	1.16627	1.19223
MSMEG_0015	2.16243	12.6165	0.32054	2012.92	2.22428	11.7377	0.311627	1064.21	0.972195	-0.0406828	1.89148
MSMEG_0016	2.06971	14.5171	0.3349	7852.13	0.475571	12.3921	1.4575	7834.54	4.35206	2.1217	1.00225
MSMEG_0017	3.40657	13.0395	0.203473	1713.12	0.806137	10.9155	0.859838	1660.73	4.2258	2.07922	1.03155
MSMEG_0018	6.36706	12.5928	0.108865	672.492	#N/A	10.1086	#N/A	#N/A	#N/A	#N/A	#N/A
MSMEG_0020	6.82672	14.8218	0.101535	2940.42	0.928099	13.6296	0.746846	9465.63	7.35559	2.87884	0.310642
MSMEG_0021	2.95763	13.528	0.234359	2768.38	0.899496	12.3573	0.770595	4043.38	3.2881	1.71725	0.68467
MSMEG_0022	4.23131	13.1602	0.163814	1499.57	0.977742	12.1127	0.708926	3139.69	4.32763	2.11358	0.477615
MSMEG_0023	3.42046	15.0334	0.202647	6796.03	1.76554	14.7702	0.392599	10970.1	1.93735	0.954084	0.619503
MSMEG_0024	4.57021	19.6138	0.151666	121683	#N/A	18.1257	#N/A	#N/A	#N/A	#N/A	#N/A
MSMEG_0025	2.17754	15.2767	0.318316	12635.5	0.811304	14.7996	0.854362	24364.4	2.684	1.42439	0.518607
MSMEG_0026	1.53535	15.9172	0.451458	27936.5	0.74308	15.6615	0.932803	48346.1	2.0662	1.04698	0.577845
MSMEG_0027	1.63666	13.5569	0.423513	5103.88	0.832247	12.9367	0.832863	6530.07	1.96656	0.975672	0.781596
MSMEG_0028	10.1643	16.3642	0.0681941	5752.44	1.2873	15.4769	0.538452	24556	7.89588	2.9811	0.234258
MSMEG_0030	5.78955	16.6549	0.119724	12354.2	1.31916	15.4302	0.525447	23199.7	4.38882	2.13383	0.532517
MSMEG_0031	8.27358	16.1685	0.0837784	6170.57	1.16836	14.9862	0.593264	19255	7.08135	2.82402	0.320466
MSMEG_0032	8.53121	16.3965	0.0812484	7009.12	#N/A	15.155	#N/A	#N/A	#N/A	#N/A	#N/A
MSMEG_0033	4.92793	17.3814	0.140657	24015.1	1.80023	15.6838	0.385032	20266.6	2.73738	1.4528	1.18496
MSMEG_0034	3.19455	17.6981	0.216978	46140.8	0.570824	16.4177	1.21429	106305	5.59638	2.48449	0.434042
MSMEG_0035	4.07623	17.1132	0.170046	24108.1	0.932732	15.886	0.743136	45001.9	4.3702	2.1277	0.535714
MSMEG_0041	6.10096	10.9335	0.113613	222.202	#N/A	#N/A	#N/A	#N/A	#N/A	#N/A	#N/A
MSMEG_0042	2.36481	14.1329	0.293109	5265.57	0.650167	13.3224	1.06611	10920.8	3.63724	1.86284	0.482162
MSMEG_0043	2.45188	14.7583	0.2827	7834.42	1.07583	13.4242	0.644292	7082.22	2.27907	1.18844	1.10621
MSMEG_0044	4.94478	15.4985	0.140177	6489.36	0.941073	13.657	0.73655	9514.34	5.25441	2.39353	0.68206
MSMEG_0045	9.25426	15.1471	0.0749003	2717.72	2.10457	13.6329	0.329354	4183.84	4.39723	2.13659	0.649577
MSMEG_0046	7.68689	14.0079	0.0901727	1485.47	#N/A	13.4589	#N/A	#N/A	#N/A	#N/A	#N/A
MSMEG_0047	2.83386	14.7512	0.244594	6745.44	1.06841	13.8433	0.648763	9535.3	2.6524	1.4073	0.707417
MSMEG_0048	2.16841	14.555	0.319656	7694.23	1.37558	13.9859	0.503895	8175.52	1.57636	0.656601	0.94113
MSMEG_0050	12.3357	14.071	0.0561903	967.062	#N/A	#N/A	#N/A	#N/A	#N/A	#N/A	#N/A
MSMEG_0052	1.49091	14.8216	0.464917	13462.1	0.856641	14.5758	0.809145	19759.7	1.74041	0.799426	0.68129
MSMEG_0053	2.78921	15.1097	0.248511	8786.74	0.797061	13.7782	0.869629	12217.6	3.49936	1.80709	0.719188
MSMEG_0054	1.50727	13.1065	0.459868	4055.86	0.416878	12.5075	1.66271	9681.42	3.61562	1.85424	0.418933
MSMEG_0055	3.71161	14.3027	0.186751	3774.03	1.30271	12.1551	0.532083	2426.83	2.84915	1.51053	1.55513
MSMEG_0056	4.56308	17.24	0.151903	23513.9	0.557775	14.7724	1.2427	34777	8.18087	3.03225	0.676133
MSMEG_0057	3.72439	16.8875	0.18611	22563.4	0.939028	14.9827	0.738154	23899	3.96623	1.98777	0.944114
MSMEG_0058	3.70702	15.4556	0.186982	8402.13	0.520378	13.4178	1.33201	14576.9	7.1237	2.83263	0.576399
MSMEG_0059	5.22512	15.9796	0.132657	8571.93	#N/A	14.0149	#N/A	#N/A	#N/A	#N/A	#N/A
MSMEG_0060	7.74893	16.0661	0.0894506	6137.22	#N/A	13.9547	#N/A	#N/A	#N/A	#N/A	#N/A
MSMEG_0061	12.3597	15.7027	0.0560814	2990.97	1.29291	13.9392	0.536115	8421.22	9.55958	3.25695	0.355171
MSMEG_0062	18.7647	15.4874	0.036939	1696.86	1.35852	13.799	0.510222	7272.3	13.8126	3.78791	0.233332
MSMEG_0063	8.26959	15.8756	0.0838188	5039.22	2.26396	14.1792	0.306166	5679.79	3.65272	1.86897	0.88722
MSMEG_0064	8.14277	16.6101	0.0851242	8514.94	1.88365	14.5946	0.367981	9103.91	4.32287	2.11199	0.935306
MSMEG_0065	12.6117	16.5274	0.0549608	5191.66	2.72865	15.5647	0.254025	12311.7	4.62194	2.2085	0.421685
MSMEG_0066	8.27643	18.9439	0.0837495	42233.2	5.60377	17.3927	0.123693	21284.3	1.47694	0.562611	1.98424
MSMEG_0067	8.51185	15.8649	0.0814332	4859.62	1.97881	14.6126	0.350284	8774.89	4.30149	2.10484	0.55381
MSMEG_0068	12.7728	15.3785	0.0542676	2311.7	2.41615	14.1697	0.286881	5286.84	5.28641	2.40229	0.437255
MSMEG_0069	4.07083	16.7608	0.170272	18908	1.33206	15.0855	0.520357	18092.1	3.05604	1.61166	1.0451
MSMEG_0070	4.7356	16.5003	0.14637	13568.9	0.892495	15.1937	0.77664	29106.5	5.30602	2.40763	0.466183
MSMEG_0071	5.9312	15.6842	0.116865	6153.15	1.41282	14.6102	0.490611	12269.8	4.19812	2.06974	0.501489
MSMEG_0072	3.36757	11.6298	0.20583	652.255	#N/A	#N/A	#N/A	#N/A	#N/A	#N/A	#N/A
MSMEG_0073	3.21406	13.7296	0.215661	2929.43	0.987714	12.0569	0.701769	2990.08	3.25404	1.70223	0.979717
MSMEG_0074	4.44379	13.7004	0.155981	2076.32	1.17385	11.8257	0.590492	2143.46	3.78566	1.92055	0.968677
MSMEG_0075	3.56326	12.9178	0.194526	1505.33	1.17161	12.0615	0.59162	2528.81	3.04134	1.60471	0.595274
MSMEG_0076	2.6594	15.5268	0.260641	12304.8	0.870779	14.0387	0.796008	13396.4	3.05404	1.61072	0.918517
MSMEG_0077	2.71027	14.8036	0.255748	7313.75	1.17779	14.2569	0.588514	11521.3	2.30115	1.20235	0.634803
MSMEG_0078	2.9508	15.0185	0.234902	7796.6	#N/A	14.1366	#N/A	#N/A	#N/A	#N/A	#N/A
MSMEG_0079	5.31208	14.082	0.130485	2262.95	#N/A	13.1518	#N/A	#N/A	#N/A	#N/A	#N/A
MSMEG_0080	4.23564	14.8087	0.163646	4696.44	#N/A	14.0576	#N/A	#N/A	#N/A	#N/A	#N/A
MSMEG_0081	3.99481	14.7727	0.173512	4856.86	#N/A	14.1656	#N/A	#N/A	#N/A	#N/A	#N/A
MSMEG_0082	4.09165	14.934	0.169405	5302.84	0.567972	13.8668	1.22039	18231.5	7.20397	2.84879	0.290862
MSMEG_0083	3.81449	15.38	0.181714	7748.91	0.709992	13.9519	0.976275	15470.4	5.37258	2.42562	0.500885
MSMEG_0084	3.9414	13.6661	0.175863	2286.02	#N/A	13.231	#N/A	#N/A	#N/A	#N/A	#N/A
MSMEG_0085	4.04599	14.5587	0.171317	4134.43	0.773415	13.0018	0.896216	7350.97	5.23133	2.38718	0.562434
MSMEG_0086	3.83963	14.9758	0.180524	5817.16	0.885648	12.8785	0.782644	5893.58	4.33539	2.11616	0.987033
MSMEG_0087	2.77213	15.562	0.250041	12096	0.670878	13.3058	1.03319	10462.3	4.13209	2.04687	1.15615
MSMEG_0088	2.6129	13.5054	0.265279	3084.92	1.15334	11.4899	0.60099	1728.47	2.2655	1.17983	1.78477
MSMEG_0089	2.59028	12.5884	0.267595	1648.07	#N/A	#N/A	#N/A	#N/A	#N/A	#N/A	#N/A
MSMEG_0090	2.85837	13.3871	0.242498	2597.92	1.05217	12.4469	0.658779	3678.24	2.71664	1.44182	0.706295
MSMEG_0091	1.25795	15.7059	0.551012	29451.5	0.50298	14.799	1.37808	39285.1	2.501	1.32251	0.749687
MSMEG_0093	2.18103	15.6582	0.317808	16434	0.521816	14.7644	1.32834	36969.6	4.17968	2.06339	0.444526
MSMEG_0095	2.38204	14.3115	0.290989	5916.67	0.615486	14.0558	1.12618	19179.4	3.87018	1.9524	0.308491
MSMEG_0096	12.1568	16.6248	0.0570171	5761.81	2.09027	15.691	0.331606	17541.8	5.8159	2.54	0.328462
MSMEG_0097	6.98365	15.4604	0.0992529	4474.84	1.77826	14.537	0.389789	9266	3.92723	1.97351	0.482931
MSMEG_0098	2.94507	14.2327	0.235358	4531.15	1.52521	13.4504	0.45446	5086.98	1.93093	0.949297	0.890736
MSMEG_0099	2.45324	13.8096	0.282544	4056.86	1.21855	13.3641	0.568831	5997.75	2.01325	1.00952	0.676397
MSMEG_0100	2.95574	13.9879	0.234509	3810.02	0.979395	13.5448	0.70773	8458.02	3.01792	1.59356	0.450462
MSMEG_0102	2.43645	14.3645	0.284491	6000.86	0.706749	13.4366	0.980754	10873.5	3.4474	1.78551	0.551879
MSMEG_0103	3.35392	12.4516	0.206668	1157.68	0.76514	11.386	0.905909	2424.44	4.38341	2.13205	0.477502
MSMEG_0104	2.37131	12.4632	0.292306	1650.57	0.767744	11.4713	0.902836	2563.45	3.08867	1.62698	0.643888
MSMEG_0105	2.11338	11.7985	0.32798	1168.29	#N/A	10.8914	#N/A	#N/A	#N/A	#N/A	#N/A
MSMEG_0106	2.65522	10.605	0.261051	406.573	#N/A	#N/A	#N/A	#N/A	#N/A	#N/A	#N/A
MSMEG_0107	1.85428	14.5449	0.373808	8934.91	#N/A	13.9546	#N/A	#N/A	#N/A	#N/A	#N/A
MSMEG_0108	3.72208	15.9607	0.186226	11876.8	#N/A	14.8179	#N/A	#N/A	#N/A	#N/A	#N/A
MSMEG_0109	3.71103	16.5466	0.18678	17879	0.563623	15.1029	1.22981	43278.6	6.58425	2.71902	0.413115
MSMEG_0110	4.21023	17.3515	0.164634	27531.6	0.83924	15.521	0.825923	38834.3	5.01672	2.32674	0.70895
MSMEG_0111	3.2414	14.8503	0.213842	6316.38	#N/A	12.7215	#N/A	#N/A	#N/A	#N/A	#N/A
MSMEG_0113	6.32378	12.6996	0.10961	729.121	6.10518	13.4952	0.113534	1310.98	1.0358	0.0507519	0.556164
MSMEG_0114	2.73224	11.0984	0.253692	556.222	#N/A	12.0782	#N/A	#N/A	#N/A	#N/A	#N/A
MSMEG_0115	2.85776	12.092	0.24255	1058.88	1.26942	10.1476	0.546034	619.387	2.25123	1.17071	1.70956
MSMEG_0116	9.69227	10.7106	0.0715155	119.84	1.30574	11.5407	0.530845	1581.45	7.4228	2.89196	0.0757787
MSMEG_0117	3.53003	11.2551	0.196357	479.92	#N/A	#N/A	#N/A	#N/A	#N/A	#N/A	#N/A
MSMEG_0120	1.55693	15.6775	0.445203	23332.7	0.655136	14.2069	1.05802	20008.1	2.37649	1.24883	1.16616
MSMEG_0121	1.87685	15.1189	0.369315	13141.3	1.4405	14.3522	0.481185	10063.9	1.30291	0.381741	1.30579
MSMEG_0122	2.61786	12.0599	0.264776	1130.53	#N/A	11.2719	#N/A	#N/A	#N/A	#N/A	#N/A
MSMEG_0123	3.5317	10.1756	0.196265	226.993	1.52895	8.6183	0.45335	178.156	2.30989	1.20782	1.27413
MSMEG_0124	2.36137	12.9437	0.293536	2312.67	1.10683	11.5919	0.626247	1933.15	2.13346	1.09319	1.19632
MSMEG_0126	2.12168	11.8469	0.326698	1203.45	0.881993	11.4998	0.785887	2275.86	2.40555	1.26637	0.52879
MSMEG_0127	3.01076	12.0173	0.230223	954.392	1.06058	11.8286	0.653557	2377.1	2.8388	1.50528	0.401495
MSMEG_0128	1.65494	13.3723	0.418834	4441.36	#N/A	#N/A	#N/A	#N/A	#N/A	#N/A	#N/A
MSMEG_0129	1.17023	15.0117	0.592317	19567.6	0.440167	14.2858	1.57474	31453	2.65861	1.41067	0.62212
MSMEG_0130	1.82252	11.8116	0.380324	1367.1	0.816671	11.4169	0.848747	2320.64	2.23164	1.15811	0.589104
MSMEG_0131	2.25065	13.9841	0.307977	4990.59	0.694895	12.9566	0.997485	7929.24	3.23883	1.69547	0.62939
MSMEG_0132	4.20772	16.6682	0.164732	17155.2	0.969462	15.6003	0.714981	35517.5	4.34026	2.11778	0.483007
MSMEG_0133	3.92093	16.341	0.176781	14674.3	0.598621	15.1125	1.15791	41019.4	6.54994	2.71148	0.357741
MSMEG_0134	4.51552	15.7106	0.153503	8231.51	0.637431	14.7743	1.08741	30471.9	7.08394	2.82455	0.270134
MSMEG_0135	5.54759	15.8167	0.124946	7211.44	#N/A	14.7142	#N/A	#N/A	#N/A	#N/A	#N/A
MSMEG_0136	9.70011	15.6305	0.0714577	3625	#N/A	14.647	#N/A	#N/A	#N/A	#N/A	#N/A
MSMEG_0137	10.4694	15.4159	0.0662071	2894.3	1.03692	14.2493	0.668465	13017.7	10.0966	3.33579	0.222335
MSMEG_0138	12.4301	15.0565	0.0557637	1900.29	1.19552	14.2832	0.579788	11559.5	10.3972	3.37813	0.164391
MSMEG_0139	11.4395	14.8933	0.0605926	1844	1.62643	14.4542	0.426177	9566.39	7.03349	2.81424	0.192758
MSMEG_0140	4.88063	15.7409	0.14202	7777.37	1.41103	15.1541	0.491235	17911.8	3.45891	1.79032	0.434205
MSMEG_0141	5.3095	14.8115	0.130548	3753.86	1.86326	13.9474	0.372008	5876.62	2.84958	1.51075	0.638778
MSMEG_0142	4.80134	14.2269	0.144365	2768.13	1.8065	13.4868	0.383697	4404.73	2.65782	1.41024	0.628445
MSMEG_0143	4.54184	13.6228	0.152614	1925.11	1.73103	13.3014	0.400425	4042.51	2.62378	1.39165	0.476216
MSMEG_0144	2.21615	12.2136	0.312771	1485.58	#N/A	11.3776	#N/A	#N/A	#N/A	#N/A	#N/A
MSMEG_0145	6.01082	12.9594	0.115317	918.48	2.27508	12.5944	0.30467	1884.13	2.64203	1.40165	0.487482
MSMEG_0146	1.59198	15.3524	0.4354	18214.7	0.722752	14.2064	0.959038	18130	2.20266	1.13925	1.00467
MSMEG_0147	2.09919	12.0189	0.330198	1370.33	#N/A	11.1905	#N/A	#N/A	#N/A	#N/A	#N/A
MSMEG_0149	3.48473	10.6954	0.19891	329.832	#N/A	9.252	#N/A	#N/A	#N/A	#N/A	#N/A
MSMEG_0150	24.5349	12.0608	0.0282515	120.702	0.910646	10.6235	0.76116	1200.79	26.9423	4.7518	0.100519
MSMEG_0151	8.76937	11.4539	0.0790419	221.73	#N/A	#N/A	#N/A	#N/A	#N/A	#N/A	#N/A
MSMEG_0152	5.44712	11.2077	0.12725	300.97	#N/A	9.98553	#N/A	#N/A	#N/A	#N/A	#N/A
MSMEG_0153	3.43859	12.3835	0.201579	1077.08	1.55239	11.1905	0.446502	1043.54	2.21503	1.14732	1.03214
MSMEG_0154	7.09513	12.4309	0.0976933	539.422	0.825637	11.07	0.83953	1804.88	8.59352	3.10325	0.298869
MSMEG_0155	2.49439	12.364	0.277883	1464.86	0.82058	11.5142	0.844704	2470.67	3.03979	1.60397	0.592901
MSMEG_0156	3.77418	12.2336	0.183655	884.491	1.99973	10.7103	0.34662	580.731	1.88734	0.916355	1.52307
MSMEG_0157	13.8857	12.2853	0.0499181	249.168	#N/A	10.6859	#N/A	#N/A	#N/A	#N/A	#N/A
MSMEG_0160	22.7337	11.5448	0.0304899	91.0955	1.38338	9.9647	0.501054	500.677	16.4334	4.03856	0.181945
MSMEG_0161	22.2507	11.7046	0.0311517	103.972	1.58179	10.25	0.438204	533.635	14.0668	3.81422	0.194838
MSMEG_0164	1.38416	8.96463	0.50077	250.185	#N/A	#N/A	#N/A	#N/A	#N/A	#N/A	#N/A
MSMEG_0165	2.28337	12.0741	0.303564	1308.93	1.09012	11.5192	0.635847	1866.28	2.09461	1.06668	0.701357
MSMEG_0166	2.16771	14.8731	0.31976	9595.64	0.619451	13.972	1.11897	17980.4	3.4994	1.80711	0.533672
MSMEG_0167	6.24967	13.4519	0.110909	1242.81	1.52325	11.6213	0.455046	1433.53	4.10287	2.03663	0.866958
MSMEG_0169	2.37342	14.0714	0.292046	5027.65	#N/A	#N/A	#N/A	#N/A	#N/A	#N/A	#N/A
MSMEG_0170	6.85401	12.1709	0.10113	466.323	1.45776	10.8023	0.475488	849.095	4.70175	2.2332	0.5492
MSMEG_0172	1.16985	16.6421	0.592508	60597.6	0.477882	16.1168	1.45046	103071	2.448	1.2916	0.587923
MSMEG_0173	3.02062	14.1978	0.229472	4312.15	1.06669	13.3664	0.649811	6862.37	2.83176	1.5017	0.628376
MSMEG_0174	2.21007	13.7387	0.313632	4287.27	0.507631	13.2052	1.36545	12895.2	4.35368	2.12224	0.33247
MSMEG_0175	2.9656	11.0168	0.233729	484.284	1.39957	10.6284	0.495256	783.947	2.11893	1.08334	0.617751
MSMEG_0179	2.24862	13.4064	0.308254	3346.86	1.06039	12.9806	0.653672	5283.24	2.12056	1.08445	0.633486
MSMEG_0181	1.98814	11.3881	0.348641	934.391	#N/A	#N/A	#N/A	#N/A	#N/A	#N/A	#N/A
MSMEG_0183	3.01644	12.1855	0.22979	1070.34	#N/A	11.2815	#N/A	#N/A	#N/A	#N/A	#N/A
MSMEG_0184	3.16991	12.2291	0.218665	1049.8	0.910411	11.4627	0.761356	2148.79	3.48184	1.79985	0.488552
MSMEG_0185	3.01039	12.5851	0.230252	1414.8	1.55039	10.9755	0.44708	900.202	1.9417	0.957319	1.57165
MSMEG_0186	2.60779	13.175	0.265799	2458.18	#N/A	#N/A	#N/A	#N/A	#N/A	#N/A	#N/A
MSMEG_0187	1.60473	15.4621	0.43194	19498	0.570657	14.0202	1.21465	20181.4	2.81207	1.49163	0.966137
MSMEG_0188	1.66762	14.8221	0.415651	12039.7	0.792959	13.6247	0.874128	11041.5	2.10303	1.07247	1.0904
MSMEG_0189	1.82899	9.5837	0.378978	290.801	1.05566	9.6241	0.656599	518.135	1.73255	0.792897	0.561245
MSMEG_0191	3.29535	12.3371	0.210341	1088.36	1.11091	11.7598	0.623948	2163.67	2.96636	1.56869	0.503015
MSMEG_0193	2.28903	12.1683	0.302813	1393.79	0.79447	11.8011	0.872464	3113.46	2.8812	1.52667	0.447667
MSMEG_0194	3.42612	16.1919	0.202312	15145	0.971157	15.4915	0.713734	32880.8	3.52788	1.8188	0.460604
MSMEG_0195	2.71444	11.532	0.255355	756.194	0.836832	10.888	0.828299	1569.61	3.24371	1.69765	0.481772
MSMEG_0196	2.02607	11.7058	0.342114	1142.77	0.771751	11.3942	0.898149	2417.38	2.62529	1.39248	0.472731
MSMEG_0200	2.93765	8.47963	0.235953	84.2267	#N/A	#N/A	#N/A	#N/A	#N/A	#N/A	#N/A
MSMEG_0201	3.48766	11.3702	0.198743	526.105	#N/A	10.0954	#N/A	#N/A	#N/A	#N/A	#N/A
MSMEG_0202	1.97651	13.3812	0.350692	3741.78	0.738532	13.0548	0.938548	7986.25	2.67627	1.42023	0.468528
MSMEG_0203	1.69224	15.4566	0.409604	18418.5	0.737663	14.6409	0.939653	24005.3	2.29405	1.1979	0.767267
MSMEG_0206	3.57324	13.119	0.193983	1725.74	1.13896	11.7412	0.60858	2083.34	3.13728	1.64952	0.828353
MSMEG_0208	1.87873	13.5399	0.368945	4394.28	0.564775	12.9415	1.2273	9654.72	3.32651	1.73401	0.455143
MSMEG_0209	3.6125	12.4829	0.191875	1098.34	0.640301	12.2101	1.08253	5129.06	5.64188	2.49618	0.21414
MSMEG_0210	2.28146	14.211	0.303818	5761.83	0.895924	14.2172	0.773668	14734.9	2.54648	1.34851	0.391032
MSMEG_0211	3.44451	13.9006	0.201232	3077.48	0.676176	13.1691	1.0251	9442.13	5.09411	2.34883	0.325931
MSMEG_0212	2.72585	14.3421	0.254287	5281	0.787402	13.166	0.880297	8090.59	3.46183	1.79153	0.652734
MSMEG_0213	3.84098	14.8879	0.180461	5471.14	0.708815	13.8556	0.977895	14496.2	5.41888	2.43799	0.377419
MSMEG_0214	3.39117	14.4631	0.204398	4616.28	0.792743	13.3402	0.874366	9067.62	4.27777	2.09686	0.509095
MSMEG_0215	4.12555	14.8628	0.168013	5006.01	0.742078	13.6402	0.934062	11926	5.55946	2.47494	0.419756
MSMEG_0216	13.3221	16.5399	0.0520299	4957.58	3.46042	15.2278	0.200307	7686.19	3.84984	1.9448	0.644998
MSMEG_0217	4.3301	12.123	0.160077	714.01	0.978063	11.3494	0.708693	1849.09	4.42722	2.1464	0.386141
MSMEG_0219	2.62014	15.4707	0.264545	12013.1	0.638407	14.2357	1.08575	20945.5	4.10419	2.0371	0.573541
MSMEG_0220	3.21569	14.8791	0.215551	6495.41	0.517036	13.5121	1.34062	15662.2	6.21947	2.63679	0.41472
MSMEG_0221	3.29426	14.6435	0.210411	5385.31	#N/A	#N/A	#N/A	#N/A	#N/A	#N/A	#N/A
MSMEG_0222	2.78901	15.1207	0.248528	8854.41	0.534189	14.0641	1.29757	22224.7	5.22102	2.38433	0.398404
MSMEG_0223	3.59142	14.5727	0.193001	4703.16	#N/A	13.6878	#N/A	#N/A	#N/A	#N/A	#N/A
MSMEG_0224	1.95325	15.0654	0.354868	12167.6	1.79437	14.3862	0.386291	8271.84	1.08855	0.122404	1.47096
MSMEG_0225	4.27381	17.1159	0.162185	23036.1	0.761017	15.2237	0.910817	34851.5	5.61592	2.48952	0.66098
MSMEG_0226	2.84921	17.8142	0.243277	56066.1	0.367751	15.4485	1.88483	84281.8	7.74766	2.95376	0.665222
MSMEG_0227	1.55286	15.3768	0.446369	18991.6	0.681269	14.5627	1.01744	24621.1	2.27936	1.18863	0.771358
MSMEG_0228	3.04646	12.0145	0.227526	941.38	0.812183	11.268	0.853437	2104.59	3.75095	1.90726	0.447299
MSMEG_0229	5.41712	17.3611	0.127955	21541.7	1.17503	15.8031	0.5899	33726.8	4.61021	2.20483	0.63871
MSMEG_0231	3.11907	14.9949	0.222229	7256.46	1.41768	14.1123	0.48893	8659.08	2.20012	1.13758	0.838018
MSMEG_0232	3.65731	13.5649	0.189524	2296.71	2.46802	12.8799	0.280852	2117.01	1.48188	0.56743	1.08488
MSMEG_0233	5.11444	18.3813	0.135528	46275.4	0.590849	16.0003	1.17314	76897	8.65608	3.11371	0.601784
MSMEG_0234	4.94764	16.5664	0.140097	13596.3	1.9012	15.5781	0.364584	17835	2.60237	1.37983	0.762339
MSMEG_0235	2.77168	14.828	0.250082	7273.52	0.824765	13.7744	0.840418	11776.4	3.36057	1.74871	0.617635
MSMEG_0236	2.49719	14.7992	0.277571	7913.83	1.10003	14.2715	0.630117	12461.2	2.27011	1.18276	0.635077
MSMEG_0237	2.71555	12.1437	0.255251	1154.98	0.98769	11.9297	0.701786	2737.74	2.74939	1.45911	0.421875
MSMEG_0238	3.95818	15.0401	0.175118	5899.86	1.44865	14.4191	0.478479	10482	2.73233	1.45013	0.562855
MSMEG_0239	3.39146	15.877	0.20438	12299.6	1.64514	15.5562	0.42133	20300.4	2.0615	1.04369	0.605881
MSMEG_0240	1.9296	15.8658	0.359218	21450.1	1.28673	15.5355	0.538691	25584.7	1.49962	0.584599	0.838394
MSMEG_0241	3.71839	16.0525	0.18641	12669.3	0.890004	14.9572	0.778814	24773.6	4.17795	2.0628	0.511405
MSMEG_0242	2.34169	15.4117	0.296003	12903	0.622103	14.917	1.1142	34468.9	3.76415	1.91233	0.374337
MSMEG_0243	7.86885	18.2427	0.0880875	27322.7	3.28001	17.7629	0.211325	47000.9	2.39904	1.26245	0.581323
MSMEG_0244	4.41274	17.1856	0.157079	23415.8	1.64034	16.906	0.422562	51893.6	2.69013	1.42768	0.451226
MSMEG_0245	2.3522	15.7051	0.29468	15742.3	0.907276	14.6455	0.763987	19580.4	2.5926	1.3744	0.803982
MSMEG_0246	5.15818	14.7285	0.134378	3647.95	#N/A	14.2028	#N/A	#N/A	#N/A	#N/A	#N/A
MSMEG_0247	2.98337	13.5282	0.232337	2744.75	0.513792	12.4584	1.34908	7592.78	5.80657	2.53769	0.361495
MSMEG_0248	2.54534	14.7398	0.27232	7450.78	0.584277	13.6015	1.18633	14745.7	4.35639	2.12313	0.505284
MSMEG_0249	3.27941	13.9459	0.211364	3335.6	0.851547	13.2089	0.813986	7707.12	3.85111	1.94528	0.432795
MSMEG_0250	3.50283	16.5639	0.197882	19170.7	#N/A	15.1769	#N/A	#N/A	#N/A	#N/A	#N/A
MSMEG_0251	2.51958	16.4238	0.275104	24185.4	0.580776	15.203	1.19348	45016.9	4.3383	2.11713	0.537252
MSMEG_0252	2.38521	16.0527	0.290602	19753.9	0.485543	14.635	1.42757	36321.3	4.91246	2.29645	0.543865
MSMEG_0253	4.03416	15.319	0.17182	7023.63	0.984882	13.5752	0.703787	8589.81	4.09608	2.03424	0.817669
MSMEG_0254	4.16956	14.3159	0.16624	3390.32	1.30781	13.0111	0.530007	4375.25	3.18821	1.67274	0.774886
MSMEG_0255	4.29969	16.7658	0.161209	17963.8	1.34207	15.1865	0.516476	19259.8	3.20377	1.67977	0.932707
MSMEG_0256	2.56175	12.9299	0.270576	2111.43	#N/A	12.5511	#N/A	#N/A	#N/A	#N/A	#N/A
MSMEG_0257	1.81387	11.1108	0.382138	845.073	1.12271	10.6077	0.617386	963.369	1.61561	0.69208	0.877205
MSMEG_0259	3.55051	11.9816	0.195225	789.507	1.38661	11.1803	0.499885	1160.07	2.56056	1.35646	0.680567
MSMEG_0260	2.35525	13.1459	0.294299	2667.4	1.21142	12.2818	0.572175	2849.18	1.9442	0.959176	0.936202
MSMEG_0261	3.80156	16.9189	0.182332	22592.3	1.23455	15.2763	0.561459	22281.9	3.07932	1.62261	1.01393
MSMEG_0262	5.48822	15.106	0.126297	4453.92	0.72759	13.5419	0.952661	11362.3	7.54301	2.91514	0.391991
MSMEG_0263	5.38527	14.5465	0.128712	3080	#N/A	12.8722	#N/A	#N/A	#N/A	#N/A	#N/A
MSMEG_0264	5.87142	14.4103	0.118055	2570.43	#N/A	12.8067	#N/A	#N/A	#N/A	#N/A	#N/A
MSMEG_0268	2.33781	14.689	0.296494	7831.68	0.849862	14.2224	0.8156	15590.4	2.75082	1.45986	0.502341
MSMEG_0269	4.13793	12.738	0.167511	1144.33	#N/A	11.4308	#N/A	#N/A	#N/A	#N/A	#N/A
MSMEG_0270	3.99521	13.6512	0.173495	2232.01	#N/A	12.2394	#N/A	#N/A	#N/A	#N/A	#N/A
MSMEG_0271	4.31096	9.7749	0.160787	140.86	#N/A	#N/A	#N/A	#N/A	#N/A	#N/A	#N/A
MSMEG_0273	7.0073	8.78717	0.0989179	43.6994	#N/A	#N/A	#N/A	#N/A	#N/A	#N/A	#N/A
MSMEG_0278	7.65514	12.3373	0.0905467	468.576	0.899537	10.549	0.77056	1154.44	8.51009	3.08917	0.40589
MSMEG_0280	7.31841	12.6632	0.0947128	614.33	0.921445	11.4676	0.752239	2130.38	7.94232	2.98956	0.288366
MSMEG_0281	12.5854	10.7514	0.0550755	94.9407	1.16424	9.95293	0.595363	590.083	10.8099	3.43429	0.160894
MSMEG_0282	3.70165	13.8332	0.187254	2732.93	1.12261	12.6183	0.617444	3882.17	3.29737	1.72131	0.70397
MSMEG_0283	9.68433	13.2054	0.0715741	676.048	1.8281	12.4594	0.379163	2135.35	5.29749	2.40531	0.316598
MSMEG_0284	3.47544	12.8367	0.199442	1459.01	1.23722	12.2624	0.560248	2752.52	2.80908	1.4901	0.530062
MSMEG_0285	2.55591	12.6765	0.271194	1775.32	1.49768	11.2888	0.462815	1157.91	1.70658	0.771111	1.53321
MSMEG_0289	2.02262	11.2088	0.342698	811.122	1.23847	11.2111	0.559682	1326.87	1.63316	0.70767	0.611305
MSMEG_0290	2.48083	12.1563	0.279402	1275.35	0.752592	12.0633	0.921013	3941.58	3.29637	1.72088	0.323563
MSMEG_0294	3.09183	13.4997	0.224187	2596.78	0.870095	11.8685	0.796634	2978.75	3.55344	1.82922	0.871769
MSMEG_0295	3.75446	12.9823	0.18462	1494	#N/A	#N/A	#N/A	#N/A	#N/A	#N/A	#N/A
MSMEG_0300	2.03348	12.4898	0.340867	1960.6	#N/A	#N/A	#N/A	#N/A	#N/A	#N/A	#N/A
MSMEG_0301	2.83842	13.8856	0.244202	3695.99	1.13558	12.7838	0.610388	4304.31	2.49953	1.32165	0.858672
MSMEG_0302	4.8727	12.2129	0.142251	675.328	0.77582	11.5457	0.893439	2670.96	6.28071	2.65093	0.252841
MSMEG_0303	1.70447	12.17	0.406664	1874.05	0.827834	10.5564	0.837302	1260.85	2.05895	1.04191	1.48633
MSMEG_0304	3.08984	13.1749	0.224331	2074.63	0.578819	11.9385	1.19752	4700.45	5.33817	2.41635	0.441368
MSMEG_0305	2.21231	13.3845	0.313314	3350.47	0.57169	11.7903	1.21245	4294.36	3.86977	1.95225	0.780202
MSMEG_0306	2.38024	11.6493	0.291208	935.368	0.777252	10.4949	0.891792	1286.89	3.06238	1.61465	0.726841
MSMEG_0307	3.05569	11.5374	0.226838	674.248	#N/A	#N/A	#N/A	#N/A	#N/A	#N/A	#N/A
MSMEG_0308	4.50028	12.538	0.154023	915.988	1.66711	11.0636	0.415778	889.891	2.69945	1.43267	1.02933
MSMEG_0309	5.22216	14.8547	0.132732	3932.65	1.13033	13.3574	0.613227	6435.76	4.62004	2.20791	0.611063
MSMEG_0311	3.20077	16.572	0.216557	21098.4	1.08613	15.5923	0.638181	31527.1	2.94695	1.55922	0.669217
MSMEG_0312	6.59667	15.507	0.105075	4892.86	1.05217	13.8329	0.658778	9612.95	6.26958	2.64837	0.508986
MSMEG_0313	6.52245	16.0597	0.106271	7258.82	#N/A	14.1011	#N/A	#N/A	#N/A	#N/A	#N/A
MSMEG_0314	3.86113	16.1412	0.179519	12974.4	1.08895	14.0477	0.636529	10779.5	3.54574	1.82609	1.20362
MSMEG_0315	3.7192	14.7974	0.18637	5306.85	0.882781	14.0899	0.785186	13691.9	4.21305	2.07486	0.38759
MSMEG_0316	2.69101	14.4017	0.257579	5575.25	0.982656	13.1052	0.705381	6215.73	2.7385	1.45339	0.896959
MSMEG_0317	1.91104	17.2838	0.362707	57874.6	0.564637	16.4381	1.2276	108998	3.38455	1.75896	0.53097
MSMEG_0318	4.98774	11.845	0.13897	511.225	#N/A	11.3124	#N/A	#N/A	#N/A	#N/A	#N/A
MSMEG_0319	3.82056	15.3141	0.181425	7391.15	1.00912	14.061	0.686886	11740.2	3.78605	1.92069	0.629556
MSMEG_0321	4.08177	15.0812	0.169815	5886.54	0.861408	13.4489	0.804668	8998.06	4.73849	2.24443	0.654201
MSMEG_0323	4.46744	11.5518	0.155155	465.795	0.70279	9.96867	0.986279	988.252	6.35673	2.66828	0.471332
MSMEG_0325	3.87022	12.6204	0.179098	1127.71	#N/A	10.1555	#N/A	#N/A	#N/A	#N/A	#N/A
MSMEG_0326	8.30079	10.7013	0.0835038	139.036	#N/A	9.61653	#N/A	#N/A	#N/A	#N/A	#N/A
MSMEG_0327	3.85976	10.753	0.179583	309.921	2.5336	9.48863	0.273582	196.54	1.52343	0.607323	1.57688
MSMEG_0328	5.6794	11.8485	0.122046	450.056	#N/A	10.0515	#N/A	#N/A	#N/A	#N/A	#N/A
MSMEG_0329	5.84539	8.979	0.11858	59.8357	#N/A	#N/A	#N/A	#N/A	#N/A	#N/A	#N/A
MSMEG_0332	2.90444	11.2216	0.238651	569.916	0.900549	10.6469	0.769694	1234.14	3.22519	1.68938	0.461792
MSMEG_0333	4.86421	11.1902	0.1425	332.958	#N/A	#N/A	#N/A	#N/A	#N/A	#N/A	#N/A
MSMEG_0334	8.15384	10.716	0.0850087	142.988	#N/A	10.6817	#N/A	#N/A	#N/A	#N/A	#N/A
MSMEG_0335	9.69384	10.9828	0.0715039	144.708	#N/A	10.1469	#N/A	#N/A	#N/A	#N/A	#N/A
MSMEG_0337	6.45127	11.0747	0.107444	231.743	1.16772	10.4057	0.593592	805.223	5.52469	2.46589	0.2878
MSMEG_0338	6.02742	10.6223	0.114999	181.274	#N/A	10.1738	#N/A	#N/A	#N/A	#N/A	#N/A
MSMEG_0339	8.70133	10.7706	0.0796599	139.163	1.69605	10.3106	0.408683	519.011	5.13034	2.35906	0.268131
MSMEG_0340	13.3816	10.922	0.0517986	100.503	#N/A	#N/A	#N/A	#N/A	#N/A	#N/A	#N/A
MSMEG_0341	3.43849	13.3302	0.201585	2076.05	1.30767	11.9579	0.530061	2108.64	2.62947	1.39477	0.984543
MSMEG_0342	3.57005	13.0554	0.194156	1652.83	0.859293	11.4917	0.806648	2322.95	4.15463	2.05472	0.711521
MSMEG_0343	2.08663	13.3508	0.332185	3470.25	#N/A	#N/A	#N/A	#N/A	#N/A	#N/A	#N/A
MSMEG_0344	3.17066	13.4001	0.218613	2363.29	1.29766	11.9946	0.534151	2179.76	2.44336	1.28887	1.0842
MSMEG_0345	6.73892	12.9052	0.102857	789.037	0.701636	10.823	0.987901	1789.58	9.60459	3.26372	0.440906
MSMEG_0346	3.362	13.1659	0.206171	1894.73	1.05922	11.8323	0.654395	2386.26	3.17404	1.66632	0.794019
MSMEG_0347	6.08026	12.3628	0.114	600.45	#N/A	10.5208	#N/A	#N/A	#N/A	#N/A	#N/A
MSMEG_0348	4.55996	12.9824	0.152007	1230.17	#N/A	11.097	#N/A	#N/A	#N/A	#N/A	#N/A
MSMEG_0349	10.7836	12.5683	0.0642778	390.397	1.00028	11.2992	0.692952	1746.23	10.7806	3.43036	0.223566
MSMEG_0350	7.225	12.8081	0.0959373	688.05	1.2456	10.9707	0.556476	1116.78	5.80041	2.53615	0.616104
MSMEG_0351	6.27878	13.1145	0.110395	979.035	1.22412	11.5526	0.566243	1700.91	5.12923	2.35874	0.575594
MSMEG_0352	38.6723	12.3756	0.0179236	95.2451	1.71219	11.9354	0.404832	1585.58	22.5865	4.49739	0.0600696
MSMEG_0354	9.46746	12.3493	0.0732137	382.034	1.43354	11.5897	0.483522	1490.23	6.60426	2.7234	0.256359
MSMEG_0355	4.59964	12.7048	0.150696	1006.05	2.04807	11.65	0.33844	1087.6	2.24585	1.16726	0.92501
MSMEG_0358	3.15209	13.9994	0.219901	3601.44	0.878683	12.7713	0.788848	5514.9	3.58729	1.84289	0.653039
MSMEG_0359	3.62867	15.0369	0.19102	6421.65	1.77321	14.0656	0.3909	6702.45	2.04639	1.03308	0.958104
MSMEG_0360	2.24136	19.5738	0.309253	241332	1.42514	19.4002	0.486371	336512	1.57273	0.653269	0.717159
MSMEG_0361	2.43087	14.8908	0.285143	8662.65	1.00115	14.5446	0.69235	16545.4	2.42808	1.27981	0.523569
MSMEG_0362	3.79519	12.9322	0.182639	1427.52	1.48291	11.2422	0.467423	1132.24	2.55928	1.35574	1.26079
MSMEG_0363	1.56834	15.2794	0.441962	17576.9	0.530223	14.6519	1.30728	33652.6	2.95789	1.56457	0.522305
MSMEG_0364	2.9309	16.5029	0.236496	21963	1.00957	15.7118	0.686574	36847.7	2.90311	1.5376	0.596048
MSMEG_0365	3.45324	14.6113	0.200724	5023.99	0.970499	13.3278	0.714217	7343.24	3.55821	1.83115	0.684165
MSMEG_0366	3.03413	15.1329	0.22845	8208.38	0.999106	14.8842	0.693768	20979.5	3.03685	1.60258	0.391258
MSMEG_0367	2.55847	13.9622	0.270922	4324.1	1.18871	12.8435	0.58311	4285.87	2.15231	1.10589	1.00892
MSMEG_0368	3.76565	16.1425	0.184071	13315.9	0.610743	14.4329	1.13492	25101.7	6.16569	2.62426	0.53048
MSMEG_0369	3.94672	15.7795	0.175626	9878.52	0.428729	14.2083	1.61675	30603.2	9.20562	3.20251	0.322794
MSMEG_0370	7.98722	15.5242	0.086782	4089.59	#N/A	14.2961	#N/A	#N/A	#N/A	#N/A	#N/A
MSMEG_0371	5.38962	14.3597	0.128608	2703.82	1.6036	14.4222	0.432245	9489.53	3.36096	1.74887	0.284926
MSMEG_0372	4.6106	14.4532	0.150338	3372.14	2.80869	14.6161	0.246787	6197.5	1.64155	0.715057	0.544112
MSMEG_0373	6.09075	15.5747	0.113803	5553.88	0.958906	15.3619	0.722852	30439.1	6.35177	2.66716	0.182459
MSMEG_0375	9.65632	10.2624	0.0717817	88.1686	1.30725	9.56007	0.530234	400.253	7.38676	2.88494	0.220282
MSMEG_0376	2.54701	12.4308	0.272141	1502.55	1.54663	12.0863	0.448166	1948.8	1.64681	0.719678	0.77101
MSMEG_0380	3.09909	17.5337	0.223661	42437.6	0.478805	16.227	1.44766	111038	6.47256	2.69434	0.38219
MSMEG_0381	3.89408	17.5398	0.178	33916.9	0.549167	16.429	1.26218	111366	7.09089	2.82597	0.304553
MSMEG_0382	7.70515	17.4481	0.089959	16086.3	1.36374	16.2451	0.508267	39477	5.64999	2.49825	0.407485
MSMEG_0383	8.97196	18.2018	0.077257	23293.6	1.30808	17.1061	0.529899	74757	6.85891	2.77798	0.31159
MSMEG_0384	3.07094	14.6643	0.225712	5860.82	0.405167	13.5315	1.71077	20257.2	7.57943	2.92209	0.289321
MSMEG_0385	1.40675	13.9498	0.492729	7796.99	0.445831	13.4659	1.55473	17591.2	3.15534	1.6578	0.443233
MSMEG_0386	1.43978	15.771	0.481425	26920.5	0.432797	14.7943	1.60155	45506	3.32669	1.73409	0.591581
MSMEG_0387	1.60964	16.4415	0.430623	38325	0.549894	15.6666	1.26051	65563.7	2.92718	1.54951	0.584547
MSMEG_0388	2.14209	16.7299	0.323584	35171.4	1.27289	15.6874	0.544548	28735.9	1.68286	0.750918	1.22395
MSMEG_0389	3.15665	16.3723	0.219583	18627	#N/A	15.3477	#N/A	#N/A	#N/A	#N/A	#N/A
MSMEG_0393	1.54371	15.6378	0.449015	22892.7	0.632431	15.0866	1.096	38135.7	2.44091	1.28742	0.600297
MSMEG_0396	5.14161	11.7823	0.134811	474.856	#N/A	10.351	#N/A	#N/A	#N/A	#N/A	#N/A
MSMEG_0397	2.04614	13.3092	0.338758	3438.34	0.693863	13.0123	0.998969	8253.43	2.94891	1.56018	0.416595
MSMEG_0398	1.72712	15.4044	0.401332	17405.3	0.753842	14.6558	0.919485	23734	2.29108	1.19603	0.733348
MSMEG_0399	2.76651	19.473	0.25055	182323	0.71117	18.4958	0.974657	360290	3.89008	1.9598	0.506044
MSMEG_0400	6.79079	17.7494	0.102072	22490.9	#N/A	16.6208	#N/A	#N/A	#N/A	#N/A	#N/A
MSMEG_0401	19.6431	17.4758	0.035287	6432.12	1.45198	16.6716	0.477382	49831.9	13.5286	3.75794	0.129076
MSMEG_0402	26.2525	17.2464	0.0264031	4105.34	4.0327	16.5791	0.171882	16828.1	6.50989	2.70263	0.243957
MSMEG_0403	8.79572	16.7664	0.0788051	8785.03	#N/A	16.8033	#N/A	#N/A	#N/A	#N/A	#N/A
MSMEG_0404	9.07167	15.896	0.0764079	4659.09	#N/A	15.6757	#N/A	#N/A	#N/A	#N/A	#N/A
MSMEG_0405	34.0716	14.0545	0.0203439	346.146	#N/A	13.2029	#N/A	#N/A	#N/A	#N/A	#N/A
MSMEG_0406	18.5887	15.2262	0.0372887	1429.32	2.64866	13.5644	0.261698	3170.23	7.01815	2.81109	0.450857
MSMEG_0407	8.50657	10.0924	0.0814838	88.9603	1.48459	9.7829	0.466893	411.305	5.72989	2.51851	0.216288
MSMEG_0408	8.66676	16.2422	0.0799776	6199.66	1.49073	14.7573	0.464971	12877.3	5.81376	2.53947	0.48144
MSMEG_0409	2.62783	17.2977	0.263771	42495.6	0.54742	15.9899	1.26621	82401.3	4.80039	2.26315	0.515715
MSMEG_0410	5.27774	16.1815	0.131334	9761	#N/A	14.9939	#N/A	#N/A	#N/A	#N/A	#N/A
MSMEG_0411	9.54882	15.8216	0.0725898	4203.8	1.35943	14.9448	0.509879	16080.5	7.02411	2.81232	0.261422
MSMEG_0412	6.13121	15.7414	0.113052	6193.31	1.23516	15.3776	0.561182	23890.3	4.96391	2.31148	0.259239
MSMEG_0413	2.62852	13.3639	0.263702	2780.09	0.751324	12.7344	0.922567	6287.01	3.49852	1.80675	0.442195
MSMEG_0414	4.90056	12.9192	0.141442	1095.56	1.31346	12.373	0.527725	2799.25	3.73102	1.89957	0.391376
MSMEG_0415	2.03393	17.3652	0.340792	57536.7	0.815366	16.4052	0.850106	73776.9	2.4945	1.31875	0.779874
MSMEG_0416	3.74415	13.4598	0.185128	2085.86	1.10526	12.915	0.627136	4843.45	3.38758	1.76026	0.430657
MSMEG_0417	5.40233	9.87067	0.128305	120.119	#N/A	#N/A	#N/A	#N/A	#N/A	#N/A	#N/A
MSMEG_0419	5.29586	10.5168	0.130885	191.757	#N/A	#N/A	#N/A	#N/A	#N/A	#N/A	#N/A
MSMEG_0422	2.67576	15.4864	0.259046	11891.6	0.767067	15.1766	0.903633	33466.8	3.4883	1.80253	0.355324
MSMEG_0423	3.00511	14.2262	0.230656	4420.47	0.748102	13.6857	0.926541	12208.5	4.01698	2.00611	0.362082
MSMEG_0424	15.7895	15.7921	0.0438993	2490.94	3.98001	13.5864	0.174157	2142.18	3.9672	1.98812	1.16281
MSMEG_0425	2.75621	13.5086	0.251485	2930.87	1.35298	12.1624	0.512312	2348.51	2.03714	1.02655	1.24797
MSMEG_0426	2.58928	12.197	0.267699	1256.96	0.75684	11.2646	0.915844	2253.22	3.42117	1.77449	0.557848
MSMEG_0427	2.2799	10.8532	0.304026	562.405	0.81266	9.80123	0.852936	760.995	2.80547	1.48824	0.73904
MSMEG_0430	2.331	10.3918	0.29736	399.518	1.34211	10.934	0.516459	1010.41	1.73681	0.796444	0.395401
MSMEG_0432	4.21926	11.1229	0.164282	366.375	0.999783	10.6263	0.693297	1095.86	4.22018	2.0773	0.334327
MSMEG_0433	2.1056	10.748	0.329193	566.123	1.10184	10.4134	0.629081	857.911	1.91098	0.934313	0.659885
MSMEG_0434	2.01366	15.1366	0.344223	12400	1.16177	14.5436	0.596632	14248.7	1.73327	0.793499	0.870249
MSMEG_0435	3.32134	11.6839	0.208695	686.604	#N/A	11.8647	#N/A	#N/A	#N/A	#N/A	#N/A
MSMEG_0436	1.85248	12.9527	0.374172	2966.29	1.25397	12.8536	0.552762	4091.26	1.47729	0.562955	0.72503
MSMEG_0438	3.05305	14.4536	0.227035	5094	0.718873	13.7118	0.964214	12937.1	4.24699	2.08644	0.393752
MSMEG_0439	1.87395	13.2879	0.369886	3699.43	0.708221	13.1137	0.978716	8675.08	2.64599	1.40381	0.426443
MSMEG_0440	2.26946	14.9295	0.305424	9530.82	1.53382	14.577	0.451909	11045.2	1.47961	0.56522	0.862889
MSMEG_0441	2.25611	15.3023	0.307232	12414.4	1.55966	14.4382	0.444423	9865.47	1.44654	0.532606	1.25837
MSMEG_0443	3.31501	13.0871	0.209094	1819.49	0.818465	11.8681	0.846887	3165.7	4.05028	2.01802	0.574752
MSMEG_0444	4.56621	13.097	0.151799	1329.99	0.854407	11.7067	0.811261	2711.62	5.3443	2.418	0.49048
MSMEG_0445	5.04711	14.3062	0.137336	2782.14	0.877494	13.037	0.789917	6639.11	5.75173	2.524	0.419053
MSMEG_0446	7.90879	14.5844	0.0876427	2153.07	#N/A	13.2261	#N/A	#N/A	#N/A	#N/A	#N/A
MSMEG_0447	21.0748	13.0473	0.0328898	278.42	1.97917	11.9329	0.350221	1369.28	10.6483	3.41255	0.203333
MSMEG_0449	4.3167	14.0148	0.160573	2658.02	0.739459	12.6386	0.937371	5977.5	5.83765	2.54539	0.444672
MSMEG_0451	4.34594	13.613	0.159493	1998.31	2.64751	12.6837	0.261811	1722.51	1.64152	0.71503	1.16012
MSMEG_0452	4.35145	13.3251	0.159291	1634.69	1.88138	12.246	0.368425	1789.59	2.31291	1.20971	0.913447
MSMEG_0453	2.5285	12.6974	0.274134	1820.84	0.897639	10.9838	0.772189	1563.75	2.81683	1.49407	1.16441
MSMEG_0454	2.71875	14.6631	0.254951	6614.39	1.27111	14.0305	0.54531	9125.47	2.13888	1.09686	0.724827
MSMEG_0455	3.27556	13.8322	0.211612	3086.3	0.975166	13.007	0.710799	5851.05	3.35897	1.74802	0.527477
MSMEG_0456	5.4093	16.1442	0.12814	9280.52	#N/A	15.1387	#N/A	#N/A	#N/A	#N/A	#N/A
MSMEG_0457	3.59099	16.9446	0.193024	24347.5	0.550307	15.3444	1.25956	52400.4	6.52542	2.70607	0.464643
MSMEG_0458	5.03609	12.7035	0.137636	918.029	1.68194	11.7613	0.412111	1430.63	2.99421	1.58217	0.641695
MSMEG_0459	1.38131	11.6628	0.501804	1626.96	#N/A	#N/A	#N/A	#N/A	#N/A	#N/A	#N/A
MSMEG_0460	1.93505	13.6392	0.358207	4570.27	0.462638	12.8987	1.49825	11441.4	4.18264	2.06441	0.39945
MSMEG_0461	4.03578	12.3822	0.17175	916.898	1.09303	11.2681	0.63415	1563.97	3.69228	1.88451	0.586263
MSMEG_0462	2.72858	12.3608	0.254033	1336.17	#N/A	#N/A	#N/A	#N/A	#N/A	#N/A	#N/A
MSMEG_0463	2.81862	11.8569	0.245917	912.16	0.747898	10.8493	0.926794	1709.77	3.76873	1.91408	0.533499
MSMEG_0464	2.33032	16.2866	0.297447	23776.9	1.93355	15.876	0.358484	21558.7	1.2052	0.269278	1.10289
MSMEG_0469	1.46322	11.9389	0.473714	1859.87	1.89454	11.3095	0.365866	928.605	0.772335	-0.372701	2.00287
MSMEG_0470	1.99206	11.2619	0.347954	854.44	#N/A	10.6276	#N/A	#N/A	#N/A	#N/A	#N/A
MSMEG_0473	1.31732	11.4132	0.52618	1434.96	#N/A	#N/A	#N/A	#N/A	#N/A	#N/A	#N/A
MSMEG_0474	8.53182	9.36357	0.0812426	53.5178	0.745977	8.46263	0.92918	327.798	11.4371	3.51565	0.163265
MSMEG_0475	2.86608	9.63457	0.241845	192.234	1.12313	8.98413	0.617154	312.527	2.55186	1.35155	0.615096
MSMEG_0477	1.33483	12.0309	0.519277	2172.96	0.551319	11.9329	1.25725	4915.68	2.42116	1.2757	0.442046
MSMEG_0478	2.08319	10.4421	0.332734	462.895	1.24599	9.4188	0.556301	380.76	1.67191	0.741497	1.21571
MSMEG_0479	2.60394	11.168	0.266192	612.502	#N/A	10.0741	#N/A	#N/A	#N/A	#N/A	#N/A
MSMEG_0481	2.33681	10.2546	0.296621	362.363	#N/A	#N/A	#N/A	#N/A	#N/A	#N/A	#N/A
MSMEG_0482	3.09837	10.9877	0.223713	454.275	#N/A	#N/A	#N/A	#N/A	#N/A	#N/A	#N/A
MSMEG_0483	7.66871	10.0332	0.0903864	94.7081	#N/A	#N/A	#N/A	#N/A	#N/A	#N/A	#N/A
MSMEG_0484	2.6218	13.2355	0.264378	2549.75	0.687383	11.795	1.00839	3583.24	3.81418	1.93137	0.711577
MSMEG_0485	2.21852	12.7706	0.312436	2183.21	0.832903	11.959	0.832206	3313.28	2.66361	1.41338	0.658925
MSMEG_0486	4.32729	9.82583	0.160181	145.372	#N/A	#N/A	#N/A	#N/A	#N/A	#N/A	#N/A
MSMEG_0491	1.35275	15.4622	0.512398	23131.5	0.485362	14.5714	1.4281	34767.9	2.7871	1.47876	0.665312
MSMEG_0492	3.54599	13.1965	0.195473	1835.02	1.28004	12.4276	0.541505	2983.2	2.77023	1.47	0.615116
MSMEG_0494	14.8957	12.7809	0.0465333	327.482	2.17605	8.8869	0.318535	150.793	6.84531	2.77512	2.17174
MSMEG_0497	2.52946	9.92663	0.27403	266.694	#N/A	#N/A	#N/A	#N/A	#N/A	#N/A	#N/A
MSMEG_0499	11.0468	9.8249	0.0627463	56.9086	1.47333	9.6077	0.470462	367.054	7.49785	2.90648	0.155041
MSMEG_0500	3.45056	12.6968	0.20088	1333.69	0.797883	11.1632	0.868733	1992.21	4.32464	2.11258	0.669452
MSMEG_0502	2.58598	12.3984	0.26804	1447.04	1.06095	11.7543	0.653326	2257.03	2.43742	1.28535	0.641126
MSMEG_0503	2.59342	12.6164	0.267272	1678.25	0.603027	11.289	1.14945	2876.18	4.30066	2.10456	0.583501
MSMEG_0504	4.60794	12.4756	0.150424	856.719	1.05746	10.9624	0.655481	1307.86	4.35754	2.12351	0.655054
MSMEG_0505	10.1004	12.4442	0.0686255	382.449	0.709401	10.8941	0.977088	1859.41	14.238	3.83167	0.205683
MSMEG_0506	4.93583	11.4525	0.140432	393.569	#N/A	10.6755	#N/A	#N/A	#N/A	#N/A	#N/A
MSMEG_0507	12.6205	11.3571	0.0549223	144.071	#N/A	#N/A	#N/A	#N/A	#N/A	#N/A	#N/A
MSMEG_0508	12.3909	10.4812	0.0559399	79.9627	#N/A	10.231	#N/A	#N/A	#N/A	#N/A	#N/A
MSMEG_0510	1.60211	8.90283	0.432645	207.086	#N/A	#N/A	#N/A	#N/A	#N/A	#N/A	#N/A
MSMEG_0511	9.84801	8.45387	0.0703845	24.68	#N/A	#N/A	#N/A	#N/A	#N/A	#N/A	#N/A
MSMEG_0514	4.91924	9.25457	0.140905	86.0656	#N/A	#N/A	#N/A	#N/A	#N/A	#N/A	#N/A
MSMEG_0515	2.93822	10.479	0.235907	336.693	2.16497	9.8177	0.320165	288.932	1.35717	0.440597	1.1653
MSMEG_0516	30.5033	9.74037	0.0227237	19.4366	1.11602	9.18443	0.621091	361.364	27.3323	4.77254	0.0537868
MSMEG_0517	10.4987	9.27853	0.0660223	41.0022	#N/A	#N/A	#N/A	#N/A	#N/A	#N/A	#N/A
MSMEG_0518	3.4152	10.7895	0.202959	359.221	1.55491	10.4871	0.445779	639.795	2.1964	1.13514	0.561463
MSMEG_0520	6.75371	14.6698	0.102632	2675.12	2.90529	14.0807	0.238581	4133.89	2.32463	1.217	0.647118
MSMEG_0526	2.59297	11.6198	0.267318	841.272	#N/A	#N/A	#N/A	#N/A	#N/A	#N/A	#N/A
MSMEG_0527	2.79447	10.3437	0.248043	322.322	#N/A	#N/A	#N/A	#N/A	#N/A	#N/A	#N/A
MSMEG_0529	1.92372	13.4221	0.360315	3954.83	0.558718	13.4763	1.2406	14138.8	3.4431	1.78371	0.279714
MSMEG_0530	1.62586	16.8195	0.426326	49309	0.683519	16.5949	1.01409	100375	2.37866	1.25015	0.491245
MSMEG_0531	3.94776	15.651	0.17558	9034.11	1.55108	14.8711	0.446879	13391.8	2.54516	1.34776	0.674602
MSMEG_0532	2.43314	15.1428	0.284878	10306.4	0.492562	13.4189	1.40723	15411.5	4.93976	2.30444	0.668744
MSMEG_0534	7.04515	12.5343	0.0983865	583.614	0.691855	11.5517	1.00187	3007.66	10.183	3.34809	0.194042
MSMEG_0535	4.23699	13.3857	0.163594	1750.96	0.474615	12.0504	1.46044	6194.77	8.9272	3.15821	0.282651
MSMEG_0542	1.4746	15.1698	0.470058	17326.7	0.512435	14.5964	1.35265	33507.4	2.87763	1.52488	0.517101
MSMEG_0546	1.9129	12.9713	0.362354	2909.94	#N/A	#N/A	#N/A	#N/A	#N/A	#N/A	#N/A
MSMEG_0547	2.95501	13.1575	0.234567	2143.18	1.58657	12.8191	0.436885	3157.19	1.86252	0.897254	0.678825
MSMEG_0548	2.63534	13.7476	0.26302	3617.59	1.03164	12.9806	0.671887	5430.71	2.55451	1.35304	0.666136
MSMEG_0549	3.26646	14.8131	0.212201	6108.51	0.803277	16.0385	0.862899	58081.7	4.06642	2.02376	0.105171
MSMEG_0550	3.23407	14.9476	0.214327	6772.4	0.929971	15.7209	0.745343	40254.9	3.4776	1.79809	0.168238
MSMEG_0551	2.64038	15.2186	0.262518	10009.3	0.612001	15.6563	1.13259	58491	4.31434	2.10914	0.171126
MSMEG_0552	1.7414	14.1808	0.39804	7392.18	1.20943	14.7163	0.573117	15427	1.43985	0.525918	0.479172
MSMEG_0553	1.95106	11.5988	0.355267	1101.92	0.487167	12.3011	1.42281	7180.22	4.00491	2.00177	0.153467
MSMEG_0556	1.59042	10.0391	0.435828	458.559	#N/A	10.0189	#N/A	#N/A	#N/A	#N/A	#N/A
MSMEG_0557	2.23106	15.283	0.31068	12386.7	#N/A	#N/A	#N/A	#N/A	#N/A	#N/A	#N/A
MSMEG_0558	3.66513	16.7271	0.189119	20515.6	0.884995	13.1844	0.783222	7290.96	4.14141	2.05012	2.81385
MSMEG_0559	5.07228	20.3767	0.136654	186042	1.20191	19.1843	0.576703	343560	4.22017	2.0773	0.541512
MSMEG_0560	7.62185	11.1327	0.0909421	204.189	#N/A	#N/A	#N/A	#N/A	#N/A	#N/A	#N/A
MSMEG_0561	2.10338	12.8408	0.329539	2417.54	0.584659	12.7285	1.18556	8045.88	3.59762	1.84704	0.300469
MSMEG_0562	2.80276	14.3953	0.247309	5329.02	1.83091	13.9991	0.37858	6198.65	1.5308	0.614285	0.859706
MSMEG_0563	2.47081	14.3111	0.280534	5702.51	0.923034	13.3838	0.750944	8026.81	2.67684	1.42053	0.710433
MSMEG_0564	2.83909	13.6738	0.244144	3190.65	1.61421	12.7723	0.429405	3004.02	1.75882	0.814607	1.06213
MSMEG_0565	3.90612	12.6893	0.177451	1172	2.43543	11.8084	0.28461	1020.78	1.60387	0.68156	1.14815
MSMEG_0566	2.96545	12.8644	0.233741	1742.99	0.828855	11.5321	0.836271	2476.59	3.57777	1.83906	0.703785
MSMEG_0567	3.14886	11.41	0.220126	599.01	1.5003	10.3551	0.462006	605.108	2.09882	1.06958	0.989922
MSMEG_0568	3.74158	9.70643	0.185255	154.774	#N/A	#N/A	#N/A	#N/A	#N/A	#N/A	#N/A
MSMEG_0569	1.71743	10.0765	0.403596	435.789	#N/A	#N/A	#N/A	#N/A	#N/A	#N/A	#N/A
MSMEG_0575	2.1781	14.4233	0.318235	6992.05	0.60006	12.8914	1.15513	8776.85	3.6298	1.85989	0.796646
MSMEG_0576	2.48288	13.6702	0.279171	3639.32	0.610447	12.2485	1.13547	5525.01	4.06731	2.02407	0.658699
MSMEG_0578	1.75693	10.5159	0.394522	577.674	#N/A	#N/A	#N/A	#N/A	#N/A	#N/A	#N/A
MSMEG_0579	3.27395	13.0602	0.211716	1808.28	0.764984	11.6472	0.906094	2906.29	4.27976	2.09753	0.622194
MSMEG_0580	1.75618	15.3597	0.39469	16595.3	0.867804	14.2253	0.798737	15298.4	2.02371	1.017	1.08478
MSMEG_0581	10.9091	9.45707	0.0635385	44.6578	0.974062	9.00703	0.711605	366.122	11.1996	3.48537	0.121975
MSMEG_0582	10.2685	9.86037	0.067502	62.7455	1.10753	9.18347	0.625849	363.889	9.27157	3.21281	0.17243
MSMEG_0585	5.97343	10.8545	0.116038	214.853	#N/A	#N/A	#N/A	#N/A	#N/A	#N/A	#N/A
MSMEG_0588	3.38409	11.6506	0.204825	658.496	1.01252	9.90733	0.684575	657.394	3.34224	1.74082	1.00168
MSMEG_0589	5.38624	11.5542	0.128689	386.982	#N/A	#N/A	#N/A	#N/A	#N/A	#N/A	#N/A
MSMEG_0590	7.05467	11.7648	0.0982536	341.906	#N/A	9.75657	#N/A	#N/A	#N/A	#N/A	#N/A
MSMEG_0591	14.5294	11.8845	0.0477064	180.372	1.04964	10.1901	0.660368	771.439	13.8423	3.79101	0.233812
MSMEG_0592	3.662	14.4872	0.189281	4346.89	0.909656	12.7889	0.761988	5392.63	4.0257	2.00924	0.80608
MSMEG_0593	4.01056	13.6859	0.17283	2277.6	#N/A	12.8226	#N/A	#N/A	#N/A	#N/A	#N/A
MSMEG_0594	3.51154	14.2224	0.197391	3773	0.876474	13.2234	0.790836	7563.57	4.00645	2.00232	0.498838
MSMEG_0595	2.41104	14.1827	0.287489	5346	0.731404	13.0166	0.947694	7853.17	3.29646	1.72092	0.680744
MSMEG_0596	1.97248	12.592	0.351408	2169.56	0.589125	11.9422	1.17657	4629.97	3.34816	1.74337	0.46859
MSMEG_0598	1.77415	13.6408	0.390692	4990.4	#N/A	13.1887	#N/A	#N/A	#N/A	#N/A	#N/A
MSMEG_0599	2.09695	13.5359	0.33055	3926.08	0.733932	12.8063	0.94443	6764.57	2.85714	1.51457	0.58039
MSMEG_0600	1.89606	13.8097	0.365572	5249.36	0.552188	13.1613	1.25527	11499.4	3.43373	1.77978	0.45649
MSMEG_0601	1.85816	13.9698	0.373029	5984.96	0.960533	12.9143	0.721628	5570.51	1.93451	0.951968	1.0744
MSMEG_0603	6.58003	12.64	0.105341	672.399	1.47592	11.6532	0.469637	1512.64	4.45825	2.15648	0.44452
MSMEG_0604	4.08497	12.3313	0.169682	874.436	0.75127	11.6905	0.922633	3049.37	5.43741	2.44292	0.286759
MSMEG_0605	3.43249	13.6395	0.201937	2577	0.712894	12.5378	0.972301	5781.69	4.81487	2.2675	0.445718
MSMEG_0606	2.11376	13.2764	0.327922	3253.53	#N/A	#N/A	#N/A	#N/A	#N/A	#N/A	#N/A
MSMEG_0607	1.58456	13.0351	0.437439	3671.84	0.544771	12.3785	1.27236	6775.03	2.90866	1.54036	0.541967
MSMEG_0610	2.3133	10.1172	0.299636	332.786	#N/A	#N/A	#N/A	#N/A	#N/A	#N/A	#N/A
MSMEG_0612	3.31959	14.7003	0.208805	5558.68	1.14954	12.7521	0.60298	4159.66	2.88777	1.52996	1.33633
MSMEG_0613	1.53323	12.0851	0.452082	1964.2	#N/A	#N/A	#N/A	#N/A	#N/A	#N/A	#N/A
MSMEG_0614	2.16251	14.2286	0.320529	6153.36	1.28775	14.4207	0.538263	11804.5	1.6793	0.747859	0.521272
MSMEG_0615	3.34374	13.7755	0.207297	2906.85	0.693335	12.7878	0.999729	7069.42	4.82269	2.26984	0.411186
MSMEG_0618	77.2027	13.8313	0.00897828	130.864	2.32717	12.5379	0.29785	1771.22	33.1745	5.052	0.0738835
MSMEG_0620	63.5229	12.98	0.0109118	88.1565	3.67297	12.4246	0.188716	1037.52	17.2947	4.11226	0.0849686
MSMEG_0622	61.2594	13.8918	0.011315	171.985	1.99826	12.9819	0.346876	2806.11	30.6564	4.93812	0.0612895
MSMEG_0623	38.6888	13.9226	0.017916	278.202	2.84385	12.4416	0.243735	1355.85	13.6044	3.766	0.205186
MSMEG_0624	53.5478	13.4672	0.0129445	146.59	2.22232	11.9007	0.311902	1192.58	24.0954	4.59069	0.122919
MSMEG_0625	2.47265	13.7641	0.280326	3900.14	0.757336	12.9458	0.915243	7221.39	3.26492	1.70705	0.540082
MSMEG_0626	40.637	14.3452	0.0170571	355.009	3.50684	12.372	0.197656	1047.76	11.5879	3.53455	0.338826
MSMEG_0627	4.22595	14.3143	0.164022	3341.45	2.96824	13.2869	0.233521	2333.9	1.42372	0.509667	1.4317
MSMEG_0628	1.90618	16.1618	0.363631	26658.6	0.741684	14.7796	0.934559	26285.7	2.57008	1.36181	1.01419
MSMEG_0632	1.54895	13.7682	0.447496	6243.39	0.610662	12.9257	1.13507	8831.98	2.5365	1.34284	0.706907
MSMEG_0633	2.5481	13.4055	0.272026	2951.6	0.84222	12.7381	0.823	5622.64	3.02545	1.59715	0.524949
MSMEG_0634	6.83097	13.3076	0.101471	1028.82	1.05992	12.8991	0.653962	4995.38	6.4448	2.68814	0.205955
MSMEG_0635	1.21106	14.7255	0.572349	15505.2	0.521753	15.0715	1.3285	45744	2.32113	1.21483	0.338956
MSMEG_0636	2.59146	15.9106	0.267474	16476.3	0.980008	14.6996	0.707287	18819.9	2.64432	1.4029	0.875473
MSMEG_0638	2.35682	16.4202	0.294102	25791.2	0.648508	15.3861	1.06883	45771.7	3.63422	1.86165	0.563474
MSMEG_0639	10.0486	17.4345	0.0689797	12218.5	2.08314	16.3629	0.332741	28042.7	4.82376	2.27016	0.435711
MSMEG_0640	8.29761	17.5635	0.0835358	16180.9	#N/A	16.1621	#N/A	#N/A	#N/A	#N/A	#N/A
MSMEG_0641	5.80074	18.044	0.119493	32294.4	#N/A	16.6419	#N/A	#N/A	#N/A	#N/A	#N/A
MSMEG_0642	4.93198	18.2937	0.140541	45160.3	#N/A	16.8633	#N/A	#N/A	#N/A	#N/A	#N/A
MSMEG_0643	3.91607	18.7332	0.177001	77129.5	1.26103	17.1691	0.549666	81005.2	3.10544	1.6348	0.952155
MSMEG_0644	2.14037	16.0887	0.323844	22568.7	0.468183	14.6499	1.4805	38059.1	4.57166	2.19272	0.592991
MSMEG_0645	4.21289	18.0838	0.16453	45711.1	0.894095	16.621	0.77525	78136.1	4.71191	2.23631	0.585019
MSMEG_0646	5.65664	9.73367	0.122537	104.326	3.44748	8.3551	0.201059	65.8353	1.6408	0.714402	1.58465
MSMEG_0647	5.42962	10.112	0.12766	141.28	#N/A	#N/A	#N/A	#N/A	#N/A	#N/A	#N/A
MSMEG_0649	4.78393	9.91777	0.144891	140.148	#N/A	#N/A	#N/A	#N/A	#N/A	#N/A	#N/A
MSMEG_0650	1.76085	11.7921	0.393644	1396.01	#N/A	#N/A	#N/A	#N/A	#N/A	#N/A	#N/A
MSMEG_0652	1.75001	13.4969	0.396082	4578.74	0.759744	12.8817	0.912343	6885.52	2.30342	1.20378	0.664982
MSMEG_0655	1.93852	11.0363	0.357566	750.971	#N/A	#N/A	#N/A	#N/A	#N/A	#N/A	#N/A
MSMEG_0656	2.32743	13.32	0.297816	3045.5	0.444866	12.2853	1.5581	7777.5	5.23175	2.38729	0.391578
MSMEG_0660	2.12205	10.8502	0.32664	602.997	#N/A	#N/A	#N/A	#N/A	#N/A	#N/A	#N/A
MSMEG_0661	3.68981	12.9713	0.187854	1508.63	1.26027	11.443	0.550001	1531.26	2.9278	1.54982	0.985218
MSMEG_0662	2.72263	12.4117	0.254587	1387.14	0.985883	11.2253	0.703072	1683.22	2.76162	1.46551	0.824097
MSMEG_0663	1.61865	12.8706	0.428226	3207.08	0.516009	11.7569	1.34328	4648.87	3.13686	1.64932	0.689862
MSMEG_0664	2.57406	12.0791	0.269282	1165.14	0.751936	10.402	0.921816	1247.26	3.42324	1.77536	0.934158
MSMEG_0665	3.00767	12.2838	0.23046	1149.21	1.46972	11.988	0.471617	1915.7	2.04642	1.0331	0.599888
MSMEG_0666	16.066	10.9475	0.0431438	85.2009	#N/A	9.90747	#N/A	#N/A	#N/A	#N/A	#N/A
MSMEG_0667	2.65528	11.9408	0.261045	1026.28	0.911465	10.5116	0.760476	1110.2	2.9132	1.5426	0.924404
MSMEG_0668	1.71394	14.5265	0.404417	9544.02	0.59689	13.8957	1.16126	17699.2	2.87145	1.52178	0.539235
MSMEG_0670	6.54345	13.2232	0.10593	1013	0.814852	12.3368	0.850642	4400.52	8.03023	3.00544	0.2302
MSMEG_0673	13.4228	15.4656	0.0516395	2336.69	1.98167	14.4729	0.349779	7953.53	6.77347	2.7599	0.293793
MSMEG_0674	2.22403	15.6556	0.311662	16087.9	0.381141	14.6832	1.81861	47843.5	5.8352	2.54478	0.336261
MSMEG_0676	2.86082	14.5608	0.24229	5855.75	1.01664	12.6322	0.681803	4328.52	2.814	1.49262	1.35283
MSMEG_0678	1.9859	15.7499	0.349034	19233.1	0.528127	14.8638	1.31246	39133.3	3.76027	1.91084	0.491478
MSMEG_0679	3.67501	15.0336	0.188611	6326.18	0.936814	14.3198	0.739898	15130.4	3.92288	1.97191	0.41811
MSMEG_0680	2.28663	11.954	0.303131	1202.66	0.627043	12.1706	1.10542	5096.05	3.64669	1.86659	0.235998
MSMEG_0681	2.5171	14.1114	0.275376	4873.83	0.690997	12.9986	1.00311	8209.7	3.6427	1.86501	0.593667
MSMEG_0682	2.21566	14.2159	0.31284	5952.85	0.629664	13.6847	1.10082	14495.1	3.51879	1.81508	0.41068
MSMEG_0683	2.16431	14.301	0.320263	6464.67	0.778942	13.8824	0.889857	13438.5	2.77852	1.47432	0.481058
MSMEG_0687	3.29879	13.7699	0.210122	2935.04	0.917543	13.5884	0.755438	9305.18	3.59524	1.84609	0.31542
MSMEG_0689	11.3744	14.5521	0.0609392	1463.95	4.21164	14.333	0.164579	3396.62	2.70071	1.43334	0.431
MSMEG_0690	4.72683	16.6133	0.146641	14701.7	1.00376	15.046	0.690553	23361.2	4.70914	2.23546	0.629322
MSMEG_0691	12.4988	14.6989	0.0554573	1474.95	1.87309	13.9362	0.370056	5800.59	6.67282	2.7383	0.254276
MSMEG_0692	4.52813	16.6927	0.153076	16214.7	0.931555	15.1613	0.744076	27266.1	4.86083	2.2812	0.594685
MSMEG_0693	2.59179	15.6056	0.267439	13334.3	0.798754	14.5677	0.867786	21073	3.24479	1.69813	0.632764
MSMEG_0695	3.52983	14.426	0.196369	4322.36	0.997115	13.5096	0.695152	8107.46	3.54004	1.82376	0.533133
MSMEG_0698	4.07138	15.2121	0.170248	6462.07	1.69385	14.1274	0.409214	7323.72	2.40363	1.26521	0.882348
MSMEG_0699	5.15952	13.5174	0.134343	1575.29	2.60394	12.5915	0.266192	1642.91	1.98143	0.986539	0.958839
MSMEG_0700	3.55429	15.6069	0.195017	9732.12	1.10438	14.9671	0.627633	20102.6	3.21835	1.68632	0.484123
MSMEG_0701	5.60465	11.6798	0.123674	405.749	#N/A	11.191	#N/A	#N/A	#N/A	#N/A	#N/A
MSMEG_0702	4.93969	17.0322	0.140322	18807.8	2.94667	16.1038	0.235231	16566.5	1.67637	0.745339	1.13529
MSMEG_0703	2.0495	14.81	0.338204	9714.78	1.02641	14.1652	0.675315	12406.7	1.99677	0.997667	0.783026
MSMEG_0708	3.72984	14.7847	0.185839	5245.22	1.17956	12.9031	0.587631	4501.27	3.16205	1.66086	1.16528
MSMEG_0709	28.8802	18.0814	0.0240008	6656.86	2.44242	15.8209	0.283795	16427.8	11.8244	3.5637	0.405218
MSMEG_0710	27.0835	17.7873	0.0255929	5789.5	2.21994	15.5959	0.312236	15463.8	12.2001	3.60882	0.37439
MSMEG_0711	14.4352	17.1982	0.0480178	7220.48	1.99476	15.416	0.347485	15192.3	7.23658	2.85531	0.475272
MSMEG_0712	2.97214	16.0181	0.233215	15476.6	0.854835	14.1855	0.810855	15107.6	3.47685	1.79778	1.02443
MSMEG_0713	13.0729	15.8811	0.0530217	3199.94	#N/A	14.673	#N/A	#N/A	#N/A	#N/A	#N/A
MSMEG_0716	2.03331	10.8715	0.340896	638.644	#N/A	#N/A	#N/A	#N/A	#N/A	#N/A	#N/A
MSMEG_0718	11.4456	9.1582	0.0605599	34.6002	#N/A	#N/A	#N/A	#N/A	#N/A	#N/A	#N/A
MSMEG_0719	1.7702	14.1834	0.391565	7285.21	0.527014	13.7037	1.31524	17548	3.35892	1.748	0.415159
MSMEG_0724	4.41371	14.8195	0.157044	4540.83	1.06394	12.4508	0.651489	3647.3	4.14845	2.05257	1.24498
MSMEG_0725	2.50522	12.9604	0.276681	2205.2	0.892442	10.9146	0.776686	1499.26	2.80715	1.48911	1.47086
MSMEG_0726	2.17443	15.3025	0.318773	12882	1.07365	14.936	0.645597	20237.4	2.02526	1.01811	0.636542
MSMEG_0730	3.31153	12.29	0.209313	1048.2	0.879126	11.3949	0.78845	2123.15	3.76684	1.91336	0.493701
MSMEG_0731	4.21511	12.9221	0.164443	1276.34	1.5485	12.1405	0.447625	2020.97	2.72206	1.4447	0.631549
MSMEG_0732	10.2705	14.5028	0.0674894	1566.84	1.32764	12.615	0.52209	3275.28	7.73588	2.95157	0.478382
MSMEG_0733	6.66667	13.0917	0.103972	907.656	#N/A	11.2752	#N/A	#N/A	#N/A	#N/A	#N/A
MSMEG_0734	3.3402	13.2855	0.207517	2071.94	0.480234	11.528	1.44335	4262.42	6.95535	2.79812	0.486095
MSMEG_0736	1.34089	17.1852	0.516932	77034.3	0.472147	16.8758	1.46807	176555	2.83998	1.50588	0.436319
MSMEG_0737	2.35483	16.2701	0.294351	23262.3	0.522921	15.1929	1.32553	49647.5	4.50323	2.17096	0.46855
MSMEG_0738	3.83338	15.2361	0.180819	6978.74	0.91951	13.7335	0.753822	10267.7	4.16893	2.05968	0.679677
MSMEG_0739	3.97759	14.7844	0.174263	4917.6	0.719022	13.1195	0.964014	8579.39	5.53195	2.46779	0.573187
MSMEG_0740	4.46778	14.9859	0.155144	5034.42	#N/A	13.5253	#N/A	#N/A	#N/A	#N/A	#N/A
MSMEG_0741	5.48296	15.0625	0.126418	4325.98	2.08095	14.0286	0.333092	5566.64	2.63484	1.39771	0.777126
MSMEG_0742	10.0825	13.6925	0.0687478	910.127	#N/A	#N/A	#N/A	#N/A	#N/A	#N/A	#N/A
MSMEG_0743	2.6249	14.8853	0.264066	7991.61	1.24239	13.8243	0.557914	8092.94	2.11278	1.07914	0.987479
MSMEG_0744	2.44883	11.0782	0.283052	611.994	0.99054	10.5011	0.699767	1014.17	2.47222	1.3058	0.603445
MSMEG_0746	2.59752	11.0112	0.26685	550.756	1.28758	9.38843	0.538333	360.787	2.01736	1.01247	1.52654
MSMEG_0747	4.03344	10.2414	0.17185	208.031	#N/A	8.54947	#N/A	#N/A	#N/A	#N/A	#N/A
MSMEG_0750	1.49867	16.2017	0.462508	34858.4	0.390684	15.5763	1.77419	86685	3.83602	1.93961	0.402127
MSMEG_0752	1.51208	12.959	0.458407	3650.05	#N/A	#N/A	#N/A	#N/A	#N/A	#N/A	#N/A
MSMEG_0755	2.33768	13.9364	0.296511	4648.63	1.2027	13.2466	0.576327	5601.49	1.9437	0.958803	0.829893
MSMEG_0756	3.59982	15.1088	0.192551	6803.88	0.957717	14.0238	0.72375	12055.4	3.75875	1.91025	0.564383
MSMEG_0757	2.25094	15.2289	0.307936	11825.2	1.11984	13.8666	0.618969	9245.73	2.01005	1.00723	1.27898
MSMEG_0758	3.12134	13.8985	0.222067	3391.09	0.807309	12.8391	0.85859	6291.44	3.86635	1.95097	0.539001
MSMEG_0759	2.77829	17.3378	0.249487	41329.1	0.646447	15.7741	1.07224	60084.1	4.29779	2.10359	0.687853
MSMEG_0760	2.80741	16.7474	0.246899	27163.7	0.7285	15.5222	0.951472	44776.9	3.85369	1.94624	0.606646
MSMEG_0761	1.84156	15.6769	0.37639	19717.2	0.902839	15.2749	0.767741	30438.1	2.03975	1.02839	0.64778
MSMEG_0763	9.83526	14.585	0.0704757	1732.02	2.12271	13.2997	0.326538	3292.55	4.63334	2.21205	0.526041
MSMEG_0764	5.11858	14.9818	0.135418	4381.85	0.975078	13.448	0.710863	7944.15	5.24941	2.39215	0.551581
MSMEG_0765	2.41158	14.4984	0.287425	6652.55	#N/A	#N/A	#N/A	#N/A	#N/A	#N/A	#N/A
MSMEG_0766	3.91798	16.181	0.176914	13144.1	0.879302	14.7005	0.788293	20987.9	4.45579	2.15568	0.626268
MSMEG_0767	3.11123	15.6564	0.222789	11506.1	0.610633	14.3895	1.13513	24362.8	5.09509	2.34911	0.472284
MSMEG_0768	3.71184	17.2287	0.18674	28681.5	0.662799	15.7304	1.04579	56853.3	5.60024	2.48549	0.504483
MSMEG_0769	5.66545	17.0258	0.122346	16325.9	2.30185	15.5933	0.301126	14886.7	2.46126	1.2994	1.09667
MSMEG_0770	8.24912	17.8618	0.0840268	20015	2.87615	15.9142	0.240998	14881.8	2.86811	1.5201	1.34493
MSMEG_0771	2.72269	11.5449	0.254581	760.673	1.31835	10.6698	0.525769	856.475	2.06523	1.0463	0.888144
MSMEG_0773	2.89184	12.6757	0.23969	1568.25	1.12528	11.2661	0.615977	1517.04	2.56989	1.3617	1.03376
MSMEG_0776	1.26268	14.6482	0.548949	14095.2	0.552252	14.4514	1.25513	28118.5	2.28642	1.19309	0.501276
MSMEG_0777	4.7887	16.3698	0.144746	12258	2.23444	15.6335	0.310211	15769.2	2.14313	1.09972	0.777338
MSMEG_0778	8.08067	11.1412	0.0857784	193.737	1.04685	11.4594	0.662127	1864.51	7.71904	2.94842	0.103908
MSMEG_0779	16.9633	10.8555	0.0408617	75.7072	1.546	11.7408	0.448347	1534.43	10.9723	3.4558	0.0493389
MSMEG_0780	2.52962	10.7092	0.274013	458.734	1.07761	11.0528	0.643229	1366.44	2.34744	1.23109	0.335715
MSMEG_0781	11.2973	14.2081	0.0613551	1161.25	1.80837	13.4559	0.3833	4306.83	6.24724	2.64322	0.269629
MSMEG_0782	4.8844	15.2642	0.14191	5584.65	0.950164	13.6623	0.729503	9457.78	5.14059	2.36193	0.590483
MSMEG_0783	4.84809	15.9509	0.142973	9056.15	0.998955	13.8223	0.693872	10050.9	4.85316	2.27893	0.901026
MSMEG_0784	3.68686	14.8681	0.188005	5622.15	0.668961	13.4313	1.03615	11445.9	5.51132	2.4624	0.491195
MSMEG_0786	3.09199	14.5802	0.224175	5491.05	#N/A	13.8955	#N/A	#N/A	#N/A	#N/A	#N/A
MSMEG_0787	3.05974	15.2675	0.226538	8935.45	0.819284	14.3238	0.846041	17349	3.73465	1.90097	0.515041
MSMEG_0788	2.07376	16.0032	0.334247	21953.4	0.517487	14.3531	1.33945	28030.4	4.00736	2.00265	0.783197
MSMEG_0789	2.01244	15.6035	0.344431	17148.4	1.01847	14.566	0.680578	16507.5	1.97595	0.982547	1.03882
MSMEG_0790	2.00468	15.5981	0.345765	17150.1	0.89575	14.8947	0.773818	23572.2	2.23799	1.1622	0.727556
MSMEG_0791	2.53872	16.7956	0.273031	31060	0.787443	15.2614	0.880251	34572.9	3.224	1.68885	0.898391
MSMEG_0792	3.36833	16.3503	0.205784	17192.2	1.0304	15.1468	0.672699	24404.6	3.26896	1.70883	0.704466
MSMEG_0793	3.9988	16.3708	0.173339	14689.2	0.736158	15.3144	0.941574	38365.3	5.43199	2.44148	0.382877
MSMEG_0794	3.84541	15.5355	0.180253	8561.18	0.793988	14.6538	0.872994	22503.7	4.84316	2.27595	0.380434
MSMEG_0795	3.91798	15.528	0.176914	8359.24	#N/A	14.6877	#N/A	#N/A	#N/A	#N/A	#N/A
MSMEG_0796	4.03294	14.8332	0.171872	5016.86	#N/A	14.3739	#N/A	#N/A	#N/A	#N/A	#N/A
MSMEG_0798	2.09241	12.8734	0.331267	2485.69	1.75716	11.9414	0.39447	1551.4	1.19079	0.251923	1.60223
MSMEG_0799	2.31616	12.9732	0.299266	2406.52	0.96907	12.3105	0.71527	3633.29	2.39008	1.25706	0.662354
MSMEG_0800	4.26257	11.8068	0.162612	582.592	#N/A	11.3694	#N/A	#N/A	#N/A	#N/A	#N/A
MSMEG_0801	1.68843	15.4332	0.410528	18163.1	0.822027	14.6189	0.843217	21216.2	2.05398	1.03842	0.856095
MSMEG_0802	2.02552	13.309	0.342207	3473.02	0.706358	13.1102	0.981297	8677.08	2.86756	1.51982	0.400252
MSMEG_0803	4.38164	11.3112	0.158194	401.966	#N/A	9.8041	#N/A	#N/A	#N/A	#N/A	#N/A
MSMEG_0806	2.67845	14.4014	0.258786	5600.09	0.797674	13.5641	0.868961	10524.2	3.35783	1.74753	0.532113
MSMEG_0807	2.57682	14.0006	0.268993	4409.12	0.692137	13.2793	1.00146	9956.37	3.72299	1.89646	0.442844
MSMEG_0808	3.84973	11.2063	0.180051	425.429	#N/A	10.5736	#N/A	#N/A	#N/A	#N/A	#N/A
MSMEG_0809	4.52728	10.3313	0.153105	197.256	#N/A	#N/A	#N/A	#N/A	#N/A	#N/A	#N/A
MSMEG_0810	3.28947	13.1981	0.210717	1980.31	1.3603	13.0037	0.509556	4185	2.4182	1.27393	0.473192
MSMEG_0811	2.36058	11.1261	0.293634	656.307	2.06605	9.56313	0.335493	253.789	1.14255	0.192262	2.58603
MSMEG_0812	2.72511	13.04	0.254356	2142.27	2.08761	12.1625	0.332029	1522.1	1.30537	0.38446	1.40744
MSMEG_0813	2.59954	12.9167	0.266642	2061.74	#N/A	11.5186	#N/A	#N/A	#N/A	#N/A	#N/A
MSMEG_0814	6.19099	16.0858	0.111961	7787.24	2.17022	15.9493	0.319391	20209.2	2.85271	1.51233	0.385331
MSMEG_0815	2.40029	14.9907	0.288777	9401.83	0.609316	13.4422	1.13758	12661.3	3.93931	1.97794	0.742565
MSMEG_0816	3.45165	12.5765	0.200816	1226.57	1.81346	12.1223	0.382224	1704.1	1.90335	0.928544	0.719777
MSMEG_0818	3.76128	11.7091	0.184285	616.992	#N/A	#N/A	#N/A	#N/A	#N/A	#N/A	#N/A
MSMEG_0819	4.69373	11.9171	0.147675	571.099	#N/A	10.9974	#N/A	#N/A	#N/A	#N/A	#N/A
MSMEG_0821	13.2403	11.1187	0.0523515	116.413	#N/A	10.309	#N/A	#N/A	#N/A	#N/A	#N/A
MSMEG_0822	2.43977	12.8443	0.284104	2089.33	#N/A	12.3695	#N/A	#N/A	#N/A	#N/A	#N/A
MSMEG_0824	4.22327	16.3252	0.164126	13475.7	#N/A	16.0796	#N/A	#N/A	#N/A	#N/A	#N/A
MSMEG_0825	5.48346	17.4332	0.126407	22371.1	0.74433	16.7483	0.931237	102518	7.36697	2.88107	0.218216
MSMEG_0826	3.40097	17.1506	0.203808	29653.6	0.710732	16.3472	0.975258	81303.1	4.78517	2.25857	0.364729
MSMEG_0827	4.39899	12.5131	0.15757	921.088	0.693858	10.7118	0.998975	1675.47	6.3399	2.66446	0.549747
MSMEG_0828	9.81836	14.0905	0.070597	1231.57	1.15109	12.2091	0.602168	2851.24	8.52965	3.09249	0.431943
MSMEG_0829	2.03694	14.4875	0.340289	7816.82	0.497851	13.4256	1.39228	15318.8	4.09146	2.03262	0.510277
MSMEG_0830	3.04136	16.0055	0.227907	14993.1	0.923857	14.7965	0.750276	21350.7	3.29203	1.71898	0.702234
MSMEG_0832	2.96795	16.6199	0.233544	23520.6	0.961598	15.0454	0.720828	24374.7	3.08647	1.62596	0.96496
MSMEG_0835	2.50156	17.0017	0.277086	36361.8	1.09099	16.2159	0.635338	48359	2.29293	1.19719	0.751915
MSMEG_0836	3.71955	17.0842	0.186353	25893.6	0.828232	16.0119	0.836899	55301.3	4.49094	2.16702	0.468227
MSMEG_0837	2.25636	15.809	0.307197	17635.6	0.947094	15.2804	0.731868	29126	2.3824	1.25242	0.605493
MSMEG_0838	2.26044	14.0719	0.306643	5280.64	0.670099	13.287	1.0344	10339.1	3.37329	1.75416	0.510745
MSMEG_0839	3.91811	13.9201	0.176908	2742.31	1.10824	12.2153	0.625448	2974.08	3.53543	1.82189	0.922069
MSMEG_0840	4.17755	16.1987	0.165922	12479.3	0.949429	14.7448	0.730067	20043.8	4.40006	2.13752	0.6226
MSMEG_0842	7.39782	15.0807	0.0936962	3246.94	0.868126	14.3038	0.798441	16147.9	8.5216	3.09112	0.201075
MSMEG_0844	9.32401	15.533	0.07434	3524.78	1.13709	14.5658	0.609581	14783.7	8.1999	3.03561	0.238423
MSMEG_0845	6.97593	15.3037	0.0993626	4018.7	#N/A	14.3939	#N/A	#N/A	#N/A	#N/A	#N/A
MSMEG_0846	5.77339	15.9232	0.120059	7460.28	#N/A	14.724	#N/A	#N/A	#N/A	#N/A	#N/A
MSMEG_0847	7.9713	15.6748	0.0869553	4548.74	#N/A	14.3029	#N/A	#N/A	#N/A	#N/A	#N/A
MSMEG_0848	5.12055	16.1294	0.135366	9703.59	1.06028	14.592	0.653738	16144.5	4.82942	2.27185	0.601047
MSMEG_0849	1.85257	14.2649	0.374155	7365.71	0.682097	13.2103	1.0162	9631.1	2.71599	1.44148	0.764784
MSMEG_0850	3.73948	13.582	0.185359	2273.07	0.81261	11.2799	0.852989	2121	4.60182	2.2022	1.0717
MSMEG_0851	2.90156	11.193	0.238887	559.271	#N/A	#N/A	#N/A	#N/A	#N/A	#N/A	#N/A
MSMEG_0852	2.98493	12.1224	0.232216	1035.35	#N/A	#N/A	#N/A	#N/A	#N/A	#N/A	#N/A
MSMEG_0854	2.00217	13.232	0.346198	3330.84	#N/A	#N/A	#N/A	#N/A	#N/A	#N/A	#N/A
MSMEG_0857	2.56635	12.7749	0.270091	1892.9	#N/A	12.2526	#N/A	#N/A	#N/A	#N/A	#N/A
MSMEG_0858	4.93665	15.5107	0.140409	6555.25	#N/A	14.379	#N/A	#N/A	#N/A	#N/A	#N/A
MSMEG_0859	1.61575	14.7743	0.428995	12021.2	1.00923	14.1162	0.686805	12196.4	1.60096	0.678941	0.985635
MSMEG_0860	3.54736	16.214	0.195398	14853.6	0.685232	14.9521	1.01155	32063.3	5.17687	2.37208	0.463258
MSMEG_0861	4.42429	16.9337	0.156669	19612.1	1.06961	15.4333	0.648037	28673.2	4.13635	2.04836	0.683987
MSMEG_0862	5.50661	15.162	0.125876	4614.96	0.96651	13.7883	0.717165	10146.1	5.69741	2.51031	0.454849
MSMEG_0863	3.71724	15.6103	0.186468	9327.89	0.656915	13.6229	1.05515	13310.9	5.65863	2.50045	0.70077
MSMEG_0864	4.77764	13.4014	0.145081	1569.73	2.2299	12.8317	0.310842	2266.08	2.14253	1.09932	0.692706
MSMEG_0865	7.26216	12.8515	0.0954464	705.434	1.39012	12.1677	0.498624	2294.06	5.22412	2.38519	0.307504
MSMEG_0866	1.63419	17.5479	0.424154	81278.9	0.502386	16.1396	1.37971	99609.6	3.25285	1.7017	0.815974
MSMEG_0867	2.38124	15.2708	0.291087	11507.5	1.26658	14.154	0.54726	9976.6	1.88006	0.910776	1.15345
MSMEG_0868	4.50129	8.40473	0.153988	52.1873	1.49029	7.94943	0.465109	114.967	3.02042	1.59475	0.453934
MSMEG_0870	5.56045	11.4689	0.124657	353.337	1.40632	10.389	0.492879	660.923	3.95389	1.98327	0.534611
MSMEG_0871	3.8956	11.4845	0.177931	509.824	1.27913	9.36263	0.541891	356.735	3.04551	1.60669	1.42914
MSMEG_0872	4.93178	10.8984	0.140547	268.267	#N/A	#N/A	#N/A	#N/A	#N/A	#N/A	#N/A
MSMEG_0874	1.64982	13.4474	0.420134	4692.98	0.76297	12.5218	0.908485	5342.63	2.16237	1.11261	0.878402
MSMEG_0875	2.80158	13.4051	0.247413	2683.92	0.885674	12.2216	0.782621	3737.83	3.16322	1.66139	0.718043
MSMEG_0876	4.29338	14.3108	0.161446	3281.07	1.41346	13.335	0.49039	5067.3	3.0375	1.60288	0.6475
MSMEG_0877	3.66043	14.1622	0.189362	3471.68	1.67757	12.8174	0.413185	2982.4	2.18198	1.12564	1.16405
MSMEG_0878	2.94884	14.6921	0.235058	6221.96	1.05893	13.4274	0.654575	7211.24	2.78474	1.47754	0.862815
MSMEG_0880	12.3609	20.3885	0.0560756	76970.5	6.41778	19.0641	0.108004	59196.6	1.92605	0.945642	1.30025
MSMEG_0881	8.9186	11.876	0.0777193	292.127	0.945867	11.2551	0.732817	1791.13	9.42902	3.23711	0.163096
MSMEG_0883	3.58584	12.5303	0.193301	1143.51	1.76651	12.0101	0.392383	1618.53	2.0299	1.02141	0.706513
MSMEG_0885	3.44106	12.7247	0.201434	1363.48	2.43905	13.7403	0.284187	3888.99	1.41082	0.496531	0.350601
MSMEG_0886	2.23743	12.4867	0.309796	1778.02	1.59324	12.2809	0.435054	2165.02	1.40432	0.489874	0.82125
MSMEG_0887	2.88704	13.1341	0.240089	2158.34	1.67148	12.44	0.414691	2304.24	1.72724	0.788468	0.936682
MSMEG_0888	3.42534	13.1115	0.202359	1790.88	2.49646	12.6225	0.277652	1750.86	1.37208	0.456362	1.02286
MSMEG_0889	3.88048	13.8375	0.178624	2614.88	0.853456	12.8353	0.812166	5935.47	4.54679	2.18485	0.440552
MSMEG_0894	1.81354	11.6924	0.382207	1264.95	1.3005	10.5587	0.532984	803.914	1.39449	0.479737	1.57348
MSMEG_0895	1.39559	15.0931	0.496669	17360.1	0.499725	13.8584	1.38706	20601.5	2.79272	1.48167	0.842664
MSMEG_0896	2.87749	14.1933	0.240886	4512.64	0.535088	12.8304	1.29539	9434.64	5.3776	2.42696	0.478306
MSMEG_0897	6.12182	13.4598	0.113226	1275.67	0.593793	11.7293	1.16732	3963.43	10.3097	3.36593	0.32186
MSMEG_0898	3.65698	13.1541	0.189541	1727.79	#N/A	11.8166	#N/A	#N/A	#N/A	#N/A	#N/A
MSMEG_0899	2.85456	15.694	0.242821	12872.1	0.663959	14.0308	1.04396	17472.9	4.2993	2.1041	0.736691
MSMEG_0900	3.02396	12.7	0.229218	1525.17	1.18881	11.8994	0.58306	2227.31	2.54369	1.34692	0.684762
MSMEG_0901	3.60393	14.8418	0.192331	5647.76	1.43345	14.3873	0.483551	10361.9	2.51416	1.33008	0.545049
MSMEG_0902	3.68822	12.2931	0.187935	943.214	1.17608	11.2854	0.589371	1471.1	3.13603	1.64894	0.641161
MSMEG_0903	2.59146	17.0689	0.267474	36772.4	1.17255	16.3973	0.591147	51025.2	2.21011	1.14412	0.720672
MSMEG_0904	3.06984	16.5289	0.225793	21350.8	1.94989	16.2062	0.355481	26876.2	1.57437	0.654772	0.794413
MSMEG_0905	1.48878	14.1457	0.465581	8438.5	0.507674	13.7216	1.36534	18443.5	2.93255	1.55215	0.457533
MSMEG_0906	1.71431	15.45	0.40433	18098.8	0.456979	14.4748	1.5168	34537.3	3.7514	1.90743	0.524036
MSMEG_0907	1.64553	11.6742	0.421231	1376.59	#N/A	#N/A	#N/A	#N/A	#N/A	#N/A	#N/A
MSMEG_0908	1.69979	11.0882	0.407784	887.813	#N/A	#N/A	#N/A	#N/A	#N/A	#N/A	#N/A
MSMEG_0909	1.6735	15.0282	0.41419	13839.8	0.451253	14.7179	1.53605	41393.7	3.70856	1.89086	0.334345
MSMEG_0911	7.17189	16.1823	0.0966478	7186.87	1.37522	14.2072	0.504026	9533.37	5.21508	2.38269	0.753865
MSMEG_0912	4.63894	16.0815	0.149419	10361.7	1.57799	14.8723	0.439259	13174	2.93977	1.5557	0.786524
MSMEG_0913	5.58399	19.5376	0.124131	94465.7	0.66795	17.0945	1.03772	145221	8.3599	3.06349	0.650497
MSMEG_0914	2.7448	13.2901	0.252531	2529.55	0.712008	12.5952	0.97351	6023.84	3.85502	1.94674	0.419923
MSMEG_0915	1.56832	15.4088	0.441968	19226.1	1.03745	14.8362	0.668125	19543.8	1.5117	0.596175	0.983746
MSMEG_0917	3.61489	15.3497	0.191748	8006.64	0.936198	13.8563	0.740385	10980.4	3.86125	1.94907	0.729173
MSMEG_0918	8.12788	16.5614	0.0852802	8247.39	1.03786	14.3245	0.667862	13701.9	7.83139	2.96927	0.601915
MSMEG_0919	30.2925	16.937	0.0228818	2870.95	1.29028	14.5124	0.537207	12555.1	23.4775	4.5532	0.228668
MSMEG_0921	1.93968	16.0325	0.357352	23953.5	0.695563	15.2221	0.996526	38089.7	2.78864	1.47956	0.628872
MSMEG_0922	2.4961	15.3313	0.277692	11448.7	0.815437	14.446	0.850031	18972.5	3.06106	1.61403	0.603435
MSMEG_0923	1.99061	16.0716	0.348208	23980.7	0.56144	15.0886	1.23459	43018.3	3.54554	1.82601	0.557455
MSMEG_0924	2.05034	15.0371	0.338065	11366	0.56552	14.1041	1.22568	21584.6	3.62557	1.85821	0.52658
MSMEG_0925	2.74286	12.8769	0.25271	1900.88	0.762515	11.9787	0.909028	3668.81	3.59712	1.84684	0.51812
MSMEG_0926	2.20103	14.9099	0.31492	9694.76	0.543444	13.9884	1.27547	20730.5	4.05015	2.01797	0.467658
MSMEG_0927	2.1885	14.8365	0.316722	9266.37	0.715129	13.7541	0.969262	13391.8	3.06029	1.61367	0.691945
MSMEG_0928	3.61359	15.862	0.191817	11424.4	1.22899	15.0196	0.563996	18733.8	2.94028	1.55595	0.60983
MSMEG_0929	2.29973	16.7446	0.301403	33096.7	0.530936	15.695	1.30552	69253.1	4.33147	2.11486	0.47791
MSMEG_0930	6.10522	14.479	0.113533	2592.61	0.91417	13.7352	0.758226	10339.6	6.67843	2.73951	0.250745
MSMEG_0932	2.19186	16.5639	0.316237	30636.1	0.71053	17.1122	0.975535	138203	3.08483	1.62519	0.221674
MSMEG_0933	4.76039	15.6315	0.145607	7391.51	1.58772	15.5749	0.436569	21309.6	2.99827	1.58413	0.346863
MSMEG_0934	2.53298	14.3997	0.273649	5914.73	0.617265	14.1356	1.12293	20211.7	4.10356	2.03687	0.292639
MSMEG_0935	3.17309	17.2971	0.218445	35180.2	1.43352	15.5359	0.483528	22971.7	2.2135	1.14633	1.53146
MSMEG_0936	3.01508	15.1669	0.229894	8457.05	1.13332	13.9846	0.61161	9914.22	2.6604	1.41164	0.853023
MSMEG_0937	2.6996	14.3135	0.256759	5227.92	#N/A	13.4381	#N/A	#N/A	#N/A	#N/A	#N/A
MSMEG_0939	2.69711	16.9072	0.256996	31585.7	0.692113	15.4819	1.00149	45830.5	3.89693	1.96234	0.689185
MSMEG_0940	2.67684	16.3785	0.258942	22060.9	0.732241	15.3607	0.946611	39828.4	3.65568	1.87014	0.553898
MSMEG_0941	2.64079	15.7907	0.262478	14878.4	0.594496	14.9415	1.16594	36686.5	4.44206	2.15123	0.405555
MSMEG_0942	3.09	14.7383	0.22432	6130.95	1.72097	13.8328	0.402765	5876.64	1.79549	0.844381	1.04327
MSMEG_0943	2.81156	15.279	0.246535	9802.03	1.80397	14.2362	0.384235	7415.32	1.55854	0.640194	1.32186
MSMEG_0944	2.34682	18.6236	0.295356	119288	1.13028	18.0905	0.61325	171171	2.07631	1.05402	0.696894
MSMEG_0945	2.26082	19.6143	0.306591	246072	#N/A	18.9148	#N/A	#N/A	#N/A	#N/A	#N/A
MSMEG_0946	1.92555	18.1492	0.359974	104647	0.712172	17.6872	0.973286	205404	2.70376	1.43497	0.509468
MSMEG_0947	2.63539	15.9692	0.263015	16873.2	1.32401	15.1253	0.523523	18711.3	1.99047	0.993108	0.901766
MSMEG_0948	1.59221	16.7064	0.435337	46554.6	0.57533	16.1255	1.20478	86134.6	2.76747	1.46857	0.540487
MSMEG_0949	2.04186	15.0236	0.339469	11306.9	0.665809	14.2828	1.04106	20750	3.06673	1.6167	0.544913
MSMEG_0950	1.87661	12.3417	0.369361	1917.18	0.563386	11.3191	1.23032	3143.46	3.33096	1.73594	0.609894
MSMEG_0951	1.41201	16.1294	0.490893	35190	0.419889	14.9061	1.65079	50683.2	3.36283	1.74968	0.694313
MSMEG_0952	3.03306	18.0983	0.228531	64132.1	0.619323	16.347	1.1192	93290.1	4.89738	2.29201	0.687448
MSMEG_0953	3.10013	17.8286	0.223586	52047.3	0.660029	16.4649	1.05018	94990.8	4.69697	2.23173	0.54792
MSMEG_0954	4.48783	17.6371	0.154451	31483.7	#N/A	15.9524	#N/A	#N/A	#N/A	#N/A	#N/A
MSMEG_0956	5.11509	16.9058	0.13551	16639.3	#N/A	15.4451	#N/A	#N/A	#N/A	#N/A	#N/A
MSMEG_0957	6.83449	15.7042	0.101419	5414.58	#N/A	14.8382	#N/A	#N/A	#N/A	#N/A	#N/A
MSMEG_0958	4.46279	15.7011	0.155317	8274.29	#N/A	15.0184	#N/A	#N/A	#N/A	#N/A	#N/A
MSMEG_0959	2.24261	15.0409	0.30908	10419.2	1.51282	14.7938	0.458182	13014.4	1.4824	0.567939	0.800585
MSMEG_0960	2.59701	15.0665	0.266902	9158.42	1.37366	15.0655	0.5046	17303.1	1.89058	0.918828	0.529293
MSMEG_0964	2.43685	14.3032	0.284444	5750.29	0.656871	13.6239	1.05523	13321.6	3.70978	1.89133	0.43165
MSMEG_0965	8.93056	20.4508	0.0776152	111235	2.1315	19.9	0.325192	318153	4.1898	2.06688	0.349627
MSMEG_0966	3.84529	12.7105	0.180259	1208.17	#N/A	11.4303	#N/A	#N/A	#N/A	#N/A	#N/A
MSMEG_0968	5.4732	11.9207	0.126644	490.989	0.866006	11.3032	0.800395	2022.54	6.32005	2.65994	0.242759
MSMEG_0969	5.21558	16.0742	0.132899	9169.16	0.872588	14.7211	0.794358	21453.5	5.97714	2.57945	0.427396
MSMEG_0970	5.88149	15.8054	0.117852	6748.82	0.900849	14.9057	0.769438	23618.2	6.52883	2.70682	0.285747
MSMEG_0971	4.94743	15.926	0.140102	8722.46	0.532398	14.8631	1.30194	38798.8	9.29274	3.2161	0.224813
MSMEG_0972	14.3003	15.8326	0.0484709	2828.65	1.13027	14.6498	0.613259	15764.2	12.6521	3.6613	0.179434
MSMEG_0973	11.3165	15.5886	0.0612511	3018.14	#N/A	14.1614	#N/A	#N/A	#N/A	#N/A	#N/A
MSMEG_0974	4.30293	16.0912	0.161087	11245.9	#N/A	15.1012	#N/A	#N/A	#N/A	#N/A	#N/A
MSMEG_0975	4.61876	15.1427	0.150072	5428.96	1.14721	13.8083	0.604202	8667.72	4.02608	2.00938	0.626343
MSMEG_0977	2.06186	17.9572	0.336176	85552.6	0.719666	16.4048	0.963151	83564.4	2.86502	1.51854	1.02379
MSMEG_0978	2.8438	16.2096	0.243739	18471.9	1.0147	15.1164	0.683108	24264.4	2.80262	1.48677	0.761276
MSMEG_0979	5.59675	14.8356	0.123848	3621.18	0.673599	13.3075	1.02902	10432.1	8.30873	3.05463	0.34712
MSMEG_0980	5.43036	10.5349	0.127643	189.373	2.38588	9.13053	0.290521	162.833	2.27604	1.18653	1.16299
MSMEG_0982	2.85857	11.3405	0.24248	628.777	1.36332	10.0231	0.508427	529.044	2.09678	1.06817	1.18852
MSMEG_0983	2.43309	14.1687	0.284883	5246.64	1.24406	14.0145	0.557163	9220.56	1.95576	0.967728	0.569015
MSMEG_0984	2.96333	11.1847	0.233908	544.472	#N/A	10.547	#N/A	#N/A	#N/A	#N/A	#N/A
MSMEG_0985	1.835	15.2505	0.377736	14724.4	0.518216	15.065	1.33756	45848.1	3.541	1.82416	0.321155
MSMEG_0986	1.67722	15.3544	0.413272	17312.5	0.872716	14.8398	0.794241	23289.9	1.92184	0.942486	0.74335
MSMEG_0987	2.54458	17.6422	0.272401	55723.7	1.46309	16.685	0.473755	49917	1.73918	0.798407	1.11633
MSMEG_0988	2.36794	13.1714	0.292722	2700.48	0.844975	12.6267	0.820317	5188.08	2.80238	1.48665	0.520517
MSMEG_0989	2.41921	16.728	0.286518	31100.8	0.524127	16.0637	1.32248	90582.5	4.61569	2.20655	0.343343
MSMEG_0990	2.75938	16.1407	0.251197	18148.8	0.576181	15.4336	1.203	53241.8	4.78908	2.25975	0.340875
MSMEG_0991	2.97258	14.0015	0.23318	3824.31	#N/A	13.3897	#N/A	#N/A	#N/A	#N/A	#N/A
MSMEG_0993	4.43017	13.5507	0.156461	1877.51	0.995638	12.7801	0.696184	4896.97	4.44958	2.15367	0.383402
MSMEG_0994	3.52786	13.6704	0.196478	2561.62	0.849125	12.4463	0.816308	4555.68	4.1547	2.05474	0.562292
MSMEG_0995	16.4831	12.2799	0.0420521	209.13	13.1352	12.1194	0.0527703	234.792	1.25488	0.327549	0.890704
MSMEG_0996	5.76258	11.032	0.120284	251.867	1.21005	10.302	0.572827	723.143	4.76228	2.25165	0.348295
MSMEG_0997	8.69879	10.9159	0.0796832	153.95	1.00122	10.7404	0.692304	1184.38	8.6882	3.11906	0.129984
MSMEG_0998	5.55736	10.5465	0.124726	186.543	0.919987	10.1425	0.753431	851.629	6.04069	2.59471	0.219043
MSMEG_0999	2.97059	13.5041	0.233336	2711.01	1.07907	12.5254	0.642357	3786.93	2.75292	1.46096	0.715887
MSMEG_1001	3.7534	15.8355	0.184672	10798.2	1.39355	14.8017	0.497396	14205.2	2.69341	1.42943	0.760156
MSMEG_1002	1.74863	15.419	0.396394	17366.7	0.790129	14.6398	0.877258	22394.8	2.2131	1.14607	0.775482
MSMEG_1003	2.08297	13.3988	0.332768	3594.12	0.719358	13.0811	0.963564	8350.14	2.8956	1.53386	0.430426
MSMEG_1005	3.24702	11.293	0.213472	535.652	#N/A	10.3225	#N/A	#N/A	#N/A	#N/A	#N/A
MSMEG_1006	2.99955	13.0569	0.231084	1969.19	0.918653	12.1818	0.754525	3505.59	3.26516	1.70715	0.561729
MSMEG_1007	1.86744	15.3317	0.371175	15306.6	0.888917	14.2089	0.779765	14766.2	2.10081	1.07094	1.0366
MSMEG_1008	2.17976	15.7494	0.317993	17516.6	#N/A	14.0525	#N/A	#N/A	#N/A	#N/A	#N/A
MSMEG_1009	3.95361	11.88	0.17532	660.797	1.36311	10.3559	0.508504	666.379	2.90043	1.53627	0.991623
MSMEG_1010	1.43155	15.514	0.484192	22657.2	0.481982	14.2017	1.43812	27097.7	2.97014	1.57053	0.836132
MSMEG_1011	3.78561	15.7321	0.183101	9965.84	0.704862	13.9436	0.983379	15494	5.37071	2.42511	0.643207
MSMEG_1012	5.68128	12.4994	0.122005	706.421	0.916954	10.8222	0.755923	1368.66	6.19581	2.63129	0.516142
MSMEG_1013	2.86745	13.2684	0.241729	2385.15	1.48101	11.9828	0.468025	1894.35	1.93615	0.953192	1.25908
MSMEG_1014	2.67935	14.0546	0.2587	4402.13	0.676072	12.8234	1.02526	7431.23	3.96311	1.98663	0.592382
MSMEG_1015	2.54464	15.5521	0.272395	13087.5	0.986161	14.6182	0.702874	17676.8	2.58035	1.36757	0.740379
MSMEG_1016	3.18505	11.9388	0.217625	854.39	3.62705	11.4472	0.191105	533.608	0.878138	-0.187481	1.60116
MSMEG_1017	4.60529	19.4027	0.150511	104317	1.74069	18.5956	0.398202	157738	2.64566	1.40363	0.661328
MSMEG_1019	8.08843	19.0234	0.0856961	45663.1	#N/A	17.8472	#N/A	#N/A	#N/A	#N/A	#N/A
MSMEG_1023	2.39049	13.1513	0.289961	2638.06	1.1198	12.56	0.618992	3737.94	2.13474	1.09406	0.705754
MSMEG_1024	2.05353	12.6102	0.33754	2110.49	#N/A	#N/A	#N/A	#N/A	#N/A	#N/A	#N/A
MSMEG_1026	2.14064	13.5516	0.323804	3887.85	1.1692	13.077	0.592837	5122.65	1.83085	0.872517	0.758954
MSMEG_1027	3.72972	12.318	0.185844	948.958	1.23236	10.8514	0.562454	1039.19	3.02648	1.59764	0.913172
MSMEG_1028	5.05668	19.0627	0.137076	75061.1	1.16433	17.2636	0.595321	93670.5	4.34301	2.1187	0.801331
MSMEG_1029	1.70367	16.2511	0.406854	31732.7	0.553506	15.2767	1.25229	49709.4	3.07797	1.62198	0.638365
MSMEG_1030	2.29292	14.9038	0.302299	9266.53	0.714711	14.2086	0.969828	18361.6	3.20818	1.68175	0.50467
MSMEG_1031	3.18971	14.9056	0.217307	6669.56	1.03194	14.4215	0.671691	14739.5	3.09097	1.62806	0.452495
MSMEG_1032	2.80387	15.3542	0.247211	10354.6	0.886126	14.9686	0.782222	25080	3.16419	1.66183	0.412862
MSMEG_1033	2.46863	17.6438	0.280782	57503.3	0.699929	16.9903	0.990311	128935	3.52697	1.81843	0.445986
MSMEG_1034	3.11988	16.0287	0.222171	14852.4	0.838732	15.6218	0.826423	41669.9	3.71976	1.89521	0.35643
MSMEG_1035	3.61391	14.6032	0.1918	4773.74	1.44009	13.7073	0.481323	6437.76	2.50951	1.32741	0.741522
MSMEG_1037	5.90871	16.9101	0.117309	14447.4	1.53355	15.5329	0.45199	21428.3	3.85297	1.94597	0.674222
MSMEG_1038	2.09922	16.5367	0.330192	31391.3	0.671198	15.7146	1.0327	55531.7	3.12758	1.64505	0.565287
MSMEG_1039	2.85823	15.571	0.242509	11805	1.0434	14.2246	0.664319	12718	2.73936	1.45384	0.928214
MSMEG_1041	4.53772	17.9378	0.152752	38352.5	#N/A	16.8598	#N/A	#N/A	#N/A	#N/A	#N/A
MSMEG_1042	1.89271	17.5267	0.366219	69151.7	1.21632	16.7084	0.569871	61024.8	1.5561	0.63793	1.13317
MSMEG_1043	1.78298	11.6603	0.388757	1258.25	1.00898	10.8103	0.686978	1233.61	1.76711	0.821394	1.01998
MSMEG_1045	3.13931	13.0885	0.220796	1923.19	0.883348	12.3192	0.784682	4009.89	3.55387	1.82939	0.479612
MSMEG_1046	3.30078	16.5289	0.209995	19857	0.89595	15.2806	0.773645	30794.3	3.68411	1.88132	0.644826
MSMEG_1047	2.52994	15.8154	0.273978	15798.5	0.749586	14.7142	0.924706	24855.3	3.37511	1.75494	0.635618
MSMEG_1048	2.75362	15.321	0.251722	10303.7	0.838216	14.5352	0.826931	19633.6	3.28509	1.71593	0.524797
MSMEG_1049	4.18892	16.2385	0.165472	12793.5	0.738768	14.7542	0.938247	25928.9	5.67014	2.50338	0.493406
MSMEG_1050	3.93236	15.7355	0.176267	9616.77	#N/A	14.5436	#N/A	#N/A	#N/A	#N/A	#N/A
MSMEG_1051	2.89184	16.0499	0.23969	16260.8	1.03196	15.3527	0.671683	28105.2	2.80229	1.48661	0.578568
MSMEG_1052	8.45606	16.8656	0.0819704	9788.33	1.75659	15.0656	0.394597	13532	4.8139	2.26721	0.723348
MSMEG_1053	3.69367	16.8949	0.187658	22868.6	0.993986	15.3303	0.697341	28729.3	3.71602	1.89376	0.796001
MSMEG_1055	1.4928	16.3322	0.464328	38309.5	0.597919	15.5183	1.15927	54406	2.49665	1.32	0.704142
MSMEG_1058	1.69389	15.484	0.409205	18753.4	0.742492	14.7382	0.933542	25514.3	2.28135	1.18989	0.735014
MSMEG_1059	2.05353	14.1355	0.33754	6074.83	0.733581	13.7634	0.944882	13139	2.79932	1.48508	0.46235
MSMEG_1060	2.20139	16.7281	0.314868	34181.3	2.0368	16.1393	0.340312	24563.5	1.08081	0.112112	1.39155
MSMEG_1061	1.50203	14.9085	0.461474	14192.3	0.596707	14.4189	1.16162	25444.6	2.51719	1.33182	0.557773
MSMEG_1062	3.03229	14.9219	0.228588	7095.51	1.07159	13.8472	0.64684	9532.99	2.82971	1.50066	0.744311
MSMEG_1063	2.33904	14.7532	0.296338	8183.38	0.640507	13.4679	1.08219	12261.5	3.65187	1.86863	0.667404
MSMEG_1064	3.03682	16.3769	0.228248	19423.8	0.597842	14.8609	1.15942	34499.7	5.07964	2.34473	0.563013
MSMEG_1065	2.35091	15.698	0.294842	15672.8	0.564155	14.6009	1.22865	30529.9	4.16714	2.05906	0.51336
MSMEG_1066	2.33431	16.2246	0.296938	22738.8	0.486553	15.0262	1.42461	47537	4.79765	2.26233	0.478339
MSMEG_1067	1.56791	13.7547	0.442083	6110.43	0.54204	13.2189	1.27878	12191.9	2.89261	1.53237	0.501189
MSMEG_1068	3.39857	13.8655	0.203953	3044.19	1.06052	12.3913	0.653592	3511.15	3.20462	1.68015	0.867005
MSMEG_1069	4.84535	10.3883	0.143054	191.734	0.8189	9.29627	0.846437	532.169	5.9169	2.56484	0.360289
MSMEG_1070	3.19107	10.3106	0.217215	275.867	#N/A	8.9003	#N/A	#N/A	#N/A	#N/A	#N/A
MSMEG_1071	3.83289	10.1603	0.180842	206.94	#N/A	#N/A	#N/A	#N/A	#N/A	#N/A	#N/A
MSMEG_1072	2.30092	10.5594	0.301248	454.59	#N/A	#N/A	#N/A	#N/A	#N/A	#N/A	#N/A
MSMEG_1073	2.52154	15.0461	0.274891	9299.88	1.46918	14.0904	0.471791	8229.48	1.71628	0.779289	1.13007
MSMEG_1074	1.86907	13.9097	0.370851	5707.38	0.668926	12.8433	1.03621	7614.93	2.79414	1.4824	0.749498
MSMEG_1075	3.49599	14.4335	0.198269	4387.14	2.07965	13.5126	0.3333	3895.23	1.68105	0.749362	1.12628
MSMEG_1077	5.4003	16.6334	0.128354	13048.5	0.864304	14.5221	0.801971	18868.5	6.24814	2.64343	0.69155
MSMEG_1078	3.30551	14.6558	0.209694	5412.68	0.683768	13.4304	1.01372	11191.3	4.83426	2.27329	0.483651
MSMEG_1080	2.7185	9.95123	0.254974	252.415	1.15066	9.17847	0.602389	349.037	2.36255	1.24035	0.723177
MSMEG_1082	12.8475	10.7965	0.053952	95.9594	3.77864	9.64943	0.183438	147.319	3.40003	1.76555	0.651371
MSMEG_1086	3.38677	10.7581	0.204663	354.446	#N/A	#N/A	#N/A	#N/A	#N/A	#N/A	#N/A
MSMEG_1088	4.73709	10.1752	0.146323	169.186	1.69876	9.5545	0.408031	306.821	2.78856	1.47952	0.551416
MSMEG_1089	5.39156	12.2834	0.128561	640.904	2.60629	10.7037	0.265952	443.556	2.06868	1.04871	1.44492
MSMEG_1090	7.81301	12.464	0.0887171	501.239	2.32182	11.07	0.298536	641.799	3.36503	1.75062	0.780991
MSMEG_1091	5.75871	12.6469	0.120365	771.981	2.068	11.0919	0.335178	731.594	2.78468	1.47751	1.0552
MSMEG_1093	8.11306	11.3437	0.085436	222.042	#N/A	#N/A	#N/A	#N/A	#N/A	#N/A	#N/A
MSMEG_1095	18.3395	10.5715	0.0377953	57.5158	#N/A	9.01663	#N/A	#N/A	#N/A	#N/A	#N/A
MSMEG_1096	6.32478	9.9692	0.109592	109.852	#N/A	#N/A	#N/A	#N/A	#N/A	#N/A	#N/A
MSMEG_1098	4.48129	11.6296	0.154676	490.107	2.31904	10.2843	0.298894	372.726	1.93239	0.950387	1.31492
MSMEG_1099	5.39641	13.2017	0.128446	1210.09	1.75153	11.1614	0.395738	906.409	3.08097	1.62338	1.33504
MSMEG_1100	6.3324	12.7839	0.10946	771.977	1.85689	10.5916	0.373285	576.023	3.41023	1.76987	1.34018
MSMEG_1101	3.12297	10.1922	0.221952	259.673	0.808931	10.6316	0.856869	1359.42	3.86061	1.94883	0.191017
MSMEG_1102	2.46013	11.7431	0.281753	965.792	0.999613	11.7039	0.693415	2313.23	2.46108	1.29929	0.417508
MSMEG_1103	2.90465	15.0727	0.238633	8223.48	0.866789	13.645	0.799672	10243.9	3.35105	1.74461	0.802767
MSMEG_1104	9.21305	10.5537	0.0752354	113.082	#N/A	#N/A	#N/A	#N/A	#N/A	#N/A	#N/A
MSMEG_1106	3.06388	12.182	0.226232	1051.24	1.90527	10.8939	0.363805	692.227	1.60811	0.685363	1.51863
MSMEG_1107	3.13816	10.8641	0.220877	411.7	#N/A	10.202	#N/A	#N/A	#N/A	#N/A	#N/A
MSMEG_1108	2.52653	14.9953	0.274348	8960.58	0.702264	13.6365	0.987018	12569.6	3.59769	1.84707	0.712879
MSMEG_1109	3.26824	16.014	0.212086	14035.1	0.843906	14.7073	0.821356	21971.5	3.87276	1.95336	0.638787
MSMEG_1110	3.01182	14.6942	0.230142	6101	0.68467	14.1721	1.01238	18688.4	4.39894	2.13716	0.32646
MSMEG_1111	1.9177	13.6576	0.361447	4670.92	0.47468	12.9451	1.46024	11515.6	4.03998	2.01435	0.405615
MSMEG_1112	4.25668	12.0503	0.162838	690.663	1.52445	10.8503	0.454687	839.438	2.79228	1.48144	0.822769
MSMEG_1113	8.70638	11.0424	0.0796137	167.912	#N/A	10.0289	#N/A	#N/A	#N/A	#N/A	#N/A
MSMEG_1114	3.44857	13.3231	0.200995	2059.86	1.42967	12.4161	0.48483	2649.77	2.41215	1.27032	0.777375
MSMEG_1115	1.5371	14.1658	0.450944	8288.07	0.567424	13.3815	1.22157	13035.9	2.70891	1.43771	0.635789
MSMEG_1116	2.04541	11.3032	0.33888	856.323	0.521608	10.218	1.32887	1582.73	3.92135	1.97135	0.541044
MSMEG_1117	2.97878	13.1703	0.232695	2145.03	#N/A	#N/A	#N/A	#N/A	#N/A	#N/A	#N/A
MSMEG_1118	3.5692	13.0487	0.194203	1645.49	1.29601	11.6479	0.534832	1716.31	2.75399	1.46152	0.958738
MSMEG_1119	13.3085	13.1286	0.0520831	466.444	1.44717	11.8918	0.478968	1820.06	9.19623	3.20104	0.25628
MSMEG_1120	2.59051	11.932	0.267572	1045.54	#N/A	#N/A	#N/A	#N/A	#N/A	#N/A	#N/A
MSMEG_1121	2.4265	11.8416	0.285658	1048.36	#N/A	10.9866	#N/A	#N/A	#N/A	#N/A	#N/A
MSMEG_1123	3.5954	14.572	0.192787	4695.56	1.1108	12.2431	0.624006	3025.09	3.23676	1.69455	1.5522
MSMEG_1125	2.53223	11.9726	0.27373	1100.08	#N/A	#N/A	#N/A	#N/A	#N/A	#N/A	#N/A
MSMEG_1126	2.20499	12.1314	0.314354	1410.34	#N/A	#N/A	#N/A	#N/A	#N/A	#N/A	#N/A
MSMEG_1127	6.65299	12.8959	0.104186	794.093	0.885628	11.2936	0.782662	1964.61	7.51218	2.90923	0.404198
MSMEG_1128	12.572	12.6701	0.0551341	359.336	6.95526	10.9233	0.099658	193.537	1.80756	0.854041	1.85668
MSMEG_1130	1.69389	15.9976	0.409205	26772.5	0.598223	14.9096	1.15868	35661.4	2.83153	1.50158	0.75074
MSMEG_1132	2.0524	14.218	0.337724	6436.01	0.928577	13.104	0.746462	6572.11	2.21027	1.14422	0.979292
MSMEG_1133	2.54253	16.3786	0.272621	23228.4	1.06426	15.3051	0.651293	26367	2.38901	1.25641	0.880964
MSMEG_1134	2.79466	15.5515	0.248025	11911.7	0.658682	15.0069	1.05232	34647.1	4.24281	2.08502	0.343801
MSMEG_1136	1.96708	15.767	0.352373	19649.5	0.775823	15.3979	0.893434	38574.7	2.53548	1.34226	0.50939
MSMEG_1137	2.59926	10.0698	0.266671	286.601	#N/A	#N/A	#N/A	#N/A	#N/A	#N/A	#N/A
MSMEG_1138	2.89184	10.6973	0.23969	397.968	0.916334	9.63353	0.756435	600.833	3.15588	1.65804	0.662361
MSMEG_1140	2.52706	12.8078	0.27429	1966.72	0.935181	12.273	0.74119	3668.35	2.70221	1.43414	0.536131
MSMEG_1141	4.00748	13.0483	0.172963	1465.12	0.587354	11.8887	1.18012	4474.98	6.82294	2.77039	0.327403
MSMEG_1142	7.93783	12.8089	0.087322	626.595	0.599366	11.8598	1.15647	4298.12	13.2437	3.72723	0.145783
MSMEG_1143	3.9697	12.7726	0.17461	1221.81	0.602197	11.3865	1.15103	3081.52	6.59202	2.72072	0.396496
MSMEG_1144	6.16586	12.747	0.112417	772.789	#N/A	11.7347	#N/A	#N/A	#N/A	#N/A	#N/A
MSMEG_1145	6.99872	12.6023	0.0990392	615.868	#N/A	11.5865	#N/A	#N/A	#N/A	#N/A	#N/A
MSMEG_1146	5.82016	12.5783	0.119094	728.327	#N/A	11.5811	#N/A	#N/A	#N/A	#N/A	#N/A
MSMEG_1147	8.41161	12.2534	0.0824036	402.335	#N/A	11.0404	#N/A	#N/A	#N/A	#N/A	#N/A
MSMEG_1148	7.5358	11.8915	0.0919806	349.466	1.05428	11.3259	0.657462	1687.78	7.14784	2.83751	0.207056
MSMEG_1149	8.87049	11.4074	0.0781408	212.245	#N/A	11.3451	#N/A	#N/A	#N/A	#N/A	#N/A
MSMEG_1151	2.14427	14.951	0.323255	10238.5	1.73656	14.2971	0.399149	8035.28	1.23478	0.304254	1.27419
MSMEG_1152	6.8914	11.6176	0.100581	316.063	1.51286	9.7405	0.45817	391.931	4.55522	2.18752	0.806426
MSMEG_1153	5.71129	11.4983	0.121364	351.095	2.39647	10.2044	0.289237	341.251	2.38321	1.25291	1.02884
MSMEG_1154	12.3967	11.576	0.0559139	170.708	1.80378	10.4053	0.384274	521.121	6.87261	2.78086	0.327578
MSMEG_1155	6.53381	11.5355	0.106086	314.92	1.67586	10.1652	0.413608	474.907	3.89879	1.96303	0.66312
MSMEG_1156	7.00525	11.7145	0.0989468	332.52	1.58274	10.5717	0.437942	666.523	4.42604	2.14602	0.498887
MSMEG_1157	37.2787	10.8569	0.0185937	34.484	2.53596	10.1302	0.273328	306.315	14.7	3.87775	0.112577
MSMEG_1158	11.9367	10.7625	0.0580684	100.873	4.55576	10.0549	0.152147	161.842	2.62014	1.38964	0.623281
MSMEG_1159	4.50366	10.3562	0.153908	201.733	#N/A	9.85993	#N/A	#N/A	#N/A	#N/A	#N/A
MSMEG_1160	22.1185	8.5538	0.0313378	11.7766	#N/A	#N/A	#N/A	#N/A	#N/A	#N/A	#N/A
MSMEG_1165	4.77137	16.3174	0.145272	11863.1	1.77674	14.9968	0.390124	12755.5	2.68547	1.42517	0.930036
MSMEG_1167	1.79244	13.5676	0.386707	4695.01	0.657412	11.9713	1.05436	4233.49	2.7265	1.44705	1.10902
MSMEG_1169	2.83052	12.9648	0.244883	1957.68	0.861302	12.5453	0.804767	4810.3	3.28633	1.71648	0.406978
MSMEG_1171	2.34416	12.4021	0.295691	1600.45	#N/A	#N/A	#N/A	#N/A	#N/A	#N/A	#N/A
MSMEG_1172	2.31893	13.0836	0.298908	2594.74	0.72066	12.1239	0.961823	4292.92	3.21779	1.68607	0.604423
MSMEG_1173	2.15339	14.4352	0.321886	7130.83	0.819818	13.3978	0.845489	9125.1	2.62667	1.39324	0.781452
MSMEG_1174	7.27185	12.1658	0.0953193	437.987	1.64452	11.7778	0.421489	1479.98	4.42186	2.14465	0.295941
MSMEG_1176	1.73205	14.0464	0.400189	6770.99	0.471839	13.7623	1.46903	20412.5	3.67085	1.87612	0.331708
MSMEG_1178	3.82677	14.5479	0.181131	4338.57	0.837679	12.7269	0.827462	5609.53	4.56831	2.19166	0.773428
MSMEG_1179	4.10228	13.1979	0.168966	1587.65	0.803702	11.3888	0.862443	2312.66	5.10424	2.3517	0.686503
MSMEG_1180	4.84398	12.9578	0.143094	1138.44	#N/A	11.4998	#N/A	#N/A	#N/A	#N/A	#N/A
MSMEG_1181	6.55809	12.9254	0.105693	822.226	#N/A	11.4265	#N/A	#N/A	#N/A	#N/A	#N/A
MSMEG_1182	9.11369	12.6405	0.0760556	485.613	#N/A	11.0824	#N/A	#N/A	#N/A	#N/A	#N/A
MSMEG_1184	3.42339	12.4185	0.202474	1108.46	1.71332	11.9672	0.404563	1619.84	1.9981	0.998626	0.684303
MSMEG_1185	2.31499	12.8399	0.299416	2195.13	0.596001	11.6038	1.163	3619.77	3.88421	1.95762	0.606429
MSMEG_1186	2.69161	10.1081	0.257522	284.22	0.849305	9.45337	0.816135	572.148	3.16919	1.66411	0.496759
MSMEG_1187	10.9022	10.1555	0.0635789	72.5142	2.11537	10.2937	0.327672	411.284	5.15379	2.36563	0.176312
MSMEG_1188	3.68584	15.1577	0.188057	6874.18	1.40302	14.2226	0.494041	9444.56	2.62708	1.39346	0.727845
MSMEG_1189	3.36022	14.9284	0.206281	6432.13	1.12155	13.9038	0.618025	9472.55	2.99604	1.58306	0.679028
MSMEG_1190	1.81678	11.5471	0.381526	1141.71	#N/A	#N/A	#N/A	#N/A	#N/A	#N/A	#N/A
MSMEG_1191	2.78254	13.7265	0.249106	3376.62	#N/A	14.2235	#N/A	#N/A	#N/A	#N/A	#N/A
MSMEG_1193	9.81435	14.8177	0.0706259	2039.51	2.28661	12.3757	0.303133	1611.02	4.29209	2.10168	1.26598
MSMEG_1194	2.2474	13.7308	0.308422	4193.03	#N/A	#N/A	#N/A	#N/A	#N/A	#N/A	#N/A
MSMEG_1195	1.68516	15.6523	0.411325	21184	0.511771	14.2831	1.35441	27002.4	3.2928	1.71931	0.784523
MSMEG_1196	2.34632	12.658	0.295419	1909.31	0.60468	11.5215	1.1463	3369.82	3.88026	1.95615	0.566591
MSMEG_1199	4.27762	13.8699	0.16204	2425.99	1.16414	13.3714	0.595418	6309.93	3.6745	1.87755	0.384472
MSMEG_1204	1.79153	13.654	0.386903	4987.19	0.524031	12.4663	1.32272	7484.94	3.41874	1.77346	0.666296
MSMEG_1206	5.13391	13.9768	0.135014	2176.77	#N/A	#N/A	#N/A	#N/A	#N/A	#N/A	#N/A
MSMEG_1207	25.876	10.4113	0.0267872	36.4797	1.43051	8.9335	0.484546	236.911	18.0887	4.17702	0.15398
MSMEG_1209	2.34215	11.3911	0.295945	794.811	0.978841	10.1385	0.708131	798.208	2.39278	1.25869	0.995744
MSMEG_1210	1.61451	13.5563	0.429324	5171.87	#N/A	12.4118	#N/A	#N/A	#N/A	#N/A	#N/A
MSMEG_1211	2.25946	14.8458	0.306775	9033.62	0.54786	14.1455	1.26519	22928.5	4.12416	2.0441	0.393991
MSMEG_1212	7.54717	13.4391	0.091842	1020.05	#N/A	#N/A	#N/A	#N/A	#N/A	#N/A	#N/A
MSMEG_1213	9.32604	13.2542	0.0743239	726.173	1.70044	11.6238	0.407628	1286.4	5.48449	2.45536	0.564499
MSMEG_1214	4.69575	12.0977	0.147611	646.98	0.75443	10.9809	0.91877	1856.94	6.22424	2.6379	0.348412
MSMEG_1215	1.58447	14.1738	0.437463	8085.18	0.640171	13.6542	1.08275	13958.6	2.47508	1.30747	0.579224
MSMEG_1216	9.15961	10.1097	0.0756743	83.6106	1.8029	9.91093	0.384462	370.119	5.08047	2.34496	0.225902
MSMEG_1217	2.85232	10.8689	0.243012	454.467	0.603134	10.3369	1.14924	1486.38	4.72917	2.24159	0.305755
MSMEG_1219	13.0931	10.57	0.0529397	80.4745	#N/A	#N/A	#N/A	#N/A	#N/A	#N/A	#N/A
MSMEG_1220	3.97443	12.6789	0.174402	1143.64	0.825946	11.7342	0.839216	2859.11	4.81198	2.26663	0.4
MSMEG_1221	2.3882	10.8449	0.290238	533.82	#N/A	10.9969	#N/A	#N/A	#N/A	#N/A	#N/A
MSMEG_1222	2.55395	12.9622	0.271402	2165.83	#N/A	#N/A	#N/A	#N/A	#N/A	#N/A	#N/A
MSMEG_1225	3.28983	13.7208	0.210694	2844.62	0.823116	11.5798	0.842101	2577.75	3.9968	1.99885	1.10353
MSMEG_1226	9.4697	12.7421	0.0731963	501.48	1.00526	11.3947	0.689518	1856.49	9.42012	3.23574	0.270123
MSMEG_1229	3.85703	11.9121	0.17971	692.599	1.16769	10.3069	0.593605	751.924	3.30313	1.72383	0.921102
MSMEG_1235	3.99654	10.5615	0.173437	262.102	#N/A	8.781	#N/A	#N/A	#N/A	#N/A	#N/A
MSMEG_1236	11.2722	13.906	0.061492	943.934	3.1709	11.8134	0.218597	786.721	3.55488	1.8298	1.19983
MSMEG_1237	2.443	12.3088	0.283728	1439.56	2.03032	11.4272	0.341399	940.16	1.20326	0.266948	1.53119
MSMEG_1238	3.15399	13.7673	0.219768	3064.4	0.962839	12.9977	0.719899	5887.89	3.27572	1.71181	0.520458
MSMEG_1240	2.31732	12.123	0.299116	1334.19	#N/A	10.4563	#N/A	#N/A	#N/A	#N/A	#N/A
MSMEG_1241	7.85289	10.9841	0.0882665	178.784	1.38197	9.49927	0.501566	362.988	5.68241	2.5065	0.492535
MSMEG_1242	3.09286	16.7205	0.224112	24201.2	0.608125	14.924	1.13981	35433.5	5.0859	2.3465	0.683002
MSMEG_1243	3.55556	16.4187	0.194948	17078.1	0.500939	14.7461	1.3837	38023.3	7.09779	2.82737	0.449148
MSMEG_1244	9.26784	16.1006	0.0747906	5255.46	0.971865	14.5495	0.713214	17101.9	9.53614	3.25341	0.307302
MSMEG_1247	6.08704	15.8526	0.113873	6737.78	1.35791	14.4578	0.510453	11486.2	4.48267	2.16436	0.586598
MSMEG_1251	2.27157	14.1746	0.305141	5642.74	0.936391	13.5308	0.740232	8760.62	2.42587	1.2785	0.644103
MSMEG_1252	6.22407	13.8735	0.111366	1671.48	#N/A	12.7619	#N/A	#N/A	#N/A	#N/A	#N/A
MSMEG_1253	10.994	13.0749	0.0630475	544.02	1.19048	11.667	0.58224	1893.34	9.23493	3.2071	0.287334
MSMEG_1254	4.24719	13.9866	0.163202	2649.17	2.08361	12.7355	0.332666	2268.69	2.03837	1.02742	1.16771
MSMEG_1255	4.21245	14.3215	0.164547	3369.01	4.38722	13.3666	0.157992	1668.72	0.960162	-0.0586498	2.01892
MSMEG_1256	3.27717	13.8799	0.211508	3188.55	1.44716	13.0762	0.478971	4136.55	2.26455	1.17923	0.770824
MSMEG_1257	1.77946	15.3791	0.389526	16599.9	0.909697	14.6118	0.761954	19077.8	1.95611	0.967985	0.870117
MSMEG_1258	2.07029	13.537	0.334807	3979.59	0.671603	13.2576	1.03208	10107.6	3.0826	1.62415	0.393723
MSMEG_1259	4.80307	11.3671	0.144313	381.192	#N/A	#N/A	#N/A	#N/A	#N/A	#N/A	#N/A
MSMEG_1260	1.58972	14.6668	0.436018	11340.7	0.693561	14.2537	0.999403	19521.9	2.29211	1.19668	0.580925
MSMEG_1262	1.47498	12.7876	0.469936	3322.77	#N/A	#N/A	#N/A	#N/A	#N/A	#N/A	#N/A
MSMEG_1264	3.97522	12.1681	0.174367	802.467	2.81695	10.7077	0.246063	411.505	1.41118	0.496902	1.95008
MSMEG_1266	3.12451	12.2683	0.221842	1094.41	#N/A	#N/A	#N/A	#N/A	#N/A	#N/A	#N/A
MSMEG_1268	1.45252	15.1801	0.477203	17716.1	0.596155	14.2935	1.1627	23347.9	2.43648	1.2848	0.758787
MSMEG_1269	2.04224	12.9231	0.339405	2636.02	0.982206	11.3118	0.705705	1793.97	2.07924	1.05606	1.46938
MSMEG_1270	1.64933	12.6709	0.420261	2740.5	#N/A	#N/A	#N/A	#N/A	#N/A	#N/A	#N/A
MSMEG_1271	2.34682	12.2293	0.295356	1418.18	0.821312	10.2324	0.843951	1015.28	2.85741	1.51471	1.39683
MSMEG_1272	2.42782	13.8202	0.285502	4129.46	1.06769	11.5465	0.649205	1941.85	2.27391	1.18518	2.12656
MSMEG_1275	2.17041	12.5843	0.319362	1961.21	0.940336	11.5275	0.737127	2175.98	2.30813	1.20672	0.901299
MSMEG_1277	1.45762	14.1102	0.475534	8409.59	0.459679	13.0924	1.5079	13169.4	3.17095	1.66492	0.63857
MSMEG_1278	1.45047	14.9441	0.477879	15064.3	0.620027	14.1319	1.11793	20069.7	2.33936	1.22611	0.750601
MSMEG_1279	3.26229	14.7893	0.212473	6016.11	0.759129	13.2111	0.913083	8658.8	4.29741	2.10347	0.694798
MSMEG_1280	3.24579	14.2846	0.213553	4261.85	0.564565	12.4815	1.22775	7021.13	5.74918	2.52336	0.607004
MSMEG_1281	5.06907	13.6867	0.136741	1803.08	#N/A	12.1143	#N/A	#N/A	#N/A	#N/A	#N/A
MSMEG_1282	9.2457	12.2497	0.0749696	365.109	1.1332	11.3463	0.611674	1592.53	8.15896	3.02839	0.229264
MSMEG_1283	2.66483	13.4527	0.260109	2916.16	1.00848	13.1785	0.687321	6372.26	2.64243	1.40187	0.457634
MSMEG_1284	1.91528	13.8009	0.361904	5165.21	1.1405	13.5152	0.607755	7115.56	1.67933	0.747883	0.725904
MSMEG_1285	3.07235	15.1389	0.225608	8140.05	0.782607	13.9708	0.88569	14220.4	3.9258	1.97298	0.572421
MSMEG_1286	3.8219	12.5085	0.181362	1056.77	0.678556	11.5004	1.0215	2959.41	5.6324	2.49375	0.357088
MSMEG_1287	3.75999	12.2705	0.184348	910.789	0.714184	11.6014	0.970545	3015.75	5.26473	2.39636	0.302011
MSMEG_1288	2.39751	11.7227	0.289112	977.102	#N/A	10.9408	#N/A	#N/A	#N/A	#N/A	#N/A
MSMEG_1289	1.98255	12.2159	0.349623	1663.27	0.591617	11.4102	1.17162	3188.58	3.35108	1.74462	0.521633
MSMEG_1290	16.2184	9.32487	0.0427383	27.4083	0.985189	8.7842	0.703567	310.18	16.4622	4.04109	0.0883626
MSMEG_1291	5.47096	12.966	0.126696	1013.69	1.13747	12.3294	0.609375	3136.28	4.80975	2.26596	0.323216
MSMEG_1292	3.12476	13.2076	0.221824	2098.38	0.679156	12.6814	1.0206	6703.91	4.60094	2.20193	0.313008
MSMEG_1293	5.15619	12.3733	0.13443	713.249	0.797697	11.5623	0.868936	2627.83	6.46385	2.69239	0.271421
MSMEG_1294	10.0025	11.502	0.0692972	200.989	0.701488	10.7701	0.988109	1725.55	14.259	3.8338	0.116478
MSMEG_1295	2.8393	13.2562	0.244126	2388.52	0.633937	11.9788	1.0934	4413.13	4.47883	2.16312	0.54123
MSMEG_1296	3.26202	13.3223	0.21249	2176.41	#N/A	#N/A	#N/A	#N/A	#N/A	#N/A	#N/A
MSMEG_1297	4.21171	12.5413	0.164576	981.035	#N/A	11.1325	#N/A	#N/A	#N/A	#N/A	#N/A
MSMEG_1298	3.12321	12.202	0.221934	1045.66	#N/A	11.1326	#N/A	#N/A	#N/A	#N/A	#N/A
MSMEG_1299	5.01086	11.0089	0.138329	285.051	1.12812	9.91983	0.614427	595.166	4.44178	2.15114	0.478944
MSMEG_1303	2.72746	11.9997	0.254137	1040.75	0.896084	11.2707	0.773529	1911.11	3.04375	1.60585	0.54458
MSMEG_1305	1.55139	14.3213	0.446791	9146.09	0.39904	13.3991	1.73704	18764.6	3.88781	1.95896	0.487411
MSMEG_1306	3.01606	8.78973	0.229819	101.709	#N/A	#N/A	#N/A	#N/A	#N/A	#N/A	#N/A
MSMEG_1310	2.14209	12.4315	0.323584	1787.44	0.798807	11.7175	0.867728	2922.22	2.68161	1.4231	0.611673
MSMEG_1311	2.7274	14.1337	0.254142	4568.2	0.706404	13.6868	0.981234	12939	3.86096	1.94896	0.353057
MSMEG_1312	2.38597	11.4545	0.29051	815.302	1.51885	9.93053	0.456363	445.347	1.5709	0.651596	1.83071
MSMEG_1313	3.3363	12.6319	0.207759	1318.72	0.732302	11.4103	0.946532	2576.25	4.55591	2.18774	0.511874
MSMEG_1314	1.4556	11.8179	0.476192	1719.23	#N/A	#N/A	#N/A	#N/A	#N/A	#N/A	#N/A
MSMEG_1315	5.16952	11.2793	0.134084	333.252	#N/A	10.749	#N/A	#N/A	#N/A	#N/A	#N/A
MSMEG_1316	1.53126	15.5328	0.452666	21459.3	0.561693	14.4573	1.23403	27758.6	2.72615	1.44686	0.773069
MSMEG_1317	1.78301	14.3499	0.388752	8117.5	0.668524	13.2895	1.03683	10381.2	2.66708	1.41526	0.781944
MSMEG_1318	6.04991	11.2925	0.114571	287.381	0.827828	9.5662	0.837309	634.744	7.30818	2.86951	0.452751
MSMEG_1319	2.60972	10.2388	0.265602	320.943	#N/A	#N/A	#N/A	#N/A	#N/A	#N/A	#N/A
MSMEG_1320	3.48008	9.30353	0.199176	125.858	#N/A	#N/A	#N/A	#N/A	#N/A	#N/A	#N/A
MSMEG_1322	1.87307	14.7327	0.37006	10075	0.479678	14.3679	1.44503	30551.7	3.90485	1.96527	0.32977
MSMEG_1323	1.36595	13.5885	0.507447	6250.96	#N/A	13.5446	#N/A	#N/A	#N/A	#N/A	#N/A
MSMEG_1325	14.1995	13.9014	0.0488149	746.949	1.51602	12.5127	0.457214	2671.82	9.36628	3.22748	0.279565
MSMEG_1327	9.3407	14.2355	0.0742072	1431.42	#N/A	12.2814	#N/A	#N/A	#N/A	#N/A	#N/A
MSMEG_1328	4.47945	14.491	0.154739	3563.17	0.813447	12.5949	0.852111	5271.68	5.50675	2.4612	0.675908
MSMEG_1329	2.53925	13.3031	0.272973	2758.94	0.900119	12.0973	0.770061	3374.31	2.82102	1.49622	0.817629
MSMEG_1330	2.59791	15.1873	0.26681	9954.61	0.882585	14.3303	0.785361	16177.4	2.94352	1.55754	0.61534
MSMEG_1331	1.82671	14.6626	0.379452	9840.77	0.908348	13.9499	0.763086	12075.7	2.01102	1.00793	0.814925
MSMEG_1332	1.90482	13.9999	0.363891	5961.71	0.474627	12.9563	1.4604	11606.4	4.0133	2.00479	0.513657
MSMEG_1333	1.37025	12.9245	0.505853	3932.57	0.636177	12.4124	1.08955	5939.54	2.15389	1.10694	0.662101
MSMEG_1335	7.70201	12.2994	0.0899956	453.628	1.49914	10.143	0.462364	522.795	5.13763	2.3611	0.867698
MSMEG_1336	5.20562	12.3497	0.133154	694.997	2.04423	11.2449	0.339075	822.902	2.5465	1.34851	0.844568
MSMEG_1341	1.83161	19.2857	0.378435	241855	0.69273	18.1591	1.0006	292877	2.64405	1.40275	0.825791
MSMEG_1344	3.14853	18.1195	0.220149	62694.6	0.532682	17.2329	1.30124	200441	5.91072	2.56333	0.312783
MSMEG_1345	3.84763	18.0831	0.180149	50023.9	1.5176	16.9796	0.456738	59023.6	2.53533	1.34218	0.847523
MSMEG_1346	9.55414	19.085	0.0725494	40346.1	1.37107	17.5596	0.505552	97663.4	6.96838	2.80082	0.413113
MSMEG_1347	14.1226	19.8379	0.0490806	45995.2	1.14284	17.6274	0.606513	122808	12.3575	3.62731	0.37453
MSMEG_1348	5.44119	12.7843	0.127389	898.627	0.69445	11.3796	0.998124	2659.41	7.83525	2.96998	0.337905
MSMEG_1349	2.23714	15.7034	0.309837	16532.1	0.57216	15.2383	1.21146	46826.7	3.90998	1.96716	0.353048
MSMEG_1350	1.3237	16.6504	0.523644	53863.7	0.496479	15.9349	1.39613	87457.5	2.66617	1.41477	0.615883
MSMEG_1355	2.39387	14.2372	0.289551	5591.76	1.07568	12.7223	0.64438	4354.38	2.22545	1.1541	1.28417
MSMEG_1356	7.6297	13.147	0.0908485	824.079	1.83902	11.713	0.376912	1265.36	4.1488	2.05269	0.651261
MSMEG_1357	6.03561	11.2995	0.114843	289.463	#N/A	#N/A	#N/A	#N/A	#N/A	#N/A	#N/A
MSMEG_1359	3.19174	11.288	0.217169	543.03	1.14279	10.1073	0.606538	669.05	2.79294	1.48178	0.811643
MSMEG_1360	2.15637	14.4596	0.321441	7242.44	0.809815	13.3793	0.855933	9120.11	2.6628	1.41294	0.794117
MSMEG_1361	10.4694	11.4993	0.0662071	191.668	2.6476	9.62937	0.261802	207.348	3.95428	1.98342	0.924375
MSMEG_1363	2.89519	13.2254	0.239413	2292.93	#N/A	#N/A	#N/A	#N/A	#N/A	#N/A	#N/A
MSMEG_1364	11.2973	18.7057	0.0613551	26231.8	1.87599	18.0165	0.369484	97969.8	6.02206	2.59026	0.267753
MSMEG_1365	19.4143	19.914	0.0357029	35270.7	2.78653	19.4166	0.248749	174081	6.9672	2.80058	0.202611
MSMEG_1366	3.1837	17.0032	0.217718	28600.7	0.641225	14.9952	1.08097	35303.7	4.96502	2.3118	0.810134
MSMEG_1367	7.07798	17.8669	0.0979301	23409.3	1.06778	16.5497	0.649146	62274.2	6.62866	2.72872	0.375908
MSMEG_1368	17.1821	18.5969	0.0403412	15994.6	1.57147	16.7198	0.441081	47609.1	10.9338	3.45072	0.335957
MSMEG_1369	13.9047	15.2027	0.0498497	1879.88	1.13878	13.09	0.608676	5307.24	12.2102	3.61002	0.354212
MSMEG_1370	9.50682	10.615	0.0729105	114.349	#N/A	#N/A	#N/A	#N/A	#N/A	#N/A	#N/A
MSMEG_1371	4.31267	11.4366	0.160724	445.481	#N/A	#N/A	#N/A	#N/A	#N/A	#N/A	#N/A
MSMEG_1372	3.2325	10.3297	0.214431	275.948	#N/A	#N/A	#N/A	#N/A	#N/A	#N/A	#N/A
MSMEG_1373	7.71704	10.0146	0.0898203	92.9115	#N/A	10.0219	#N/A	#N/A	#N/A	#N/A	#N/A
MSMEG_1374	5.22239	9.61293	0.132726	103.929	1.29428	10.4128	0.535547	730.067	4.03498	2.01256	0.142356
MSMEG_1375	2.63066	14.8518	0.263488	7791.1	0.559394	13.0075	1.2391	10203.7	4.70269	2.23349	0.76356
MSMEG_1376	5.29171	14.0738	0.130987	2258.69	1.26984	12.4251	0.545853	3001.88	4.16722	2.05908	0.752423
MSMEG_1377	3.15956	14.2464	0.219381	4263.86	0.98449	12.7404	0.704068	4818	3.20934	1.68227	0.884985
MSMEG_1378	3.80711	13.0293	0.182067	1522.13	0.94395	11.5114	0.734305	2143.65	4.03317	2.01191	0.710064
MSMEG_1379	2.1587	15.9563	0.321095	20414.9	0.755583	14.8113	0.917368	26375.4	2.857	1.5145	0.774014
MSMEG_1381	2.5914	14.8747	0.26748	8035.48	0.534669	13.0559	1.2964	11040	4.84674	2.27701	0.727853
MSMEG_1382	4.45038	14.7932	0.15575	4422.07	0.875892	12.9606	0.791361	6308.18	5.08097	2.3451	0.701005
MSMEG_1383	1.59812	16.0519	0.433725	29465.1	0.675988	15.1543	1.02538	37392.6	2.36413	1.24131	0.787993
MSMEG_1385	2.7096	15.2911	0.255812	10256.3	0.724008	14.5747	0.957375	23361.1	3.7425	1.904	0.439032
MSMEG_1386	2.3448	9.79693	0.29561	262.96	#N/A	#N/A	#N/A	#N/A	#N/A	#N/A	#N/A
MSMEG_1387	3.69367	14.0269	0.187658	3132.53	1.61139	13.1236	0.430156	3838.95	2.29223	1.19675	0.815985
MSMEG_1388	4.72478	13.6173	0.146705	1843.61	#N/A	12.5197	#N/A	#N/A	#N/A	#N/A	#N/A
MSMEG_1389	16.494	13.2075	0.0420243	397.524	#N/A	11.5403	#N/A	#N/A	#N/A	#N/A	#N/A
MSMEG_1390	8.51789	13.3746	0.0813755	864.25	1.60616	11.6859	0.431555	1421.78	5.30326	2.40688	0.607864
MSMEG_1391	4.37382	13.1009	0.158477	1392.32	#N/A	#N/A	#N/A	#N/A	#N/A	#N/A	#N/A
MSMEG_1392	2.48906	15.5519	0.278478	13377.3	1.17028	13.834	0.592294	8649.21	2.1269	1.08875	1.54665
MSMEG_1393	1.01751	15.3632	0.681219	28712.5	#N/A	#N/A	#N/A	#N/A	#N/A	#N/A	#N/A
MSMEG_1395	2.67511	15.686	0.25911	13659.7	0.907565	14.5115	0.763744	17838.4	2.94757	1.55953	0.765748
MSMEG_1396	1.89009	14.2279	0.366727	7036.84	1.05433	13.7706	0.657427	9187.79	1.79269	0.842125	0.76589
MSMEG_1397	1.60179	16.0875	0.432732	30133.5	0.450109	15.5267	1.53995	72697.6	3.55868	1.83134	0.414504
MSMEG_1398	4.75078	18.2322	0.145902	44925.1	0.570827	17.4462	1.21429	216851	8.32263	3.05704	0.207171
MSMEG_1399	5.51673	18.3249	0.125644	41255.1	1.14034	17.5925	0.607844	120130	4.83781	2.27435	0.34342
MSMEG_1401	21.7707	20.4594	0.0318386	45903.6	1.62301	19.156	0.427074	249473	13.4137	3.74564	0.184002
MSMEG_1402	2.25925	15.1505	0.306804	11158.5	1.91755	13.7635	0.361476	5027.08	1.1782	0.236582	2.21968
MSMEG_1403	3.0943	15.5743	0.224008	10929.6	0.896817	14.5861	0.772897	19009.3	3.45031	1.78673	0.574962
MSMEG_1404	2.14205	13.5156	0.32359	3789.54	0.724436	13.2676	0.956809	9435.63	2.95686	1.56406	0.40162
MSMEG_1405	1.73661	15.4341	0.399137	17670.1	0.786675	14.642	0.88111	22527.9	2.20754	1.14244	0.784364
MSMEG_1410	2.46614	12.5444	0.281065	1678.99	1.14769	12.4401	0.603951	3356.25	2.14879	1.10352	0.500257
MSMEG_1411	2.97944	13.3832	0.232643	2485.62	0.975911	12.7811	0.710256	4999.3	3.05298	1.61022	0.497194
MSMEG_1412	4.85692	10.7918	0.142713	253	1.21298	9.46237	0.571442	403.115	4.00413	2.00149	0.627612
MSMEG_1413	6.24675	10.4749	0.110961	157.918	1.03618	9.53	0.668945	494.545	6.02863	2.59183	0.319319
MSMEG_1414	2.77252	10.248	0.250007	304.023	#N/A	9.15733	#N/A	#N/A	#N/A	#N/A	#N/A
MSMEG_1415	2.83896	13.3112	0.244155	2481.57	1.22727	12.0438	0.56479	2384.63	2.31324	1.20991	1.04065
MSMEG_1416	3.11381	16.3346	0.222604	18396.6	1.01791	15.3554	0.680951	28547.1	3.05902	1.61307	0.64443
MSMEG_1417	6.39114	11.5005	0.108454	314.234	0.880643	10.3983	0.787092	1062.25	7.25735	2.85944	0.29582
MSMEG_1418	2.97774	12.2922	0.232776	1167.51	1.07298	11.5452	0.646002	1930.61	2.77521	1.47259	0.604734
MSMEG_1420	5.45926	13.8919	0.126967	1930.06	1.09924	12.2176	0.630572	3003.37	4.96641	2.3122	0.642631
MSMEG_1421	27.3473	18.3824	0.0253461	8660.73	3.36489	18.4365	0.205994	73077.7	8.12726	3.02277	0.118514
MSMEG_1422	17.138	18.608	0.0404451	16159.3	3.54845	18.5637	0.195338	75684.5	4.8297	2.27193	0.213509
MSMEG_1423	4.8581	16.3509	0.142679	11925.6	0.816306	15.634	0.849127	43180.3	5.95133	2.57321	0.276182
MSMEG_1424	5.06329	16.2441	0.136897	10625.9	0.988775	15.6802	0.701016	36806.8	5.12077	2.35636	0.288692
MSMEG_1425	4.11551	16.2214	0.168423	12868.9	1.30069	15.4024	0.532908	23079.5	3.1641	1.6618	0.557588
MSMEG_1426	5.86854	15.7312	0.118112	6424.78	2.4658	14.7427	0.281104	7706.59	2.37997	1.25095	0.833673
MSMEG_1427	2.40727	12.2131	0.287939	1367.16	0.897774	10.9288	0.772074	1505.07	2.68138	1.42297	0.908374
MSMEG_1428	7.73545	14.4938	0.0896066	2067.28	1.55209	13.5517	0.446589	5362.49	4.98388	2.31727	0.385507
MSMEG_1429	2.64684	11.794	0.261877	929.94	2.65863	11.281	0.260716	648.749	0.995567	-0.00641036	1.43344
MSMEG_1430	3.20718	15.2719	0.216123	8550.7	0.830673	13.9064	0.83444	12812.3	3.86095	1.94895	0.667379
MSMEG_1431	2.60541	10.672	0.266041	434.062	0.662559	9.08043	1.04617	566.349	3.93235	1.97539	0.766421
MSMEG_1432	3.42378	13.4818	0.202451	2315.99	1.09906	12.1686	0.630672	2903.53	3.11518	1.63932	0.797644
MSMEG_1434	2.09739	14.8116	0.330481	9503.47	#N/A	#N/A	#N/A	#N/A	#N/A	#N/A	#N/A
MSMEG_1435	4.09962	18.987	0.169076	87849.3	0.715877	17.9187	0.968249	239913	5.72671	2.51771	0.366172
MSMEG_1436	5.26477	18.3491	0.131658	43962.8	0.809561	17.3465	0.856202	142687	6.50325	2.70116	0.308108
MSMEG_1437	5.68424	18.7529	0.121942	53870.2	0.812616	17.6147	0.852982	171200	6.99499	2.80632	0.314663
MSMEG_1438	6.12996	19.03	0.113075	60528.4	0.73375	17.8502	0.944664	223220	8.35428	3.06252	0.27116
MSMEG_1439	7.84775	18.7587	0.0883243	39176.1	0.903978	17.7342	0.766774	167180	8.68135	3.11792	0.234335
MSMEG_1440	8.0032	18.774	0.0866087	38823	0.958591	17.7112	0.723089	155162	8.34892	3.06159	0.25021
MSMEG_1441	9.20316	18.6012	0.0753162	29951.4	1.04269	17.5477	0.664771	127370	8.8264	3.14183	0.235154
MSMEG_1442	10.185	18.8205	0.0680555	31506.4	1.20965	17.8268	0.573017	133223	8.41984	3.07379	0.236494
MSMEG_1443	12.1976	18.7947	0.0568265	25842.2	1.36786	17.6607	0.50674	104999	8.91732	3.15661	0.246118
MSMEG_1444	13.5501	19.5965	0.0511543	40551.4	1.33983	18.1359	0.517342	149014	10.1134	3.33819	0.272132
MSMEG_1445	22.9665	20.5252	0.0301808	45544	1.53896	18.7051	0.450399	192484	14.9234	3.8995	0.236613
MSMEG_1446	15.2886	13.1582	0.0453376	414.449	1.05357	13.3508	0.657906	6873.13	14.5113	3.8591	0.0602999
MSMEG_1447	1.79	14.321	0.387232	7925.6	0.523569	13.4741	1.32389	15064.3	3.41885	1.77351	0.526117
MSMEG_1448	2.72177	15.2179	0.254668	9705.74	0.663529	13.9143	1.04464	16127.9	4.10196	2.03631	0.601799
MSMEG_1451	3.10591	12.8253	0.22317	1619.67	0.709149	12.8352	0.977435	7142.63	4.37977	2.13086	0.226761
MSMEG_1452	2.40693	12.2031	0.28798	1357.88	2.31857	12.2939	0.298954	1501.16	1.03811	0.053959	0.904551
MSMEG_1453	2.11715	11.8128	0.327397	1177.8	0.670379	10.7184	1.03396	1742.03	3.15814	1.65907	0.676109
MSMEG_1455	2.63864	12.5387	0.262691	1563.04	1.04091	10.7593	0.665906	1154.18	2.53494	1.34195	1.35424
MSMEG_1456	3.32917	12.2553	0.208204	1017.89	1.12182	11.2733	0.617879	1529.34	2.96766	1.56933	0.665575
MSMEG_1458	25.5591	11.2426	0.0271194	65.7112	4.52828	10.0079	0.153071	157.605	5.64432	2.4968	0.416936
MSMEG_1459	23.0441	10.8138	0.0300792	54.1446	3.20328	10.07	0.216387	232.601	7.19389	2.84677	0.232778
MSMEG_1460	11.0061	9.91267	0.0629782	60.7016	#N/A	8.59023	#N/A	#N/A	#N/A	#N/A	#N/A
MSMEG_1461	39.4826	9.73583	0.0175558	14.9692	#N/A	8.90047	#N/A	#N/A	#N/A	#N/A	#N/A
MSMEG_1463	3.41462	11.0272	0.202994	423.654	1.63599	10.0505	0.423686	449.31	2.08719	1.06156	0.942898
MSMEG_1464	5.26986	11.0409	0.13153	277.127	#N/A	10.0583	#N/A	#N/A	#N/A	#N/A	#N/A
MSMEG_1465	4.29507	19.057	0.161382	88022.5	0.628189	17.7444	1.10341	242294	6.83723	2.77341	0.363288
MSMEG_1466	4.46994	19.2881	0.155069	99272.9	0.670561	18.0358	1.03368	277782	6.66597	2.73681	0.357377
MSMEG_1467	4.9336	19.0789	0.140495	77798.7	0.661216	17.958	1.04829	266925	7.4614	2.89945	0.291463
MSMEG_1468	5.98713	19.1636	0.115773	67985.3	0.683136	18.0402	1.01466	273502	8.76419	3.13162	0.248574
MSMEG_1469	7.06672	18.9545	0.0980861	49830	0.761137	17.8804	0.910673	219735	9.28443	3.21481	0.226773
MSMEG_1470	7.50422	19.1219	0.0923676	52696.9	0.754769	17.7677	0.918357	204933	9.94241	3.3136	0.257142
MSMEG_1471	9.64398	19.0971	0.0718736	40306.9	0.882251	17.7713	0.785658	175763	10.9311	3.45037	0.229325
MSMEG_1472	10.4813	19.2143	0.066132	40224.7	1.02947	17.7657	0.673305	150045	10.1812	3.34784	0.268085
MSMEG_1473	9.47942	19.4327	0.0731213	51746.3	1.07762	17.545	0.643222	123010	8.79664	3.13695	0.420666
MSMEG_1474	9.1652	20.8224	0.0756281	140233	1.25602	18.4862	0.551861	202642	7.29703	2.86731	0.692022
MSMEG_1475	5.23812	14.6347	0.132328	3366.08	1.05571	13.5223	0.656572	7724.85	4.96172	2.31084	0.435746
MSMEG_1476	2.7386	14.1976	0.253103	4755.43	1.03546	13.8475	0.669407	9867.41	2.6448	1.40316	0.481934
MSMEG_1477	2.22144	15.8105	0.312026	17931.9	0.710234	15.3079	0.975941	39588.7	3.12776	1.64513	0.452955
MSMEG_1479	2.02812	14.5456	0.341768	8173.41	#N/A	13.7034	#N/A	#N/A	#N/A	#N/A	#N/A
MSMEG_1480	3.84468	13.3196	0.180288	1843.13	#N/A	12.3955	#N/A	#N/A	#N/A	#N/A	#N/A
MSMEG_1481	4.42168	13.3043	0.156761	1585.74	1.55743	12.2592	0.445058	2181.69	2.83909	1.50543	0.726838
MSMEG_1482	4.52574	13.6723	0.153157	1999.49	1.14841	12.3197	0.603569	3085.51	3.94086	1.97851	0.648025
MSMEG_1483	2.19034	17.8338	0.316456	73930.3	0.675148	16.8772	1.02666	123583	3.24424	1.69788	0.598222
MSMEG_1484	2.53807	17.4911	0.2731	50310.4	0.593258	16.8578	1.16837	138770	4.27819	2.097	0.362545
MSMEG_1485	2.42331	16.8457	0.286033	33688.1	0.490089	16.3225	1.41433	115908	4.94464	2.30587	0.290646
MSMEG_1487	3.38648	12.8065	0.204681	1466.32	#N/A	12.0679	#N/A	#N/A	#N/A	#N/A	#N/A
MSMEG_1488	4.56413	10.1847	0.151869	176.749	#N/A	8.40303	#N/A	#N/A	#N/A	#N/A	#N/A
MSMEG_1491	2.03517	11.4376	0.340584	944.679	0.960323	9.65217	0.721786	580.764	2.11926	1.08356	1.62661
MSMEG_1493	3.4659	13.1695	0.19999	1842.53	0.89579	12.0499	0.773783	3280.96	3.8691	1.952	0.561581
MSMEG_1494	3.07645	13.4005	0.225307	2436.23	0.754167	12.3093	0.91909	4664.73	4.07927	2.02831	0.522266
MSMEG_1495	3.78728	12.1092	0.18302	808.612	2.18481	10.3119	0.317257	403.266	1.73346	0.793652	2.00516
MSMEG_1496	11.1742	14.8812	0.0620309	1871.96	5.65626	13.7565	0.122545	1695.92	1.97555	0.982254	1.1038
MSMEG_1497	6.87128	13.8371	0.100876	1476.25	3.86051	12.4099	0.179548	977.11	1.77989	0.831788	1.51083
MSMEG_1498	5.15154	13.5659	0.134551	1631.67	1.15557	11.5603	0.59983	1811.49	4.458	2.1564	0.900733
MSMEG_1499	2.74123	12.0258	0.25286	1054.4	#N/A	10.4384	#N/A	#N/A	#N/A	#N/A	#N/A
MSMEG_1501	2.65592	14.1873	0.260981	4868.81	0.947976	12.7782	0.731186	5136.41	2.80168	1.48629	0.947901
MSMEG_1502	3.43918	13.0946	0.201544	1762.9	1.25937	11.3181	0.550394	1405.31	2.73088	1.44937	1.25446
MSMEG_1503	3.99907	13.1009	0.173327	1522.79	0.802857	10.9774	0.863351	1740.62	4.98105	2.31645	0.874856
MSMEG_1504	6.29261	13.0932	0.110153	962.611	#N/A	11.56	#N/A	#N/A	#N/A	#N/A	#N/A
MSMEG_1505	3.99547	13.5443	0.173483	2072.47	0.933721	12.375	0.742349	3943.25	4.27908	2.0973	0.525574
MSMEG_1506	2.40336	14.2074	0.288407	5455.81	0.600577	12.6121	1.15414	7225.66	4.00176	2.00064	0.755061
MSMEG_1507	2.36939	10.1851	0.292543	340.573	#N/A	8.68107	#N/A	#N/A	#N/A	#N/A	#N/A
MSMEG_1508	4.41387	11.4993	0.157038	454.6	1.8184	10.6434	0.381185	609.703	2.42734	1.27937	0.74561
MSMEG_1509	9.90046	12.1985	0.0700116	329.06	1.09661	10.6873	0.63208	1042.24	9.02821	3.17444	0.315722
MSMEG_1510	3.02435	15.5774	0.229189	11206.5	1.32121	14.742	0.524633	14376	2.28908	1.19477	0.779524
MSMEG_1511	2.085	12.7006	0.332445	2213	#N/A	#N/A	#N/A	#N/A	#N/A	#N/A	#N/A
MSMEG_1512	4.00454	16.5498	0.17309	16605.4	2.77713	15.5302	0.249591	11810.7	1.44197	0.528039	1.40597
MSMEG_1513	5.8148	15.2277	0.119204	4573.99	#N/A	13.368	#N/A	#N/A	#N/A	#N/A	#N/A
MSMEG_1514	3.64321	15.4295	0.190257	8396.41	2.27092	14.6674	0.305227	7942.2	1.60429	0.681932	1.05719
MSMEG_1515	2.95261	15.6693	0.234757	12233.2	0.513282	14.4079	1.35042	29354.1	5.75241	2.52417	0.416744
MSMEG_1516	3.40377	16.7551	0.203641	22524.4	1.09247	15.0552	0.634477	21601.4	3.11567	1.63954	1.04273
MSMEG_1517	3.6493	13.9017	0.18994	2907	0.911464	12.5231	0.760477	4476.25	4.00378	2.00136	0.649426
MSMEG_1518	3.20496	14.3325	0.216273	4461.86	0.859291	12.9052	0.80665	6187.96	3.72977	1.89909	0.721055
MSMEG_1519	4.02468	19.8977	0.172224	168232	0.797268	18.8425	0.869403	408676	5.04809	2.33574	0.411651
MSMEG_1520	4.04503	19.5291	0.171358	129643	0.761525	18.3485	0.91021	303795	5.31176	2.40919	0.426744
MSMEG_1521	6.06735	19.3442	0.114242	76034.6	0.957392	18.1131	0.723996	205268	6.33737	2.66389	0.370415
MSMEG_1522	6.26337	19.1313	0.110667	63551	0.925245	17.7584	0.74915	166104	6.76943	2.75903	0.382598
MSMEG_1523	8.1389	19.5762	0.0851647	66572.2	1.20428	17.9214	0.575571	142879	6.75833	2.75667	0.465935
MSMEG_1524	14.0252	19.3933	0.0494214	34030.6	0.818693	17.3217	0.846651	138697	17.1313	4.09856	0.24536
MSMEG_1525	12.7159	20.8266	0.0545102	101368	0.937829	17.9555	0.739098	187861	13.5589	3.76117	0.539589
MSMEG_1526	2.11984	15.6407	0.326981	16704.4	0.747596	15.0126	0.927168	30647.2	2.83554	1.50362	0.545056
MSMEG_1527	13.3884	16.2184	0.0517723	3947.5	#N/A	14.3974	#N/A	#N/A	#N/A	#N/A	#N/A
MSMEG_1528	1.85946	15.9465	0.372769	23540.4	0.727977	15.5392	0.952155	45338.1	2.55428	1.35292	0.51922
MSMEG_1529	1.81075	16.1567	0.382796	27965.9	0.558145	15.4505	1.24188	55608.7	3.24422	1.69787	0.502906
MSMEG_1530	2.29691	14.051	0.301773	5122.28	0.931402	14.3302	0.744197	15329.2	2.46608	1.30222	0.334153
MSMEG_1531	1.4359	14.393	0.482725	10385.2	0.527886	13.6551	1.31306	16939.1	2.72011	1.44366	0.61309
MSMEG_1533	19.334	9.66747	0.0358512	29.1542	2.9759	8.33483	0.232921	75.2043	6.49686	2.69974	0.387667
MSMEG_1534	3.39501	12.9184	0.204167	1580.56	1.07637	11.79	0.643968	2280.33	3.15413	1.65724	0.693126
MSMEG_1535	14.2127	10.4225	0.0487694	66.9334	1.47674	9.16267	0.469376	269.004	9.62439	3.2667	0.248819
MSMEG_1536	2.91078	10.7277	0.238131	403.817	1.40479	9.47293	0.493417	350.632	2.07204	1.05105	1.15169
MSMEG_1537	3.26708	10.717	0.212161	357.12	#N/A	8.9139	#N/A	#N/A	#N/A	#N/A	#N/A
MSMEG_1539	3.85641	12.0157	0.179739	744.283	#N/A	#N/A	#N/A	#N/A	#N/A	#N/A	#N/A
MSMEG_1540	3.48412	14.4199	0.198945	4360.79	0.426746	11.7129	1.62426	5452.31	8.16439	3.02935	0.799806
MSMEG_1542	2.359	15.1404	0.293831	10612.4	0.804505	13.4469	0.861582	9621.15	2.93224	1.552	1.10302
MSMEG_1543	4.97678	15.8741	0.139276	8364.65	0.948799	13.7007	0.730552	9727.09	5.24534	2.39104	0.859933
MSMEG_1544	3.97246	14.7422	0.174488	4781.9	1.16253	12.9885	0.596239	4845.61	3.41707	1.77276	0.986853
MSMEG_1545	3.35664	14.4292	0.2065	4555.67	1.51786	12.9318	0.456661	3568.16	2.21143	1.14498	1.27676
MSMEG_1546	3.50805	16.2841	0.197587	15767.8	0.823773	12.7863	0.84143	5943.98	4.25852	2.09035	2.65274
MSMEG_1547	3.86237	16.2484	0.179462	13971.3	0.909879	13.2648	0.761802	7497.99	4.24493	2.08574	1.86334
MSMEG_1548	4.00761	16.2537	0.172958	13513.9	0.925116	13.087	0.749254	6519.27	4.33201	2.11504	2.07292
MSMEG_1550	4.86362	14.1766	0.142517	2638.99	#N/A	#N/A	#N/A	#N/A	#N/A	#N/A	#N/A
MSMEG_1552	6.19419	15.2838	0.111903	4463.89	1.02715	13.2117	0.674823	6401.74	6.03044	2.59226	0.697293
MSMEG_1553	7.23851	15.5193	0.0957583	4497.29	0.813706	13.449	0.85184	9526	8.89573	3.15311	0.472107
MSMEG_1554	4.56048	14.1343	0.15199	2733.15	1.28899	12.4916	0.537744	3096.79	3.53803	1.82295	0.882573
MSMEG_1556	6.77086	20.1141	0.102372	116179	0.988266	18.2011	0.701377	211368	6.85126	2.77637	0.549655
MSMEG_1557	9.55947	20.6631	0.072509	120391	1.06679	18.2613	0.64975	204148	8.96095	3.16365	0.589725
MSMEG_1558	37.325	16.2285	0.0185706	1425.9	2.3228	12.9384	0.298411	2342.34	16.069	4.00621	0.608751
MSMEG_1559	2.04876	17.1344	0.338325	48674.6	0.864155	15.7718	0.80211	44877.5	2.37083	1.24539	1.08461
MSMEG_1560	1.70131	15.5994	0.40742	20226.9	0.701409	14.9086	0.988222	30393.5	2.42556	1.27832	0.665503
MSMEG_1561	3.23782	13.7666	0.214079	2983.48	1.08609	12.4133	0.638204	3481.17	2.98117	1.57588	0.857033
MSMEG_1563	1.73732	11.0936	0.398976	871.872	1.73752	10.0154	0.398929	412.888	0.999884	-0.000167104	2.11164
MSMEG_1564	4.20048	10.5549	0.165016	248.238	#N/A	#N/A	#N/A	#N/A	#N/A	#N/A	#N/A
MSMEG_1566	1.57569	13.9908	0.4399	7161.34	0.541751	12.9695	1.27946	10261.8	2.90852	1.54028	0.697863
MSMEG_1567	2.28654	15.8251	0.303142	17598.5	0.771684	14.7857	0.898226	25369.7	2.96305	1.56708	0.693683
MSMEG_1568	2.05666	16.9506	0.337025	42688.6	0.55535	15.7444	1.24813	68515	3.70336	1.88884	0.623055
MSMEG_1570	2.52191	15.122	0.27485	9801.03	0.621603	14.1872	1.1151	20801.5	4.0571	2.02045	0.471169
MSMEG_1572	4.27975	11.31	0.16196	411.212	0.861846	10.781	0.804259	1415.11	4.9658	2.31203	0.290587
MSMEG_1573	6.69718	14.4892	0.103498	2380.17	1.48928	13.0894	0.465425	4056.5	4.49693	2.16894	0.586753
MSMEG_1574	7.6089	14.7548	0.0910969	2518.44	1.01766	13.9212	0.681118	10566	7.47685	2.90243	0.238353
MSMEG_1575	5.14668	17.5262	0.134678	25422.6	1.32354	15.4958	0.523707	24198.5	3.88857	1.95924	1.05058
MSMEG_1576	5.86941	16.2499	0.118095	9203.41	0.717774	14.0695	0.965689	16602.7	8.17723	3.03161	0.554332
MSMEG_1577	6.66667	16.2818	0.103972	8283.56	1.34779	14.8636	0.514284	15331.8	4.94637	2.30637	0.540287
MSMEG_1578	7.52445	15.7177	0.0921193	4964.09	2.70499	13.8178	0.256247	3700.26	2.78169	1.47596	1.34155
MSMEG_1579	8.46083	15.4475	0.0819242	3660.78	2.05838	13.9408	0.336744	5295.4	4.11043	2.03929	0.691312
MSMEG_1580	8.05531	15.6175	0.0860484	4326.02	2.06909	13.9009	0.335001	5124.4	3.89316	1.96094	0.844201
MSMEG_1581	11.988	14.9274	0.05782	1801.7	2.37669	13.8437	0.291643	4287.57	5.04398	2.33456	0.420216
MSMEG_1582	18.5845	19.9619	0.0372971	38089.5	6.4337	19.3796	0.107737	73487.9	2.88862	1.53038	0.51831
MSMEG_1583	25.0104	17.8195	0.0277143	6410.89	2.7283	16.8033	0.254059	29056.4	9.16704	3.19646	0.220636
MSMEG_1591	2.23218	12.5148	0.310524	1817.34	0.875133	11.7395	0.792048	2708.28	2.55068	1.35088	0.671031
MSMEG_1592	2.52797	13.2683	0.274192	2705.27	0.699733	12.905	0.990588	7597.58	3.61276	1.8531	0.35607
MSMEG_1594	2.43028	15.5996	0.285213	14161.7	0.777857	14.6025	0.891098	22167.5	3.12433	1.64355	0.638852
MSMEG_1596	1.95001	13.9978	0.355457	5815.07	0.484774	12.3935	1.42984	7693.1	4.02252	2.0081	0.755882
MSMEG_1597	7.92812	16.6223	0.087429	8819.75	1.44144	15.5052	0.480871	22364.5	5.50013	2.45947	0.394364
MSMEG_1598	3.16715	13.6973	0.218855	2907.14	0.671389	12.3958	1.03241	5563.77	4.71731	2.23796	0.522512
MSMEG_1599	2.39574	16.7938	0.289325	32871.8	0.862255	15.986	0.803877	52174.1	2.77845	1.47428	0.630041
MSMEG_1600	2.71009	15.5103	0.255766	11937.1	0.740766	14.6936	0.935717	24794.1	3.6585	1.87125	0.481447
MSMEG_1602	3.74018	17.5243	0.185324	34936.8	0.816227	15.9454	0.849209	53586.9	4.58228	2.19607	0.651965
MSMEG_1603	3.41812	16.5389	0.202786	19308.7	0.732684	15.2769	0.946039	37558.1	4.66521	2.22194	0.514102
MSMEG_1604	2.62387	14.1598	0.26417	4835.24	#N/A	13.7983	#N/A	#N/A	#N/A	#N/A	#N/A
MSMEG_1606	3.24693	10.6751	0.213478	349.042	1.1629	9.20617	0.596049	352.058	2.79209	1.48134	0.991434
MSMEG_1607	7.02001	11.5329	0.0987388	292.581	#N/A	#N/A	#N/A	#N/A	#N/A	#N/A	#N/A
MSMEG_1608	5.38938	12.7867	0.128613	908.797	0.738877	11.4659	0.938109	2653.65	7.29402	2.86671	0.342471
MSMEG_1609	5.07743	12.9116	0.136515	1051.84	0.822652	12.081	0.842577	3650.5	6.17203	2.62574	0.288136
MSMEG_1610	3.314	16.8968	0.209157	25522.1	0.949022	15.5447	0.730381	34911.6	3.49202	1.80406	0.731048
MSMEG_1611	1.7315	14.9524	0.400316	12692.1	#N/A	14.6586	#N/A	#N/A	#N/A	#N/A	#N/A
MSMEG_1612	16.1063	11.2125	0.0430358	102.127	0.482534	10.4966	1.43647	2075.39	33.3786	5.06085	0.0492084
MSMEG_1613	4.19068	11.4664	0.165402	468.028	#N/A	#N/A	#N/A	#N/A	#N/A	#N/A	#N/A
MSMEG_1617	4.04367	15.0986	0.171415	6014.24	0.879579	14.0597	0.788044	13456.8	4.59728	2.20078	0.44693
MSMEG_1618	6.2513	17.8642	0.11088	26454.8	1.69697	16.7128	0.408463	43872.9	3.68381	1.8812	0.602988
MSMEG_1619	2.5646	12.6247	0.270275	1706.91	#N/A	#N/A	#N/A	#N/A	#N/A	#N/A	#N/A
MSMEG_1620	5.03799	14.0768	0.137584	2377.42	1.12139	10.6955	0.618114	1025.05	4.49263	2.16756	2.31933
MSMEG_1621	2.05606	15.6168	0.337124	16940	0.559336	14.3147	1.23923	25253.2	3.6759	1.8781	0.670807
MSMEG_1622	32.7506	12.9284	0.0211644	164.98	1.76312	10.5457	0.393137	587.659	18.5754	4.21532	0.280741
MSMEG_1623	4.11382	10.9959	0.168493	344.085	0.931954	9.92493	0.743757	722.992	4.41418	2.14215	0.475919
MSMEG_1624	3.4458	9.9309	0.201157	196.351	#N/A	#N/A	#N/A	#N/A	#N/A	#N/A	#N/A
MSMEG_1625	3.74415	9.31173	0.185128	117.648	1.17197	9.0157	0.591439	306.13	3.19476	1.67571	0.384306
MSMEG_1626	1.57716	11.1695	0.43949	1012.29	0.870448	10.6338	0.796311	1265.28	1.8119	0.857501	0.800052
MSMEG_1627	11.256	16.4991	0.0615802	5703.81	1.00305	15.65	0.691038	35532.1	11.2218	3.48823	0.160525
MSMEG_1628	4.54253	8.69033	0.152591	63.0346	#N/A	#N/A	#N/A	#N/A	#N/A	#N/A	#N/A
MSMEG_1629	4.05501	16.7569	0.170936	18930.1	1.36609	15.4667	0.507395	22976.7	2.96834	1.56965	0.823883
MSMEG_1631	2.79896	13.3083	0.247644	2512.09	0.612395	12.1729	1.13186	5226.27	4.57052	2.19236	0.480666
MSMEG_1632	2.95225	15.2479	0.234786	9135.62	0.915933	13.8497	0.756767	11172.2	3.22321	1.6885	0.817713
MSMEG_1633	4.0232	13.0656	0.172288	1477.04	1.24379	10.9856	0.557284	1129.96	3.23462	1.6936	1.30716
MSMEG_1634	1.77544	16.9069	0.390409	47974.9	0.630279	15.557	1.09975	53017.2	2.81691	1.49411	0.904894
MSMEG_1635	2.9991	17.1109	0.231118	32713.6	1.5787	16.0345	0.439063	29470.1	1.89973	0.925794	1.11006
MSMEG_1636	2.09739	15.2582	0.330481	12951.9	0.360566	13.7714	1.92239	26881.6	5.81693	2.54026	0.481812
MSMEG_1637	3.1039	14.8103	0.223315	6416.11	0.762645	14.0553	0.908873	15472.5	4.06992	2.025	0.414679
MSMEG_1638	2.33413	16.2651	0.296962	23387.5	1.48917	15.2993	0.46546	18769	1.56741	0.648381	1.24607
MSMEG_1639	2.04436	16.1495	0.339053	24646.9	0.947269	15.6877	0.731732	38620.7	2.15817	1.10981	0.638177
MSMEG_1640	2.11539	16.2749	0.327668	25982.3	0.86418	16.1491	0.802087	58288.8	2.44786	1.29152	0.445751
MSMEG_1641	4.78011	15.9094	0.145006	8924.5	1.15661	15.3675	0.59929	25334.1	4.13285	2.04714	0.352272
MSMEG_1642	7.14286	17.5368	0.0970406	18452.5	0.788907	15.6329	0.878617	44643.8	9.05412	3.17857	0.413328
MSMEG_1643	3.79339	15.5241	0.182725	8610.49	0.964526	14.3148	0.71864	14644.9	3.9329	1.97559	0.587953
MSMEG_1644	2.17699	13.1211	0.318397	2836.7	0.631073	12.1054	1.09836	4839.99	3.44966	1.78646	0.586097
MSMEG_1645	2.3855	13.1106	0.290567	2569.99	0.8231	11.8165	0.842118	3037.34	2.89818	1.53515	0.84613
MSMEG_1647	2.49009	16.0724	0.278362	19181.1	1.02753	14.9901	0.674579	21953.9	2.42339	1.27702	0.8737
MSMEG_1648	2.70997	13.9454	0.255777	4035.11	#N/A	#N/A	#N/A	#N/A	#N/A	#N/A	#N/A
MSMEG_1649	3.93675	13.3358	0.176071	1820.39	2.07512	11.5074	0.334028	972.422	1.89712	0.923811	1.87201
MSMEG_1650	2.81281	16.404	0.246425	21369.4	#N/A	15.8824	#N/A	#N/A	#N/A	#N/A	#N/A
MSMEG_1651	3.19073	16.8685	0.217238	25993.2	0.645798	15.9937	1.07332	70036.1	4.94075	2.30473	0.371141
MSMEG_1652	3.45443	17.0533	0.200655	27290	0.859419	16.0272	0.80653	53864	4.01949	2.00701	0.506647
MSMEG_1653	1.52342	17.3922	0.454993	78267	0.493969	16.087	1.40322	97679.8	3.08404	1.62482	0.801261
MSMEG_1654	4.60759	17.7602	0.150436	33396.8	1.12073	16.2799	0.618479	49210	4.11124	2.03957	0.678659
MSMEG_1655	4.81676	13.1334	0.143903	1293.06	2.06889	12.1036	0.335033	1474.46	2.32818	1.2192	0.876968
MSMEG_1656	2.80282	15.608	0.247303	12351.1	0.883605	14.0092	0.784454	12934.7	3.17203	1.66541	0.954881
MSMEG_1657	2.63401	16.234	0.263153	20282.9	0.673892	14.9755	1.02857	33137.5	3.90864	1.96667	0.612083
MSMEG_1658	3.49071	15.8341	0.198569	11600.1	0.863112	14.711	0.803079	21538.7	4.04432	2.0159	0.538568
MSMEG_1659	3.33343	14.9936	0.207938	6783.72	1.72911	14.7923	0.40087	11374.7	1.92783	0.946979	0.596387
MSMEG_1660	5.13391	13.5435	0.135014	1612.01	#N/A	12.7909	#N/A	#N/A	#N/A	#N/A	#N/A
MSMEG_1661	2.24094	16.5078	0.309311	28823.6	0.678135	14.9624	1.02214	32632.5	3.30456	1.72446	0.883279
MSMEG_1662	5.07808	15.8996	0.136498	8344.16	1.18259	14.2452	0.586125	11382.1	4.29402	2.10233	0.733094
MSMEG_1663	3.94633	15.6101	0.175643	8785.18	1.04961	14.2498	0.660384	12865.4	3.7598	1.91066	0.682852
MSMEG_1664	3.1468	13.4539	0.220271	2471.69	0.895763	12.1123	0.773806	3426	3.51298	1.8127	0.72145
MSMEG_1665	5.01693	14.5942	0.138162	3417.27	2.537	13.2687	0.273216	2696.39	1.97751	0.983683	1.26735
MSMEG_1666	4.91441	15.9668	0.141044	9033.38	1.25996	14.3186	0.550136	11240.6	3.90046	1.96364	0.803641
MSMEG_1667	4.74308	13.597	0.146139	1810.84	#N/A	13.0264	#N/A	#N/A	#N/A	#N/A	#N/A
MSMEG_1669	7.79626	17.4802	0.0889077	16256	1.02345	16.0508	0.677263	45976.9	7.61759	2.92934	0.353569
MSMEG_1670	5.74218	17.2906	0.120712	19352.1	1.09502	16.0526	0.633002	43024.8	5.24392	2.39065	0.449789
MSMEG_1671	3.67253	17.3093	0.188738	30653.4	1.24321	16.097	0.557544	39079.5	2.95406	1.5627	0.784384
MSMEG_1672	3.43603	17.2992	0.201729	32533.9	1.10795	16.1885	0.625612	46721.7	3.10125	1.63285	0.696334
MSMEG_1675	2.59943	14.7905	0.266654	7556.52	1.06819	13.902	0.648901	9933.16	2.4335	1.28303	0.760736
MSMEG_1676	2.60626	13.0376	0.265955	2236.28	1.93811	12.8896	0.357641	2713.96	1.34474	0.42733	0.823992
MSMEG_1677	5.66412	13.041	0.122375	1031.42	1.15259	14.3424	0.601384	12492.1	4.91427	2.29698	0.0825659
MSMEG_1678	1.96683	12.8022	0.352419	2517.07	1.67912	12.2714	0.412804	2040.77	1.17134	0.228164	1.2334
MSMEG_1679	6.06428	13.2631	0.1143	1123.64	1.07907	14.5486	0.642358	15393.7	5.61993	2.49055	0.0729937
MSMEG_1680	6.05418	13.446	0.114491	1277.64	1.19982	14.6227	0.577711	14574.1	5.04593	2.33512	0.0876652
MSMEG_1681	3.29101	13.7898	0.210619	2982.98	1.25851	14.9406	0.55077	17319.2	2.61501	1.38682	0.172235
MSMEG_1682	3.22373	13.7075	0.215014	2876.38	0.747138	14.4679	0.927736	21023.6	4.31477	2.10928	0.136817
MSMEG_1683	1.92034	14.137	0.360951	6502.78	0.786692	14.8052	0.881091	25224.3	2.44103	1.28749	0.257798
MSMEG_1684	1.79789	15.8447	0.385534	22688.4	0.825173	15.0547	0.840002	28589.5	2.1788	1.12353	0.79359
MSMEG_1687	13.2614	10.3789	0.0522679	69.5994	#N/A	#N/A	#N/A	#N/A	#N/A	#N/A	#N/A
MSMEG_1692	2.03455	12.3421	0.340688	1768.92	0.741739	11.2006	0.934489	2199.38	2.74295	1.45573	0.804281
MSMEG_1693	1.59507	9.42853	0.434557	299.446	#N/A	#N/A	#N/A	#N/A	#N/A	#N/A	#N/A
MSMEG_1694	1.76108	14.9485	0.393592	12444.7	0.89299	14.0708	0.776209	13357.1	1.97212	0.979745	0.93169
MSMEG_1695	4.63983	11.931	0.149391	583.327	0.91549	11.6265	0.757133	2393.91	5.06814	2.34146	0.243672
MSMEG_1696	3.19115	11.3852	0.217209	580.985	#N/A	#N/A	#N/A	#N/A	#N/A	#N/A	#N/A
MSMEG_1698	3.14564	13.0875	0.220351	1918.03	1.19107	11.8076	0.581954	2086.08	2.64103	1.4011	0.919444
MSMEG_1700	1.60638	11.1493	0.431496	980.054	#N/A	#N/A	#N/A	#N/A	#N/A	#N/A	#N/A
MSMEG_1701	2.41046	14.6794	0.287558	7545.1	0.960492	13.9282	0.721659	11249.9	2.50961	1.32746	0.670683
MSMEG_1702	3.04414	16.1154	0.227699	16165.5	0.828775	14.5996	0.836351	20763.8	3.67306	1.87698	0.778544
MSMEG_1703	2.37131	15.232	0.292306	11249.6	0.832742	14.5131	0.832367	19461.8	2.84759	1.50974	0.578034
MSMEG_1704	4.34075	11.9396	0.159684	627.247	#N/A	10.2462	#N/A	#N/A	#N/A	#N/A	#N/A
MSMEG_1705	10.9769	11.3272	0.0631457	162.249	#N/A	9.55183	#N/A	#N/A	#N/A	#N/A	#N/A
MSMEG_1706	11.1586	12.2399	0.0621175	300.456	1.61401	10.0322	0.429456	449.688	6.9136	2.78944	0.668143
MSMEG_1707	9.74659	13.679	0.0711169	932.722	0.859295	11.7019	0.806647	2687.24	11.3425	3.50367	0.347093
MSMEG_1708	4.00855	13.8544	0.172917	2561.11	0.746677	11.8516	0.928309	3430.68	5.36852	2.42452	0.746532
MSMEG_1713	1.76835	8.9014	0.391975	187.433	#N/A	#N/A	#N/A	#N/A	#N/A	#N/A	#N/A
MSMEG_1716	7.05011	13.3956	0.0983172	1059.51	1.45817	10.8316	0.475354	866.27	4.8349	2.27349	1.22308
MSMEG_1717	2.09143	11.8249	0.331423	1202.32	1.15683	10.9968	0.59918	1224.4	1.8079	0.854317	0.981969
MSMEG_1718	1.86023	10.6031	0.372613	579.587	#N/A	#N/A	#N/A	#N/A	#N/A	#N/A	#N/A
MSMEG_1720	4.85712	14.8992	0.142707	4360.77	0.940837	12.3122	0.736735	3746.64	5.16255	2.36808	1.16391
MSMEG_1721	3.26539	12.7941	0.212271	1507.61	1.02312	10.92	0.677482	1312.67	3.1916	1.67428	1.1485
MSMEG_1725	2.00702	14.0379	0.345361	5809.14	0.901668	12.708	0.768739	5143.61	2.2259	1.15439	1.12939
MSMEG_1726	1.93221	14.4713	0.358733	8148.47	0.630632	13.2291	1.09913	10553.7	3.06393	1.61538	0.772095
MSMEG_1728	5.48847	14.5098	0.126291	2946.11	#N/A	11.8494	#N/A	#N/A	#N/A	#N/A	#N/A
MSMEG_1729	2.78248	13.1446	0.249111	2255.91	1.70657	12.339	0.406164	2104.31	1.63045	0.70527	1.07204
MSMEG_1730	3.56527	12.3318	0.194416	1002.25	1.23832	10.8968	0.559748	1067.22	2.87912	1.52563	0.939114
MSMEG_1731	1.93623	12.5644	0.357987	2168.3	0.739526	11.5356	0.937285	2782.49	2.61821	1.38858	0.779266
MSMEG_1732	7.07147	12.3164	0.0980203	499.933	#N/A	#N/A	#N/A	#N/A	#N/A	#N/A	#N/A
MSMEG_1734	2.40872	17.0118	0.287766	38028.7	0.584374	15.5403	1.18614	56523.8	4.12188	2.0433	0.672791
MSMEG_1735	2.89171	16.1496	0.239702	17425.1	0.949354	15.0661	0.730125	25046.4	3.04597	1.6069	0.695713
MSMEG_1736	2.52249	14.7614	0.274787	7631.5	0.742107	14.1519	0.934026	17001.8	3.39909	1.76515	0.448864
MSMEG_1737	2.11816	12.2984	0.327241	1648.41	0.590357	12.1165	1.17412	5213.76	3.58793	1.84315	0.316165
MSMEG_1738	1.40558	17.7209	0.49314	106537	0.473335	17.0728	1.46439	201874	2.96952	1.57023	0.527741
MSMEG_1739	2.26496	13.2233	0.30603	2926.67	1.41891	12.5943	0.488507	3020.88	1.59627	0.674705	0.968816
MSMEG_1740	1.86148	14.7067	0.372364	9956.94	0.655938	13.2	1.05673	9943.71	2.83788	1.50481	1.00133
MSMEG_1742	4.24989	13.6939	0.163098	2161.33	1.08284	13.3505	0.64012	6685.78	3.92477	1.97261	0.323273
MSMEG_1743	3.61435	13.9661	0.191776	3069.1	1.24891	13.6338	0.555003	7054.85	2.89401	1.53307	0.435033
MSMEG_1746	9.91806	11.1997	0.0698874	164.378	2.74185	9.62547	0.252802	199.68	3.61728	1.85491	0.823207
MSMEG_1749	3.00986	11.8996	0.230292	879.845	0.871561	11.0506	0.795294	1686.9	3.45341	1.78802	0.521574
MSMEG_1751	1.56232	12.5819	0.443666	2720.17	0.982921	11.4986	0.705191	2040.52	1.58946	0.66854	1.33308
MSMEG_1756	4.57404	12.3811	0.151539	808.384	#N/A	10.9531	#N/A	#N/A	#N/A	#N/A	#N/A
MSMEG_1757	8.91001	13.6588	0.0777942	1006.13	0.937285	11.9254	0.739527	2876.45	9.50619	3.24887	0.349783
MSMEG_1760	4.15556	14.0281	0.1668	2786.67	5.25053	13.504	0.132015	1533.63	0.791455	-0.33742	1.81704
MSMEG_1762	4.40028	13.0885	0.157523	1372.1	1.46703	11.7218	0.472482	1595.91	2.99944	1.58469	0.859761
MSMEG_1764	2.01349	12.9192	0.344252	2666.51	0.604619	12.6511	1.14642	7374.19	3.33018	1.7356	0.3616
MSMEG_1765	4.75813	13.352	0.145676	1523.11	0.98943	12.0986	0.700552	3072.43	4.80896	2.26573	0.495735
MSMEG_1776	2.08743	12.6439	0.332058	2125.24	1.1031	11.6138	0.628361	1969.25	1.89232	0.920159	1.07921
MSMEG_1786	2.32347	14.7127	0.298325	8010.57	0.424379	12.2797	1.63332	8121.19	5.47497	2.45285	0.986379
MSMEG_1796	2.49615	11.126	0.277686	620.603	#N/A	10.268	#N/A	#N/A	#N/A	#N/A	#N/A
MSMEG_1798	2.28476	12.2243	0.303379	1451.67	0.697796	10.8892	0.993338	1883.92	3.27425	1.71116	0.770555
MSMEG_1799	2.27268	13.5141	0.304991	3568.09	0.580636	12.5595	1.19377	7206.06	3.91413	1.96869	0.495151
MSMEG_1801	2.51151	12.197	0.275988	1295.82	#N/A	#N/A	#N/A	#N/A	#N/A	#N/A	#N/A
MSMEG_1803	3.21802	16.3081	0.215395	17477.3	2.27608	15.8657	0.304535	18184.4	1.41384	0.499621	0.961114
MSMEG_1804	2.06285	16.2566	0.336015	26307.1	0.786433	15.6819	0.881381	46332.5	2.62304	1.39124	0.567788
MSMEG_1805	2.62255	16.207	0.264303	19993.3	0.596668	15.3302	1.1617	47856.7	4.39532	2.13597	0.417775
MSMEG_1806	3.49589	15.1993	0.198275	7459.72	0.883342	14.6385	0.784687	20013.1	3.95757	1.98462	0.372742
MSMEG_1807	3.56157	18.5512	0.194618	74758.7	0.900194	17.2258	0.769997	118027	3.95645	1.98421	0.633403
MSMEG_1808	2.08638	16.1808	0.332225	24679.7	0.54021	15.3465	1.28311	53457.7	3.86216	1.94941	0.461667
MSMEG_1809	2.58939	16.8299	0.267688	31184.1	0.770011	15.6012	0.900179	44745.3	3.36279	1.74966	0.696924
MSMEG_1811	2.28776	17.8458	0.30298	71374.9	0.567585	17.1817	1.22122	181552	4.03069	2.01103	0.393137
MSMEG_1812	1.97158	17.9552	0.35157	89344	0.581998	17.2699	1.19098	188218	3.3876	1.76026	0.474683
MSMEG_1813	1.84111	18.0991	0.376483	105710	0.587307	17.037	1.18021	158711	3.13484	1.64839	0.666054
MSMEG_1819	2.68246	16.5737	0.258399	25204.8	0.665897	14.8472	1.04092	30681.8	4.02834	2.01019	0.821489
MSMEG_1820	3.18632	16.364	0.217538	18348.1	0.925604	15.4335	0.74886	33140.3	3.44242	1.78342	0.553648
MSMEG_1821	2.44265	14.9228	0.283769	8814.24	0.603581	14.2254	1.14839	21996.4	4.04693	2.01683	0.400713
MSMEG_1822	2.09966	14.9406	0.330123	10381.1	#N/A	14.5161	#N/A	#N/A	#N/A	#N/A	#N/A
MSMEG_1823	2.81215	15.0122	0.246483	8145.54	1.07479	14.909	0.644912	19841.2	2.61646	1.38761	0.410537
MSMEG_1824	3.90549	16.3209	0.17748	14528.5	0.856225	15.1635	0.809538	29709.5	4.56128	2.18944	0.489018
MSMEG_1825	2.86965	15.3333	0.241544	9971.96	0.905046	13.993	0.76587	12487.3	3.17072	1.66481	0.798569
MSMEG_1826	3.0303	16.9587	0.228739	29135.1	0.732249	15.9424	0.9466	59609.7	4.13835	2.04905	0.488765
MSMEG_1827	2.24048	13.9177	0.309375	4787.73	#N/A	13.0329	#N/A	#N/A	#N/A	#N/A	#N/A
MSMEG_1829	3.60101	14.5461	0.192487	4604.83	0.856535	13.2593	0.809246	7934.46	4.20416	2.07182	0.580358
MSMEG_1830	3.1366	15.3429	0.220987	9183.95	1.19239	13.8062	0.581308	8327.15	2.63051	1.39534	1.10289
MSMEG_1833	2.78242	18.0775	0.249117	68910.2	1.11537	16.8364	0.621453	72722.6	2.49462	1.31882	0.947576
MSMEG_1834	3.77608	16.5063	0.183563	17087.8	0.732502	14.8221	0.946273	27410.3	5.15504	2.36598	0.623409
MSMEG_1835	4.49876	15.7976	0.154075	8775.94	0.703515	13.9793	0.985263	15912.2	6.39469	2.67687	0.551523
MSMEG_1836	3.99441	15.8057	0.173529	9939.46	#N/A	14.3246	#N/A	#N/A	#N/A	#N/A	#N/A
MSMEG_1837	2.10682	13.5521	0.329002	3951.64	0.977374	12.9568	0.709194	5638.46	2.15559	1.10808	0.700837
MSMEG_1838	2.7545	13.1869	0.251641	2346.57	1.44763	12.6648	0.478815	3109.3	1.90277	0.928098	0.754697
MSMEG_1839	3.1468	12.6919	0.220271	1457.47	1.37449	11.6085	0.504294	1574.64	2.28943	1.19499	0.92559
MSMEG_1840	4.36761	12.267	0.158702	782.18	1.21343	10.9866	0.571231	1159.07	3.5994	1.84776	0.674837
MSMEG_1841	3.30442	13.5616	0.209764	2536.17	1.48278	12.1834	0.467465	2174.24	2.22853	1.15609	1.16646
MSMEG_1842	1.88076	14.9925	0.368546	12014.2	0.74308	13.9585	0.932803	14850	2.53103	1.33973	0.809035
MSMEG_1844	9.84915	12.3479	0.0703764	366.864	#N/A	#N/A	#N/A	#N/A	#N/A	#N/A	#N/A
MSMEG_1845	8.85413	12.8135	0.0782852	563.557	1.62762	11.7185	0.425866	1435.13	5.43992	2.44359	0.392686
MSMEG_1847	15.3673	9.71957	0.0451054	38.0285	#N/A	8.44913	#N/A	#N/A	#N/A	#N/A	#N/A
MSMEG_1849	6.06827	14.3778	0.114225	2431.7	1.43042	13.3321	0.484578	4997.07	4.24231	2.08485	0.486625
MSMEG_1850	3.70782	14.3544	0.186942	3915.72	0.785083	12.6343	0.882896	5613.1	4.72284	2.23965	0.697603
MSMEG_1852	2.19411	12.7412	0.315913	2162.97	1.27224	12.2422	0.544825	2639.59	1.7246	0.786264	0.819435
MSMEG_1854	1.87553	14.646	0.369575	9474.96	0.492866	13.0442	1.40636	11879.6	3.80535	1.92803	0.797581
MSMEG_1857	1.61716	9.5876	0.428619	329.782	0.735894	8.4049	0.941911	319.254	2.19755	1.13589	1.03297
MSMEG_1859	2.01015	12.8225	0.344823	2497.72	#N/A	#N/A	#N/A	#N/A	#N/A	#N/A	#N/A
MSMEG_1861	2.44444	14.3966	0.283561	6115.96	0.4766	13.2963	1.45436	14630.7	5.12891	2.35865	0.418021
MSMEG_1862	1.99438	14.5732	0.34755	8472.22	0.588652	13.1618	1.17752	10791.3	3.38805	1.76046	0.785098
MSMEG_1863	2.1277	14.3896	0.325773	6992.25	0.775314	13.0191	0.894021	7421.6	2.7443	1.45644	0.942148
MSMEG_1865	3.52464	13.3807	0.196657	2097.5	0.947218	11.7284	0.731771	2482.99	3.72105	1.89571	0.844747
MSMEG_1867	2.53872	14.0456	0.273031	4616.98	1.47867	13.2389	0.468764	4531.69	1.71689	0.779798	1.01882
MSMEG_1868	2.51979	13.845	0.275081	4047.91	0.81093	12.9754	0.854756	6883.62	3.10729	1.63566	0.58805
MSMEG_1869	3.07811	13.1542	0.225186	2052.77	0.999805	12.1307	0.693283	3108.96	3.07871	1.62233	0.660276
MSMEG_1870	3.54704	13.1004	0.195416	1716.18	#N/A	11.5053	#N/A	#N/A	#N/A	#N/A	#N/A
MSMEG_1872	3.04987	15.1014	0.227271	7989.68	0.788095	13.4026	0.879523	9524.27	3.86992	1.9523	0.838875
MSMEG_1873	2.38247	14.929	0.290937	9075.82	0.856886	13.9554	0.808914	12849.5	2.78038	1.47528	0.706316
MSMEG_1874	2.28829	16.8406	0.302911	35550.9	0.875108	16.0073	0.792071	52172.5	2.61486	1.38674	0.681412
MSMEG_1875	3.68924	16.2411	0.187883	14553.1	0.918133	15.4964	0.754953	34898	4.0182	2.00655	0.417019
MSMEG_1876	7.63796	15.1712	0.0907503	3348.45	#N/A	13.4878	#N/A	#N/A	#N/A	#N/A	#N/A
MSMEG_1877	12.8246	13.1021	0.0540482	475.221	#N/A	11.8358	#N/A	#N/A	#N/A	#N/A	#N/A
MSMEG_1878	7.56907	14.0126	0.0915763	1513.58	2.44357	12.7072	0.283662	1896.92	3.09755	1.63113	0.797914
MSMEG_1881	2.64661	16.4449	0.2619	23363.3	0.621798	15.3811	1.11475	47572.8	4.25638	2.08963	0.491106
MSMEG_1882	3.54505	14.9174	0.195525	6050.31	1.38767	13.6543	0.499504	6440.25	2.55468	1.35314	0.939453
MSMEG_1883	3.82885	15.6425	0.181033	9260.17	0.937274	14.7543	0.739535	20437.9	4.08509	2.03037	0.453089
MSMEG_1884	5.08345	16.6211	0.136354	13744.1	1.09841	15.4004	0.631048	27292.6	4.62802	2.2104	0.503584
MSMEG_1885	7.34169	15.4474	0.0944124	4218.52	1.22815	14.6169	0.564384	14181.1	5.97785	2.57963	0.297475
MSMEG_1888	2.36137	11.9486	0.293536	1160.22	#N/A	12.06	#N/A	#N/A	#N/A	#N/A	#N/A
MSMEG_1889	3.01978	14.9912	0.229536	7475.86	0.775228	13.4919	0.89412	10300.6	3.89534	1.96175	0.725769
MSMEG_1890	3.86897	15.7718	0.179155	10023.6	1.15334	14.0933	0.600993	10504.7	3.35459	1.74614	0.9542
MSMEG_1891	3.45513	15.0507	0.200614	6808.85	0.681462	13.4527	1.01715	11403.5	5.07017	2.34203	0.597082
MSMEG_1892	4.98732	14.9337	0.138982	4349.6	0.915244	13.1323	0.757336	6799.94	5.44917	2.44604	0.639653
MSMEG_1893	2.71217	13.0869	0.255569	2223.61	0.946432	12.8644	0.732379	5461.43	2.86568	1.51888	0.407147
MSMEG_1896	4.01795	9.84777	0.172513	158.962	#N/A	#N/A	#N/A	#N/A	#N/A	#N/A	#N/A
MSMEG_1899	3.08539	9.737	0.224655	191.71	#N/A	#N/A	#N/A	#N/A	#N/A	#N/A	#N/A
MSMEG_1900	2.14927	15.8616	0.322504	19201.8	0.744768	15.152	0.930689	33886.1	2.88582	1.52898	0.566659
MSMEG_1901	3.86735	12.5131	0.179231	1047.68	1.05071	11.2869	0.659695	1648.35	3.6807	1.87998	0.635597
MSMEG_1902	1.91348	13.7009	0.362244	4823.74	1.00707	12.6411	0.688284	4396.61	1.90005	0.926039	1.09715
MSMEG_1903	18.3427	10.3127	0.0377888	48.0612	1.5098	9.5328	0.459099	340.067	12.1491	3.60277	0.141329
MSMEG_1904	6.22988	10.3984	0.111262	150.171	#N/A	#N/A	#N/A	#N/A	#N/A	#N/A	#N/A
MSMEG_1905	4.72292	10.4128	0.146762	200.064	#N/A	#N/A	#N/A	#N/A	#N/A	#N/A	#N/A
MSMEG_1906	3.54704	9.86373	0.195416	182.07	1.98564	8.8752	0.34908	163.918	1.78635	0.837015	1.11074
MSMEG_1908	13.5211	9.37533	0.051264	34.0462	#N/A	#N/A	#N/A	#N/A	#N/A	#N/A	#N/A
MSMEG_1910	11.6012	11.2626	0.0597476	146.792	1.02661	9.76733	0.67518	588.41	11.3005	3.49832	0.249472
MSMEG_1912	7.0373	10.6334	0.0984962	156.459	#N/A	#N/A	#N/A	#N/A	#N/A	#N/A	#N/A
MSMEG_1913	1.70263	13.8149	0.407103	5866.69	1.13541	13.8069	0.610484	8749.35	1.49958	0.584562	0.670529
MSMEG_1914	1.85595	16.5692	0.373473	36314.2	0.899213	15.8229	0.770837	44681.8	2.06397	1.04542	0.812729
MSMEG_1915	1.90737	15.7638	0.363406	20219.9	1.68487	15.1773	0.411394	15243.7	1.13205	0.178942	1.32644
MSMEG_1917	1.54139	18.729	0.449691	195387	0.624544	17.7871	1.10985	251029	2.46802	1.30335	0.778344
MSMEG_1918	2.34005	16.0574	0.296211	20200.9	1.18479	15.0257	0.585039	19515.6	1.97508	0.98191	1.03511
MSMEG_1919	46.5839	20.123	0.0148796	16991.3	1.49872	18.119	0.462494	131661	31.0825	4.95803	0.129053
MSMEG_1920	2.83735	15.5303	0.244294	11561.4	0.698308	14.5585	0.99261	23950.5	4.06318	2.02261	0.48272
MSMEG_1922	1.69043	14.9938	0.410043	13378.7	0.83956	14.1081	0.825608	14579.6	2.01347	1.00968	0.91763
MSMEG_1923	2.45489	14.8405	0.282354	8283.79	0.704817	14.1948	0.983442	18442.5	3.48302	1.80034	0.449169
MSMEG_1924	2.64568	14.4134	0.261992	5716.95	0.583166	13.4663	1.18859	13452.5	4.53675	2.18166	0.424972
MSMEG_1925	2.86745	15.3119	0.241729	9832.42	0.898298	13.9205	0.771623	11964.2	3.1921	1.6745	0.821821
MSMEG_1926	3.41355	15.8491	0.203057	11986	0.952847	14.2081	0.727449	13767.9	3.58248	1.84096	0.870576
MSMEG_1927	2.54539	15.6842	0.272314	14338.2	1.06321	14.5714	0.65194	15871.8	2.39407	1.25946	0.903378
MSMEG_1928	3.42985	14.7037	0.202093	5392.82	0.966993	13.3885	0.716807	7686.56	3.54692	1.82657	0.70159
MSMEG_1929	3.64155	15.0742	0.190344	6566.22	0.879009	13.4031	0.788556	8542.35	4.14279	2.0506	0.768667
MSMEG_1930	2.52616	16.2909	0.274388	21999.1	0.699487	14.4413	0.990936	22045	3.61144	1.85257	0.997917
MSMEG_1931	2.82899	15.3945	0.245016	10553.4	1.29632	14.2626	0.534705	10509.6	2.18233	1.12587	1.00417
MSMEG_1932	2.24972	16.0874	0.308104	21453.5	1.17744	14.9702	0.58869	18895.8	1.91069	0.934091	1.13535
MSMEG_1933	2.79923	15.1391	0.247621	8935.33	1.09518	14.3407	0.632905	13132	2.55594	1.35385	0.680427
MSMEG_1934	7.01057	19.5047	0.0988717	73549.8	1.87643	18.0347	0.369397	99192.6	3.73613	1.90154	0.741485
MSMEG_1935	1.90129	17.729	0.364567	79200.4	0.382319	15.9846	1.81301	117553	4.97305	2.31413	0.673743
MSMEG_1936	1.65622	15.8698	0.418511	25060.7	0.551227	15.241	1.25746	48695.9	3.00461	1.58718	0.514635
MSMEG_1937	1.79533	15.7482	0.386083	21249.6	0.654369	14.9963	1.05926	34620.2	2.74361	1.45608	0.613793
MSMEG_1938	2.07796	15.0271	0.333571	11137.5	0.798235	14.7952	0.86835	24687.9	2.60319	1.38028	0.451131
MSMEG_1940	2.13793	12.2989	0.324214	1633.69	1.11406	11.8024	0.62218	2222.3	1.91904	0.940388	0.735134
MSMEG_1941	5.8528	14.6646	0.11843	3075.72	1.04566	12.5516	0.662881	3979.73	5.59724	2.48472	0.772845
MSMEG_1943	5.55736	14.8408	0.124726	3660.1	#N/A	13.2374	#N/A	#N/A	#N/A	#N/A	#N/A
MSMEG_1945	2.80859	16.1834	0.246795	18366.5	0.577195	14.5976	1.20089	29772.7	4.86594	2.28272	0.616889
MSMEG_1946	2.44509	15.4402	0.283486	12603.3	0.835734	14.579	0.829387	20299.4	2.92568	1.54877	0.62087
MSMEG_1947	4.21082	15.6987	0.164611	8754.44	2.73985	14.8717	0.252987	7584.49	1.53688	0.620004	1.15426
MSMEG_1952	3.80264	14.5211	0.18228	4285.75	0.828156	13.1374	0.836977	7541.8	4.5917	2.19903	0.568266
MSMEG_1953	11.9832	15.4036	0.0578431	2507.25	2.3973	14.391	0.289136	6212.05	4.99862	2.32153	0.40361
MSMEG_1954	4.62909	15.8317	0.149737	8732.65	1.06876	14.1513	0.648555	11801.1	4.33129	2.1148	0.739986
MSMEG_1955	2.59028	13.9101	0.267595	4119.42	0.633527	13.263	1.09411	10755.3	4.08867	2.03163	0.383014
MSMEG_1957	2.00531	15.4359	0.345655	15321.5	0.578269	14.3016	1.19866	24205.1	3.46779	1.79402	0.632988
MSMEG_1958	2.69711	15.9456	0.256996	16219.6	0.483976	14.3378	1.43219	29655.8	5.57282	2.47841	0.546929
MSMEG_1959	5.20946	17.0086	0.133055	17544.5	0.624247	15.4158	1.11037	48537.5	8.3452	3.06095	0.361463
MSMEG_1960	3.27029	12.3454	0.211953	1103	#N/A	#N/A	#N/A	#N/A	#N/A	#N/A	#N/A
MSMEG_1961	4.64756	11.8878	0.149142	565.177	#N/A	11.8669	#N/A	#N/A	#N/A	#N/A	#N/A
MSMEG_1962	2.64901	13.2472	0.261663	2544.23	1.68554	12.7714	0.411233	2875.16	1.57161	0.652245	0.884901
MSMEG_1963	3.2599	13.1094	0.212629	1879.12	1.45382	12.5768	0.476776	2912.78	2.24229	1.16497	0.645129
MSMEG_1964	4.93259	10.556	0.140524	211.555	#N/A	9.49627	#N/A	#N/A	#N/A	#N/A	#N/A
MSMEG_1966	1.3935	13.1254	0.497414	4444.95	#N/A	#N/A	#N/A	#N/A	#N/A	#N/A	#N/A
MSMEG_1967	1.71184	14.0508	0.404913	6872.02	0.573082	13.1509	1.20951	11000.5	2.98708	1.57873	0.624699
MSMEG_1969	1.3098	12.4797	0.529201	3022.7	#N/A	#N/A	#N/A	#N/A	#N/A	#N/A	#N/A
MSMEG_1970	2.76428	10.4875	0.250752	359.995	#N/A	#N/A	#N/A	#N/A	#N/A	#N/A	#N/A
MSMEG_1971	2.88441	9.89187	0.240308	228.306	#N/A	#N/A	#N/A	#N/A	#N/A	#N/A	#N/A
MSMEG_1975	2.62186	11.1959	0.264372	620.165	0.944317	9.70853	0.73402	614.14	2.77646	1.47325	1.00981
MSMEG_1976	2.74148	13.3789	0.252837	2693.28	0.880075	11.4238	0.7876	2163.83	3.11505	1.63926	1.24468
MSMEG_1977	3.26735	12.7004	0.212143	1412.02	1.14573	10.8523	0.604981	1118.43	2.85175	1.51185	1.2625
MSMEG_1978	5.7971	12.3337	0.119568	617.189	1.88286	10.692	0.368136	609.02	3.07889	1.62241	1.01341
MSMEG_1979	12.8552	11.2574	0.0539196	131.996	#N/A	10.8544	#N/A	#N/A	#N/A	#N/A	#N/A
MSMEG_1980	1.88953	14.2778	0.366837	7286.5	0.758015	13.8213	0.914425	13236.2	2.49273	1.31773	0.550497
MSMEG_1981	2.64236	15.2209	0.262322	10018.2	1.86503	14.5127	0.371654	8687.54	1.41679	0.502624	1.15317
MSMEG_1982	2.19696	12.3534	0.315503	1651.04	1.47922	11.3194	0.468591	1197.46	1.48522	0.570673	1.37878
MSMEG_1985	2.69754	13.8374	0.256955	3761.23	0.52465	11.6813	1.32116	4338.98	5.1416	2.36222	0.866847
MSMEG_1991	3.25494	12.3166	0.212952	1086.32	0.857678	11.4507	0.808167	2262.01	3.79506	1.92412	0.480245
MSMEG_1992	2.76256	12.1557	0.250908	1144.84	#N/A	11.1273	#N/A	#N/A	#N/A	#N/A	#N/A
MSMEG_1993	2.34811	11.5983	0.295194	915.259	#N/A	10.4987	#N/A	#N/A	#N/A	#N/A	#N/A
MSMEG_1995	1.7567	14.8769	0.394574	11871.9	0.455201	13.9033	1.52273	23330.4	3.85917	1.94829	0.508861
MSMEG_1996	2.1885	14.7803	0.316722	8912.14	0.949908	13.6387	0.729699	9306.61	2.30391	1.20408	0.957614
MSMEG_1997	2.58721	12.9474	0.267913	2116.12	0.684581	12.2938	1.01251	5084.09	3.77926	1.9181	0.416223
MSMEG_1998	2.32225	12.1696	0.298481	1375.09	0.803989	12.5003	0.862135	4995.06	2.88841	1.53028	0.27529
MSMEG_2002	1.75039	15.4337	0.395995	17526.5	0.809526	14.6843	0.856239	22542.9	2.16225	1.11253	0.777475
MSMEG_2003	2.03283	13.387	0.340976	3652.78	0.754218	13.0707	0.919027	7906.81	2.69528	1.43044	0.461978
MSMEG_2005	14.498	10.5138	0.0478098	69.9031	#N/A	10.8174	#N/A	#N/A	#N/A	#N/A	#N/A
MSMEG_2006	10.6494	12.346	0.0650882	338.851	#N/A	11.8674	#N/A	#N/A	#N/A	#N/A	#N/A
MSMEG_2007	4.16363	12.0503	0.166477	706.098	0.886807	12.0878	0.781621	3402.33	4.69508	2.23115	0.207534
MSMEG_2008	1.33094	11.8498	0.520796	1922.31	0.622685	11.073	1.11316	2398.02	2.13742	1.09587	0.801625
MSMEG_2011	1.22106	11.3682	0.567659	1500.57	#N/A	#N/A	#N/A	#N/A	#N/A	#N/A	#N/A
MSMEG_2012	12.2724	9.36877	0.0564799	37.34	1.98979	9.15703	0.348353	198.866	6.16772	2.62474	0.187764
MSMEG_2014	5.06372	16.3989	0.136885	11828.1	0.691915	14.6955	1.00178	26580.9	7.31841	2.87153	0.444987
MSMEG_2015	3.78716	16.5467	0.183026	17520.8	0.824901	15.0506	0.840279	28516.5	4.59105	2.19882	0.614411
MSMEG_2016	3.18125	17.2203	0.217885	33269.3	1.04795	15.7549	0.661433	36574.1	3.0357	1.60203	0.909643
MSMEG_2017	3.56157	17.0089	0.194618	25666.3	0.920274	15.4811	0.753197	34449.6	3.87012	1.95238	0.745039
MSMEG_2019	1.72689	13.7751	0.401384	5627.02	0.898101	13.2818	0.771792	7686.35	1.92283	0.943228	0.73208
MSMEG_2021	3.08483	13.8186	0.224695	3246.36	0.714933	12.8889	0.969528	7353.53	4.31486	2.10931	0.44147
MSMEG_2022	5.35959	10.7046	0.129328	215.819	2.30583	9.688	0.300606	247.957	2.32436	1.21684	0.870388
MSMEG_2023	7.47803	9.8631	0.0926911	86.3231	#N/A	#N/A	#N/A	#N/A	#N/A	#N/A	#N/A
MSMEG_2025	1.88005	12.9866	0.368685	2992.34	0.493807	12.3195	1.40368	7174.76	3.80726	1.92875	0.417065
MSMEG_2026	4.73261	16.2975	0.146462	11797	1.14906	14.6326	0.603229	15322.3	4.11868	2.04218	0.769923
MSMEG_2027	5.15198	16.4987	0.13454	12458.5	2.39794	14.6695	0.289059	7532.44	2.1485	1.10333	1.65397
MSMEG_2028	19.0604	9.64197	0.0363659	29.0546	2.16707	9.3814	0.319854	213.322	8.79545	3.13676	0.136201
MSMEG_2029	6.28305	10.6273	0.11032	174.498	3.94763	10.2049	0.175586	207.243	1.5916	0.670479	0.841997
MSMEG_2030	1.11907	12.6503	0.619396	3981.79	#N/A	#N/A	#N/A	#N/A	#N/A	#N/A	#N/A
MSMEG_2032	1.42056	13.1443	0.487941	4417.8	#N/A	12.2582	#N/A	#N/A	#N/A	#N/A	#N/A
MSMEG_2033	2.53759	14.5528	0.273152	6564.98	2.11692	13.5637	0.327431	3964.61	1.19871	0.261488	1.6559
MSMEG_2034	2.38887	11.3162	0.290157	739.876	#N/A	#N/A	#N/A	#N/A	#N/A	#N/A	#N/A
MSMEG_2035	3.23712	13.6204	0.214125	2696.66	0.810012	12.2335	0.855725	4120.83	3.99639	1.9987	0.654397
MSMEG_2036	1.45089	10.8187	0.47774	862.889	#N/A	#N/A	#N/A	#N/A	#N/A	#N/A	#N/A
MSMEG_2037	2.92505	13.5467	0.23697	2835.74	1.3277	12.7628	0.522067	3628.37	2.2031	1.13953	0.781545
MSMEG_2038	3.06615	15.2312	0.226064	8695	0.866477	14.0567	0.799961	13632.2	3.53864	1.8232	0.637827
MSMEG_2039	6.62815	12.7939	0.104576	742.661	#N/A	11.509	#N/A	#N/A	#N/A	#N/A	#N/A
MSMEG_2042	2.10456	13.8972	0.329355	5025.02	0.60361	12.803	1.14834	8206.47	3.48663	1.80183	0.612324
MSMEG_2043	2.1204	13.2281	0.326894	3136.55	#N/A	12.1269	#N/A	#N/A	#N/A	#N/A	#N/A
MSMEG_2044	3.67411	15.3499	0.188657	7878.51	1.74657	14.8729	0.396862	11908	2.10361	1.07287	0.661616
MSMEG_2045	3.13586	16.4173	0.221039	19344.5	0.782922	14.9058	0.885334	27176.9	4.00533	2.00192	0.711801
MSMEG_2046	1.97116	15.0775	0.351645	12158.3	0.598852	14.374	1.15746	24575.4	3.29156	1.71877	0.494736
MSMEG_2048	3.08	14.9028	0.225048	6893.73	1.99461	14.1289	0.347509	6225.71	1.54416	0.626822	1.1073
MSMEG_2050	5.13369	9.823	0.135019	122.296	#N/A	8.8731	#N/A	#N/A	#N/A	#N/A	#N/A
MSMEG_2051	20.826	9.9813	0.0332827	33.6426	1.76395	8.54513	0.392953	146.785	11.8065	3.56151	0.229196
MSMEG_2052	15.1976	9.86187	0.0456091	42.4394	#N/A	#N/A	#N/A	#N/A	#N/A	#N/A	#N/A
MSMEG_2053	12.5068	10.3304	0.0554217	71.3576	#N/A	8.3095	#N/A	#N/A	#N/A	#N/A	#N/A
MSMEG_2054	3.33389	10.2374	0.207909	250.98	#N/A	8.86353	#N/A	#N/A	#N/A	#N/A	#N/A
MSMEG_2055	2.91057	9.24107	0.238148	144.107	#N/A	#N/A	#N/A	#N/A	#N/A	#N/A	#N/A
MSMEG_2057	3.66883	9.53857	0.188929	140.505	1.74268	7.77293	0.397748	86.9949	2.10528	1.07401	1.6151
MSMEG_2058	3.06976	9.8575	0.225798	209.471	3.97392	9.8416	0.174424	160.038	0.772476	-0.372438	1.30888
MSMEG_2059	4.02387	10.1419	0.172259	194.624	#N/A	#N/A	#N/A	#N/A	#N/A	#N/A	#N/A
MSMEG_2065	6.75904	11.8232	0.102551	371.611	#N/A	11.3208	#N/A	#N/A	#N/A	#N/A	#N/A
MSMEG_2066	4.41891	12.0667	0.156859	672.913	1.30088	11.5081	0.53283	1551.93	3.39687	1.76421	0.433597
MSMEG_2067	3.54369	9.86503	0.1956	182.407	#N/A	#N/A	#N/A	#N/A	#N/A	#N/A	#N/A
MSMEG_2068	11.4438	13.8455	0.0605695	891.61	1.61774	12.1551	0.428466	1954.23	7.07396	2.82252	0.456245
MSMEG_2069	9.24143	13.1205	0.0750043	667.944	1.19207	11.7575	0.581467	2013.15	7.75245	2.95465	0.331791
MSMEG_2070	8.31543	13.6565	0.0833567	1076.33	#N/A	12.2637	#N/A	#N/A	#N/A	#N/A	#N/A
MSMEG_2071	5.97669	13.7613	0.115975	1610.34	#N/A	12.2808	#N/A	#N/A	#N/A	#N/A	#N/A
MSMEG_2072	5.16818	14.0426	0.134118	2263.24	#N/A	12.8687	#N/A	#N/A	#N/A	#N/A	#N/A
MSMEG_2073	5.00188	14.1905	0.138577	2591.01	#N/A	13.1275	#N/A	#N/A	#N/A	#N/A	#N/A
MSMEG_2074	4.26864	14.0879	0.162381	2827.52	0.814111	13.0936	0.851416	7442.32	5.24331	2.39048	0.379925
MSMEG_2075	3.12989	13.9874	0.221461	3596.86	0.66114	12.6416	1.04841	6699.35	4.73408	2.24308	0.536897
MSMEG_2076	3.23581	13.5943	0.214211	2649.26	#N/A	#N/A	#N/A	#N/A	#N/A	#N/A	#N/A
MSMEG_2077	2.60819	12.3533	0.265758	1390.6	0.690346	11.0231	1.00406	2089.45	3.77809	1.91766	0.665531
MSMEG_2078	6.32478	19.2539	0.109592	68514.4	1.54317	17.0799	0.449171	62227.7	4.09856	2.03512	1.10103
MSMEG_2079	16.4954	17.2322	0.0420207	6469.68	1.82151	16.1122	0.380535	26955	9.05588	3.17885	0.240018
MSMEG_2080	6.06919	15.4739	0.114208	5197.48	1.26379	15.4884	0.548468	25212.4	4.80238	2.26375	0.206148
MSMEG_2081	4.88818	15.5138	0.141801	6634.48	1.54707	15.4255	0.448039	19717.6	3.15964	1.65976	0.336475
MSMEG_2083	2.24253	13.9025	0.309092	4733.22	0.951162	13.3385	0.728737	7548.65	2.35767	1.23736	0.627029
MSMEG_2084	2.18918	15.4614	0.316624	14285	0.728881	14.3958	0.950975	20499.2	3.00348	1.58664	0.696855
MSMEG_2086	2.2601	16.9666	0.306689	39278.4	0.475749	15.2384	1.45696	56321.4	4.75062	2.24811	0.697397
MSMEG_2087	3.53596	16.4931	0.196028	18081.1	0.84234	15.1482	0.822883	29880.7	4.19779	2.06963	0.605111
MSMEG_2088	3.14301	14.8144	0.220536	6354.02	0.47487	13.2412	1.45966	14133.1	6.61866	2.72654	0.449583
MSMEG_2089	2.28903	16.7153	0.302813	32582.2	0.634089	15.5696	1.09314	53160.9	3.60995	1.85198	0.612899
MSMEG_2090	2.20714	16.416	0.314048	27460.9	0.523938	15.7247	1.32296	71637.8	4.2126	2.07471	0.383329
MSMEG_2091	2.11801	16.1868	0.327264	24411.8	0.468621	15.5758	1.47912	72239.8	4.51966	2.17621	0.337928
MSMEG_2092	4.27213	15.3099	0.162248	6590.37	1.13472	14.5438	0.610854	14590.4	3.76493	1.91262	0.451692
MSMEG_2095	1.82985	14.2487	0.378799	7374.03	0.966931	13.4461	0.716853	8000.17	1.89244	0.920244	0.921734
MSMEG_2097	4.24824	10.6723	0.163161	266.256	1.45388	10.3603	0.476758	626.699	2.92201	1.54696	0.424854
MSMEG_2098	5.43675	10.9619	0.127493	254.3	2.30495	10.2519	0.300721	366.676	2.35873	1.23801	0.693527
MSMEG_2099	8.35655	10.3977	0.0829466	111.9	2.11827	10.0258	0.327223	341.123	3.94499	1.98002	0.328033
MSMEG_2100	6.3435	10.0664	0.109269	117.161	1.94837	9.5724	0.355758	270.853	3.2558	1.70301	0.432565
MSMEG_2103	2.06164	10.6525	0.336211	541.183	#N/A	#N/A	#N/A	#N/A	#N/A	#N/A	#N/A
MSMEG_2104	2.56706	12.5101	0.270015	1575.09	1.01279	11.873	0.68439	2566.98	2.53463	1.34178	0.613594
MSMEG_2107	2.16107	13.9162	0.320742	4958.38	#N/A	14.1153	#N/A	#N/A	#N/A	#N/A	#N/A
MSMEG_2108	2.69342	11.2546	0.257348	628.758	#N/A	9.7959	#N/A	#N/A	#N/A	#N/A	#N/A
MSMEG_2109	3.87484	11.7726	0.178884	625.86	#N/A	10.2359	#N/A	#N/A	#N/A	#N/A	#N/A
MSMEG_2110	3.1215	14.6153	0.222055	5573.08	0.922327	13.6031	0.75152	9351.51	3.38438	1.75889	0.595955
MSMEG_2111	2.70819	14.6528	0.255945	6592.93	0.731315	14.0564	0.947809	16148.4	3.70318	1.88877	0.408272
MSMEG_2113	6.40137	13.4627	0.108281	1222.45	0.986052	13.2857	0.702952	7019.72	6.49191	2.69864	0.174144
MSMEG_2114	7.04308	13.9605	0.0984153	1568.89	1.032	13.7361	0.671653	9165.01	6.82468	2.77076	0.171182
MSMEG_2116	2.19402	14.1796	0.315925	5862.31	1.05595	13.6729	0.656418	8573.22	2.07777	1.05503	0.683794
MSMEG_2117	2.77849	14.7086	0.249469	6679.55	1.61799	14.0412	0.4284	7222.4	1.71724	0.780094	0.924838
MSMEG_2118	4.03158	14.0888	0.171929	2995.79	0.838156	13.0538	0.826991	7031.95	4.81006	2.26605	0.426026
MSMEG_2119	4.20507	14.8569	0.164836	4891.42	1.28731	14.3091	0.538448	10930.1	3.26657	1.70777	0.44752
MSMEG_2120	18.1625	11.5965	0.0381637	118.18	#N/A	11.0264	#N/A	#N/A	#N/A	#N/A	#N/A
MSMEG_2121	6.24187	12.7445	0.111048	762.074	#N/A	12.1378	#N/A	#N/A	#N/A	#N/A	#N/A
MSMEG_2122	6.5775	13.2275	0.105381	1010.76	0.904208	12.6293	0.76658	4856.75	7.27433	2.86281	0.208115
MSMEG_2123	6.05052	13.0435	0.11456	967.202	0.909979	12.7642	0.761718	5299.21	6.64908	2.73315	0.182518
MSMEG_2124	8.5391	13.4133	0.0811733	885.541	#N/A	#N/A	#N/A	#N/A	#N/A	#N/A	#N/A
MSMEG_2125	3.13463	15.3281	0.221126	9095.92	0.763097	14.4847	0.908335	20825	4.10778	2.03836	0.436779
MSMEG_2126	2.03307	13.1356	0.340936	3068.19	0.544588	13.2457	1.27279	12362.3	3.73323	1.90042	0.248189
MSMEG_2131	5.75843	13.3914	0.120371	1293.37	0.7877	12.5226	0.879964	5177.89	7.31044	2.86996	0.249788
MSMEG_2132	4.13993	13.3816	0.16743	1786.84	#N/A	#N/A	#N/A	#N/A	#N/A	#N/A	#N/A
MSMEG_2133	3.72243	13.1496	0.186208	1692.05	1.42188	12.0142	0.487486	2016.54	2.61796	1.38844	0.839086
MSMEG_2134	17.916	14.1491	0.0386887	702.891	0.927744	12.9086	0.747132	5744.91	19.3114	4.27138	0.12235
MSMEG_2135	3.24368	13.6579	0.213691	2761.94	2.20791	12.2357	0.313938	1514.07	1.46912	0.55495	1.82418
MSMEG_2136	2.9623	12.965	0.233989	1870.9	1.34897	12.0528	0.513834	2183.12	2.19597	1.13486	0.856984
MSMEG_2137	2.88614	14.4937	0.240164	5540.34	1.92092	13.2557	0.360841	3529.14	1.50248	0.587343	1.56988
MSMEG_2140	1.90937	13.744	0.363024	4980.6	0.594666	12.6507	1.16561	7495.36	3.21083	1.68294	0.664491
MSMEG_2143	1.25752	15.1923	0.551202	20636.6	0.409308	14.3085	1.69346	34361.6	3.07231	1.61932	0.600573
MSMEG_2146	3.24517	10.0111	0.213593	220.404	#N/A	8.2512	#N/A	#N/A	#N/A	#N/A	#N/A
MSMEG_2149	1.60231	13.1587	0.432593	3955.88	0.523894	11.8813	1.32307	4991.14	3.05846	1.6128	0.79258
MSMEG_2151	2.24366	8.9357	0.308936	151.28	#N/A	#N/A	#N/A	#N/A	#N/A	#N/A	#N/A
MSMEG_2153	2.40611	12.9698	0.288078	2310.99	1.34369	11.9166	0.515855	1994.26	1.79068	0.840507	1.15882
MSMEG_2155	55.888	8.96007	0.0124024	6.17668	2.08942	8.21667	0.331742	98.6878	26.7481	4.74137	0.0625881
MSMEG_2157	4.28633	10.6947	0.161711	268.013	#N/A	10.368	#N/A	#N/A	#N/A	#N/A	#N/A
MSMEG_2159	3.47333	9.3406	0.199563	129.384	#N/A	8.5555	#N/A	#N/A	#N/A	#N/A	#N/A
MSMEG_2162	4.41128	15.0494	0.157131	5328.09	1.33333	13.0862	0.51986	4520.8	3.30846	1.72616	1.17857
MSMEG_2163	5.27751	14.2337	0.13134	2530.21	1.07152	12.6154	0.64688	4059.17	4.92524	2.30019	0.623333
MSMEG_2164	6.87128	16.4352	0.100876	8938.74	1.26684	14.6374	0.547148	13944.1	5.42397	2.43935	0.64104
MSMEG_2165	3.49172	10.3897	0.198512	266.316	#N/A	#N/A	#N/A	#N/A	#N/A	#N/A	#N/A
MSMEG_2166	2.31232	10.7733	0.299763	524.644	#N/A	9.56553	#N/A	#N/A	#N/A	#N/A	#N/A
MSMEG_2167	21.9222	10.4722	0.0316186	44.9147	1.78211	9.8347	0.388948	355.166	12.3013	3.62073	0.126461
MSMEG_2168	17.7877	11.715	0.0389678	131.003	3.61676	11.1957	0.191649	449.518	4.91812	2.29811	0.291431
MSMEG_2170	7.66626	11.0422	0.0904153	190.671	3.14542	10.1894	0.220367	257.319	2.43727	1.28527	0.740993
MSMEG_2172	3.61402	11.7313	0.191794	652.075	1.60218	10.0579	0.432628	461.141	2.25569	1.17357	1.41405
MSMEG_2173	1.5404	13.9264	0.44998	7005.95	#N/A	#N/A	#N/A	#N/A	#N/A	#N/A	#N/A
MSMEG_2174	3.85555	15.7975	0.179779	10239.1	1.17904	15.0735	0.587893	20270.5	3.27008	1.70933	0.505123
MSMEG_2176	3.2318	15.4546	0.214477	9631.17	0.677013	14.9197	1.02383	31732.6	4.77362	2.25508	0.30351
MSMEG_2177	3.63064	12.1329	0.190916	857.47	1.78258	10.1043	0.388844	428.019	2.03673	1.02625	2.00335
MSMEG_2179	2.34357	13.4849	0.295766	3390.92	1.06182	12.4805	0.652791	3730.52	2.20712	1.14217	0.908968
MSMEG_2182	3.38028	14.3148	0.205056	4178.75	0.730647	12.3257	0.948676	4869.82	4.62642	2.2099	0.858091
MSMEG_2183	4.80596	11.2608	0.144227	353.903	2.1903	10.4735	0.316462	449.955	2.1942	1.13369	0.786529
MSMEG_2188	5.02555	14.1516	0.137925	2510.08	2.57916	13.6937	0.26875	3561	1.94852	0.962382	0.704881
MSMEG_2189	4.06091	13.3708	0.170687	1808.1	0.943176	11.4879	0.734908	2110.69	4.30557	2.10621	0.85664
MSMEG_2191	3.46781	10.4794	0.199881	285.361	1.01918	9.14433	0.680103	384.852	3.40255	1.76661	0.741483
MSMEG_2192	1.31062	14.3493	0.528871	11039	0.393203	13.3233	1.76282	18068.9	3.33318	1.7369	0.610939
MSMEG_2196	2.99155	15.3809	0.231702	9886.48	1.16194	14.3848	0.596544	12761.1	2.57462	1.36436	0.774735
MSMEG_2197	2.48638	15.1717	0.278778	10289.3	0.725549	13.8718	0.955342	14321.4	3.42689	1.7769	0.718454
MSMEG_2198	11.1557	15.5296	0.0621337	2938.95	1.32776	13.8709	0.522044	7821.21	8.40194	3.07072	0.375767
MSMEG_2199	4.17058	13.6034	0.166199	2068.57	1.43311	11.9868	0.483667	1963.05	2.91016	1.5411	1.05375
MSMEG_2200	2.69633	16.4944	0.257071	23733.5	0.856543	15.072	0.809238	27874.1	3.14792	1.6544	0.851455
MSMEG_2201	4.43803	16.9825	0.156183	20224.5	2.33945	16.0287	0.296286	19808	1.89704	0.923748	1.02103
MSMEG_2202	2.49185	13.3148	0.278166	2834.31	0.478643	13.1444	1.44815	13112.4	5.20607	2.38019	0.216155
MSMEG_2203	3.51175	12.0156	0.197379	817.275	#N/A	11.4637	#N/A	#N/A	#N/A	#N/A	#N/A
MSMEG_2205	2.45615	12.7278	0.282209	1914.3	0.74011	11.6772	0.936546	3067.09	3.31862	1.73059	0.624143
MSMEG_2206	5.13479	14.3307	0.13499	2781.4	2.31027	12.9727	0.300029	2411.76	2.22259	1.15224	1.15326
MSMEG_2207	4.17973	13.1883	0.165835	1547.89	0.840129	11.6226	0.825048	2601.48	4.9751	2.31473	0.595005
MSMEG_2208	4.7638	12.7616	0.145503	1010.38	0.758143	11.2545	0.914269	2233.66	6.2835	2.65157	0.452346
MSMEG_2209	5.97342	12.4999	0.116039	672.136	#N/A	11.4416	#N/A	#N/A	#N/A	#N/A	#N/A
MSMEG_2211	2.22008	12.7151	0.312217	2099.34	0.854901	11.9818	0.810792	3279.37	2.59689	1.37678	0.640165
MSMEG_2216	2.34448	9.01167	0.29565	152.602	#N/A	#N/A	#N/A	#N/A	#N/A	#N/A	#N/A
MSMEG_2217	9.90113	9.77233	0.0700069	61.2218	#N/A	#N/A	#N/A	#N/A	#N/A	#N/A	#N/A
MSMEG_2218	2.53635	10.3054	0.273285	345.828	#N/A	#N/A	#N/A	#N/A	#N/A	#N/A	#N/A
MSMEG_2219	2.87336	15.0342	0.241233	8094.52	0.881309	13.5997	0.786498	9763.49	3.26033	1.70502	0.82906
MSMEG_2220	2.82399	9.59203	0.245449	189.431	#N/A	#N/A	#N/A	#N/A	#N/A	#N/A	#N/A
MSMEG_2224	3.30907	12.1236	0.209469	934.732	0.839015	11.3624	0.826144	2175.1	3.94399	1.97966	0.429742
MSMEG_2227	2.90881	12.5276	0.238292	1407.03	0.88816	11.7527	0.780431	2693.14	3.2751	1.71154	0.522449
MSMEG_2229	2.89003	11.0749	0.23984	517.38	#N/A	#N/A	#N/A	#N/A	#N/A	#N/A	#N/A
MSMEG_2231	4.3948	10.06	0.15772	168.36	#N/A	8.7622	#N/A	#N/A	#N/A	#N/A	#N/A
MSMEG_2234	8.88889	7.98877	0.0779791	19.8078	#N/A	7.9819	#N/A	#N/A	#N/A	#N/A	#N/A
MSMEG_2240	7.07006	8.209	0.0980397	29.0106	#N/A	#N/A	#N/A	#N/A	#N/A	#N/A	#N/A
MSMEG_2242	9.19787	9.1826	0.0753595	43.7901	#N/A	#N/A	#N/A	#N/A	#N/A	#N/A	#N/A
MSMEG_2244	1.92028	10.0484	0.360962	382.236	#N/A	#N/A	#N/A	#N/A	#N/A	#N/A	#N/A
MSMEG_2246	2.57654	14.4637	0.269022	6078.62	0.928101	13.7335	0.746845	10172.7	2.77615	1.47308	0.597544
MSMEG_2247	3.95296	9.42593	0.175349	120.612	#N/A	#N/A	#N/A	#N/A	#N/A	#N/A	#N/A
MSMEG_2248	3.53263	14.2481	0.196213	3817.88	0.981357	13.1218	0.706315	6295.84	3.59974	1.84789	0.606413
MSMEG_2249	1.85311	14.5584	0.374045	9024.84	0.67598	13.413	1.0254	11184	2.74137	1.4549	0.806942
MSMEG_2251	2.02713	12.9491	0.341935	2704.09	0.783085	12.2939	0.885149	4444.87	2.58864	1.3722	0.608362
MSMEG_2252	3.07542	11.8504	0.225383	832.235	1.08824	11.3085	0.636943	1615.47	2.82605	1.49879	0.515167
MSMEG_2255	3.32143	10.078	0.208689	225.57	#N/A	#N/A	#N/A	#N/A	#N/A	#N/A	#N/A
MSMEG_2258	2.60711	14.4092	0.265868	5784.66	0.696342	13.7248	0.995412	13476.3	3.74401	1.90458	0.429248
MSMEG_2259	2.57075	14.8613	0.269628	8025.14	0.666083	13.7806	1.04063	14644	3.8595	1.94841	0.548014
MSMEG_2261	5.65531	13.3554	0.122566	1284.56	2.00763	13.4377	0.345257	3830.74	2.81691	1.49411	0.33533
MSMEG_2262	4.64432	12.3046	0.149246	755.035	1.78449	12.5849	0.388428	2386.34	2.6026	1.37995	0.316398
MSMEG_2263	5.08302	12.3744	0.136365	724.067	1.24599	12.7126	0.556303	3734.18	4.07951	2.02839	0.193903
MSMEG_2264	6.28371	13.1052	0.110309	972.026	1.46767	13.1589	0.472277	4319.37	4.28142	2.09809	0.225039
MSMEG_2266	4.8393	13.7286	0.143233	1944.35	1.07454	13.298	0.645065	6496.66	4.5036	2.17108	0.299284
MSMEG_2267	5.83885	12.9304	0.118713	926.716	1.34965	12.3948	0.513574	2765.67	4.32618	2.11309	0.335079
MSMEG_2268	6.90727	13.0255	0.10035	836.749	1.23928	12.2759	0.559315	2773.84	5.57362	2.47862	0.301658
MSMEG_2269	7.72648	12.9609	0.0897106	715.275	1.46659	12.4861	0.472624	2711.48	5.26832	2.39734	0.263795
MSMEG_2270	6.3857	12.152	0.108547	494.019	1.37996	12.3172	0.502297	2563.28	4.62746	2.21022	0.192729
MSMEG_2271	2.24446	15.2061	0.308826	11673.6	0.580192	14.5553	1.19469	28762.4	3.86847	1.95176	0.405864
MSMEG_2272	1.95198	17.2011	0.355099	53505.3	0.497146	16.3119	1.39425	113426	3.92638	1.9732	0.471719
MSMEG_2273	4.55962	14.9289	0.152019	4741.7	1.63678	13.8469	0.423483	6239.77	2.78573	1.47806	0.759916
MSMEG_2274	5.12339	14.4146	0.135291	2954.58	1.2905	14.0084	0.537117	8851.72	3.9701	1.98917	0.333785
MSMEG_2275	5.69341	14.8673	0.121746	3638.78	1.27991	14.1989	0.541558	10184.7	4.44828	2.15325	0.357278
MSMEG_2276	7.95281	14.6346	0.0871575	2217.01	1.52519	14.0713	0.454467	7823.22	5.21432	2.38248	0.283389
MSMEG_2277	2.96883	12.7953	0.233475	1659.62	0.84194	11.7497	0.823274	2835.09	3.52618	1.8181	0.585387
MSMEG_2278	2.77733	11.321	0.249573	638.512	1.19627	11.2221	0.579425	1384.19	2.32166	1.21516	0.461289
MSMEG_2280	3.68279	15.0422	0.188213	6350.27	0.787517	13.7644	0.880168	12247.7	4.67646	2.22542	0.518488
MSMEG_2282	1.72382	15.398	0.4021	17361.4	0.834504	14.5727	0.83061	20240.8	2.06568	1.04662	0.857743
MSMEG_2283	2.03469	13.4846	0.340665	3904.68	0.722757	13.0406	0.959032	8080.81	2.81518	1.49323	0.483205
MSMEG_2285	7.8127	11.2105	0.0887205	210.243	#N/A	10.465	#N/A	#N/A	#N/A	#N/A	#N/A
MSMEG_2286	2.96589	13.0083	0.233706	1925.52	1.16167	12.2577	0.596684	2921.93	2.55314	1.35227	0.65899
MSMEG_2287	1.90168	15.339	0.364491	15107.6	0.809738	14.1412	0.856014	15466.6	2.34852	1.23175	0.976788
MSMEG_2288	2.22758	15.7537	0.311165	17192	0.466977	14.0486	1.48433	25151.9	4.77022	2.25406	0.68353
MSMEG_2289	4.02604	11.9185	0.172166	666.475	1.06917	10.2072	0.648302	766.374	3.76556	1.91286	0.869647
MSMEG_2290	1.45379	15.5243	0.476787	22470.1	0.422636	14.1959	1.64006	30778.7	3.43981	1.78233	0.730053
MSMEG_2291	4.13138	15.6977	0.167776	8917.01	0.645536	13.9656	1.07375	17178.3	6.39992	2.67805	0.519086
MSMEG_2292	5.95948	12.4048	0.11631	630.702	0.989803	10.8606	0.700288	1302.1	6.02087	2.58997	0.484374
MSMEG_2293	3.09526	13.2991	0.223939	2257.08	1.52311	12.0349	0.455086	1909.72	2.03219	1.02304	1.18189
MSMEG_2294	3.15906	13.908	0.219416	3372.9	0.801839	12.7381	0.864447	5906.07	3.93977	1.97811	0.57109
MSMEG_2295	2.67076	15.5445	0.259532	12404	0.902826	14.5998	0.767753	19063.3	2.95822	1.56473	0.650672
MSMEG_2296	4.0858	11.9284	0.169648	661.233	2.00733	11.407	0.345309	937.685	2.03545	1.02534	0.705176
MSMEG_2297	4.6067	19.4159	0.150465	105246	1.68658	18.6009	0.410979	163402	2.73139	1.44964	0.644089
MSMEG_2299	8.14111	19.0198	0.0851416	45254.5	#N/A	17.8414	#N/A	#N/A	#N/A	#N/A	#N/A
MSMEG_2303	2.71254	13.1383	0.255534	2303.94	1.0594	12.5627	0.654285	3958.28	2.56046	1.3564	0.582057
MSMEG_2304	1.8096	12.7711	0.383039	2677.55	0.492869	12.205	1.40635	6640.11	3.67157	1.8764	0.403238
MSMEG_2306	2.02007	13.6474	0.343131	4402.88	0.733614	13.0004	0.944839	7742.09	2.75358	1.46131	0.568694
MSMEG_2307	3.0245	12.4602	0.229178	1291.42	#N/A	10.8139	#N/A	#N/A	#N/A	#N/A	#N/A
MSMEG_2308	5.03588	19.07	0.137642	75751.6	1.16023	17.2735	0.597424	94650.7	4.34043	2.11784	0.800328
MSMEG_2309	1.70155	16.3163	0.407363	33240.4	0.598253	15.2467	1.15862	45044.8	2.84419	1.50802	0.737942
MSMEG_2310	2.22412	14.8583	0.311651	9256.61	0.789296	14.1688	0.878184	16174.5	2.81785	1.49459	0.572298
MSMEG_2311	3.70851	14.832	0.186907	5451.46	1.04922	14.4508	0.660634	14794.3	3.53456	1.82153	0.368483
MSMEG_2312	2.67231	15.3734	0.259381	11009.9	0.934191	14.9492	0.741976	23471.9	2.86056	1.5163	0.469068
MSMEG_2313	2.48947	17.6102	0.278431	55709.2	0.643677	17.0169	1.07685	142809	3.86758	1.95143	0.390097
MSMEG_2314	3.05569	16.0466	0.226838	15354.1	0.837075	15.6127	0.828058	41490.8	3.65044	1.86807	0.37006
MSMEG_2315	3.66759	14.6158	0.188992	4745.13	1.51162	13.7335	0.458545	6245.5	2.42626	1.27874	0.759768
MSMEG_2317	5.82298	16.9138	0.119036	14697.4	1.58199	15.5097	0.43815	20441.3	3.6808	1.88002	0.719008
MSMEG_2318	2.18198	16.5111	0.317669	29668.9	0.676699	15.7418	1.02431	56129.9	3.22444	1.68905	0.528576
MSMEG_2319	2.86711	15.5327	0.241758	11460.4	1.12124	14.1246	0.618195	11041.9	2.55708	1.3545	1.0379
MSMEG_2321	4.5617	17.916	0.151949	37578.8	#N/A	16.8828	#N/A	#N/A	#N/A	#N/A	#N/A
MSMEG_2322	1.89427	17.5423	0.365918	69846.1	1.13611	16.6853	0.610108	64295.8	1.66733	0.737544	1.08633
MSMEG_2323	1.49233	11.658	0.464472	1500.92	1.04217	10.7222	0.665098	1123.52	1.43194	0.517974	1.33591
MSMEG_2325	2.82646	13.2096	0.245235	2323.16	0.892004	12.2971	0.777067	3910.61	3.16866	1.66387	0.594066
MSMEG_2326	3.43761	16.5497	0.201637	19343.1	1.13314	15.3061	0.611702	24781.9	3.03369	1.60107	0.780531
MSMEG_2327	2.50627	15.8418	0.276566	16242.2	0.808664	14.7332	0.857151	23345.5	3.09927	1.63193	0.695734
MSMEG_2328	2.82134	15.2429	0.24568	9526.87	0.834308	14.5649	0.830805	20136.3	3.38165	1.75773	0.473118
MSMEG_2329	4.30679	16.2401	0.160943	12457.2	0.743693	14.7764	0.932034	26156	5.79108	2.53383	0.476264
MSMEG_2330	3.8994	15.7291	0.177758	9655.37	#N/A	14.5847	#N/A	#N/A	#N/A	#N/A	#N/A
MSMEG_2331	2.80787	16.0566	0.246859	16825.1	1.07761	15.3127	0.643229	26178.1	2.60566	1.38165	0.642716
MSMEG_2332	8.47997	16.8861	0.0817394	9900.43	0.719863	15.0672	0.962887	33056.3	11.78	3.55826	0.299502
MSMEG_2333	3.73459	16.8658	0.185602	22166.3	1.07686	15.3402	0.643674	26700.9	3.46804	1.79412	0.83017
MSMEG_2335	1.43126	16.407	0.48429	42081.9	0.576319	15.5528	1.20271	57812.5	2.48346	1.31235	0.727902
MSMEG_2338	1.77749	15.4451	0.389959	17396.7	0.806015	14.7048	0.859968	22965.1	2.20528	1.14096	0.757529
MSMEG_2339	2.06644	13.4087	0.335431	3647.66	0.693274	13.0027	0.999817	8205.65	2.98069	1.57565	0.44453
MSMEG_2340	4.60883	11.2019	0.150396	354.285	#N/A	9.58323	#N/A	#N/A	#N/A	#N/A	#N/A
MSMEG_2342	2.63841	11.2268	0.262714	629.633	1.28601	10.1899	0.538991	629.575	2.05162	1.03677	1.00009
MSMEG_2349	3.30269	15.3896	0.209873	9009.46	0.729058	14.1487	0.950744	17268.6	4.53008	2.17954	0.521725
MSMEG_2350	2.65851	15.6564	0.260727	13466.1	0.477031	14.1609	1.45304	26614.9	5.57304	2.47847	0.505962
MSMEG_2351	11.3593	18.4486	0.0610201	21830	2.18025	17.0135	0.317921	42061.3	5.21011	2.38131	0.519005
MSMEG_2352	22.3839	18.5675	0.0309664	12029.7	1.45973	16.6602	0.474847	49177.2	15.3343	3.93869	0.244619
MSMEG_2353	11.1152	11.0891	0.0623601	135.85	#N/A	10.6415	#N/A	#N/A	#N/A	#N/A	#N/A
MSMEG_2354	4.72441	11.0266	0.146716	306.066	#N/A	9.96173	#N/A	#N/A	#N/A	#N/A	#N/A
MSMEG_2355	2.07584	9.2538	0.333912	203.847	#N/A	#N/A	#N/A	#N/A	#N/A	#N/A	#N/A
MSMEG_2357	2.6672	16.4456	0.259878	23194.2	0.678641	15.0157	1.02138	33835.4	3.93021	1.97461	0.6855
MSMEG_2358	3.41978	16.2253	0.202688	15528.5	0.78156	15.0579	0.886877	30251.9	4.37558	2.12947	0.513306
MSMEG_2359	3.68211	15.4652	0.188247	8515.84	0.872702	14.5043	0.794254	18458.2	4.21921	2.07697	0.461359
MSMEG_2360	3.59034	14.3513	0.193059	4035.26	0.94132	13.0507	0.736357	6247.85	3.81416	1.93136	0.645864
MSMEG_2361	5.33737	14.5236	0.129867	3058.64	0.890155	12.516	0.778682	4560.8	5.996	2.584	0.670635
MSMEG_2362	3.2345	15.0867	0.214298	7457.23	0.823181	13.6674	0.842035	10955.4	3.92927	1.97426	0.680691
MSMEG_2363	2.05726	14.6993	0.336927	8963.27	0.605742	13.5323	1.14429	13557.4	3.39626	1.76395	0.661136
MSMEG_2364	2.42145	17.2403	0.286252	44319.7	0.595096	15.5517	1.16477	55944.4	4.06902	2.02468	0.792209
MSMEG_2365	3.20419	16.1904	0.216325	16177.2	0.839469	14.7295	0.825697	22430.7	3.81692	1.93241	0.72121
MSMEG_2367	3.14243	16.3972	0.220577	19037.9	0.785715	15.1771	0.882187	32683.8	3.99945	1.9998	0.582487
MSMEG_2368	1.74652	14.8467	0.396873	11694	0.455764	13.7679	1.52085	21215.1	3.83207	1.93812	0.551211
MSMEG_2370	1.75147	15.6327	0.395752	20106.4	0.784119	15.0045	0.883982	29057.5	2.23367	1.15942	0.691954
MSMEG_2372	5.51673	16.3392	0.125644	10416.5	0.799602	14.643	0.866865	22178.1	6.89935	2.78646	0.469677
MSMEG_2373	6.76094	16.8569	0.102522	12168.9	1.24494	15.1027	0.55677	19590.8	5.43072	2.44114	0.621154
MSMEG_2374	8.74317	18.5676	0.0792787	30800	2.0923	17.211	0.331285	50260.7	4.17874	2.06307	0.612805
MSMEG_2375	5.58971	14.6737	0.124004	3240.86	0.92614	12.7975	0.748426	5328.19	6.03549	2.59347	0.608246
MSMEG_2376	4.83053	11.8486	0.143493	529.206	0.854506	11.0309	0.811167	1697.27	5.65301	2.49902	0.311798
MSMEG_2377	2.6534	13.3221	0.26123	2675.37	0.707581	12.2617	0.979602	4810.38	3.74996	1.90688	0.556167
MSMEG_2378	4.93076	17.024	0.140576	18734.2	1.51764	15.4862	0.456726	20963.6	3.24896	1.69998	0.893654
MSMEG_2379	7.46965	17.4053	0.0927951	16107.7	1.41259	15.8255	0.490691	28494.3	5.2879	2.4027	0.565293
MSMEG_2380	4.79291	14.0758	0.144619	2497.26	1.52176	13.0201	0.45549	3783.81	3.14958	1.65516	0.659986
MSMEG_2381	2.5745	15.5991	0.269236	13364.1	1.48894	15.1105	0.465529	16468.8	1.72908	0.790002	0.811482
MSMEG_2382	4.31267	16.1828	0.160724	11956.3	1.46809	15.3559	0.472143	19799.3	2.93761	1.55464	0.603876
MSMEG_2383	4.47594	15.8417	0.154861	9094.06	1.18326	14.9799	0.585797	18929.4	3.78274	1.91943	0.480421
MSMEG_2386	3.00541	14.4676	0.230633	5225.33	1.2061	13.3239	0.574701	5892.85	2.49184	1.31721	0.886723
MSMEG_2387	4.35746	16.2349	0.159072	12268	1.2314	14.5084	0.562893	13118.4	3.53862	1.82319	0.935179
MSMEG_2388	5.13391	16.4527	0.135014	12109.7	1.28245	14.8259	0.540486	15697.3	4.0032	2.00115	0.77145
MSMEG_2389	13.2275	17.9439	0.0524019	13213.2	2.27584	16.7806	0.304567	34289.2	5.81214	2.53907	0.385347
MSMEG_2390	7.59975	15.6856	0.0912066	4806.87	0.833911	14.5052	0.831201	19328.4	9.11338	3.18799	0.248695
MSMEG_2391	3.96066	15.6217	0.175008	8823.86	0.746973	14.5802	0.927941	22730.4	5.30227	2.40661	0.388196
MSMEG_2392	1.68774	14.2941	0.410695	8250.55	0.525307	13.5854	1.31951	16219.1	3.21287	1.68386	0.508695
MSMEG_2393	5.09814	17.0107	0.135961	17953.7	1.24181	15.6391	0.558175	28484.5	4.10541	2.03753	0.630298
MSMEG_2394	3.68528	15.448	0.188085	8407.3	0.780208	14.1635	0.888413	16302.8	4.72346	2.23984	0.515695
MSMEG_2395	2.07516	15.9697	0.334022	21435	0.84181	15.0242	0.823401	27438.2	2.46511	1.30165	0.781209
MSMEG_2396	5.41077	16.7368	0.128105	13991.2	2.17101	16.077	0.319274	22071.6	2.49228	1.31747	0.633902
MSMEG_2397	2.13125	15.8516	0.32523	19231.3	0.57346	15.0424	1.20871	40789.3	3.71647	1.89393	0.471479
MSMEG_2398	3.41686	14.3879	0.202861	4348.89	1.34451	13.0857	0.515538	4481.66	2.54134	1.34559	0.970373
MSMEG_2399	2.49361	15.8059	0.277969	15924.2	0.937998	15.1671	0.738964	27188.5	2.65844	1.41058	0.585695
MSMEG_2400	1.54777	20.0755	0.447837	494820	0.442746	19.2062	1.56557	946942	3.49584	1.80564	0.522545
MSMEG_2401	2.96092	11.8377	0.234099	856.865	0.869943	11.4819	0.796773	2278.93	3.40357	1.76705	0.375994
MSMEG_2402	5.15575	15.0784	0.134442	4651.52	1.34626	13.3565	0.514867	5400.23	3.82967	1.93722	0.861355
MSMEG_2403	4.49405	14.6972	0.154237	4097.19	#N/A	13.5384	#N/A	#N/A	#N/A	#N/A	#N/A
MSMEG_2404	4.25095	13.9024	0.163057	2496.72	#N/A	13.0566	#N/A	#N/A	#N/A	#N/A	#N/A
MSMEG_2405	1.41326	13.5164	0.490459	5747.05	0.574014	12.6386	1.20754	7700	2.46207	1.29987	0.74637
MSMEG_2407	3.24263	17.0582	0.213761	29171.4	1.94597	15.9652	0.356197	22787.9	1.66633	0.736677	1.28013
MSMEG_2408	3.88274	16.0032	0.17852	11725.5	2.39722	15.0007	0.289146	9479.13	1.61969	0.695714	1.23698
MSMEG_2409	2.8788	14.7415	0.240776	6595.49	0.724148	13.3611	0.95719	10071.4	3.97543	1.99111	0.654873
MSMEG_2410	2.40872	17.09	0.287766	40145	0.486744	15.5379	1.42405	67749.9	4.94863	2.30703	0.592548
MSMEG_2411	2.73268	16.8895	0.253651	30794.5	0.722309	15.8495	0.959627	56660.1	3.78325	1.91963	0.543495
MSMEG_2412	5.57543	16.5058	0.124322	11568.8	3.34529	15.542	0.207201	9885.52	1.66665	0.73695	1.17028
MSMEG_2413	7.08132	15.2217	0.0978839	3740.33	#N/A	15.1968	#N/A	#N/A	#N/A	#N/A	#N/A
MSMEG_2414	2.21762	15.237	0.312563	12070.4	#N/A	14.7411	#N/A	#N/A	#N/A	#N/A	#N/A
MSMEG_2415	6.80234	14.0534	0.101898	1732.42	1.53042	13.424	0.452913	4977.85	4.44475	2.1521	0.348025
MSMEG_2416	1.60378	16.6769	0.432195	45282.1	0.882535	15.7526	0.785405	43362	1.81725	0.861756	1.04428
MSMEG_2417	2.03328	17.5627	0.340901	65996.1	0.67372	16.2864	1.02884	82232	3.01798	1.59359	0.80256
MSMEG_2418	3.00646	16.5168	0.230552	21618.8	0.850268	15.1519	0.81521	29679.5	3.5359	1.82208	0.728409
MSMEG_2419	2.46346	14.9757	0.281372	9066.2	0.572165	14.4449	1.21145	27018.6	4.3055	2.10618	0.335554
MSMEG_2421	1.56691	14.7438	0.442367	12136.6	0.8726	14.0843	0.794347	13798	1.79568	0.844527	0.879592
MSMEG_2422	1.52066	14.8755	0.455819	13701.7	0.685667	14.4039	1.01091	21914.3	2.21778	1.14912	0.62524
MSMEG_2423	3.50293	15.4213	0.197876	8683.15	0.830081	14.2879	0.835036	16702.9	4.21999	2.07724	0.519859
MSMEG_2424	2.8899	15.6836	0.239852	12623.1	0.862244	14.3514	0.803887	16803.8	3.3516	1.74485	0.751208
MSMEG_2425	7.44925	14.8588	0.0930492	2764.82	2.69456	13.709	0.257239	3444.83	2.76455	1.46704	0.802601
MSMEG_2426	14.218	16.9936	0.0487514	6361.51	2.71585	15.1573	0.255223	9326.55	5.23519	2.38824	0.682086
MSMEG_2427	9.67196	14.2462	0.0716656	1392.66	1.91431	12.5097	0.362088	2111.63	5.05246	2.33699	0.659517
MSMEG_2428	2.45816	12.8133	0.281978	2029.52	0.944436	11.443	0.733927	2043.29	2.60278	1.38005	0.993262
MSMEG_2429	2.32572	10.283	0.298036	371.339	1.52025	9.50817	0.455944	332.013	1.52983	0.613369	1.11845
MSMEG_2430	2.71076	16.5358	0.255702	24294.9	0.88674	15.3973	0.78168	33734	3.057	1.61212	0.720191
MSMEG_2431	2.06157	15.1326	0.336223	12078.2	0.57079	14.2753	1.21436	24079.8	3.61179	1.85271	0.501592
MSMEG_2432	2.00565	14.2609	0.345597	6784.83	0.702247	14.4396	0.987042	21932.5	2.85604	1.51402	0.309351
MSMEG_2433	2.05956	14.1799	0.336552	6246.22	0.688476	13.5676	1.00678	12223.7	2.99147	1.58085	0.510994
MSMEG_2434	1.92994	15.4082	0.359154	15617.1	0.755629	14.6549	0.917311	23664.2	2.55409	1.35281	0.659949
MSMEG_2435	3.43534	18.7752	0.201769	90524	0.6546	17.3972	1.05889	182784	5.248	2.39177	0.495251
MSMEG_2436	3.85815	18.7159	0.179658	77354.2	0.736471	17.4098	0.941173	163886	5.2387	2.38921	0.472
MSMEG_2437	4.29599	18.7511	0.161347	71189.4	1.26401	17.8406	0.548372	128718	3.3987	1.76498	0.553063
MSMEG_2438	2.48463	16.6802	0.278974	29296.4	0.59878	15.6331	1.1576	58828.8	4.14948	2.05293	0.497995
MSMEG_2440	2.17565	19.0563	0.318594	173686	0.538716	18.1836	1.28667	383067	4.03858	2.01385	0.453409
MSMEG_2441	2.20852	18.4986	0.313851	116243	0.561449	17.5615	1.23457	238816	3.93361	1.97585	0.486747
MSMEG_2442	2.85959	16.4394	0.242394	21541.4	0.676792	14.8969	1.02417	31245.3	4.22522	2.07903	0.689429
MSMEG_2443	2.06804	16.7984	0.335171	38202.3	0.691448	15.6613	1.00246	51949	2.99088	1.58057	0.735381
MSMEG_2444	3.71414	14.3633	0.186624	3933.16	0.692841	13.2096	1.00044	9477.37	5.36074	2.42243	0.415006
MSMEG_2445	2.97649	14.029	0.232874	3892.88	0.976786	12.7824	0.70962	4999.22	3.04722	1.6075	0.778699
MSMEG_2447	4.33542	14.3751	0.15988	3397.2	1.14962	12.6227	0.602934	3802.52	3.77116	1.91501	0.893408
MSMEG_2449	25.332	15.1361	0.0273625	985.339	3.74594	14.1289	0.18504	3315.03	6.76254	2.75756	0.297234
MSMEG_2451	2.69028	14.8127	0.257649	7414.72	1.50486	13.7287	0.460607	6253.04	1.78773	0.838132	1.18578
MSMEG_2453	2.17616	14.4681	0.318518	7218.99	0.746028	13.2351	0.929117	8958.23	2.917	1.54448	0.80585
MSMEG_2454	2.40264	14.4145	0.288494	6299.89	0.966651	13.2879	0.717061	7171.37	2.48553	1.31356	0.878478
MSMEG_2456	3.04932	13.1671	0.227312	2090.81	0.838213	12.3918	0.826934	4444.11	3.63789	1.8631	0.470467
MSMEG_2457	3.39655	12.5436	0.204074	1218.42	#N/A	#N/A	#N/A	#N/A	#N/A	#N/A	#N/A
MSMEG_2458	7.89214	12.8205	0.0878275	635.295	0.9746	12.076	0.711212	3070.63	8.09782	3.01753	0.206894
MSMEG_2459	5.27728	13.0813	0.131346	1138.36	1.69626	12.4989	0.408633	2365.25	3.11113	1.63744	0.481284
MSMEG_2460	8.42519	12.4281	0.0822708	453.384	#N/A	11.915	#N/A	#N/A	#N/A	#N/A	#N/A
MSMEG_2462	11.141	12.5405	0.0622157	370.661	2.21949	11.5619	0.312301	944.195	5.01964	2.32758	0.392568
MSMEG_2463	23.3866	12.2023	0.0296386	139.674	1.7927	10.826	0.38665	701.873	13.0455	3.70548	0.199002
MSMEG_2464	7.32064	12.4546	0.0946839	531.465	1.32946	11.3085	0.521375	1322.32	5.50648	2.46113	0.401917
MSMEG_2465	10.0925	12.3085	0.0686793	348.38	1.73094	11.3652	0.400445	1056.35	5.83065	2.54366	0.329795
MSMEG_2466	22.2585	12.3347	0.0311408	160.862	1.73508	11.1421	0.39949	902.844	12.8285	3.68128	0.178173
MSMEG_2467	5.93501	13.7911	0.11679	1655.54	2.468	12.1206	0.280854	1250.68	2.40479	1.26591	1.32371
MSMEG_2468	3.16723	14.8761	0.21885	6581.1	1.18694	13.4738	0.58398	6643.63	2.66841	1.41598	0.990587
MSMEG_2469	3.78346	14.3545	0.183205	3837.79	0.983825	13.4777	0.704543	8037.1	3.84566	1.94323	0.47751
MSMEG_2470	2.86622	13.6696	0.241833	3151.13	0.84703	12.4675	0.818326	4634.66	3.38384	1.75866	0.679904
MSMEG_2471	3.17385	11.1705	0.218393	503.367	1.00018	10.2982	0.693023	872.579	3.17328	1.66598	0.576873
MSMEG_2475	4.70017	13.6853	0.147473	1942.62	2.07465	13.0542	0.334104	2841.82	2.26553	1.17985	0.683582
MSMEG_2480	2.868	11.8026	0.241683	863.322	#N/A	10.1418	#N/A	#N/A	#N/A	#N/A	#N/A
MSMEG_2481	3.38973	11.5504	0.204484	613.305	0.529649	10.184	1.30869	1522.39	6.39996	2.67806	0.402856
MSMEG_2482	3.67557	11.7481	0.188582	648.666	#N/A	10.9633	#N/A	#N/A	#N/A	#N/A	#N/A
MSMEG_2483	6.48508	12.3681	0.106883	565.053	#N/A	11.5236	#N/A	#N/A	#N/A	#N/A	#N/A
MSMEG_2484	1.48451	13.4399	0.466921	5188.68	0.63063	12.7218	1.09914	7424.79	2.35401	1.23512	0.698831
MSMEG_2486	3.78048	10.1596	0.183349	209.707	#N/A	8.62477	#N/A	#N/A	#N/A	#N/A	#N/A
MSMEG_2487	11.6822	10.4326	0.0593334	82.0002	2.68951	10.3131	0.257722	327.872	4.34362	2.1189	0.250098
MSMEG_2488	3.68845	12.1024	0.187924	826.356	0.97084	10.9235	0.713966	1386.72	3.79923	1.92571	0.595907
MSMEG_2490	2.263	12.5363	0.306296	1819.46	1.3646	12.0649	0.50795	2176.34	1.65836	0.72976	0.836019
MSMEG_2491	4.86697	10.7355	0.142419	242.814	#N/A	10.0733	#N/A	#N/A	#N/A	#N/A	#N/A
MSMEG_2492	4.05351	12.6559	0.170999	1103.57	0.964938	11.4498	0.718333	2009.37	4.20079	2.07066	0.549213
MSMEG_2493	5.60433	10.9489	0.123681	244.489	#N/A	#N/A	#N/A	#N/A	#N/A	#N/A	#N/A
MSMEG_2494	5.18224	10.846	0.133754	246.195	#N/A	10.4278	#N/A	#N/A	#N/A	#N/A	#N/A
MSMEG_2496	2.87391	12.9782	0.241186	1946.21	0.780752	12.157	0.887794	4054.38	3.68095	1.88008	0.480028
MSMEG_2497	4.01754	12.9223	0.17253	1339.26	0.884099	12.3238	0.784015	4019.46	4.54422	2.18403	0.333194
MSMEG_2501	7.70812	12.5642	0.0899243	544.588	#N/A	10.8505	#N/A	#N/A	#N/A	#N/A	#N/A
MSMEG_2502	5.47995	12.8938	0.126488	962.63	1.30451	11.1964	0.531345	1246.86	4.20076	2.07065	0.772041
MSMEG_2503	8.49979	12.6477	0.0815488	523.317	1.22199	10.9761	0.567226	1142.59	6.95567	2.79819	0.458008
MSMEG_2504	5.51902	12.7159	0.125592	844.93	#N/A	#N/A	#N/A	#N/A	#N/A	#N/A	#N/A
MSMEG_2505	6.32745	12.637	0.109546	697.787	#N/A	10.7467	#N/A	#N/A	#N/A	#N/A	#N/A
MSMEG_2506	3.90714	12.9122	0.177405	1367.5	1.98478	11.2407	0.349231	845.085	1.96855	0.977132	1.61818
MSMEG_2507	3.14079	13.283	0.220692	2199.78	#N/A	#N/A	#N/A	#N/A	#N/A	#N/A	#N/A
MSMEG_2509	4.24944	9.61147	0.163115	127.595	1.62373	8.52877	0.426886	157.662	2.61709	1.38796	0.809294
MSMEG_2511	2.43235	15.5468	0.28497	13641.5	0.885374	14.6251	0.782887	19783.5	2.74726	1.45799	0.689541
MSMEG_2512	1.88064	14.0788	0.368569	6377.5	0.633395	13.6014	1.09434	13601.6	2.96914	1.57005	0.468879
MSMEG_2513	2.05624	10.8346	0.337095	615.604	#N/A	#N/A	#N/A	#N/A	#N/A	#N/A	#N/A
MSMEG_2515	2.44325	14.6262	0.283699	7174.2	0.726269	13.2619	0.954394	9374.92	3.3641	1.75022	0.765254
MSMEG_2516	2.75805	13.525	0.251318	2962.4	1.79867	12.9763	0.385367	3105.49	1.53338	0.616719	0.953925
MSMEG_2518	2.98656	13.0129	0.232089	1918.35	2.80707	11.9785	0.246929	996.459	1.06394	0.0894179	1.92516
MSMEG_2519	6.43984	19.7013	0.107634	91755.6	0.708801	17.8351	0.977915	228666	9.08554	3.18357	0.401265
MSMEG_2520	11.4297	20.1362	0.0606446	69888	0.759811	17.7067	0.912263	195154	15.0428	3.911	0.358117
MSMEG_2521	4.6897	14.0439	0.147802	2496.47	1.05428	12.7533	0.657458	4539.46	4.44823	2.15323	0.549948
MSMEG_2522	3.24798	9.54103	0.213408	158.982	1.17905	9.6047	0.587886	457.716	2.75475	1.46192	0.347338
MSMEG_2525	14.0746	12.3315	0.0492481	253.823	3.77669	10.2967	0.183533	230.845	3.7267	1.8979	1.09954
MSMEG_2526	6.82672	11.6955	0.101535	336.744	2.06393	8.75317	0.335839	144.91	3.30763	1.7258	2.32382
MSMEG_2528	2.31947	16.8345	0.298839	34923.4	0.879675	15.6696	0.787958	41069.8	2.63673	1.39875	0.850342
MSMEG_2529	2.45088	15.3934	0.282816	12172.2	1.04508	14.0571	0.663249	11305.4	2.34517	1.22969	1.07667
MSMEG_2530	5.6272	13.5761	0.123178	1504.38	2.28781	12.1215	0.302975	1349.99	2.45965	1.29845	1.11436
MSMEG_2531	2.77271	12.7095	0.249989	1674.41	0.624863	11.1195	1.10928	2467.93	4.4373	2.14968	0.678467
MSMEG_2532	4.87567	14.6351	0.142164	3617.47	1.88941	12.2634	0.36686	1803.6	2.58053	1.36767	2.00569
MSMEG_2533	4.18702	14.2275	0.165547	3175.67	0.949412	11.8273	0.73008	2653.09	4.41012	2.14082	1.19697
MSMEG_2534	4.78755	13.8522	0.144781	2141.06	#N/A	11.5039	#N/A	#N/A	#N/A	#N/A	#N/A
MSMEG_2535	5.26894	14.0983	0.131554	2307.35	#N/A	#N/A	#N/A	#N/A	#N/A	#N/A	#N/A
MSMEG_2536	7.95281	13.5956	0.0871575	1078.89	1.15881	11.5196	0.598155	1756.14	6.86292	2.77882	0.614355
MSMEG_2537	6.71554	13.9554	0.103215	1639.56	#N/A	11.7357	#N/A	#N/A	#N/A	#N/A	#N/A
MSMEG_2538	1.40048	12.5557	0.494936	2979.76	#N/A	#N/A	#N/A	#N/A	#N/A	#N/A	#N/A
MSMEG_2539	11.6417	12.9112	0.0595398	458.633	1.33723	11.4818	0.518344	1482.43	8.70584	3.12198	0.30938
MSMEG_2540	2.26454	16.9198	0.306088	37951	0.703515	15.7158	0.985263	53024.8	3.21889	1.68656	0.715722
MSMEG_2541	1.93642	17.0341	0.357953	48040.9	0.593729	15.9142	1.16745	72092.3	3.26146	1.70552	0.66638
MSMEG_2542	2.45801	12.1111	0.281995	1247.52	1.21305	11.4352	0.571407	1582.25	2.0263	1.01885	0.788447
MSMEG_2543	2.46609	16.7227	0.281071	30399.1	0.747668	15.9738	0.927079	59663.7	3.29838	1.72176	0.509508
MSMEG_2544	2.55651	15.5944	0.27113	13414.4	0.475086	13.7749	1.45899	20450.9	5.38115	2.42792	0.655932
MSMEG_2545	2.72127	14.9011	0.254714	7793.66	0.7349	13.8299	0.943185	13734.8	3.70291	1.88866	0.56744
MSMEG_2546	2.14335	14.5508	0.323394	7761.55	0.528788	13.537	1.31082	15580.3	4.05333	2.01911	0.498163
MSMEG_2547	3.47021	11.0122	0.199742	412.555	#N/A	#N/A	#N/A	#N/A	#N/A	#N/A	#N/A
MSMEG_2549	1.96441	9.5434	0.352852	263.295	#N/A	#N/A	#N/A	#N/A	#N/A	#N/A	#N/A
MSMEG_2550	5.78536	11.2137	0.11981	284.554	#N/A	#N/A	#N/A	#N/A	#N/A	#N/A	#N/A
MSMEG_2551	7.89996	13.4066	0.0877406	952.751	#N/A	#N/A	#N/A	#N/A	#N/A	#N/A	#N/A
MSMEG_2552	2.60202	13.3084	0.266388	2702.42	0.57931	12.2759	1.1965	5933.6	4.49158	2.16722	0.455443
MSMEG_2554	2.09754	13.6563	0.330458	4266.4	0.913743	12.8486	0.75858	5595.33	2.29554	1.19884	0.762494
MSMEG_2556	3.97338	12.7093	0.174448	1168.28	1.0563	11.4926	0.656202	1890.89	3.7616	1.91135	0.617847
MSMEG_2561	5.81138	10.1946	0.119274	139.774	#N/A	#N/A	#N/A	#N/A	#N/A	#N/A	#N/A
MSMEG_2562	2.76663	10.4925	0.250538	360.937	#N/A	#N/A	#N/A	#N/A	#N/A	#N/A	#N/A
MSMEG_2566	3.88324	8.03457	0.178497	46.8033	#N/A	#N/A	#N/A	#N/A	#N/A	#N/A	#N/A
MSMEG_2567	4.28449	8.96827	0.161781	81.0296	#N/A	8.09203	#N/A	#N/A	#N/A	#N/A	#N/A
MSMEG_2570	3.17973	10.567	0.217989	330.68	#N/A	#N/A	#N/A	#N/A	#N/A	#N/A	#N/A
MSMEG_2571	1.80142	14.7676	0.384778	10732.5	0.795798	14.2313	0.871009	16752.5	2.26367	1.17866	0.640648
MSMEG_2572	1.90831	11.8036	0.363226	1298.45	#N/A	#N/A	#N/A	#N/A	#N/A	#N/A	#N/A
MSMEG_2575	1.36491	18.0098	0.507834	134036	0.550732	17.5319	1.25859	238508	2.47835	1.30938	0.561977
MSMEG_2576	1.34525	10.4838	0.515257	737.84	#N/A	9.7605	#N/A	#N/A	#N/A	#N/A	#N/A
MSMEG_2578	5.3526	16.9257	0.129497	16121.1	1.27752	15.2266	0.542573	20802.8	4.18984	2.06689	0.774948
MSMEG_2579	4.08845	17.0575	0.169538	23125.2	0.681039	15.6841	1.01778	53585.6	6.00325	2.58574	0.431557
MSMEG_2580	6.0042	16.635	0.115444	11749.1	#N/A	15.5909	#N/A	#N/A	#N/A	#N/A	#N/A
MSMEG_2581	4.12782	16.0989	0.167921	11786	#N/A	14.7331	#N/A	#N/A	#N/A	#N/A	#N/A
MSMEG_2582	1.8317	12.7125	0.378418	2539.83	1.3526	11.4735	0.512455	1457.18	1.3542	0.437446	1.74298
MSMEG_2583	3.20162	14.166	0.216499	3979.57	1.14489	12.6294	0.605425	3836.18	2.79644	1.48359	1.03738
MSMEG_2584	2.43689	15.7516	0.284439	15692.5	0.911189	14.3755	0.760706	16168.6	2.67441	1.41922	0.970553
MSMEG_2585	2.51351	16.603	0.275769	27450.2	0.780669	15.5332	0.887889	42102.5	3.21969	1.68692	0.651986
MSMEG_2587	2.12382	14.8323	0.326368	9520.84	0.549707	14.1773	1.26094	23360.7	3.86354	1.94993	0.407557
MSMEG_2588	3.07322	14.2877	0.225544	4510.85	0.899728	13.7637	0.770397	10715	3.41572	1.77219	0.420986
MSMEG_2590	3.27627	14.7348	0.211566	5768.63	#N/A	12.6505	#N/A	#N/A	#N/A	#N/A	#N/A
MSMEG_2592	2.19857	13.7133	0.315272	4234.48	0.993789	13.8317	0.697479	10169.5	2.21231	1.14555	0.416392
MSMEG_2594	6.66963	15.6092	0.103926	5194.71	1.23872	14.2325	0.559566	10770.9	5.38428	2.42875	0.482292
MSMEG_2595	4.88898	13.9564	0.141777	2253.73	0.778644	12.2683	0.890197	4391.6	6.27883	2.6505	0.513192
MSMEG_2596	5.81621	13.4359	0.119175	1320.67	#N/A	11.7163	#N/A	#N/A	#N/A	#N/A	#N/A
MSMEG_2597	8.97465	13.5289	0.0772339	912.857	2.03411	12.2147	0.340763	1619.73	4.41209	2.14146	0.563585
MSMEG_2598	29.8433	12.89	0.0232262	176.301	1.37307	12.0177	0.504817	2093.21	21.7348	4.44194	0.0842253
MSMEG_2599	16.9616	12.8449	0.0408656	300.648	1.57784	12.0446	0.439302	1855.88	10.7499	3.42625	0.161998
MSMEG_2600	1.80802	15.219	0.383374	14621.7	0.767038	14.0552	0.903668	15383.2	2.35714	1.23704	0.950501
MSMEG_2601	13.2737	11.0492	0.0522197	110.656	#N/A	10.8671	#N/A	#N/A	#N/A	#N/A	#N/A
MSMEG_2602	11.345	10.7067	0.0610972	102.108	#N/A	10.4253	#N/A	#N/A	#N/A	#N/A	#N/A
MSMEG_2605	1.54835	14.5127	0.447669	10464.4	0.608729	13.3864	1.13868	12192.7	2.54357	1.34686	0.858254
MSMEG_2607	3.02923	15.8704	0.228819	13707.2	0.837124	15.0976	0.828011	29030.6	3.61862	1.85544	0.472164
MSMEG_2608	3.58809	15.4867	0.19318	8870.21	0.751178	14.6452	0.922747	23644.9	4.77662	2.25599	0.375143
MSMEG_2609	2.79799	14.3689	0.247731	5241.55	0.745872	13.829	0.929311	13524.3	3.75129	1.90739	0.387566
MSMEG_2610	3.36069	12.8193	0.206252	1490.67	0.899602	12.0537	0.770504	3275.67	3.73575	1.9014	0.455073
MSMEG_2611	2.56663	15.5798	0.270062	13227	0.70524	14.5471	0.982853	23529.5	3.63936	1.86369	0.562145
MSMEG_2612	2.62014	16.5555	0.264545	25479.6	0.51515	14.6755	1.34553	35208.5	5.08618	2.34658	0.723677
MSMEG_2613	3.67839	17.5516	0.188438	36201.5	0.817728	15.9925	0.84765	55263.5	4.4983	2.16938	0.65507
MSMEG_2614	3.54914	16.7974	0.1953	22245.1	0.590329	15.7545	1.17417	64911.1	6.01214	2.58788	0.342701
MSMEG_2615	6.83138	16.1852	0.101465	7560.45	#N/A	14.6507	#N/A	#N/A	#N/A	#N/A	#N/A
MSMEG_2616	6.31812	15.5515	0.109708	5268.85	#N/A	14.2636	#N/A	#N/A	#N/A	#N/A	#N/A
MSMEG_2617	11.7612	15.376	0.0589348	2506.16	1.48557	13.9325	0.466587	7295.13	7.917	2.98495	0.343539
MSMEG_2618	2.73006	16.1137	0.253894	18003.2	1.26633	15.2441	0.547367	21242.2	2.15589	1.10828	0.847519
MSMEG_2619	1.94625	17.0633	0.356145	48773.2	0.595599	16.268	1.16378	91837	3.26772	1.70829	0.531085
MSMEG_2620	2.13984	16.032	0.323925	21704.9	0.579098	15.24	1.19694	46320.2	3.69512	1.88562	0.468583
MSMEG_2621	3.3706	16.1866	0.205645	15337.7	0.800767	15.0691	0.865604	29755.7	4.20921	2.07355	0.515455
MSMEG_2622	2.96986	14.8174	0.233394	6738.79	0.89295	13.8594	0.776244	11536.7	3.32589	1.73374	0.584115
MSMEG_2623	2.67493	16.0584	0.259127	17683.3	0.582225	14.7045	1.19051	31785.6	4.59432	2.19985	0.55633
MSMEG_2624	2.3922	16.8527	0.289753	34293	0.500129	15.7309	1.38594	75374.8	4.78317	2.25797	0.454967
MSMEG_2625	4.6875	16.4355	0.147871	13106.1	0.82549	15.0969	0.83968	29425.5	5.67845	2.5055	0.445399
MSMEG_2626	2.78526	18.7997	0.248863	113562	0.692222	17.5243	1.00134	188760	4.02365	2.0085	0.601622
MSMEG_2628	5.63275	17.6763	0.123057	25775.2	#N/A	16.3687	#N/A	#N/A	#N/A	#N/A	#N/A
MSMEG_2629	7.54907	17.7852	0.0918189	20740.1	#N/A	16.4635	#N/A	#N/A	#N/A	#N/A	#N/A
MSMEG_2630	4.39915	16.7804	0.157564	17735.8	1.43738	16.0488	0.482231	32691.5	3.06054	1.61379	0.542519
MSMEG_2631	11.8437	14.598	0.0585247	1451.39	1.18855	13.6927	0.583188	7722.03	9.96481	3.31684	0.187955
MSMEG_2634	2.53058	13.3641	0.273909	2888.02	0.968617	11.7402	0.715605	2448.02	2.61257	1.38547	1.17974
MSMEG_2635	2.61432	10.1841	0.265135	308.444	#N/A	#N/A	#N/A	#N/A	#N/A	#N/A	#N/A
MSMEG_2636	3.65597	12.6953	0.189593	1257.41	0.98967	11.6311	0.700382	2221.55	3.69413	1.88524	0.566009
MSMEG_2637	2.754	11.8053	0.251688	900.785	0.878362	9.7211	0.789137	666.032	3.13538	1.64864	1.35247
MSMEG_2638	3.01508	10.9413	0.229894	452.05	#N/A	9.49703	#N/A	#N/A	#N/A	#N/A	#N/A
MSMEG_2639	2.48674	14.5077	0.278738	6492.89	1.55348	13.8427	0.44619	6555.08	1.60075	0.678752	0.990513
MSMEG_2640	2.26817	11.7973	0.305597	1087.68	#N/A	#N/A	#N/A	#N/A	#N/A	#N/A	#N/A
MSMEG_2641	5.1957	14.6762	0.133408	3492.67	2.04639	13.3584	0.338716	3557.17	2.53896	1.34424	0.981866
MSMEG_2642	3.2298	13.0139	0.21461	1775.11	#N/A	#N/A	#N/A	#N/A	#N/A	#N/A	#N/A
MSMEG_2643	2.76702	13.5286	0.250503	2960.32	0.852936	12.8107	0.81266	5838.67	3.24411	1.69782	0.507019
MSMEG_2644	2.50852	13.6531	0.276317	3559.6	0.708552	12.978	0.978258	7892.61	3.54034	1.82389	0.451003
MSMEG_2645	1.68289	14.7612	0.41188	11437.8	0.706614	14.3843	0.980942	20977.8	2.38162	1.25194	0.545237
MSMEG_2646	4.64828	12.5291	0.149119	881.37	0.972227	10.9342	0.712948	1395.02	4.78107	2.25733	0.631798
MSMEG_2647	3.02725	17.2967	0.22897	36863.2	0.663269	15.7467	1.04505	57458.5	4.56413	2.19034	0.641562
MSMEG_2648	3.72312	16.7936	0.186174	21148.8	0.746091	15.2993	0.929038	37461.2	4.99017	2.31909	0.564551
MSMEG_2649	5.19841	16.4254	0.133338	11735.3	0.696908	14.9598	0.994603	31694.8	7.45924	2.89903	0.370258
MSMEG_2650	5.7809	12.2182	0.119903	571.3	0.798585	12.0093	0.867969	3578.19	7.23893	2.85578	0.159662
MSMEG_2651	2.96362	13.4274	0.233885	2576.63	1.19374	13.0458	0.580649	4910.22	2.48263	1.31187	0.524749
MSMEG_2652	1.91135	16.1503	0.362649	26376.1	0.692865	15.1042	1.00041	35236.6	2.75861	1.46394	0.748543
MSMEG_2653	2.37206	15.9585	0.292214	18607	0.767931	14.7067	0.902616	24135.2	3.08889	1.62709	0.770951
MSMEG_2654	5.10117	21.4449	0.13588	387894	0.4984	19.7533	1.39075	1.22909e+06	10.2351	3.35545	0.315595
MSMEG_2655	1.58049	15.6409	0.438566	22408.6	0.609419	15.5783	1.13739	55646.1	2.59343	1.37486	0.402698
MSMEG_2656	4.22729	17.6889	0.16397	34646	0.734877	16.2134	0.943215	71667.2	5.75237	2.52416	0.483429
MSMEG_2657	4.51688	16.9792	0.153457	19826.5	#N/A	15.9382	#N/A	#N/A	#N/A	#N/A	#N/A
MSMEG_2658	4.72032	16.2661	0.146843	11573.1	1.61051	15.1358	0.430391	15494.7	2.93095	1.55137	0.746905
MSMEG_2659	6.2383	11.8263	0.111111	403.478	1.89129	10.7357	0.366495	624.951	3.29844	1.72179	0.645616
MSMEG_2660	1.73078	13.0893	0.400483	3490.33	1.76751	12.1371	0.39216	1766.38	0.979216	-0.0303006	1.97598
MSMEG_2661	1.92527	13.5174	0.360026	4221.6	1.19548	12.7475	0.579806	3987.15	1.61045	0.687468	1.0588
MSMEG_2663	5.11276	10.8693	0.135572	253.609	#N/A	#N/A	#N/A	#N/A	#N/A	#N/A	#N/A
MSMEG_2664	3.27163	15.3397	0.211866	8785.4	1.17726	14.2034	0.588782	11107.2	2.77903	1.47458	0.790965
MSMEG_2665	2.92811	15.2726	0.236721	9370.18	0.841176	14.4349	0.824022	18251	3.48098	1.79949	0.513407
MSMEG_2666	2.31772	14.8152	0.299064	8621.32	0.625127	14.1098	1.10881	19603.3	3.7076	1.89048	0.439789
MSMEG_2667	2.50198	16.2052	0.277039	20931.6	1.67252	15.2218	0.414433	15837	1.49593	0.581047	1.32169
MSMEG_2668	3.21871	15.248	0.215349	8379.9	0.785195	14.3962	0.882771	19033.8	4.09925	2.03536	0.440264
MSMEG_2669	3.3077	14.1717	0.209556	3867.2	2.81571	13.9113	0.246171	3792.76	1.17473	0.232328	1.01962
MSMEG_2670	1.5405	16.9339	0.449951	56334.8	0.486736	15.6983	1.42407	75716.5	3.16495	1.66218	0.744022
MSMEG_2671	1.98886	16.7984	0.348514	39724	0.601842	15.7992	1.15171	65671.4	3.30463	1.72449	0.60489
MSMEG_2673	1.7045	13.607	0.406658	5073.93	0.577834	12.2427	1.19956	5813.42	2.9498	1.56062	0.872795
MSMEG_2674	3.08698	12.8142	0.224539	1617.15	1.03325	10.7779	0.670839	1177.82	2.98763	1.579	1.373
MSMEG_2675	1.80156	11.8608	0.384749	1430.98	1.19479	11.1082	0.580141	1280.69	1.50784	0.592487	1.11735
MSMEG_2676	3.82153	14.8575	0.181379	5384.44	#N/A	#N/A	#N/A	#N/A	#N/A	#N/A	#N/A
[truncated: 3,210 more rows]
