# Supplementary material for: Mycobacterial RNase E cleaves with a distinct sequence preference and controls the degradation rates of most Mycolicibacterium smegmatis mRNAs
Source: J Biol Chem. 2023 Oct 5;299(11):105312. doi: 10.1016/j.jbc.2023.105312 (PMC10641625; doi:10.1016/j.jbc.2023.105312)
Supplement: Table S8 [file mmc8.xlsx]

## Sheet: Smeg suggested reannotations
Table S8. Suggested reannotations to M. smegmatis gene start codons based on TSS locations. "Start" position in this table is given relative to the genome. Minus strand genes with reannotated start codons therefore have adjusted "end" coordinates.
CDS	Original_start	Original_end	Strand	Source	Start_adjusted	After_Adjustment_start	After_Adjustment_end	TSS	Leader_status
MSMEG_0001	499	1692	+	Mycobrowser	No	499	1692	394	Leadered
MSMEG_0002	1721	2614	+	Mycobrowser	No	1721	2614	NA	NA
MSMEG_0003	2624	3778	+	Mycobrowser	No	2624	3778	NA	NA
MSMEG_0004	3775	4359	+	Mycobrowser	No	3775	4359	NA	NA
MSMEG_0005	4591	6618	+	Mycobrowser	No	4591	6618	4534	Leadered
MSMEG_0006	6648	9176	+	Mycobrowser	No	6648	9176	NA	NA
MSMEG_0007	9229	10011	+	Mycobrowser	No	9229	10011	8942	Leadered
MSMEG_0009	10184	10276	+	Mycobrowser	No	10184	10276	NA	NA
MSMEG_0011	10411	11211	+	Mycobrowser	No	10411	11211	NA	NA
MSMEG_0012	11215	12246	+	Mycobrowser	No	11215	12246	NA	NA
MSMEG_0014	14130	15098	-	Mycobrowser	No	14130	15098	NA	NA
MSMEG_0015	13310	14140	+	Mycobrowser	No	13310	14140	13284	Leadered
MSMEG_0016	15256	15522	+	Mycobrowser	No	15256	15522	15176	Leadered
MSMEG_0017	15525	17252	+	Mycobrowser	No	15525	17252	NA	NA
MSMEG_0018	17249	19018	+	Mycobrowser	No	17249	19018	NA	NA
MSMEG_0019	19052	41623	+	Mycobrowser	No	19052	41623	NA	NA
MSMEG_0020	41689	42636	-	Mycobrowser	No	41689	42636	42739	Leadered
MSMEG_0021	42944	43354	+	Mycobrowser	No	42944	43354	42879	Leadered
MSMEG_0022	43366	44688	+	Mycobrowser	No	43366	44688	NA	NA
MSMEG_0023	44692	45102	-	Mycobrowser	No	44692	45102	45134	Leadered
MSMEG_0024	45223	45750	+	Mycobrowser	No	45223	45750	45223	Leaderless
MSMEG_0025	45854	46261	-	Mycobrowser	No	45854	46261	NA	NA
MSMEG_0026	46417	46701	-	Mycobrowser	No	46417	46701	46755	Leadered
MSMEG_0027	46797	47546	+	Mycobrowser	No	46797	47546	46749	Leadered
MSMEG_0028	48216	50093	-	Mycobrowser	No	48216	50093	50306	Leadered
MSMEG_0029	47564	48238	+	Mycobrowser	No	47564	48238	47564	Leaderless
MSMEG_0030	50090	51349	-	Mycobrowser	No	50090	51349	51651	Leadered
MSMEG_0031	51381	52856	-	Mycobrowser	No	51381	52856	NA	NA
MSMEG_0032	52853	54268	-	Mycobrowser	No	52853	54268	54521	Leadered
MSMEG_0033	54265	55803	-	Mycobrowser	No	54265	55803	55926	Leadered
MSMEG_0034	55826	56293	-	Mycobrowser	No	55826	56293	56347	Leadered
MSMEG_0035	56429	57892	-	Reannotated_by_Carla	Yes	56429	57577	NA	NA
MSMEG_0036	58033	58140	-	Mycobrowser	No	58033	58140	58434	Leadered
MSMEG_0039	58655	59029	-	Mycobrowser	No	58655	59029	NA	NA
MSMEG_0040	59041	59346	-	Mycobrowser	No	59041	59346	NA	NA
MSMEG_0041	59348	59824	-	Mycobrowser	No	59348	59824	NA	NA
MSMEG_0042	59900	60463	+	Mycobrowser	No	59900	60463	59900	Leaderless
MSMEG_0043	60479	61303	-	Reannotated_by_Carla	Yes	60479	61264	NA	NA
MSMEG_0044	61470	63548	+	Mycobrowser	No	61470	63548	61375	Leadered
MSMEG_0045	63545	66013	+	Mycobrowser	No	63545	66013	NA	NA
MSMEG_0046	66010	67167	+	Mycobrowser	No	66010	67167	65944	Leadered
MSMEG_0047	67182	68117	-	Mycobrowser	No	67182	68117	68171	Leadered
MSMEG_0048	68264	68767	+	Mycobrowser	No	68264	68767	68241	Leadered
MSMEG_0049	68769	69734	-	Mycobrowser	No	68769	69734	70136	Leadered
MSMEG_0050	69779	70045	+	Mycobrowser	No	69779	70045	69442	Leadered
MSMEG_0051	70234	70527	-	Mycobrowser	No	70234	70527	70570	Leadered
MSMEG_0052	70911	71690	+	Mycobrowser	No	70911	71690	70850	Leadered
MSMEG_0053	72820	74208	-	Mycobrowser	No	72820	74208	74251	Leadered
MSMEG_0054	71738	72823	+	Mycobrowser	No	71738	72823	NA	NA
MSMEG_0055	74600	76177	+	Mycobrowser	No	74600	76177	74581	Leadered
MSMEG_0056	76213	76530	+	Mycobrowser	No	76213	76530	76142	Leadered
MSMEG_0057	76535	77383	+	Mycobrowser	No	76535	77383	NA	NA
MSMEG_0058	77398	77925	+	Mycobrowser	No	77398	77925	NA	NA
MSMEG_0059	77918	79642	+	Mycobrowser	No	77918	79642	NA	NA
MSMEG_0060	79650	81089	+	Mycobrowser	No	79650	81089	79543	Leadered
MSMEG_0061	81089	83317	+	Mycobrowser	No	81089	83317	81078	Leadered
MSMEG_0062	83318	85099	+	Mycobrowser	No	83318	85099	NA	NA
MSMEG_0063	85248	85541	+	Mycobrowser	No	85248	85541	NA	NA
MSMEG_0064	85616	86911	+	Mycobrowser	No	85616	86911	NA	NA
MSMEG_0065	86997	87299	+	Mycobrowser	No	86997	87299	NA	NA
MSMEG_0066	87331	87618	+	Mycobrowser	No	87331	87618	NA	NA
MSMEG_0067	87738	89162	+	Mycobrowser	No	87738	89162	87710	Leadered
MSMEG_0068	89159	90691	+	Mycobrowser	No	89159	90691	NA	NA
MSMEG_0069	91173	91874	+	Mycobrowser	No	91173	91874	91098	Leadered
MSMEG_0070	92737	93072	+	Mycobrowser	No	92737	93072	92275	Leadered
MSMEG_0071	93072	95339	+	Reannotated_by_Carla	Yes	93324	95339	NA	NA
MSMEG_0072	95440	96300	-	Mycobrowser	No	95440	96300	NA	NA
MSMEG_0073	97891	99105	-	Mycobrowser	No	97891	99105	99105	Leaderless
MSMEG_0074	96469	97935	+	Mycobrowser	Yes	96424	97935	96424	Leaderless
MSMEG_0075	99229	99585	+	Mycobrowser	No	99229	99585	NA	NA
MSMEG_0076	99798	101360	+	Mycobrowser	No	99798	101360	99678	Leadered
MSMEG_0077	101776	102093	-	Mycobrowser	No	101776	102093	NA	NA
MSMEG_0078	102127	102702	-	Mycobrowser	No	102127	102702	102884	Leadered
MSMEG_0079	102936	103682	-	Mycobrowser	No	102936	103682	103928	Leadered
MSMEG_0080	103713	104243	-	Mycobrowser	No	103713	104243	NA	NA
MSMEG_0081	104251	104583	-	Mycobrowser	No	104251	104583	NA	NA
MSMEG_0082	104594	105988	-	Mycobrowser	No	104594	105988	NA	NA
MSMEG_0083	105985	107334	-	Mycobrowser	No	105985	107334	107413	Leadered
MSMEG_0084	107565	107822	-	Mycobrowser	No	107565	107822	NA	NA
MSMEG_0085	107834	109849	-	Mycobrowser	No	107834	109849	NA	NA
MSMEG_0086	109846	110829	-	Mycobrowser	No	109846	110829	NA	NA
MSMEG_0087	110826	111593	-	Mycobrowser	No	110826	111593	111635	Leadered
MSMEG_0088	111735	113369	+	Mycobrowser	No	111735	113369	NA	NA
MSMEG_0089	113433	114407	+	Mycobrowser	No	113433	114407	NA	NA
MSMEG_0090	114447	116594	-	Mycobrowser	No	114447	116594	NA	NA
MSMEG_0091	116600	117193	-	Reannotated_by_Carla	Yes	116600	117184	NA	NA
MSMEG_0092	117306	117941	+	Mycobrowser	No	117306	117941	117306	Leaderless
MSMEG_0093	118003	118965	+	Mycobrowser	No	118003	118965	118002	Leadered
MSMEG_0094	119878	120057	-	Mycobrowser	No	119878	120057	NA	NA
MSMEG_0095	118962	119897	+	Mycobrowser	No	118962	119897	118920	Leadered
MSMEG_0096	120261	121115	+	Mycobrowser	No	120261	121115	120220	Leadered
MSMEG_0097	121119	122084	+	Mycobrowser	No	121119	122084	NA	NA
MSMEG_0098	122105	122818	+	Mycobrowser	No	122105	122818	122105	Leaderless
MSMEG_0099	122829	123314	+	Mycobrowser	No	122829	123314	NA	NA
MSMEG_0100	123837	124643	-	Mycobrowser	No	123837	124643	NA	NA
MSMEG_0101	123311	123865	+	Mycobrowser	No	123311	123865	123288	Leadered
MSMEG_0102	124640	125875	-	Mycobrowser	No	124640	125875	NA	NA
MSMEG_0103	125900	127099	-	Mycobrowser	No	125900	127099	NA	NA
MSMEG_0104	127143	128024	-	Mycobrowser	No	127143	128024	128024	Leaderless
MSMEG_0105	128084	128734	+	Mycobrowser	No	128084	128734	NA	NA
MSMEG_0106	128750	129916	+	Mycobrowser	No	128750	129916	NA	NA
MSMEG_0107	129926	131527	-	Mycobrowser	No	129926	131527	131531	Leadered
MSMEG_0108	131570	132709	-	Mycobrowser	No	131570	132709	NA	NA
MSMEG_0109	132711	134153	-	Mycobrowser	No	132711	134153	134381	Leadered
MSMEG_0110	134172	135713	-	Mycobrowser	No	134172	135713	135740	Leadered
MSMEG_0111	135783	136787	-	Mycobrowser	No	135783	136787	136787	Leaderless
MSMEG_0112	136796	136912	-	Mycobrowser	No	136796	136912	NA	NA
MSMEG_0113	136950	137810	+	Mycobrowser	No	136950	137810	NA	NA
MSMEG_0114	137817	138845	+	Reannotated_by_Carla	Yes	137880	138845	NA	NA
MSMEG_0115	139607	140287	-	Mycobrowser	No	139607	140287	NA	NA
MSMEG_0116	138829	139626	+	Mycobrowser	No	138829	139626	NA	NA
MSMEG_0117	140284	141147	-	Mycobrowser	No	140284	141147	141176	Leadered
MSMEG_0118	141232	141732	+	Mycobrowser	No	141232	141732	141213	Leadered
MSMEG_0119	141740	141850	-	Mycobrowser	No	141740	141850	141850	Leaderless
MSMEG_0120	141969	142628	+	Mycobrowser	No	141969	142628	141966	Leadered
MSMEG_0121	142625	143398	+	Mycobrowser	No	142625	143398	NA	NA
MSMEG_0122	143535	144542	+	Mycobrowser	No	143535	144542	NA	NA
MSMEG_0123	144542	145048	+	Mycobrowser	No	144542	145048	NA	NA
MSMEG_0124	146549	147232	-	Mycobrowser	No	146549	147232	147232	Leaderless
MSMEG_0125	145067	146593	+	Mycobrowser	No	145067	146593	NA	NA
MSMEG_0126	147229	148347	-	Mycobrowser	No	147229	148347	NA	NA
MSMEG_0127	148387	149478	-	Mycobrowser	No	148387	149478	149478	Leaderless
MSMEG_0128	149514	149963	+	Mycobrowser	No	149514	149963	149514	Leaderless
MSMEG_0129	149990	150424	+	Mycobrowser	Yes	149981	150424	149981	Leaderless
MSMEG_0130	150431	151123	-	Mycobrowser	No	150431	151123	151198	Leadered
MSMEG_0131	151273	152907	+	Mycobrowser	No	151273	152907	151197	Leadered
MSMEG_0132	153100	153900	+	Mycobrowser	No	153100	153900	152965	Leadered
MSMEG_0133	153902	154771	+	Mycobrowser	No	153902	154771	153840	Leadered
MSMEG_0134	154776	156005	+	Mycobrowser	No	154776	156005	NA	NA
MSMEG_0135	156002	157033	+	Mycobrowser	No	156002	157033	NA	NA
MSMEG_0136	157030	158604	+	Reannotated_by_Carla	Yes	157396	158604	NA	NA
MSMEG_0137	158623	160266	+	Mycobrowser	No	158623	160266	NA	NA
MSMEG_0138	160266	161438	+	Reannotated_by_Carla	Yes	160482	161438	NA	NA
MSMEG_0139	161440	162996	+	Reannotated_by_Carla	Yes	161644	162996	NA	NA
MSMEG_0140	162966	163574	+	Mycobrowser	No	162966	163574	162865	Leadered
MSMEG_0141	163571	164539	+	Mycobrowser	No	163571	164539	NA	NA
MSMEG_0142	164536	165084	+	Mycobrowser	No	164536	165084	164425	Leadered
MSMEG_0143	165051	165941	+	Mycobrowser	No	165051	165941	164768	Leadered
MSMEG_0144	166609	168477	-	Mycobrowser	No	166609	168477	NA	NA
MSMEG_0145	165944	166612	+	Mycobrowser	No	165944	166612	165686	Leadered
MSMEG_0146	168543	169361	-	Mycobrowser	No	168543	169361	169361	Leaderless
MSMEG_0147	169419	170333	-	Mycobrowser	No	169419	170333	NA	NA
MSMEG_0148	170367	170996	-	Mycobrowser	Yes	170367	171014	171014	Leaderless
MSMEG_0149	171077	172504	-	Mycobrowser	No	171077	172504	NA	NA
MSMEG_0150	172501	173934	-	Mycobrowser	No	172501	173934	NA	NA
MSMEG_0151	173931	174254	-	Mycobrowser	No	173931	174254	NA	NA
MSMEG_0152	174258	175340	-	Mycobrowser	No	174258	175340	175424	Leadered
MSMEG_0153	175555	176568	+	Mycobrowser	No	175555	176568	175471	Leadered
MSMEG_0154	176579	178012	+	Mycobrowser	No	176579	178012	NA	NA
MSMEG_0155	178054	178524	-	Mycobrowser	No	178054	178524	178560	Leadered
MSMEG_0156	178631	179557	+	Mycobrowser	No	178631	179557	NA	NA
MSMEG_0157	179717	181450	+	Mycobrowser	No	179717	181450	NA	NA
MSMEG_0158	181519	182781	+	Mycobrowser	No	181519	182781	NA	NA
MSMEG_0159	182884	183369	+	Mycobrowser	No	182884	183369	NA	NA
MSMEG_0160	183366	184964	+	Mycobrowser	No	183366	184964	NA	NA
MSMEG_0161	184961	187780	+	Mycobrowser	No	184961	187780	NA	NA
MSMEG_0162	187782	188006	+	Mycobrowser	No	187782	188006	NA	NA
MSMEG_0163	188070	188381	-	Mycobrowser	No	188070	188381	NA	NA
MSMEG_0164	188427	189770	-	Mycobrowser	No	188427	189770	NA	NA
MSMEG_0165	189944	190786	+	Mycobrowser	No	189944	190786	NA	NA
MSMEG_0166	190817	191545	-	Mycobrowser	No	190817	191545	191573	Leadered
MSMEG_0167	191746	193149	-	Mycobrowser	No	191746	193149	193270	Leadered
MSMEG_0168	193685	194971	+	Mycobrowser	No	193685	194971	193590	Leadered
MSMEG_0169	195087	195203	-	Mycobrowser	No	195087	195203	NA	NA
MSMEG_0170	195185	196567	+	Mycobrowser	No	195185	196567	NA	NA
MSMEG_0171	196658	197587	+	Mycobrowser	No	196658	197587	NA	NA
MSMEG_0172	197588	198190	-	Mycobrowser	No	197588	198190	NA	NA
MSMEG_0173	198371	198691	-	Mycobrowser	No	198371	198691	199051	Leadered
MSMEG_0174	198688	199059	-	Mycobrowser	No	198688	199059	199426	Leadered
MSMEG_0175	199157	200293	+	Mycobrowser	No	199157	200293	NA	NA
MSMEG_0176	200304	201158	+	Mycobrowser	No	200304	201158	NA	NA
MSMEG_0177	201116	202087	+	Mycobrowser	No	201116	202087	NA	NA
MSMEG_0178	202084	202866	+	Mycobrowser	No	202084	202866	NA	NA
MSMEG_0179	202876	203547	-	Mycobrowser	No	202876	203547	203576	Leadered
MSMEG_0180	203664	204173	-	Mycobrowser	No	203664	204173	204173	Leaderless
MSMEG_0181	204225	205163	+	Mycobrowser	No	204225	205163	204196	Leadered
MSMEG_0182	205190	206347	+	Mycobrowser	No	205190	206347	NA	NA
MSMEG_0183	208033	208584	-	Mycobrowser	No	208033	208584	NA	NA
MSMEG_0184	206362	208134	+	Mycobrowser	No	206362	208134	NA	NA
MSMEG_0185	208581	211442	-	Mycobrowser	No	208581	211442	NA	NA
MSMEG_0186	211421	211915	-	Mycobrowser	No	211421	211915	211961	Leadered
MSMEG_0187	212548	213024	-	Mycobrowser	No	212548	213024	NA	NA
MSMEG_0188	212103	212558	+	Mycobrowser	Yes	212094	212558	212094	Leaderless
MSMEG_0189	212999	214165	-	Mycobrowser	No	212999	214165	NA	NA
MSMEG_0190	214183	215742	-	Mycobrowser	No	214183	215742	NA	NA
MSMEG_0191	215751	216680	-	Mycobrowser	No	215751	216680	216780	Leadered
MSMEG_0192	216912	217814	+	Mycobrowser	No	216912	217814	NA	NA
MSMEG_0193	217828	218724	+	Mycobrowser	No	217828	218724	NA	NA
MSMEG_0194	218725	219423	-	Mycobrowser	No	218725	219423	219463	Leadered
MSMEG_0195	219598	221238	+	Mycobrowser	No	219598	221238	219142	Leadered
MSMEG_0196	221243	222139	+	Mycobrowser	No	221243	222139	NA	NA
MSMEG_0197	222149	222793	-	Mycobrowser	No	222149	222793	NA	NA
MSMEG_0198	222803	223936	-	Mycobrowser	No	222803	223936	NA	NA
MSMEG_0200	225160	227712	+	Mycobrowser	No	225160	227712	NA	NA
MSMEG_0201	227725	228231	-	Mycobrowser	No	227725	228231	NA	NA
MSMEG_0202	227950	229272	+	Mycobrowser	No	227950	229272	NA	NA
MSMEG_0203	229280	229981	-	Mycobrowser	No	229280	229981	230088	Leadered
MSMEG_0204	230210	232255	+	Mycobrowser	No	230210	232255	NA	NA
MSMEG_0205	232344	232667	-	Mycobrowser	No	232344	232667	NA	NA
MSMEG_0206	233161	235296	-	Mycobrowser	No	233161	235296	235307	Leadered
MSMEG_0207	232728	233168	+	Mycobrowser	No	232728	233168	NA	NA
MSMEG_0208	235408	235785	+	Mycobrowser	No	235408	235785	235368	Leadered
MSMEG_0209	235782	236060	+	Mycobrowser	No	235782	236060	NA	NA
MSMEG_0210	236061	237149	-	Mycobrowser	No	236061	237149	237507	Leadered
MSMEG_0211	237244	239607	-	Mycobrowser	No	237244	239607	NA	NA
MSMEG_0212	239607	240026	-	Mycobrowser	No	239607	240026	240026	Leaderless
MSMEG_0213	240031	240471	-	Mycobrowser	Yes	240031	240477	240477	Leaderless
MSMEG_0214	240488	241771	-	Mycobrowser	No	240488	241771	NA	NA
MSMEG_0215	241749	242465	-	Mycobrowser	No	241749	242465	242465	Leaderless
MSMEG_0216	242603	243397	+	Reannotated_by_Carla	Yes	242621	243397	NA	NA
MSMEG_0217	243477	244601	-	Mycobrowser	No	243477	244601	NA	NA
MSMEG_0218	244773	245267	+	Mycobrowser	No	244773	245267	244743	Leadered
MSMEG_0219	245271	246293	-	Reannotated_by_Carla	Yes	245271	246263	NA	NA
MSMEG_0220	246357	247199	+	Reannotated_by_Carla	Yes	246360	247199	NA	NA
MSMEG_0221	247214	248173	+	Mycobrowser	No	247214	248173	NA	NA
MSMEG_0222	248214	248957	+	Mycobrowser	No	248214	248957	248176	Leadered
MSMEG_0223	248954	249436	+	Mycobrowser	No	248954	249436	NA	NA
MSMEG_0224	249456	250112	+	Mycobrowser	No	249456	250112	249456	Leaderless
MSMEG_0225	250120	253017	-	Mycobrowser	No	250120	253017	NA	NA
MSMEG_0226	253014	253442	-	Mycobrowser	No	253014	253442	253582	Leadered
MSMEG_0227	253688	254257	+	Mycobrowser	No	253688	254257	253607	Leadered
MSMEG_0228	254330	257482	+	Mycobrowser	No	254330	257482	254319	Leadered
MSMEG_0229	257573	259288	-	Mycobrowser	No	257573	259288	259288	Leaderless
MSMEG_0230	259367	259672	+	Mycobrowser	No	259367	259672	259367	Leaderless
MSMEG_0231	259691	259990	-	Mycobrowser	No	259691	259990	259990	Leaderless
MSMEG_0232	260053	261282	+	Mycobrowser	No	260053	261282	260050	Leadered
MSMEG_0233	261440	262480	+	Mycobrowser	No	261440	262480	261418	Leadered
MSMEG_0234	262543	264543	-	Mycobrowser	No	262543	264543	264543	Leaderless
MSMEG_0235	264607	265227	+	Mycobrowser	No	264607	265227	264607	Leaderless
MSMEG_0236	265224	265913	+	Mycobrowser	No	265224	265913	NA	NA
MSMEG_0237	266047	267453	+	Mycobrowser	No	266047	267453	NA	NA
MSMEG_0238	267632	268102	-	Mycobrowser	No	267632	268102	NA	NA
MSMEG_0239	268095	269390	-	Mycobrowser	No	268095	269390	269390	Leaderless
MSMEG_0240	269466	270074	-	Mycobrowser	No	269466	270074	270249	Leadered
MSMEG_0241	270077	272941	-	Mycobrowser	No	270077	272941	273010	Leadered
MSMEG_0242	273263	273844	+	Mycobrowser	No	273263	273844	273049	Leadered
MSMEG_0243	274044	274394	+	Mycobrowser	No	274044	274394	273961	Leadered
MSMEG_0244	274400	275140	+	Mycobrowser	No	274400	275140	NA	NA
MSMEG_0245	276501	276869	-	Mycobrowser	No	276501	276869	277011	Leadered
MSMEG_0246	275161	276513	+	Mycobrowser	No	275161	276513	NA	NA
MSMEG_0247	276856	278070	-	Mycobrowser	No	276856	278070	NA	NA
MSMEG_0248	278070	279161	-	Mycobrowser	No	278070	279161	279161	Leaderless
MSMEG_0249	279235	280374	+	Mycobrowser	No	279235	280374	NA	NA
MSMEG_0250	280382	283423	-	Mycobrowser	No	280382	283423	283880	Leadered
MSMEG_0251	283518	284216	-	Mycobrowser	No	283518	284216	NA	NA
MSMEG_0252	284219	284941	-	Mycobrowser	Yes	284219	285010	285010	Leaderless
MSMEG_0253	285164	286186	+	Mycobrowser	No	285164	286186	285067	Leadered
MSMEG_0254	286183	287649	+	Mycobrowser	No	286183	287649	286173	Leadered
MSMEG_0255	287807	289633	+	Mycobrowser	No	287807	289633	287742	Leadered
MSMEG_0256	289749	290651	+	Mycobrowser	No	289749	290651	NA	NA
MSMEG_0257	290685	292199	+	Mycobrowser	No	290685	292199	290685	Leaderless
MSMEG_0258	293084	293794	-	Mycobrowser	No	293084	293794	NA	NA
MSMEG_0259	292201	293106	+	Mycobrowser	No	292201	293106	NA	NA
MSMEG_0260	293906	294721	+	Mycobrowser	No	293906	294721	NA	NA
MSMEG_0261	294737	295729	+	Mycobrowser	No	294737	295729	294737	Leaderless
MSMEG_0262	295766	296872	+	Mycobrowser	No	295766	296872	NA	NA
MSMEG_0263	296866	298137	+	Mycobrowser	No	296866	298137	NA	NA
MSMEG_0264	298158	299276	+	Mycobrowser	No	298158	299276	297972	Leadered
MSMEG_0265	300761	301390	-	Mycobrowser	No	300761	301390	NA	NA
MSMEG_0266	299314	300771	+	Mycobrowser	No	299314	300771	NA	NA
MSMEG_0267	301478	302494	+	Mycobrowser	No	301478	302494	NA	NA
MSMEG_0268	302495	303274	-	Mycobrowser	No	302495	303274	303301	Leadered
MSMEG_0269	303324	304103	-	Mycobrowser	No	303324	304103	NA	NA
MSMEG_0270	304140	305144	-	Mycobrowser	No	304140	305144	305260	Leadered
MSMEG_0271	305144	305800	-	Mycobrowser	No	305144	305800	NA	NA
MSMEG_0272	305803	306084	-	Mycobrowser	No	305803	306084	NA	NA
MSMEG_0273	306097	306360	-	Mycobrowser	No	306097	306360	NA	NA
MSMEG_0274	306377	306898	-	Mycobrowser	No	306377	306898	NA	NA
MSMEG_0275	306901	307509	-	Mycobrowser	No	306901	307509	NA	NA
MSMEG_0276	307518	309101	-	Mycobrowser	No	307518	309101	NA	NA
MSMEG_0277	309098	310378	-	Mycobrowser	No	309098	310378	NA	NA
MSMEG_0278	312095	312322	-	Mycobrowser	No	312095	312322	NA	NA
MSMEG_0279	310563	312098	+	Mycobrowser	No	310563	312098	NA	NA
MSMEG_0280	312359	313258	-	Mycobrowser	No	312359	313258	NA	NA
MSMEG_0281	313349	314920	+	Mycobrowser	No	313349	314920	NA	NA
MSMEG_0282	314913	315233	+	Mycobrowser	No	314913	315233	314845	Leadered
MSMEG_0283	315285	316055	+	Mycobrowser	No	315285	316055	NA	NA
MSMEG_0284	316060	316854	-	Mycobrowser	No	316060	316854	NA	NA
MSMEG_0285	316851	317453	-	Mycobrowser	No	316851	317453	317507	Leadered
MSMEG_0286	317634	318320	-	Mycobrowser	No	317634	318320	NA	NA
MSMEG_0287	318317	318844	-	Mycobrowser	No	318317	318844	318844	Leaderless
MSMEG_0288	318960	320069	+	Mycobrowser	No	318960	320069	NA	NA
MSMEG_0289	320261	321361	+	Mycobrowser	Yes	320147	321361	320147	Leaderless
MSMEG_0290	321386	322804	+	Mycobrowser	No	321386	322804	321234	Leadered
MSMEG_0291	322807	323652	-	Mycobrowser	No	322807	323652	NA	NA
MSMEG_0292	323681	324010	-	Mycobrowser	No	323681	324010	NA	NA
MSMEG_0293	324012	325277	-	Mycobrowser	No	324012	325277	NA	NA
MSMEG_0294	325317	326060	-	Mycobrowser	No	325317	326060	NA	NA
MSMEG_0295	326057	327133	-	Reannotated_by_Carla	Yes	326057	327124	NA	NA
MSMEG_0296	327192	327647	-	Mycobrowser	No	327192	327647	327668	Leadered
MSMEG_0297	327678	328937	-	Mycobrowser	No	327678	328937	NA	NA
MSMEG_0298	328934	329275	-	Mycobrowser	No	328934	329275	NA	NA
MSMEG_0299	329279	330544	-	Mycobrowser	No	329279	330544	330609	Leadered
MSMEG_0300	330792	331799	+	Mycobrowser	No	330792	331799	330666	Leadered
MSMEG_0301	331803	333170	-	Mycobrowser	Yes	331803	333191	333191	Leaderless
MSMEG_0302	334261	335472	-	Mycobrowser	No	334261	335472	NA	NA
MSMEG_0303	333272	334264	+	Mycobrowser	No	333272	334264	333256	Leadered
MSMEG_0304	335465	337096	-	Mycobrowser	No	335465	337096	NA	NA
MSMEG_0305	337102	337911	-	Mycobrowser	No	337102	337911	337945	Leadered
MSMEG_0306	337990	338826	+	Mycobrowser	No	337990	338826	NA	NA
MSMEG_0307	338897	339805	+	Mycobrowser	No	338897	339805	NA	NA
MSMEG_0308	339809	340336	+	Mycobrowser	No	339809	340336	NA	NA
MSMEG_0309	340411	341904	-	Mycobrowser	No	340411	341904	341939	Leadered
MSMEG_0311	342748	343923	+	Mycobrowser	No	342748	343923	342747	Leadered
MSMEG_0312	343930	344559	-	Mycobrowser	No	343930	344559	NA	NA
MSMEG_0313	344556	346385	-	Mycobrowser	No	344556	346385	NA	NA
MSMEG_0314	346382	347869	-	Mycobrowser	No	346382	347869	347953	Leadered
MSMEG_0315	349207	350844	-	Mycobrowser	No	349207	350844	NA	NA
MSMEG_0316	348060	349247	+	Mycobrowser	No	348060	349247	NA	NA
MSMEG_0317	350874	352070	-	Mycobrowser	No	350874	352070	352128	Leadered
MSMEG_0318	353392	354879	-	Mycobrowser	No	353392	354879	NA	NA
MSMEG_0319	352236	353429	+	Mycobrowser	No	352236	353429	352236	Leaderless
MSMEG_0320	354881	355858	-	Mycobrowser	No	354881	355858	NA	NA
MSMEG_0321	355916	358708	-	Mycobrowser	No	355916	358708	358752	Leadered
MSMEG_0323	359235	360470	-	Mycobrowser	No	359235	360470	NA	NA
MSMEG_0324	360723	361178	+	Mycobrowser	No	360723	361178	NA	NA
MSMEG_0325	361191	361703	+	Mycobrowser	No	361191	361703	NA	NA
MSMEG_0326	361710	363317	+	Reannotated_by_Carla	Yes	361863	363317	NA	NA
MSMEG_0327	363333	364835	+	Mycobrowser	No	363333	364835	NA	NA
MSMEG_0328	364857	365306	+	Mycobrowser	No	364857	365306	NA	NA
MSMEG_0329	365303	365797	+	Mycobrowser	No	365303	365797	NA	NA
MSMEG_0330	365798	366985	-	Mycobrowser	No	365798	366985	NA	NA
MSMEG_0331	366982	368034	-	Mycobrowser	No	366982	368034	368062	Leadered
MSMEG_0332	368223	369158	+	Mycobrowser	No	368223	369158	NA	NA
MSMEG_0333	369275	370873	+	Mycobrowser	No	369275	370873	NA	NA
MSMEG_0334	370879	372888	+	Mycobrowser	No	370879	372888	NA	NA
MSMEG_0335	372885	373643	+	Mycobrowser	No	372885	373643	NA	NA
MSMEG_0336	373643	374437	+	Mycobrowser	No	373643	374437	NA	NA
MSMEG_0337	374434	376188	+	Mycobrowser	No	374434	376188	NA	NA
MSMEG_0338	376204	377340	+	Mycobrowser	No	376204	377340	NA	NA
MSMEG_0339	377377	378393	+	Mycobrowser	No	377377	378393	NA	NA
MSMEG_0340	378402	379154	+	Mycobrowser	No	378402	379154	NA	NA
MSMEG_0341	379158	380174	-	Mycobrowser	No	379158	380174	380298	Leadered
MSMEG_0342	380208	381053	-	Mycobrowser	No	380208	381053	NA	NA
MSMEG_0343	381177	381809	-	Mycobrowser	No	381177	381809	381811	Leadered
MSMEG_0344	382067	382837	+	Mycobrowser	No	382067	382837	NA	NA
MSMEG_0345	382881	383699	+	Mycobrowser	No	382881	383699	NA	NA
MSMEG_0346	383703	385127	+	Mycobrowser	No	383703	385127	NA	NA
MSMEG_0347	385157	386185	+	Mycobrowser	No	385157	386185	NA	NA
MSMEG_0348	386170	387498	+	Mycobrowser	No	386170	387498	386024	Leadered
MSMEG_0349	387495	388796	+	Mycobrowser	No	387495	388796	NA	NA
MSMEG_0350	388793	389932	+	Mycobrowser	No	388793	389932	NA	NA
MSMEG_0351	389934	391421	+	Mycobrowser	No	389934	391421	NA	NA
MSMEG_0352	391385	391987	+	Mycobrowser	No	391385	391987	NA	NA
MSMEG_0353	392047	392592	+	Mycobrowser	No	392047	392592	NA	NA
MSMEG_0354	392616	392957	+	Mycobrowser	No	392616	392957	NA	NA
MSMEG_0355	392954	393448	+	Mycobrowser	No	392954	393448	NA	NA
MSMEG_0356	393601	393897	-	Mycobrowser	Yes	393601	393915	393915	Leaderless
MSMEG_0357	394013	395614	+	Mycobrowser	No	394013	395614	NA	NA
MSMEG_0358	395654	396616	+	Mycobrowser	No	395654	396616	395625	Leadered
MSMEG_0359	396891	401135	-	Mycobrowser	No	396891	401135	401313	Leadered
MSMEG_0360	401170	401343	-	Mycobrowser	No	401170	401343	401343	Leaderless
MSMEG_0361	401448	402611	+	Mycobrowser	No	401448	402611	401448	Leaderless
MSMEG_0362	402623	403786	-	Mycobrowser	No	402623	403786	NA	NA
MSMEG_0363	403864	404502	+	Mycobrowser	No	403864	404502	403856	Leadered
MSMEG_0364	404569	404868	+	Mycobrowser	No	404569	404868	404569	Leaderless
MSMEG_0365	404871	406751	+	Mycobrowser	No	404871	406751	NA	NA
MSMEG_0366	406748	407275	+	Mycobrowser	No	406748	407275	406707	Leadered
MSMEG_0367	407282	408355	-	Mycobrowser	Yes	407282	408370	408370	Leaderless
MSMEG_0368	408516	409982	+	Mycobrowser	No	408516	409982	408484	Leadered
MSMEG_0369	409979	410701	+	Mycobrowser	No	409979	410701	NA	NA
MSMEG_0370	410691	414047	+	Reannotated_by_Carla	Yes	411534	414047	NA	NA
MSMEG_0371	414063	414920	-	Mycobrowser	No	414063	414920	NA	NA
MSMEG_0372	414922	416274	-	Mycobrowser	No	414922	416274	416308	Leadered
MSMEG_0373	416355	417653	+	Mycobrowser	No	416355	417653	416355	Leaderless
MSMEG_0374	418197	420065	-	Mycobrowser	No	418197	420065	NA	NA
MSMEG_0375	420213	421805	-	Mycobrowser	No	420213	421805	NA	NA
MSMEG_0376	421882	422928	+	Mycobrowser	No	421882	422928	421845	Leadered
MSMEG_0377	422996	423736	+	Mycobrowser	No	422996	423736	NA	NA
MSMEG_0378	423733	424353	+	Mycobrowser	No	423733	424353	NA	NA
MSMEG_0379	424350	424631	+	Mycobrowser	No	424350	424631	NA	NA
MSMEG_0380	425344	425763	+	Mycobrowser	No	425344	425763	425246	Leadered
MSMEG_0381	425760	428642	+	Mycobrowser	No	425760	428642	425692	Leadered
MSMEG_0382	428652	431636	+	Mycobrowser	No	428652	431636	428218	Leadered
MSMEG_0383	431707	432045	-	Mycobrowser	No	431707	432045	432167	Leadered
MSMEG_0384	432229	433095	-	Mycobrowser	No	432229	433095	433179	Leadered
MSMEG_0385	433614	434870	+	Reannotated_by_Carla	Yes	433845	434870	NA	NA
MSMEG_0386	434928	436061	+	Mycobrowser	No	434928	436061	434925	Leadered
MSMEG_0387	436310	437044	+	Mycobrowser	No	436310	437044	436171	Leadered
MSMEG_0388	437374	438096	+	Mycobrowser	No	437374	438096	437258	Leadered
MSMEG_0389	438130	439398	+	Mycobrowser	No	438130	439398	NA	NA
MSMEG_0390	439605	440687	+	Mycobrowser	No	439605	440687	NA	NA
MSMEG_0391	440861	441649	+	Mycobrowser	No	440861	441649	440861	Leaderless
MSMEG_0392	441687	443201	-	Mycobrowser	No	441687	443201	443351	Leadered
MSMEG_0393	443164	443967	+	Mycobrowser	Yes	443143	443967	443143	Leaderless
MSMEG_0394	444075	444329	+	Mycobrowser	No	444075	444329	444075	Leaderless
MSMEG_0395	444662	444796	+	Mycobrowser	No	444662	444796	NA	NA
MSMEG_0396	445187	445585	-	Mycobrowser	No	445187	445585	NA	NA
MSMEG_0397	445304	446626	+	Mycobrowser	No	445304	446626	NA	NA
MSMEG_0398	446634	447335	-	Mycobrowser	No	446634	447335	447470	Leadered
MSMEG_0399	447638	447868	+	Mycobrowser	No	447638	447868	447557	Leadered
MSMEG_0400	447897	455186	+	Reannotated_by_Carla	Yes	447969	455186	NA	NA
MSMEG_0401	455186	458191	+	Mycobrowser	No	455186	458191	NA	NA
MSMEG_0402	458188	465867	+	Mycobrowser	No	458188	465867	457881	Leadered
MSMEG_0403	465884	466702	+	Mycobrowser	No	465884	466702	NA	NA
MSMEG_0404	466804	467214	+	Mycobrowser	No	466804	467214	466790	Leadered
MSMEG_0405	467223	468398	+	Mycobrowser	No	467223	468398	NA	NA
MSMEG_0406	468441	470276	-	Mycobrowser	No	468441	470276	470360	Leadered
MSMEG_0407	470514	471602	+	Mycobrowser	No	470514	471602	470514	Leaderless
MSMEG_0408	471613	482571	-	Mycobrowser	No	471613	482571	482650	Leadered
MSMEG_0409	482813	484234	+	Mycobrowser	No	482813	484234	482754	Leadered
MSMEG_0410	484268	487276	+	Mycobrowser	No	484268	487276	483776	Leadered
MSMEG_0411	487386	489095	+	Mycobrowser	No	487386	489095	487325	Leadered
MSMEG_0412	489157	490308	+	Mycobrowser	No	489157	490308	489129	Leadered
MSMEG_0413	490313	490990	-	Mycobrowser	No	490313	490990	490993	Leadered
MSMEG_0414	491026	492051	+	Reannotated_by_Carla	Yes	491077	492051	NA	NA
MSMEG_0415	492065	492550	+	Mycobrowser	No	492065	492550	492062	Leadered
MSMEG_0416	492595	492756	-	Mycobrowser	No	492595	492756	492788	Leadered
MSMEG_0417	492834	493583	-	Mycobrowser	No	492834	493583	NA	NA
MSMEG_0418	493585	495492	-	Mycobrowser	No	493585	495492	NA	NA
MSMEG_0419	495575	496396	-	Mycobrowser	No	495575	496396	496703	Leadered
MSMEG_0420	496449	496745	-	Mycobrowser	No	496449	496745	496771	Leadered
MSMEG_0421	496794	496940	+	Mycobrowser	No	496794	496940	NA	NA
MSMEG_0422	497010	497777	+	Mycobrowser	No	497010	497777	496972	Leadered
MSMEG_0423	497860	498360	+	Mycobrowser	Yes	497845	498360	497845	Leaderless
MSMEG_0424	498438	498875	-	Mycobrowser	No	498438	498875	NA	NA
MSMEG_0425	498953	499888	-	Reannotated_by_Carla	Yes	498953	499789	NA	NA
MSMEG_0426	499923	501296	+	Reannotated_by_Carla	Yes	500250	501296	NA	NA
MSMEG_0427	501440	504019	+	Mycobrowser	No	501440	504019	NA	NA
MSMEG_0428	504016	504384	+	Mycobrowser	No	504016	504384	503783	Leadered
MSMEG_0429	504399	504641	-	Mycobrowser	No	504399	504641	504732	Leadered
MSMEG_0430	505025	506392	+	Mycobrowser	No	505025	506392	NA	NA
MSMEG_0431	506807	507502	-	Mycobrowser	No	506807	507502	NA	NA
MSMEG_0432	507499	508656	-	Mycobrowser	No	507499	508656	NA	NA
MSMEG_0433	508691	510100	-	Mycobrowser	No	508691	510100	510382	Leadered
MSMEG_0434	510209	510841	-	Mycobrowser	No	510209	510841	510841	Leaderless
MSMEG_0435	510873	511757	-	Mycobrowser	No	510873	511757	NA	NA
MSMEG_0436	511773	512405	-	Mycobrowser	Yes	511773	512435	512435	Leaderless
MSMEG_0437	512510	513190	-	Mycobrowser	No	512510	513190	513190	Leaderless
MSMEG_0438	513215	514168	-	Mycobrowser	No	513215	514168	514168	Leaderless
MSMEG_0439	514184	515320	-	Mycobrowser	No	514184	515320	NA	NA
MSMEG_0440	515317	515415	-	Mycobrowser	No	515317	515415	NA	NA
MSMEG_0441	515471	516199	-	Mycobrowser	No	515471	516199	516199	Leaderless
MSMEG_0442	516209	516811	-	Mycobrowser	No	516209	516811	NA	NA
MSMEG_0443	516901	517893	+	Mycobrowser	No	516901	517893	516878	Leadered
MSMEG_0444	517901	518923	+	Mycobrowser	No	517901	518923	NA	NA
MSMEG_0445	518920	520557	+	Reannotated_by_Carla	Yes	518944	520557	NA	NA
MSMEG_0446	520569	521912	+	Mycobrowser	No	520569	521912	NA	NA
MSMEG_0447	521987	522406	-	Mycobrowser	No	521987	522406	522449	Leadered
MSMEG_0448	522533	522976	+	Mycobrowser	No	522533	522976	522533	Leaderless
MSMEG_0449	522988	524988	-	Mycobrowser	No	522988	524988	525025	Leadered
MSMEG_0450	525004	525219	+	Mycobrowser	No	525004	525219	524687	Leadered
MSMEG_0451	525323	525571	-	Mycobrowser	No	525323	525571	525602	Leadered
MSMEG_0452	525610	527055	-	Mycobrowser	No	525610	527055	NA	NA
MSMEG_0453	527092	527604	-	Mycobrowser	No	527092	527604	527633	Leadered
MSMEG_0454	527730	528464	+	Mycobrowser	No	527730	528464	NA	NA
MSMEG_0455	528536	529963	+	Mycobrowser	No	528536	529963	528404	Leadered
MSMEG_0456	529995	532136	-	Mycobrowser	No	529995	532136	NA	NA
MSMEG_0457	532147	534180	-	Mycobrowser	No	532147	534180	534214	Leadered
MSMEG_0458	534392	535687	+	Mycobrowser	No	534392	535687	NA	NA
MSMEG_0459	535697	536341	+	Mycobrowser	No	535697	536341	NA	NA
MSMEG_0460	536353	537297	-	Reannotated_by_Carla	Yes	536353	537279	NA	NA
MSMEG_0461	537351	537965	+	Mycobrowser	No	537351	537965	NA	NA
MSMEG_0462	538102	538545	+	Mycobrowser	No	538102	538545	538052	Leadered
MSMEG_0463	538542	541427	+	Mycobrowser	No	538542	541427	NA	NA
MSMEG_0464	542092	542898	-	Mycobrowser	No	542092	542898	542898	Leaderless
MSMEG_0465	541484	542098	+	Mycobrowser	No	541484	542098	541459	Leadered
MSMEG_0466	543024	543872	+	Mycobrowser	No	543024	543872	542992	Leadered
MSMEG_0467	543882	544481	-	Mycobrowser	No	543882	544481	NA	NA
MSMEG_0468	545434	546294	-	Mycobrowser	No	545434	546294	NA	NA
MSMEG_0469	544595	545467	+	Mycobrowser	No	544595	545467	544595	Leaderless
MSMEG_0470	547268	548872	-	Mycobrowser	No	547268	548872	NA	NA
MSMEG_0471	546423	547280	+	Mycobrowser	No	546423	547280	546423	Leaderless
MSMEG_0472	548983	549768	-	Mycobrowser	No	548983	549768	NA	NA
MSMEG_0473	550350	551168	+	Mycobrowser	No	550350	551168	550184	Leadered
MSMEG_0474	551334	553121	+	Mycobrowser	No	551334	553121	NA	NA
MSMEG_0475	553181	554419	+	Mycobrowser	No	553181	554419	NA	NA
MSMEG_0476	554422	555717	+	Mycobrowser	No	554422	555717	NA	NA
MSMEG_0477	557246	557977	-	Mycobrowser	No	557246	557977	NA	NA
MSMEG_0478	555747	557249	+	Mycobrowser	No	555747	557249	NA	NA
MSMEG_0479	557252	557959	+	Mycobrowser	No	557252	557959	NA	NA
MSMEG_0480	557995	558654	-	Mycobrowser	No	557995	558654	558669	Leadered
MSMEG_0481	558749	560095	+	Mycobrowser	No	558749	560095	NA	NA
MSMEG_0482	560092	561786	+	Mycobrowser	No	560092	561786	NA	NA
MSMEG_0483	561813	563186	+	Mycobrowser	No	561813	563186	NA	NA
MSMEG_0484	563191	564300	-	Mycobrowser	No	563191	564300	564594	Leadered
MSMEG_0485	564297	565826	-	Mycobrowser	No	564297	565826	NA	NA
MSMEG_0486	565863	566894	-	Mycobrowser	No	565863	566894	NA	NA
MSMEG_0487	566907	567740	-	Mycobrowser	No	566907	567740	NA	NA
MSMEG_0488	567784	568551	-	Mycobrowser	No	567784	568551	NA	NA
MSMEG_0489	568865	570037	+	Mycobrowser	No	568865	570037	NA	NA
MSMEG_0490	570034	570816	+	Mycobrowser	No	570034	570816	NA	NA
MSMEG_0491	570847	571875	-	Mycobrowser	No	570847	571875	571875	Leaderless
MSMEG_0492	571918	572553	-	Mycobrowser	No	571918	572553	572553	Leaderless
MSMEG_0493	572636	572803	-	Mycobrowser	No	572636	572803	572841	Leadered
MSMEG_0494	573002	573169	-	Mycobrowser	No	573002	573169	573206	Leadered
MSMEG_0496	574846	575205	-	Mycobrowser	No	574846	575205	NA	NA
MSMEG_0497	575202	577466	-	Mycobrowser	No	575202	577466	NA	NA
MSMEG_0498	577603	577719	-	Mycobrowser	No	577603	577719	NA	NA
MSMEG_0499	577723	579150	+	Mycobrowser	No	577723	579150	577671	Leadered
MSMEG_0500	579284	580351	+	Mycobrowser	No	579284	580351	579203	Leadered
MSMEG_0501	580361	581107	-	Mycobrowser	No	580361	581107	NA	NA
MSMEG_0502	581104	582480	-	Mycobrowser	No	581104	582480	NA	NA
MSMEG_0503	582477	583253	-	Mycobrowser	No	582477	583253	NA	NA
MSMEG_0504	583427	584413	+	Mycobrowser	No	583427	584413	583365	Leadered
MSMEG_0505	584410	585780	+	Mycobrowser	No	584410	585780	NA	NA
MSMEG_0506	585885	586739	+	Mycobrowser	No	585885	586739	NA	NA
MSMEG_0507	586736	587560	+	Mycobrowser	No	586736	587560	NA	NA
MSMEG_0508	587587	588657	+	Mycobrowser	No	587587	588657	NA	NA
MSMEG_0509	588742	589527	-	Mycobrowser	No	588742	589527	NA	NA
MSMEG_0510	589666	590988	+	Mycobrowser	No	589666	590988	NA	NA
MSMEG_0511	590985	592127	+	Mycobrowser	No	590985	592127	NA	NA
MSMEG_0512	592124	593104	+	Mycobrowser	No	592124	593104	NA	NA
MSMEG_0513	593126	594091	+	Mycobrowser	No	593126	594091	NA	NA
MSMEG_0514	594088	595401	+	Mycobrowser	No	594088	595401	NA	NA
MSMEG_0515	595444	596721	+	Mycobrowser	No	595444	596721	NA	NA
MSMEG_0516	596736	597647	+	Mycobrowser	No	596736	597647	NA	NA
MSMEG_0517	597644	598570	+	Mycobrowser	No	597644	598570	NA	NA
MSMEG_0518	598612	599718	+	Reannotated_by_Carla	Yes	598690	599718	NA	NA
MSMEG_0519	599806	599922	+	Mycobrowser	No	599806	599922	599791	Leadered
MSMEG_0520	600086	600733	+	Mycobrowser	No	600086	600733	600030	Leadered
MSMEG_0522	601925	602077	+	Mycobrowser	No	601925	602077	NA	NA
MSMEG_0523	602113	603006	-	Mycobrowser	No	602113	603006	NA	NA
MSMEG_0524	603036	603863	-	Mycobrowser	No	603036	603863	NA	NA
MSMEG_0525	603897	604079	+	Mycobrowser	No	603897	604079	NA	NA
MSMEG_0526	604076	605674	+	Mycobrowser	No	604076	605674	NA	NA
MSMEG_0527	605757	606500	+	Mycobrowser	No	605757	606500	NA	NA
MSMEG_0528	606524	607450	+	Mycobrowser	No	606524	607450	NA	NA
MSMEG_0529	607494	610940	-	Mycobrowser	No	607494	610940	NA	NA
MSMEG_0530	611055	611756	-	Mycobrowser	No	611055	611756	611833	Leadered
MSMEG_0531	611979	613190	-	Mycobrowser	No	611979	613190	613402	Leadered
MSMEG_0532	613219	613836	-	Mycobrowser	No	613219	613836	NA	NA
MSMEG_0533	613901	614440	-	Mycobrowser	No	613901	614440	NA	NA
MSMEG_0534	614551	615804	-	Mycobrowser	No	614551	615804	NA	NA
MSMEG_0535	615801	616439	-	Mycobrowser	No	615801	616439	NA	NA
MSMEG_0536	616498	617064	-	Mycobrowser	No	616498	617064	NA	NA
MSMEG_0537	617136	617564	-	Mycobrowser	No	617136	617564	617758	Leadered
MSMEG_0538	617579	618070	-	Mycobrowser	No	617579	618070	618070	Leaderless
MSMEG_0539	618144	618818	-	Mycobrowser	No	618144	618818	618854	Leadered
MSMEG_0540	618988	619611	+	Mycobrowser	No	618988	619611	618969	Leadered
MSMEG_0541	619744	620037	+	Mycobrowser	Yes	619687	620037	619687	Leaderless
MSMEG_0542	620034	620738	+	Mycobrowser	No	620034	620738	NA	NA
MSMEG_0543	621750	622790	-	Mycobrowser	No	621750	622790	NA	NA
MSMEG_0544	620809	621762	+	Mycobrowser	No	620809	621762	620809	Leaderless
MSMEG_0545	622986	623513	-	Mycobrowser	No	622986	623513	623564	Leadered
MSMEG_0546	623786	624613	-	Mycobrowser	No	623786	624613	624613	Leaderless
MSMEG_0547	625597	626658	-	Mycobrowser	No	625597	626658	626666	Leadered
MSMEG_0548	624722	625600	+	Mycobrowser	No	624722	625600	624722	Leaderless
MSMEG_0549	626702	627430	-	Mycobrowser	No	626702	627430	627653	Leadered
MSMEG_0550	627472	628440	-	Mycobrowser	No	627472	628440	NA	NA
MSMEG_0551	628489	629271	-	Mycobrowser	No	628489	629271	629271	Leaderless
MSMEG_0552	629360	629854	+	Mycobrowser	No	629360	629854	NA	NA
MSMEG_0553	629922	631274	+	Mycobrowser	No	629922	631274	NA	NA
MSMEG_0554	631271	632140	+	Mycobrowser	No	631271	632140	NA	NA
MSMEG_0555	632137	632928	+	Mycobrowser	No	632137	632928	NA	NA
MSMEG_0556	632925	633980	+	Mycobrowser	No	632925	633980	NA	NA
MSMEG_0557	634165	634302	+	Mycobrowser	No	634165	634302	634028	Leadered
MSMEG_0558	634299	634826	+	Mycobrowser	No	634299	634826	NA	NA
MSMEG_0559	634899	635102	-	Mycobrowser	No	634899	635102	635146	Leadered
MSMEG_0560	635220	636284	-	Mycobrowser	No	635220	636284	636340	Leadered
MSMEG_0561	636421	637101	+	Mycobrowser	No	636421	637101	636421	Leaderless
MSMEG_0562	637893	638879	-	Mycobrowser	No	637893	638879	NA	NA
MSMEG_0563	637149	637904	+	Mycobrowser	No	637149	637904	637149	Leaderless
MSMEG_0564	638914	640326	-	Mycobrowser	No	638914	640326	640326	Leaderless
MSMEG_0565	640338	641435	-	Mycobrowser	No	640338	641435	NA	NA
MSMEG_0566	641432	642280	-	Mycobrowser	No	641432	642280	642345	Leadered
MSMEG_0567	642290	643711	-	Mycobrowser	No	642290	643711	NA	NA
MSMEG_0568	643711	644760	-	Mycobrowser	No	643711	644760	NA	NA
MSMEG_0569	644774	646045	-	Mycobrowser	No	644774	646045	NA	NA
MSMEG_0570	646042	646338	-	Mycobrowser	No	646042	646338	NA	NA
MSMEG_0571	646331	647233	-	Mycobrowser	No	646331	647233	NA	NA
MSMEG_0572	647243	647764	-	Mycobrowser	No	647243	647764	647828	Leadered
MSMEG_0573	648700	649296	-	Mycobrowser	No	648700	649296	NA	NA
MSMEG_0574	648080	648733	+	Mycobrowser	No	648080	648733	647690	Leadered
MSMEG_0575	649562	649978	+	Mycobrowser	No	649562	649978	649458	Leadered
MSMEG_0576	649975	652866	+	Mycobrowser	No	649975	652866	NA	NA
MSMEG_0577	652908	654131	+	Mycobrowser	No	652908	654131	NA	NA
MSMEG_0578	654135	655271	+	Mycobrowser	No	654135	655271	654135	Leaderless
MSMEG_0579	656078	657565	-	Mycobrowser	No	656078	657565	NA	NA
MSMEG_0580	655294	656088	+	Mycobrowser	No	655294	656088	655294	Leaderless
MSMEG_0581	657676	659022	+	Mycobrowser	No	657676	659022	657651	Leadered
MSMEG_0582	659025	660479	+	Mycobrowser	No	659025	660479	NA	NA
MSMEG_0583	660492	660752	-	Mycobrowser	No	660492	660752	660863	Leadered
MSMEG_0584	660999	662471	-	Mycobrowser	No	660999	662471	NA	NA
MSMEG_0585	661011	662237	+	Mycobrowser	No	661011	662237	NA	NA
MSMEG_0586	662508	662897	-	Mycobrowser	No	662508	662897	663012	Leadered
MSMEG_0587	663229	663549	+	Mycobrowser	No	663229	663549	NA	NA
MSMEG_0588	663590	664921	+	Mycobrowser	No	663590	664921	NA	NA
MSMEG_0589	664918	666081	+	Mycobrowser	No	664918	666081	NA	NA
MSMEG_0590	666069	668123	+	Mycobrowser	No	666069	668123	NA	NA
MSMEG_0591	668184	669641	+	Mycobrowser	No	668184	669641	NA	NA
MSMEG_0592	669649	670650	+	Mycobrowser	No	669649	670650	669649	Leaderless
MSMEG_0593	670737	671384	-	Mycobrowser	No	670737	671384	NA	NA
MSMEG_0594	671348	672817	-	Mycobrowser	No	671348	672817	NA	NA
MSMEG_0595	672814	673551	-	Mycobrowser	No	672814	673551	673570	Leadered
MSMEG_0596	673641	674327	+	Mycobrowser	No	673641	674327	673573	Leadered
MSMEG_0597	674780	676060	-	Reannotated_by_Carla	Yes	674780	676018	NA	NA
MSMEG_0598	674388	674783	+	Mycobrowser	Yes	674349	674783	674349	Leaderless
MSMEG_0599	676104	677750	+	Mycobrowser	Yes	676074	677750	676074	Leaderless
MSMEG_0600	677821	678603	+	Mycobrowser	No	677821	678603	677725	Leadered
MSMEG_0601	678620	678928	-	Mycobrowser	No	678620	678928	NA	NA
MSMEG_0602	678969	679124	-	Mycobrowser	No	678969	679124	679288	Leadered
MSMEG_0603	679378	681582	-	Mycobrowser	No	679378	681582	681628	Leadered
MSMEG_0604	681693	682661	-	Mycobrowser	No	681693	682661	NA	NA
MSMEG_0605	682652	683758	-	Mycobrowser	No	682652	683758	684000	Leadered
MSMEG_0606	683791	684420	-	Mycobrowser	No	683791	684420	684463	Leadered
MSMEG_0607	685104	685946	-	Mycobrowser	No	685104	685946	685946	Leaderless
MSMEG_0608	684535	685134	+	Mycobrowser	No	684535	685134	684488	Leadered
MSMEG_0609	685955	686830	-	Mycobrowser	No	685955	686830	686830	Leaderless
MSMEG_0610	686934	687842	+	Mycobrowser	No	686934	687842	NA	NA
MSMEG_0611	687835	689295	+	Mycobrowser	No	687835	689295	NA	NA
MSMEG_0612	689301	689912	-	Mycobrowser	No	689301	689912	689912	Leaderless
MSMEG_0613	689985	690890	+	Mycobrowser	No	689985	690890	NA	NA
MSMEG_0614	690921	691814	+	Mycobrowser	No	690921	691814	690921	Leaderless
MSMEG_0615	691998	693767	+	Mycobrowser	No	691998	693767	691884	Leadered
MSMEG_0616	693764	695320	+	Mycobrowser	No	693764	695320	NA	NA
MSMEG_0617	695317	699294	+	Mycobrowser	No	695317	699294	NA	NA
MSMEG_0618	699291	699602	+	Mycobrowser	No	699291	699602	NA	NA
MSMEG_0619	699604	701175	+	Mycobrowser	No	699604	701175	NA	NA
MSMEG_0620	701225	701518	+	Mycobrowser	No	701225	701518	NA	NA
MSMEG_0621	701553	701840	+	Mycobrowser	No	701553	701840	NA	NA
MSMEG_0622	701853	702734	+	Mycobrowser	No	701853	702734	NA	NA
MSMEG_0623	702737	704164	+	Mycobrowser	No	702737	704164	702532	Leadered
MSMEG_0624	704172	705551	+	Mycobrowser	No	704172	705551	NA	NA
MSMEG_0625	706433	707632	-	Mycobrowser	No	706433	707632	707632	Leaderless
MSMEG_0626	705548	706477	+	Mycobrowser	No	705548	706477	NA	NA
MSMEG_0627	707650	709398	-	Mycobrowser	No	707650	709398	NA	NA
MSMEG_0628	709441	710328	-	Reannotated_by_Carla	Yes	709441	710262	NA	NA
MSMEG_0629	710373	711137	+	Mycobrowser	No	710373	711137	710373	Leaderless
MSMEG_0630	711186	711989	-	Mycobrowser	No	711186	711989	NA	NA
MSMEG_0632	713531	714025	-	Mycobrowser	No	713531	714025	714025	Leaderless
MSMEG_0633	714718	716181	-	Mycobrowser	No	714718	716181	716181	Leaderless
MSMEG_0634	714093	714764	+	Mycobrowser	No	714093	714764	714093	Leaderless
MSMEG_0635	716288	716914	+	Mycobrowser	Yes	716261	716914	716261	Leaderless
MSMEG_0636	716920	717405	-	Mycobrowser	No	716920	717405	717405	Leaderless
MSMEG_0637	717434	719002	-	Mycobrowser	No	717434	719002	NA	NA
MSMEG_0638	719172	721103	+	Mycobrowser	No	719172	721103	719169	Leadered
MSMEG_0639	721104	722114	-	Mycobrowser	No	721104	722114	NA	NA
MSMEG_0640	722111	723097	-	Mycobrowser	No	722111	723097	NA	NA
MSMEG_0641	723094	724056	-	Mycobrowser	No	723094	724056	724206	Leadered
MSMEG_0642	724060	725070	-	Reannotated_by_Carla	Yes	724060	724935	NA	NA
MSMEG_0643	725067	726722	-	Mycobrowser	No	725067	726722	726755	Leadered
MSMEG_0644	726931	727503	+	Reannotated_by_Carla	Yes	727054	727503	NA	NA
MSMEG_0645	727629	728471	+	Mycobrowser	Yes	727605	728471	727605	Leaderless
MSMEG_0646	728572	730170	-	Mycobrowser	No	728572	730170	NA	NA
MSMEG_0647	730167	730958	-	Mycobrowser	No	730167	730958	NA	NA
MSMEG_0648	730087	730212	+	Mycobrowser	No	730087	730212	NA	NA
MSMEG_0649	730969	731934	-	Mycobrowser	No	730969	731934	NA	NA
MSMEG_0650	732117	732869	+	Reannotated_by_Carla	Yes	732135	732869	NA	NA
MSMEG_0651	732984	733664	+	Mycobrowser	No	732984	733664	NA	NA
MSMEG_0652	733710	734573	+	Mycobrowser	No	733710	734573	NA	NA
MSMEG_0654	735585	736520	-	Mycobrowser	No	735585	736520	NA	NA
MSMEG_0655	736636	737415	+	Mycobrowser	No	736636	737415	NA	NA
MSMEG_0656	737416	738018	-	Mycobrowser	No	737416	738018	738024	Leadered
MSMEG_0657	738064	739248	-	Mycobrowser	No	738064	739248	NA	NA
MSMEG_0658	739263	740168	-	Mycobrowser	No	739263	740168	NA	NA
MSMEG_0659	740165	741106	-	Mycobrowser	No	740165	741106	NA	NA
MSMEG_0660	741111	742385	-	Mycobrowser	No	741111	742385	742416	Leadered
MSMEG_0661	742519	743907	+	Mycobrowser	No	742519	743907	742444	Leadered
MSMEG_0662	743924	745081	+	Mycobrowser	No	743924	745081	743731	Leadered
MSMEG_0663	745088	745795	-	Mycobrowser	No	745088	745795	745835	Leadered
MSMEG_0664	745913	747574	+	Mycobrowser	No	745913	747574	NA	NA
MSMEG_0665	749627	750838	-	Mycobrowser	No	749627	750838	NA	NA
MSMEG_0666	747619	749646	+	Mycobrowser	No	747619	749646	NA	NA
MSMEG_0667	750914	752092	+	Mycobrowser	No	750914	752092	750834	Leadered
MSMEG_0668	752138	752347	+	Mycobrowser	No	752138	752347	752138	Leaderless
MSMEG_0669	753330	753836	-	Mycobrowser	No	753330	753836	NA	NA
MSMEG_0670	752392	753333	+	Mycobrowser	No	752392	753333	NA	NA
MSMEG_0671	753920	755068	-	Mycobrowser	No	753920	755068	755107	Leadered
MSMEG_0672	755161	755814	-	Mycobrowser	No	755161	755814	NA	NA
MSMEG_0673	755982	756524	-	Mycobrowser	No	755982	756524	756617	Leadered
MSMEG_0674	756845	757855	-	Mycobrowser	No	756845	757855	757897	Leadered
MSMEG_0675	758055	759272	-	Mycobrowser	No	758055	759272	NA	NA
MSMEG_0676	759460	759996	+	Mycobrowser	No	759460	759996	759437	Leadered
MSMEG_0678	760192	760761	+	Mycobrowser	No	760192	760761	760192	Leaderless
MSMEG_0679	761054	762742	+	Mycobrowser	No	761054	762742	760878	Leadered
MSMEG_0680	762836	764170	+	Mycobrowser	No	762836	764170	NA	NA
MSMEG_0681	764248	765516	+	Mycobrowser	No	764248	765516	NA	NA
MSMEG_0682	765518	766270	+	Mycobrowser	No	765518	766270	765518	Leaderless
MSMEG_0683	766289	766657	+	Mycobrowser	No	766289	766657	766289	Leaderless
MSMEG_0684	766670	768784	-	Mycobrowser	No	766670	768784	NA	NA
MSMEG_0685	768781	769776	-	Mycobrowser	No	768781	769776	NA	NA
MSMEG_0686	769773	770294	-	Mycobrowser	No	769773	770294	NA	NA
MSMEG_0687	770334	771569	-	Mycobrowser	No	770334	771569	NA	NA
MSMEG_0688	771588	772862	-	Reannotated_by_Carla	Yes	771588	772853	NA	NA
MSMEG_0689	773110	773346	+	Mycobrowser	No	773110	773346	773038	Leadered
MSMEG_0690	773427	776555	-	Mycobrowser	No	773427	776555	776630	Leadered
MSMEG_0691	776854	779364	-	Mycobrowser	No	776854	779364	NA	NA
MSMEG_0692	779379	781166	-	Mycobrowser	No	779379	781166	781194	Leadered
MSMEG_0693	781358	781909	+	Mycobrowser	No	781358	781909	NA	NA
MSMEG_0695	783439	785247	+	Mycobrowser	No	783439	785247	NA	NA
MSMEG_0696	785252	785593	-	Mycobrowser	No	785252	785593	NA	NA
MSMEG_0697	785583	785996	-	Mycobrowser	No	785583	785996	NA	NA
MSMEG_0698	786166	787659	+	Mycobrowser	No	786166	787659	786128	Leadered
MSMEG_0699	787715	789565	+	Mycobrowser	No	787715	789565	NA	NA
MSMEG_0700	789578	790090	-	Mycobrowser	No	789578	790090	790580	Leadered
MSMEG_0701	790135	790428	+	Mycobrowser	No	790135	790428	NA	NA
MSMEG_0702	790621	791553	-	Mycobrowser	No	790621	791553	791553	Leaderless
MSMEG_0703	791573	792196	-	Mycobrowser	No	791573	792196	792444	Leadered
MSMEG_0704	792264	792803	-	Mycobrowser	No	792264	792803	792804	Leadered
MSMEG_0705	792856	794181	-	Mycobrowser	No	792856	794181	NA	NA
MSMEG_0706	794200	794811	-	Mycobrowser	No	794200	794811	NA	NA
MSMEG_0707	794808	795467	-	Mycobrowser	No	794808	795467	NA	NA
MSMEG_0708	795587	796540	+	Reannotated_by_Carla	Yes	795797	796540	NA	NA
MSMEG_0709	796766	798634	+	Mycobrowser	No	796766	798634	796655	Leadered
MSMEG_0710	798631	799281	+	Mycobrowser	No	798631	799281	NA	NA
MSMEG_0711	799323	800495	+	Mycobrowser	No	799323	800495	799305	Leadered
MSMEG_0712	800848	801438	-	Mycobrowser	No	800848	801438	801466	Leadered
MSMEG_0713	800492	800851	+	Mycobrowser	No	800492	800851	NA	NA
MSMEG_0714	801516	802700	-	Mycobrowser	No	801516	802700	NA	NA
MSMEG_0715	802729	803472	-	Mycobrowser	No	802729	803472	NA	NA
MSMEG_0716	803662	804960	+	Mycobrowser	No	803662	804960	803215	Leadered
MSMEG_0717	806596	807498	-	Mycobrowser	No	806596	807498	807498	Leaderless
MSMEG_0718	804960	806609	+	Mycobrowser	No	804960	806609	NA	NA
MSMEG_0719	807543	808682	-	Mycobrowser	Yes	807543	808712	808712	Leaderless
MSMEG_0720	808724	809722	-	Mycobrowser	No	808724	809722	NA	NA
MSMEG_0722	810514	811017	-	Mycobrowser	No	810514	811017	811177	Leadered
MSMEG_0723	811187	811729	-	Mycobrowser	No	811187	811729	NA	NA
MSMEG_0724	811835	812161	+	Mycobrowser	No	811835	812161	811835	Leaderless
MSMEG_0725	812164	813117	+	Mycobrowser	No	812164	813117	NA	NA
MSMEG_0726	813145	813267	-	Mycobrowser	No	813145	813267	813287	Leadered
MSMEG_0727	813749	814006	-	Mycobrowser	No	813749	814006	NA	NA
MSMEG_0728	814372	814680	-	Mycobrowser	No	814372	814680	814851	Leadered
MSMEG_0729	814904	815572	-	Mycobrowser	No	814904	815572	NA	NA
MSMEG_0730	815642	816844	-	Mycobrowser	No	815642	816844	NA	NA
MSMEG_0731	816851	817474	-	Mycobrowser	No	816851	817474	817474	Leaderless
MSMEG_0732	817638	820184	+	Mycobrowser	No	817638	820184	817603	Leadered
MSMEG_0733	820263	821342	-	Mycobrowser	No	820263	821342	NA	NA
MSMEG_0734	821339	822418	-	Mycobrowser	No	821339	822418	822423	Leadered
MSMEG_0735	822502	823164	+	Mycobrowser	No	822502	823164	822501	Leadered
MSMEG_0736	823231	824067	+	Mycobrowser	No	823231	824067	823230	Leadered
MSMEG_0737	824113	824889	+	Mycobrowser	No	824113	824889	NA	NA
MSMEG_0738	824920	825822	+	Mycobrowser	No	824920	825822	NA	NA
MSMEG_0739	825815	826459	+	Mycobrowser	No	825815	826459	825446	Leadered
MSMEG_0740	826475	827656	+	Mycobrowser	No	826475	827656	826268	Leadered
MSMEG_0741	827660	828568	+	Mycobrowser	No	827660	828568	NA	NA
MSMEG_0742	828573	829526	-	Mycobrowser	No	828573	829526	829526	Leaderless
MSMEG_0743	829538	830698	+	Reannotated_by_Carla	Yes	829550	830698	NA	NA
MSMEG_0744	830754	831644	+	Mycobrowser	No	830754	831644	NA	NA
MSMEG_0745	831647	832123	+	Mycobrowser	No	831647	832123	NA	NA
MSMEG_0746	832120	834519	+	Mycobrowser	No	832120	834519	NA	NA
MSMEG_0747	834538	835275	+	Mycobrowser	No	834538	835275	NA	NA
MSMEG_0748	835259	836161	+	Mycobrowser	No	835259	836161	NA	NA
MSMEG_0749	836174	836869	+	Mycobrowser	No	836174	836869	NA	NA
MSMEG_0750	838056	838778	-	Mycobrowser	No	838056	838778	838778	Leaderless
MSMEG_0751	836866	838059	+	Mycobrowser	No	836866	838059	NA	NA
MSMEG_0752	838859	839896	+	Mycobrowser	No	838859	839896	838763	Leadered
MSMEG_0753	839930	840730	-	Mycobrowser	No	839930	840730	840758	Leadered
MSMEG_0754	840804	841211	+	Mycobrowser	Yes	840795	841211	840795	Leaderless
MSMEG_0755	841222	842115	-	Mycobrowser	No	841222	842115	NA	NA
MSMEG_0756	842699	843478	-	Mycobrowser	No	842699	843478	843478	Leaderless
MSMEG_0757	842208	842702	+	Mycobrowser	No	842208	842702	NA	NA
MSMEG_0758	843524	844063	-	Mycobrowser	No	843524	844063	844196	Leadered
MSMEG_0759	844214	845509	+	Mycobrowser	No	844214	845509	844170	Leadered
MSMEG_0760	845509	846159	+	Mycobrowser	No	845509	846159	NA	NA
MSMEG_0761	846166	846360	-	Mycobrowser	No	846166	846360	846363	Leadered
MSMEG_0762	846366	847571	-	Mycobrowser	No	846366	847571	847571	Leaderless
MSMEG_0763	847627	849621	-	Mycobrowser	No	847627	849621	NA	NA
MSMEG_0764	849626	851209	-	Mycobrowser	No	849626	851209	851374	Leadered
MSMEG_0765	851254	851556	+	Mycobrowser	No	851254	851556	851254	Leaderless
MSMEG_0766	851580	852980	+	Mycobrowser	No	851580	852980	851577	Leadered
MSMEG_0767	852984	853469	+	Mycobrowser	No	852984	853469	NA	NA
MSMEG_0768	853466	853876	+	Mycobrowser	No	853466	853876	853466	Leaderless
MSMEG_0769	853886	855103	+	Mycobrowser	No	853886	855103	NA	NA
MSMEG_0770	855107	855514	+	Mycobrowser	No	855107	855514	NA	NA
MSMEG_0771	855584	856444	-	Mycobrowser	No	855584	856444	NA	NA
MSMEG_0772	856524	857672	-	Mycobrowser	No	856524	857672	NA	NA
MSMEG_0773	857779	858309	+	Mycobrowser	No	857779	858309	NA	NA
MSMEG_0775	859776	860522	-	Mycobrowser	No	859776	860522	860522	Leaderless
MSMEG_0776	859468	859779	+	Mycobrowser	No	859468	859779	859451	Leadered
MSMEG_0777	860554	861567	+	Reannotated_by_Carla	Yes	860557	861567	NA	NA
MSMEG_0778	861746	862510	-	Mycobrowser	No	861746	862510	NA	NA
MSMEG_0779	862519	863295	-	Mycobrowser	No	862519	863295	NA	NA
MSMEG_0780	863307	864413	-	Mycobrowser	No	863307	864413	NA	NA
MSMEG_0781	864599	866176	+	Mycobrowser	No	864599	866176	864509	Leadered
MSMEG_0782	866234	867556	+	Mycobrowser	No	866234	867556	NA	NA
MSMEG_0783	867578	869656	+	Mycobrowser	No	867578	869656	NA	NA
MSMEG_0784	869653	870783	+	Mycobrowser	No	869653	870783	NA	NA
MSMEG_0785	870902	871771	-	Mycobrowser	No	870902	871771	NA	NA
MSMEG_0786	872016	874298	-	Mycobrowser	No	872016	874298	NA	NA
MSMEG_0787	874298	875266	-	Mycobrowser	No	874298	875266	875745	Leadered
MSMEG_0788	875362	876675	-	Mycobrowser	No	875362	876675	876727	Leadered
MSMEG_0789	877325	878008	-	Mycobrowser	No	877325	878008	878008	Leaderless
MSMEG_0790	876862	877341	+	Mycobrowser	Yes	876838	877341	876838	Leaderless
MSMEG_0791	878147	879151	+	Mycobrowser	No	878147	879151	878049	Leadered
MSMEG_0792	879148	879348	+	Mycobrowser	No	879148	879348	NA	NA
MSMEG_0793	879341	880099	+	Mycobrowser	No	879341	880099	NA	NA
MSMEG_0794	880120	880869	+	Mycobrowser	No	880120	880869	NA	NA
MSMEG_0795	880883	881794	+	Mycobrowser	No	880883	881794	NA	NA
MSMEG_0796	881791	882549	+	Mycobrowser	No	881791	882549	881368	Leadered
MSMEG_0798	885068	885736	+	Mycobrowser	No	885068	885736	885027	Leadered
MSMEG_0799	885893	886069	+	Mycobrowser	No	885893	886069	885746	Leadered
MSMEG_0800	886332	886511	+	Mycobrowser	No	886332	886511	NA	NA
MSMEG_0801	886821	887522	+	Mycobrowser	No	886821	887522	886714	Leadered
MSMEG_0802	887530	888852	-	Mycobrowser	No	887530	888852	NA	NA
MSMEG_0803	888571	889056	+	Mycobrowser	No	888571	889056	888567	Leadered
MSMEG_0804	889186	889623	-	Mycobrowser	No	889186	889623	NA	NA
MSMEG_0805	889631	890662	+	Mycobrowser	No	889631	890662	NA	NA
MSMEG_0806	890643	892154	+	Mycobrowser	No	890643	892154	890241	Leadered
MSMEG_0807	892151	893602	+	Mycobrowser	No	892151	893602	892020	Leadered
MSMEG_0808	893674	894762	+	Mycobrowser	No	893674	894762	NA	NA
MSMEG_0809	894762	895265	+	Mycobrowser	No	894762	895265	NA	NA
MSMEG_0810	896271	897566	-	Mycobrowser	No	896271	897566	897566	Leaderless
MSMEG_0811	895262	896290	+	Mycobrowser	No	895262	896290	NA	NA
MSMEG_0812	897612	898832	-	Mycobrowser	No	897612	898832	898832	Leaderless
MSMEG_0813	898848	899174	-	Mycobrowser	No	898848	899174	NA	NA
MSMEG_0814	900619	900891	-	Mycobrowser	No	900619	900891	901001	Leadered
MSMEG_0815	899192	900652	+	Reannotated_by_Carla	Yes	899387	900652	NA	NA
MSMEG_0816	900908	902392	-	Mycobrowser	No	900908	902392	902392	Leaderless
MSMEG_0817	902464	903387	+	Mycobrowser	No	902464	903387	NA	NA
MSMEG_0818	903499	904851	+	Mycobrowser	No	903499	904851	903469	Leadered
MSMEG_0819	904883	906142	+	Mycobrowser	No	904883	906142	NA	NA
MSMEG_0820	907599	907868	-	Mycobrowser	No	907599	907868	NA	NA
MSMEG_0821	906142	907605	+	Mycobrowser	No	906142	907605	NA	NA
MSMEG_0822	907874	909241	-	Mycobrowser	No	907874	909241	NA	NA
MSMEG_0823	909288	909842	-	Mycobrowser	No	909288	909842	NA	NA
MSMEG_0824	909845	910492	-	Mycobrowser	No	909845	910492	NA	NA
MSMEG_0825	910482	911318	-	Mycobrowser	Yes	910482	911330	911330	Leaderless
MSMEG_0826	911327	912901	-	Mycobrowser	No	911327	912901	913066	Leadered
MSMEG_0827	913283	915019	+	Mycobrowser	No	913283	915019	NA	NA
MSMEG_0828	915135	916205	-	Mycobrowser	No	915135	916205	916281	Leadered
MSMEG_0829	916410	917192	-	Mycobrowser	No	916410	917192	NA	NA
MSMEG_0830	918079	919005	-	Mycobrowser	No	918079	919005	NA	NA
MSMEG_0831	917379	918095	+	Mycobrowser	No	917379	918095	NA	NA
MSMEG_0832	919024	919617	-	Mycobrowser	No	919024	919617	919617	Leaderless
MSMEG_0833	919745	920056	+	Mycobrowser	No	919745	920056	919695	Leadered
MSMEG_0834	920096	920572	+	Mycobrowser	No	920096	920572	NA	NA
MSMEG_0835	920583	921293	+	Mycobrowser	No	920583	921293	920583	Leaderless
MSMEG_0836	921274	922404	+	Mycobrowser	No	921274	922404	NA	NA
MSMEG_0837	922415	922870	+	Mycobrowser	No	922415	922870	NA	NA
MSMEG_0838	922879	923928	-	Mycobrowser	No	922879	923928	923928	Leaderless
MSMEG_0839	924025	924651	+	Mycobrowser	No	924025	924651	923954	Leadered
MSMEG_0840	924856	925509	-	Mycobrowser	No	924856	925509	925688	Leadered
MSMEG_0842	926980	927264	-	Mycobrowser	No	926980	927264	927288	Leadered
MSMEG_0843	927500	927853	-	Mycobrowser	No	927500	927853	NA	NA
MSMEG_0844	927850	928140	-	Mycobrowser	No	927850	928140	928452	Leadered
MSMEG_0845	928137	928676	-	Mycobrowser	No	928137	928676	NA	NA
MSMEG_0846	928673	930268	-	Mycobrowser	No	928673	930268	NA	NA
MSMEG_0847	930265	930732	-	Mycobrowser	No	930265	930732	NA	NA
MSMEG_0848	930732	933713	-	Mycobrowser	No	930732	933713	NA	NA
MSMEG_0849	933768	934085	+	Mycobrowser	No	933768	934085	933722	Leadered
MSMEG_0850	934162	935004	+	Mycobrowser	No	934162	935004	NA	NA
MSMEG_0851	935059	936345	-	Mycobrowser	No	935059	936345	NA	NA
MSMEG_0852	936364	936822	-	Mycobrowser	No	936364	936822	NA	NA
MSMEG_0853	936855	937103	-	Mycobrowser	No	936855	937103	NA	NA
MSMEG_0854	937236	938204	+	Mycobrowser	No	937236	938204	937236	Leaderless
MSMEG_0855	938818	939270	-	Mycobrowser	No	938818	939270	939298	Leadered
MSMEG_0856	938204	938851	+	Mycobrowser	No	938204	938851	NA	NA
MSMEG_0857	939331	939645	-	Mycobrowser	Yes	939331	939717	939717	Leaderless
MSMEG_0858	940749	942986	-	Mycobrowser	No	940749	942986	NA	NA
MSMEG_0859	939739	940752	+	Mycobrowser	No	939739	940752	939700	Leadered
MSMEG_0860	942988	943848	-	Mycobrowser	No	942988	943848	NA	NA
MSMEG_0861	943845	944543	-	Mycobrowser	No	943845	944543	944544	Leadered
MSMEG_0862	944579	945775	-	Mycobrowser	No	944579	945775	945865	Leadered
MSMEG_0863	945772	946695	-	Mycobrowser	No	945772	946695	NA	NA
MSMEG_0864	946733	947272	+	Mycobrowser	No	946733	947272	NA	NA
MSMEG_0865	947269	948768	+	Mycobrowser	No	947269	948768	NA	NA
MSMEG_0866	949606	951312	-	Mycobrowser	No	949606	951312	951331	Leadered
MSMEG_0867	948794	949609	+	Mycobrowser	No	948794	949609	NA	NA
MSMEG_0868	951585	955409	-	Mycobrowser	No	951585	955409	NA	NA
MSMEG_0869	955503	955901	+	Mycobrowser	No	955503	955901	NA	NA
MSMEG_0870	956321	958486	-	Mycobrowser	No	956321	958486	NA	NA
MSMEG_0871	958483	959457	-	Mycobrowser	No	958483	959457	NA	NA
MSMEG_0872	959461	960078	-	Mycobrowser	No	959461	960078	NA	NA
MSMEG_0873	960209	960379	-	Mycobrowser	No	960209	960379	NA	NA
MSMEG_0874	960615	961319	+	Mycobrowser	No	960615	961319	NA	NA
MSMEG_0875	961391	962794	+	Mycobrowser	No	961391	962794	NA	NA
MSMEG_0876	963720	964637	-	Mycobrowser	No	963720	964637	964680	Leadered
MSMEG_0877	962791	963723	+	Mycobrowser	Yes	962485	963723	962485	Leaderless
MSMEG_0878	964736	965305	+	Mycobrowser	No	964736	965305	NA	NA
MSMEG_0879	965380	965526	-	Mycobrowser	No	965380	965526	NA	NA
MSMEG_0880	965533	967158	+	Mycobrowser	No	965533	967158	965394	Leadered
MSMEG_0881	967303	968136	+	Mycobrowser	No	967303	968136	NA	NA
MSMEG_0882	968200	968583	-	Mycobrowser	No	968200	968583	NA	NA
MSMEG_0883	968609	970351	-	Mycobrowser	No	968609	970351	NA	NA
MSMEG_0884	970433	970813	+	Mycobrowser	No	970433	970813	970433	Leaderless
MSMEG_0885	970817	971320	-	Mycobrowser	No	970817	971320	NA	NA
MSMEG_0886	971320	972810	-	Mycobrowser	No	971320	972810	972810	Leaderless
MSMEG_0887	972865	973422	+	Mycobrowser	No	972865	973422	972865	Leaderless
MSMEG_0888	973419	973982	+	Mycobrowser	No	973419	973982	NA	NA
MSMEG_0889	973997	975526	+	Mycobrowser	No	973997	975526	973997	Leaderless
MSMEG_0890	975595	976194	+	Mycobrowser	No	975595	976194	975595	Leaderless
MSMEG_0891	976256	977107	+	Mycobrowser	No	976256	977107	NA	NA
MSMEG_0892	977160	978005	+	Mycobrowser	No	977160	978005	977039	Leadered
MSMEG_0893	978024	978347	-	Mycobrowser	No	978024	978347	NA	NA
MSMEG_0894	978540	979904	+	Mycobrowser	No	978540	979904	978483	Leadered
MSMEG_0895	980004	980747	+	Mycobrowser	No	980004	980747	979951	Leadered
MSMEG_0896	980820	982190	+	Mycobrowser	No	980820	982190	980427	Leadered
MSMEG_0897	982187	983464	+	Mycobrowser	No	982187	983464	NA	NA
MSMEG_0898	983461	984273	+	Mycobrowser	No	983461	984273	NA	NA
MSMEG_0899	984361	986376	-	Reannotated_by_Carla	Yes	984361	986370	NA	NA
MSMEG_0900	986441	987964	+	Mycobrowser	No	986441	987964	986407	Leadered
MSMEG_0901	987998	988474	+	Mycobrowser	No	987998	988474	987783	Leadered
MSMEG_0902	988475	989344	-	Mycobrowser	No	988475	989344	NA	NA
MSMEG_0903	989521	990915	+	Mycobrowser	No	989521	990915	989521	Leaderless
MSMEG_0904	990912	991181	+	Mycobrowser	No	990912	991181	NA	NA
MSMEG_0905	991188	991748	-	Mycobrowser	No	991188	991748	NA	NA
MSMEG_0906	991776	993212	-	Mycobrowser	No	991776	993212	993212	Leaderless
MSMEG_0907	993284	993628	+	Mycobrowser	No	993284	993628	NA	NA
MSMEG_0908	993604	994002	+	Mycobrowser	No	993604	994002	NA	NA
MSMEG_0909	994104	994952	+	Mycobrowser	No	994104	994952	994055	Leadered
MSMEG_0910	995033	995167	-	Mycobrowser	No	995033	995167	NA	NA
MSMEG_0911	995201	996487	+	Mycobrowser	No	995201	996487	995135	Leadered
MSMEG_0912	996618	997478	+	Mycobrowser	No	996618	997478	996553	Leadered
MSMEG_0913	997643	998515	+	Mycobrowser	No	997643	998515	997547	Leadered
MSMEG_0914	998555	999427	-	Mycobrowser	No	998555	999427	NA	NA
MSMEG_0915	999537	1000424	-	Mycobrowser	No	999537	1000424	1000424	Leaderless
MSMEG_0916	1000429	1001133	-	Mycobrowser	No	1000429	1001133	1001161	Leadered
MSMEG_0917	1001253	1002569	+	Mycobrowser	Yes	1001241	1002569	1001241	Leaderless
MSMEG_0918	1002657	1003085	+	Mycobrowser	No	1002657	1003085	1002622	Leadered
MSMEG_0919	1003169	1003867	+	Mycobrowser	No	1003169	1003867	1003063	Leadered
MSMEG_0920	1003944	1004228	+	Mycobrowser	No	1003944	1004228	1003944	Leaderless
MSMEG_0921	1004242	1004646	+	Mycobrowser	No	1004242	1004646	NA	NA
MSMEG_0922	1004646	1005329	+	Mycobrowser	No	1004646	1005329	NA	NA
MSMEG_0923	1005367	1006302	-	Mycobrowser	No	1005367	1006302	1006302	Leaderless
MSMEG_0924	1006363	1007163	-	Reannotated_by_Carla	Yes	1006363	1007160	NA	NA
MSMEG_0925	1007170	1007946	-	Mycobrowser	No	1007170	1007946	NA	NA
MSMEG_0926	1007951	1008442	-	Mycobrowser	No	1007951	1008442	NA	NA
MSMEG_0927	1008489	1008995	-	Mycobrowser	No	1008489	1008995	NA	NA
MSMEG_0928	1009022	1010113	+	Mycobrowser	No	1009022	1010113	1009022	Leaderless
MSMEG_0929	1010120	1011478	+	Mycobrowser	No	1010120	1011478	1010120	Leaderless
MSMEG_0930	1011488	1012237	-	Mycobrowser	No	1011488	1012237	1012237	Leaderless
MSMEG_0931	1012270	1012557	-	Mycobrowser	No	1012270	1012557	NA	NA
MSMEG_0932	1012561	1013760	+	Mycobrowser	No	1012561	1013760	1012274	Leadered
MSMEG_0933	1013771	1015075	+	Mycobrowser	No	1013771	1015075	1013771	Leaderless
MSMEG_0934	1015072	1015569	+	Mycobrowser	No	1015072	1015569	NA	NA
MSMEG_0935	1015609	1016352	+	Mycobrowser	No	1015609	1016352	1015609	Leaderless
MSMEG_0936	1016604	1017758	+	Mycobrowser	Yes	1016568	1017758	1016568	Leaderless
MSMEG_0937	1017764	1018441	+	Mycobrowser	No	1017764	1018441	NA	NA
MSMEG_0938	1018465	1019265	-	Mycobrowser	No	1018465	1019265	1019265	Leaderless
MSMEG_0939	1019379	1020338	+	Mycobrowser	Yes	1019367	1020338	1019367	Leaderless
MSMEG_0940	1020368	1021438	+	Mycobrowser	No	1020368	1021438	1020122	Leadered
MSMEG_0941	1021461	1022306	+	Mycobrowser	No	1021461	1022306	1021072	Leadered
MSMEG_0942	1022339	1023154	+	Mycobrowser	No	1022339	1023154	1022287	Leadered
MSMEG_0943	1023180	1024040	+	Mycobrowser	No	1023180	1024040	1023180	Leaderless
MSMEG_0944	1024188	1024406	+	Mycobrowser	No	1024188	1024406	1024110	Leadered
MSMEG_0945	1024591	1024692	+	Mycobrowser	No	1024591	1024692	1024552	Leadered
MSMEG_0946	1024821	1025849	+	Mycobrowser	No	1024821	1025849	NA	NA
MSMEG_0947	1025886	1026950	+	Mycobrowser	No	1025886	1026950	1025725	Leadered
MSMEG_0948	1026981	1027514	-	Mycobrowser	No	1026981	1027514	1027557	Leadered
MSMEG_0949	1027603	1028493	-	Mycobrowser	Yes	1027603	1028532	1028532	Leaderless
MSMEG_0950	1028516	1028839	-	Mycobrowser	No	1028516	1028839	NA	NA
MSMEG_0951	1028600	1028842	+	Mycobrowser	No	1028600	1028842	1028271	Leadered
MSMEG_0952	1029002	1030357	+	Mycobrowser	No	1029002	1030357	1028988	Leadered
MSMEG_0953	1030361	1031317	+	Mycobrowser	No	1030361	1031317	NA	NA
MSMEG_0954	1031413	1033245	+	Mycobrowser	No	1031413	1033245	NA	NA
MSMEG_0955	1034274	1034771	-	Mycobrowser	No	1034274	1034771	NA	NA
MSMEG_0956	1033330	1034310	+	Mycobrowser	No	1033330	1034310	NA	NA
MSMEG_0957	1034307	1034738	+	Mycobrowser	No	1034307	1034738	NA	NA
MSMEG_0958	1034759	1035154	+	Mycobrowser	No	1034759	1035154	NA	NA
MSMEG_0959	1035189	1035683	+	Mycobrowser	No	1035189	1035683	NA	NA
MSMEG_0960	1035680	1035910	+	Mycobrowser	No	1035680	1035910	NA	NA
MSMEG_0962	1036854	1037447	+	Mycobrowser	No	1036854	1037447	1036817	Leadered
MSMEG_0963	1037522	1037764	+	Mycobrowser	No	1037522	1037764	NA	NA
MSMEG_0964	1037801	1038283	+	Mycobrowser	No	1037801	1038283	1037801	Leaderless
MSMEG_0965	1038908	1039543	+	Mycobrowser	No	1038908	1039543	1038773	Leadered
MSMEG_0966	1039684	1040067	-	Mycobrowser	No	1039684	1040067	NA	NA
MSMEG_0967	1040090	1040470	-	Mycobrowser	No	1040090	1040470	NA	NA
MSMEG_0968	1040556	1042010	+	Mycobrowser	No	1040556	1042010	NA	NA
MSMEG_0969	1042040	1043395	+	Reannotated_by_Carla	Yes	1042046	1043395	NA	NA
MSMEG_0970	1043446	1044054	+	Mycobrowser	No	1043446	1044054	NA	NA
MSMEG_0971	1044054	1044707	+	Mycobrowser	No	1044054	1044707	NA	NA
MSMEG_0972	1044704	1045489	+	Mycobrowser	No	1044704	1045489	1044222	Leadered
MSMEG_0973	1045489	1047138	+	Mycobrowser	No	1045489	1047138	NA	NA
MSMEG_0974	1047135	1048130	+	Mycobrowser	No	1047135	1048130	1047016	Leadered
MSMEG_0975	1048209	1049537	+	Mycobrowser	No	1048209	1049537	1048182	Leadered
MSMEG_0976	1049555	1049719	-	Mycobrowser	No	1049555	1049719	1049731	Leadered
MSMEG_0977	1049796	1050068	+	Mycobrowser	Yes	1049769	1050068	1049769	Leaderless
MSMEG_0978	1050065	1051105	+	Mycobrowser	No	1050065	1051105	NA	NA
MSMEG_0979	1051203	1051451	+	Mycobrowser	No	1051203	1051451	NA	NA
MSMEG_0980	1051528	1053159	-	Mycobrowser	No	1051528	1053159	NA	NA
MSMEG_0981	1053329	1053688	+	Mycobrowser	No	1053329	1053688	NA	NA
MSMEG_0982	1053805	1054854	+	Mycobrowser	No	1053805	1054854	1053805	Leaderless
MSMEG_0983	1056913	1057566	-	Mycobrowser	No	1056913	1057566	NA	NA
MSMEG_0984	1054857	1056935	+	Mycobrowser	No	1054857	1056935	NA	NA
MSMEG_0985	1057684	1059033	-	Mycobrowser	No	1057684	1059033	1059066	Leadered
MSMEG_0986	1059121	1059849	-	Mycobrowser	No	1059121	1059849	1059882	Leadered
MSMEG_0987	1059955	1060326	+	Mycobrowser	No	1059955	1060326	1059920	Leadered
MSMEG_0988	1060331	1061200	-	Mycobrowser	No	1060331	1061200	1061200	Leaderless
MSMEG_0989	1061291	1061536	+	Mycobrowser	No	1061291	1061536	NA	NA
MSMEG_0990	1061533	1062312	+	Mycobrowser	No	1061533	1062312	1061386	Leadered
MSMEG_0991	1062309	1063349	+	Mycobrowser	No	1062309	1063349	1061982	Leadered
MSMEG_0992	1063406	1064533	+	Mycobrowser	No	1063406	1064533	NA	NA
MSMEG_0993	1064543	1065556	-	Mycobrowser	No	1064543	1065556	NA	NA
MSMEG_0994	1065553	1066230	-	Mycobrowser	No	1065553	1066230	NA	NA
MSMEG_0995	1066335	1066994	+	Mycobrowser	No	1066335	1066994	NA	NA
MSMEG_0996	1066994	1067647	+	Mycobrowser	No	1066994	1067647	NA	NA
MSMEG_0997	1067651	1068280	+	Mycobrowser	No	1067651	1068280	NA	NA
MSMEG_0998	1068322	1069431	+	Mycobrowser	No	1068322	1069431	NA	NA
MSMEG_0999	1069848	1071212	-	Mycobrowser	No	1069848	1071212	1071267	Leadered
MSMEG_1000	1069356	1069922	+	Mycobrowser	No	1069356	1069922	NA	NA
MSMEG_1001	1071264	1072121	+	Reannotated_by_Carla	Yes	1071288	1072121	NA	NA
MSMEG_1002	1072393	1073094	+	Mycobrowser	No	1072393	1073094	1072286	Leadered
MSMEG_1003	1073102	1074424	-	Mycobrowser	No	1073102	1074424	1074683	Leadered
MSMEG_1004	1074482	1074904	-	Mycobrowser	No	1074482	1074904	NA	NA
MSMEG_1005	1074818	1075633	+	Mycobrowser	No	1074818	1075633	1074794	Leadered
MSMEG_1006	1075656	1076717	+	Reannotated_by_Carla	Yes	1075758	1076717	NA	NA
MSMEG_1007	1076746	1077507	-	Mycobrowser	No	1076746	1077507	1077518	Leadered
MSMEG_1008	1077699	1078190	+	Mycobrowser	No	1077699	1078190	1077583	Leadered
MSMEG_1009	1078286	1079770	-	Mycobrowser	No	1078286	1079770	NA	NA
MSMEG_1010	1079902	1080561	+	Mycobrowser	No	1079902	1080561	1079902	Leaderless
MSMEG_1011	1080585	1081448	+	Mycobrowser	No	1080585	1081448	NA	NA
MSMEG_1012	1081451	1082986	-	Mycobrowser	No	1081451	1082986	1083026	Leadered
MSMEG_1013	1083088	1084272	-	Mycobrowser	No	1083088	1084272	NA	NA
MSMEG_1014	1084283	1085353	-	Mycobrowser	No	1084283	1085353	NA	NA
MSMEG_1015	1085358	1085972	-	Mycobrowser	No	1085358	1085972	NA	NA
MSMEG_1016	1086080	1086643	+	Mycobrowser	No	1086080	1086643	NA	NA
MSMEG_1017	1087117	1087356	+	Mycobrowser	No	1087117	1087356	1086911	Leadered
MSMEG_1019	1087851	1089971	+	Mycobrowser	No	1087851	1089971	1087793	Leadered
MSMEG_1021	1091275	1091694	-	Mycobrowser	No	1091275	1091694	NA	NA
MSMEG_1022	1091864	1092091	-	Mycobrowser	No	1091864	1092091	NA	NA
MSMEG_1023	1091966	1093375	+	Mycobrowser	No	1091966	1093375	1091878	Leadered
MSMEG_1024	1093372	1093515	+	Mycobrowser	No	1093372	1093515	NA	NA
MSMEG_1025	1094389	1094964	-	Mycobrowser	No	1094389	1094964	1095029	Leadered
MSMEG_1026	1093566	1094417	+	Mycobrowser	No	1093566	1094417	NA	NA
MSMEG_1027	1095088	1095966	+	Mycobrowser	No	1095088	1095966	1095020	Leadered
MSMEG_1028	1096036	1097223	-	Mycobrowser	No	1096036	1097223	1097249	Leadered
MSMEG_1029	1097374	1098111	+	Mycobrowser	No	1097374	1098111	1097374	Leaderless
MSMEG_1030	1098227	1099726	+	Mycobrowser	No	1098227	1099726	1098164	Leadered
MSMEG_1031	1099821	1100336	+	Mycobrowser	No	1099821	1100336	NA	NA
MSMEG_1032	1100390	1100539	+	Mycobrowser	No	1100390	1100539	NA	NA
MSMEG_1033	1100553	1101527	+	Mycobrowser	No	1100553	1101527	1100498	Leadered
MSMEG_1034	1101597	1102979	+	Mycobrowser	No	1101597	1102979	1101596	Leadered
MSMEG_1035	1102979	1104559	+	Mycobrowser	No	1102979	1104559	NA	NA
MSMEG_1037	1106170	1107219	-	Mycobrowser	No	1106170	1107219	1107346	Leadered
MSMEG_1038	1107407	1107682	-	Mycobrowser	No	1107407	1107682	1107682	Leaderless
MSMEG_1039	1107692	1108765	-	Mycobrowser	No	1107692	1108765	1108765	Leaderless
MSMEG_1041	1110747	1111988	+	Mycobrowser	No	1110747	1111988	NA	NA
MSMEG_1042	1112116	1112409	+	Mycobrowser	No	1112116	1112409	1112116	Leaderless
MSMEG_1043	1112411	1113850	-	Mycobrowser	No	1112411	1113850	NA	NA
MSMEG_1044	1113914	1114060	+	Mycobrowser	No	1113914	1114060	NA	NA
MSMEG_1045	1114057	1114752	+	Mycobrowser	No	1114057	1114752	NA	NA
MSMEG_1046	1114707	1115555	+	Mycobrowser	No	1114707	1115555	1114707	Leaderless
MSMEG_1047	1115548	1116369	+	Mycobrowser	No	1115548	1116369	NA	NA
MSMEG_1048	1116366	1117073	+	Mycobrowser	No	1116366	1117073	NA	NA
MSMEG_1049	1117108	1118088	+	Mycobrowser	No	1117108	1118088	1117108	Leaderless
MSMEG_1050	1118097	1119260	+	Mycobrowser	No	1118097	1119260	NA	NA
MSMEG_1051	1119333	1120034	+	Mycobrowser	No	1119333	1120034	1119281	Leadered
MSMEG_1052	1120066	1121610	-	Mycobrowser	No	1120066	1121610	1121656	Leadered
MSMEG_1053	1121728	1123011	-	Mycobrowser	No	1121728	1123011	1123056	Leadered
MSMEG_1054	1121617	1121739	+	Mycobrowser	No	1121617	1121739	NA	NA
MSMEG_1055	1123108	1123851	+	Mycobrowser	No	1123108	1123851	NA	NA
MSMEG_1057	1124625	1125650	+	Mycobrowser	No	1124625	1125650	NA	NA
MSMEG_1058	1125683	1126309	+	Mycobrowser	No	1125683	1126309	1125501	Leadered
MSMEG_1059	1126317	1127639	-	Mycobrowser	No	1126317	1127639	NA	NA
MSMEG_1060	1127726	1128130	-	Mycobrowser	No	1127726	1128130	1128161	Leadered
MSMEG_1061	1128363	1128977	-	Mycobrowser	No	1128363	1128977	1128977	Leaderless
MSMEG_1062	1129017	1130057	-	Mycobrowser	No	1129017	1130057	1130376	Leadered
MSMEG_1063	1130153	1130476	-	Mycobrowser	No	1130153	1130476	1130512	Leadered
MSMEG_1064	1130758	1132014	+	Mycobrowser	No	1130758	1132014	NA	NA
MSMEG_1065	1132030	1132308	+	Mycobrowser	No	1132030	1132308	1131984	Leadered
MSMEG_1066	1132310	1132621	+	Mycobrowser	No	1132310	1132621	NA	NA
MSMEG_1067	1132639	1133010	-	Mycobrowser	No	1132639	1133010	1133010	Leaderless
MSMEG_1068	1133059	1134474	-	Mycobrowser	No	1133059	1134474	1134474	Leaderless
MSMEG_1069	1134639	1136105	+	Mycobrowser	No	1134639	1136105	NA	NA
MSMEG_1070	1136102	1136797	+	Mycobrowser	No	1136102	1136797	NA	NA
MSMEG_1071	1136794	1137555	+	Mycobrowser	No	1136794	1137555	NA	NA
MSMEG_1072	1137579	1138550	+	Mycobrowser	No	1137579	1138550	NA	NA
MSMEG_1073	1139384	1140298	-	Mycobrowser	No	1139384	1140298	1140298	Leaderless
MSMEG_1074	1138540	1139403	+	Mycobrowser	No	1138540	1139403	1138518	Leadered
MSMEG_1075	1140401	1141330	-	Mycobrowser	No	1140401	1141330	1141330	Leaderless
MSMEG_1076	1141429	1141704	+	Mycobrowser	No	1141429	1141704	1141387	Leadered
MSMEG_1077	1141706	1142155	-	Mycobrowser	Yes	1141706	1142167	1142167	Leaderless
MSMEG_1078	1142177	1142866	-	Reannotated_by_Carla	Yes	1142177	1142857	NA	NA
MSMEG_1079	1143028	1143432	+	Mycobrowser	No	1143028	1143432	NA	NA
MSMEG_1080	1143429	1145873	+	Mycobrowser	No	1143429	1145873	NA	NA
MSMEG_1081	1145899	1146657	+	Mycobrowser	No	1145899	1146657	NA	NA
MSMEG_1082	1146756	1147487	+	Mycobrowser	No	1146756	1147487	1146719	Leadered
MSMEG_1083	1147565	1147696	-	Mycobrowser	No	1147565	1147696	NA	NA
MSMEG_1084	1147718	1149322	+	Mycobrowser	No	1147718	1149322	NA	NA
MSMEG_1085	1149333	1150292	+	Mycobrowser	No	1149333	1150292	NA	NA
MSMEG_1086	1150289	1151224	+	Mycobrowser	No	1150289	1151224	NA	NA
MSMEG_1088	1152901	1154301	+	Mycobrowser	No	1152901	1154301	NA	NA
MSMEG_1089	1154316	1154507	+	Mycobrowser	No	1154316	1154507	1154213	Leadered
MSMEG_1090	1154545	1155951	+	Mycobrowser	No	1154545	1155951	NA	NA
MSMEG_1091	1155953	1156411	+	Mycobrowser	No	1155953	1156411	NA	NA
MSMEG_1092	1156408	1157070	+	Mycobrowser	No	1156408	1157070	NA	NA
MSMEG_1093	1157081	1157737	+	Mycobrowser	No	1157081	1157737	NA	NA
MSMEG_1094	1157739	1159445	+	Mycobrowser	No	1157739	1159445	NA	NA
MSMEG_1095	1159442	1160059	+	Mycobrowser	No	1159442	1160059	NA	NA
MSMEG_1096	1160056	1160871	+	Mycobrowser	No	1160056	1160871	NA	NA
MSMEG_1097	1160901	1161584	+	Mycobrowser	No	1160901	1161584	NA	NA
MSMEG_1098	1161655	1163274	-	Mycobrowser	No	1161655	1163274	1163274	Leaderless
MSMEG_1099	1163456	1163758	-	Mycobrowser	No	1163456	1163758	NA	NA
MSMEG_1100	1163698	1164150	-	Mycobrowser	No	1163698	1164150	NA	NA
MSMEG_1101	1164280	1165446	+	Mycobrowser	No	1164280	1165446	NA	NA
MSMEG_1102	1165456	1167066	+	Mycobrowser	No	1165456	1167066	NA	NA
MSMEG_1103	1167087	1168052	+	Mycobrowser	No	1167087	1168052	1167087	Leaderless
MSMEG_1104	1168409	1168600	+	Mycobrowser	No	1168409	1168600	NA	NA
MSMEG_1106	1169847	1170854	+	Mycobrowser	No	1169847	1170854	NA	NA
MSMEG_1107	1170870	1171601	+	Mycobrowser	No	1170870	1171601	NA	NA
MSMEG_1108	1171579	1172457	+	Reannotated_by_Carla	Yes	1171639	1172457	NA	NA
MSMEG_1109	1172457	1174100	+	Reannotated_by_Carla	Yes	1172460	1174100	NA	NA
MSMEG_1110	1174103	1174594	+	Mycobrowser	No	1174103	1174594	NA	NA
MSMEG_1111	1174598	1175296	-	Mycobrowser	No	1174598	1175296	NA	NA
MSMEG_1112	1176487	1178451	-	Mycobrowser	No	1176487	1178451	1178497	Leadered
MSMEG_1113	1175363	1176490	+	Mycobrowser	No	1175363	1176490	NA	NA
MSMEG_1114	1178579	1179403	-	Mycobrowser	No	1178579	1179403	1179427	Leadered
MSMEG_1115	1179533	1180222	+	Mycobrowser	No	1179533	1180222	1179533	Leaderless
MSMEG_1116	1180363	1181715	-	Mycobrowser	No	1180363	1181715	1181751	Leadered
MSMEG_1117	1181811	1182530	+	Mycobrowser	Yes	1181775	1182530	1181775	Leaderless
MSMEG_1118	1182618	1184153	+	Mycobrowser	No	1182618	1184153	1182584	Leadered
MSMEG_1119	1184153	1184869	+	Mycobrowser	No	1184153	1184869	NA	NA
MSMEG_1120	1184860	1185837	+	Mycobrowser	No	1184860	1185837	NA	NA
MSMEG_1121	1185840	1186217	+	Mycobrowser	No	1185840	1186217	NA	NA
MSMEG_1122	1186298	1186426	-	Mycobrowser	No	1186298	1186426	NA	NA
MSMEG_1123	1186442	1187440	+	Mycobrowser	No	1186442	1187440	1186442	Leaderless
MSMEG_1124	1187553	1187897	+	Mycobrowser	No	1187553	1187897	1187553	Leaderless
MSMEG_1125	1187897	1188550	+	Mycobrowser	No	1187897	1188550	NA	NA
MSMEG_1126	1188580	1188864	+	Mycobrowser	No	1188580	1188864	NA	NA
MSMEG_1127	1188880	1189476	+	Mycobrowser	No	1188880	1189476	NA	NA
MSMEG_1128	1189652	1189771	-	Mycobrowser	No	1189652	1189771	NA	NA
MSMEG_1129	1189972	1191243	+	Mycobrowser	No	1189972	1191243	NA	NA
MSMEG_1130	1191772	1192899	+	Mycobrowser	No	1191772	1192899	NA	NA
MSMEG_1131	1192990	1193475	+	Mycobrowser	No	1192990	1193475	1192990	Leaderless
MSMEG_1132	1193567	1194796	-	Mycobrowser	No	1193567	1194796	1194796	Leaderless
MSMEG_1133	1194836	1195825	+	Mycobrowser	Yes	1194818	1195825	1194818	Leaderless
MSMEG_1134	1195912	1196799	+	Mycobrowser	No	1195912	1196799	1195863	Leadered
MSMEG_1135	1197495	1197794	+	Mycobrowser	No	1197495	1197794	NA	NA
MSMEG_1136	1197841	1198365	+	Mycobrowser	No	1197841	1198365	1197841	Leaderless
MSMEG_1137	1198367	1199806	-	Mycobrowser	No	1198367	1199806	NA	NA
MSMEG_1138	1199825	1200961	-	Mycobrowser	No	1199825	1200961	1201023	Leadered
MSMEG_1139	1201113	1201682	+	Mycobrowser	No	1201113	1201682	1201010	Leadered
MSMEG_1140	1201699	1202724	-	Mycobrowser	No	1201699	1202724	1202724	Leaderless
MSMEG_1141	1203291	1204160	+	Mycobrowser	No	1203291	1204160	1203221	Leadered
MSMEG_1142	1204162	1205019	+	Mycobrowser	No	1204162	1205019	NA	NA
MSMEG_1143	1205021	1206625	+	Mycobrowser	No	1205021	1206625	NA	NA
MSMEG_1144	1206622	1207677	+	Mycobrowser	No	1206622	1207677	NA	NA
MSMEG_1145	1207670	1208710	+	Mycobrowser	No	1207670	1208710	NA	NA
MSMEG_1146	1208707	1209828	+	Mycobrowser	No	1208707	1209828	NA	NA
MSMEG_1147	1209825	1211105	+	Mycobrowser	No	1209825	1211105	NA	NA
MSMEG_1148	1211102	1212358	+	Mycobrowser	No	1211102	1212358	NA	NA
MSMEG_1149	1212385	1213071	+	Mycobrowser	No	1212385	1213071	NA	NA
MSMEG_1150	1213041	1213862	+	Reannotated_by_Carla	Yes	1213281	1213862	NA	NA
MSMEG_1151	1214090	1214695	+	Mycobrowser	No	1214090	1214695	NA	NA
MSMEG_1152	1214846	1216132	+	Mycobrowser	No	1214846	1216132	NA	NA
MSMEG_1153	1216141	1217541	+	Mycobrowser	No	1216141	1217541	1216093	Leadered
MSMEG_1154	1217538	1218719	+	Mycobrowser	No	1217538	1218719	NA	NA
MSMEG_1155	1218716	1219522	+	Mycobrowser	No	1218716	1219522	NA	NA
MSMEG_1156	1219519	1220406	+	Mycobrowser	No	1219519	1220406	NA	NA
MSMEG_1157	1220407	1221180	+	Mycobrowser	No	1220407	1221180	NA	NA
MSMEG_1158	1221223	1222650	+	Mycobrowser	No	1221223	1222650	NA	NA
MSMEG_1159	1222785	1223855	+	Mycobrowser	No	1222785	1223855	NA	NA
MSMEG_1160	1223852	1224655	+	Mycobrowser	No	1223852	1224655	NA	NA
MSMEG_1161	1224687	1225493	+	Mycobrowser	No	1224687	1225493	NA	NA
MSMEG_1162	1225516	1226862	+	Mycobrowser	No	1225516	1226862	NA	NA
MSMEG_1163	1226859	1226981	+	Mycobrowser	No	1226859	1226981	NA	NA
MSMEG_1165	1227792	1228283	-	Mycobrowser	No	1227792	1228283	1228336	Leadered
MSMEG_1167	1228550	1229989	-	Mycobrowser	No	1228550	1229989	1230071	Leadered
MSMEG_1168	1230134	1230784	+	Mycobrowser	No	1230134	1230784	1230083	Leadered
MSMEG_1169	1230896	1232140	+	Mycobrowser	No	1230896	1232140	1230831	Leadered
MSMEG_1170	1232200	1232415	+	Mycobrowser	No	1232200	1232415	NA	NA
MSMEG_1171	1232517	1232927	-	Mycobrowser	No	1232517	1232927	NA	NA
MSMEG_1172	1232924	1234000	-	Mycobrowser	No	1232924	1234000	NA	NA
MSMEG_1173	1233997	1234368	-	Mycobrowser	No	1233997	1234368	1234368	Leaderless
MSMEG_1174	1234447	1234911	-	Mycobrowser	No	1234447	1234911	1234955	Leadered
MSMEG_1175	1235012	1235371	+	Mycobrowser	No	1235012	1235371	1235012	Leaderless
MSMEG_1176	1235405	1236928	+	Mycobrowser	No	1235405	1236928	1235400	Leadered
MSMEG_1177	1236938	1238374	-	Mycobrowser	No	1236938	1238374	1238440	Leadered
MSMEG_1178	1238701	1239618	+	Reannotated_by_Carla	Yes	1238710	1239618	NA	NA
MSMEG_1179	1239680	1241338	+	Mycobrowser	No	1239680	1241338	NA	NA
MSMEG_1180	1241335	1242549	+	Mycobrowser	No	1241335	1242549	NA	NA
MSMEG_1181	1242546	1243877	+	Mycobrowser	No	1242546	1243877	NA	NA
MSMEG_1182	1243874	1245064	+	Mycobrowser	No	1243874	1245064	NA	NA
MSMEG_1183	1245061	1246605	+	Mycobrowser	No	1245061	1246605	NA	NA
MSMEG_1184	1246704	1247582	+	Mycobrowser	No	1246704	1247582	1246697	Leadered
MSMEG_1185	1247625	1248647	-	Mycobrowser	No	1247625	1248647	1248686	Leadered
MSMEG_1186	1248910	1250229	+	Mycobrowser	No	1248910	1250229	NA	NA
MSMEG_1187	1250238	1251833	+	Mycobrowser	No	1250238	1251833	NA	NA
MSMEG_1188	1251852	1253759	-	Mycobrowser	No	1251852	1253759	1253804	Leadered
MSMEG_1189	1253948	1255630	+	Mycobrowser	No	1253948	1255630	1253859	Leadered
MSMEG_1190	1255770	1257644	+	Mycobrowser	No	1255770	1257644	NA	NA
MSMEG_1191	1257700	1257921	-	Mycobrowser	No	1257700	1257921	1257953	Leadered
MSMEG_1192	1257963	1259165	-	Mycobrowser	No	1257963	1259165	NA	NA
MSMEG_1193	1259580	1261274	+	Mycobrowser	No	1259580	1261274	1259273	Leadered
MSMEG_1194	1261318	1261740	-	Mycobrowser	Yes	1261318	1261758	1261758	Leaderless
MSMEG_1195	1261917	1263128	+	Mycobrowser	No	1261917	1263128	1261891	Leadered
MSMEG_1196	1263197	1265188	-	Mycobrowser	No	1263197	1265188	NA	NA
MSMEG_1197	1265252	1265509	-	Mycobrowser	No	1265252	1265509	NA	NA
MSMEG_1198	1265675	1266436	+	Mycobrowser	No	1265675	1266436	NA	NA
MSMEG_1199	1266507	1268882	-	Mycobrowser	No	1266507	1268882	1268898	Leadered
MSMEG_1200	1269105	1270931	+	Mycobrowser	No	1269105	1270931	1269061	Leadered
MSMEG_1201	1270939	1271619	-	Mycobrowser	No	1270939	1271619	1271632	Leadered
MSMEG_1202	1271693	1271971	+	Mycobrowser	No	1271693	1271971	NA	NA
MSMEG_1203	1273412	1274296	-	Reannotated_by_Carla	Yes	1273412	1274155	NA	NA
MSMEG_1204	1272165	1273415	+	Mycobrowser	No	1272165	1273415	1272080	Leadered
MSMEG_1205	1274296	1275219	-	Mycobrowser	No	1274296	1275219	1275275	Leadered
MSMEG_1206	1275439	1275573	-	Mycobrowser	No	1275439	1275573	1275612	Leadered
MSMEG_1207	1276157	1277335	+	Mycobrowser	No	1276157	1277335	1275700	Leadered
MSMEG_1208	1277332	1278369	+	Mycobrowser	No	1277332	1278369	NA	NA
MSMEG_1209	1278387	1279841	+	Mycobrowser	No	1278387	1279841	NA	NA
MSMEG_1210	1279842	1280711	-	Mycobrowser	No	1279842	1280711	1280711	Leaderless
MSMEG_1211	1280838	1281929	+	Mycobrowser	No	1280838	1281929	1280778	Leadered
MSMEG_1212	1282273	1282482	+	Mycobrowser	No	1282273	1282482	1282214	Leadered
MSMEG_1213	1282629	1283942	+	Mycobrowser	Yes	1282581	1283942	1282581	Leaderless
MSMEG_1214	1283977	1284996	+	Mycobrowser	No	1283977	1284996	NA	NA
MSMEG_1215	1285067	1285705	+	Mycobrowser	No	1285067	1285705	NA	NA
MSMEG_1216	1285707	1287002	-	Mycobrowser	No	1285707	1287002	NA	NA
MSMEG_1217	1287035	1287748	-	Mycobrowser	No	1287035	1287748	NA	NA
MSMEG_1218	1287741	1288457	-	Mycobrowser	No	1287741	1288457	NA	NA
MSMEG_1219	1288454	1289461	-	Mycobrowser	No	1288454	1289461	NA	NA
MSMEG_1220	1289458	1290333	-	Mycobrowser	No	1289458	1290333	1290484	Leadered
MSMEG_1221	1290581	1291009	+	Mycobrowser	No	1290581	1291009	NA	NA
MSMEG_1222	1291202	1292839	-	Mycobrowser	No	1291202	1292839	1292839	Leaderless
MSMEG_1223	1293051	1293362	-	Mycobrowser	No	1293051	1293362	1293751	Leadered
MSMEG_1224	1292948	1293064	+	Mycobrowser	No	1292948	1293064	NA	NA
MSMEG_1225	1294590	1295882	-	Mycobrowser	No	1294590	1295882	1295882	Leaderless
MSMEG_1226	1295995	1296870	+	Mycobrowser	No	1295995	1296870	1295995	Leaderless
MSMEG_1227	1297094	1297819	+	Mycobrowser	No	1297094	1297819	NA	NA
MSMEG_1228	1297882	1299234	+	Mycobrowser	No	1297882	1299234	NA	NA
MSMEG_1229	1299255	1301174	+	Mycobrowser	No	1299255	1301174	NA	NA
MSMEG_1230	1301175	1301498	-	Mycobrowser	No	1301175	1301498	NA	NA
MSMEG_1231	1301495	1301863	-	Mycobrowser	No	1301495	1301863	NA	NA
MSMEG_1232	1302007	1303464	+	Mycobrowser	No	1302007	1303464	NA	NA
MSMEG_1234	1304379	1305128	+	Mycobrowser	No	1304379	1305128	NA	NA
MSMEG_1235	1305154	1306650	+	Mycobrowser	No	1305154	1306650	NA	NA
MSMEG_1236	1306698	1307345	-	Mycobrowser	No	1306698	1307345	1307390	Leadered
MSMEG_1237	1307514	1307831	+	Mycobrowser	No	1307514	1307831	NA	NA
MSMEG_1238	1308315	1310015	+	Mycobrowser	No	1308315	1310015	1307948	Leadered
MSMEG_1239	1310225	1311592	-	Mycobrowser	No	1310225	1311592	NA	NA
MSMEG_1240	1311730	1313316	+	Mycobrowser	No	1311730	1313316	1311548	Leadered
MSMEG_1241	1313313	1314251	+	Mycobrowser	No	1313313	1314251	NA	NA
MSMEG_1242	1314552	1315712	+	Mycobrowser	No	1314552	1315712	1314305	Leadered
MSMEG_1243	1315709	1316782	+	Reannotated_by_Carla	Yes	1315892	1316782	NA	NA
MSMEG_1244	1316779	1320237	+	Reannotated_by_Carla	Yes	1317607	1320237	NA	NA
MSMEG_1245	1320230	1321078	+	Mycobrowser	No	1320230	1321078	1320165	Leadered
MSMEG_1246	1321231	1322667	+	Mycobrowser	No	1321231	1322667	1320747	Leadered
MSMEG_1247	1323156	1323980	+	Mycobrowser	No	1323156	1323980	1322822	Leadered
MSMEG_1248	1324238	1324906	+	Mycobrowser	No	1324238	1324906	NA	NA
MSMEG_1249	1325180	1326046	-	Mycobrowser	No	1325180	1326046	NA	NA
MSMEG_1250	1326043	1326339	-	Mycobrowser	No	1326043	1326339	1326339	Leaderless
MSMEG_1251	1326988	1327353	+	Mycobrowser	No	1326988	1327353	1326948	Leadered
MSMEG_1252	1327732	1333908	+	Mycobrowser	No	1327732	1333908	NA	NA
MSMEG_1253	1334462	1337860	+	Mycobrowser	No	1334462	1337860	1334145	Leadered
MSMEG_1254	1337844	1342847	+	Reannotated_by_Carla	Yes	1339020	1342847	NA	NA
MSMEG_1255	1343125	1345338	+	Mycobrowser	No	1343125	1345338	1343050	Leadered
MSMEG_1256	1345348	1345767	+	Mycobrowser	No	1345348	1345767	NA	NA
MSMEG_1257	1346160	1346861	+	Mycobrowser	No	1346160	1346861	1346053	Leadered
MSMEG_1258	1346869	1348191	-	Mycobrowser	No	1346869	1348191	1348547	Leadered
MSMEG_1259	1347910	1348326	+	Mycobrowser	No	1347910	1348326	NA	NA
MSMEG_1260	1348648	1350015	-	Mycobrowser	No	1348648	1350015	1350036	Leadered
MSMEG_1261	1350265	1351347	+	Mycobrowser	No	1350265	1351347	1350265	Leaderless
MSMEG_1262	1351351	1351716	+	Mycobrowser	No	1351351	1351716	1351050	Leadered
MSMEG_1263	1352309	1352833	-	Mycobrowser	No	1352309	1352833	1353076	Leadered
MSMEG_1264	1353580	1353978	+	Mycobrowser	No	1353580	1353978	1353328	Leadered
MSMEG_1265	1354095	1355633	-	Mycobrowser	No	1354095	1355633	1355633	Leaderless
MSMEG_1266	1355685	1356374	-	Mycobrowser	No	1355685	1356374	NA	NA
MSMEG_1268	1357886	1358554	+	Mycobrowser	No	1357886	1358554	1357883	Leadered
MSMEG_1269	1358568	1359566	-	Mycobrowser	No	1358568	1359566	NA	NA
MSMEG_1270	1359598	1359891	-	Mycobrowser	No	1359598	1359891	1359962	Leadered
MSMEG_1271	1360010	1360372	-	Mycobrowser	No	1360010	1360372	NA	NA
MSMEG_1272	1360369	1361847	-	Mycobrowser	No	1360369	1361847	1361994	Leadered
MSMEG_1273	1362036	1362377	-	Mycobrowser	No	1362036	1362377	NA	NA
MSMEG_1274	1362437	1363564	-	Mycobrowser	No	1362437	1363564	1363605	Leadered
MSMEG_1275	1363745	1364824	-	Mycobrowser	No	1363745	1364824	1364861	Leadered
MSMEG_1276	1364892	1365188	+	Mycobrowser	No	1364892	1365188	NA	NA
MSMEG_1277	1365336	1365533	+	Mycobrowser	No	1365336	1365533	1365336	Leaderless
MSMEG_1278	1365530	1365922	+	Mycobrowser	No	1365530	1365922	NA	NA
MSMEG_1279	1365999	1367429	+	Mycobrowser	No	1365999	1367429	1365999	Leaderless
MSMEG_1280	1367426	1368148	+	Mycobrowser	No	1367426	1368148	NA	NA
MSMEG_1281	1368135	1371380	+	Mycobrowser	No	1368135	1371380	NA	NA
MSMEG_1282	1371377	1372546	+	Mycobrowser	No	1371377	1372546	NA	NA
MSMEG_1283	1372567	1372821	+	Mycobrowser	No	1372567	1372821	1372567	Leaderless
MSMEG_1284	1372821	1373210	+	Mycobrowser	No	1372821	1373210	NA	NA
MSMEG_1285	1373229	1375634	-	Reannotated_by_Carla	Yes	1373229	1375625	NA	NA
MSMEG_1286	1375656	1377416	-	Mycobrowser	No	1375656	1377416	NA	NA
MSMEG_1287	1377413	1377850	-	Mycobrowser	No	1377413	1377850	NA	NA
MSMEG_1288	1378017	1379666	+	Mycobrowser	No	1378017	1379666	NA	NA
MSMEG_1289	1379677	1380480	-	Mycobrowser	No	1379677	1380480	1380554	Leadered
MSMEG_1290	1380557	1382425	+	Mycobrowser	No	1380557	1382425	NA	NA
MSMEG_1291	1382428	1385109	-	Mycobrowser	No	1382428	1385109	NA	NA
MSMEG_1292	1385106	1385990	-	Mycobrowser	No	1385106	1385990	1386029	Leadered
MSMEG_1293	1386036	1387940	+	Mycobrowser	No	1386036	1387940	1386036	Leaderless
MSMEG_1294	1387942	1388448	+	Mycobrowser	No	1387942	1388448	NA	NA
MSMEG_1295	1388445	1388762	+	Mycobrowser	No	1388445	1388762	1388362	Leadered
MSMEG_1296	1388764	1389663	+	Mycobrowser	No	1388764	1389663	1388669	Leadered
MSMEG_1297	1389680	1391038	+	Mycobrowser	No	1389680	1391038	NA	NA
MSMEG_1298	1391035	1392369	+	Mycobrowser	No	1391035	1392369	NA	NA
MSMEG_1299	1392514	1393572	+	Mycobrowser	No	1392514	1393572	NA	NA
MSMEG_1300	1393703	1394095	+	Mycobrowser	No	1393703	1394095	1393656	Leadered
MSMEG_1301	1394284	1394544	+	Mycobrowser	No	1394284	1394544	NA	NA
MSMEG_1302	1394787	1394954	+	Mycobrowser	No	1394787	1394954	NA	NA
MSMEG_1303	1395326	1396144	-	Mycobrowser	No	1395326	1396144	NA	NA
MSMEG_1304	1396275	1397318	+	Mycobrowser	No	1396275	1397318	NA	NA
MSMEG_1305	1397328	1397936	-	Mycobrowser	No	1397328	1397936	1397936	Leaderless
MSMEG_1306	1398000	1399523	-	Mycobrowser	No	1398000	1399523	NA	NA
MSMEG_1307	1399532	1399834	-	Mycobrowser	No	1399532	1399834	NA	NA
MSMEG_1308	1399868	1401571	-	Mycobrowser	No	1399868	1401571	NA	NA
MSMEG_1309	1402155	1402271	+	Mycobrowser	No	1402155	1402271	NA	NA
MSMEG_1310	1402450	1403853	+	Mycobrowser	No	1402450	1403853	NA	NA
MSMEG_1311	1404005	1405996	-	Mycobrowser	No	1404005	1405996	1406050	Leadered
MSMEG_1312	1406153	1406749	+	Mycobrowser	No	1406153	1406749	NA	NA
MSMEG_1313	1406859	1409201	+	Mycobrowser	No	1406859	1409201	1406665	Leadered
MSMEG_1314	1410157	1410906	-	Mycobrowser	No	1410157	1410906	1410935	Leadered
MSMEG_1315	1409246	1410160	+	Mycobrowser	No	1409246	1410160	NA	NA
MSMEG_1316	1411176	1412792	-	Mycobrowser	No	1411176	1412792	1412795	Leadered
MSMEG_1317	1413062	1413751	-	Mycobrowser	No	1413062	1413751	1413754	Leadered
MSMEG_1318	1413803	1414714	-	Mycobrowser	No	1413803	1414714	NA	NA
MSMEG_1319	1414728	1415882	-	Mycobrowser	No	1414728	1415882	NA	NA
MSMEG_1320	1415879	1417180	-	Mycobrowser	No	1415879	1417180	NA	NA
MSMEG_1321	1417321	1417941	+	Mycobrowser	No	1417321	1417941	NA	NA
MSMEG_1322	1418115	1419377	+	Mycobrowser	No	1418115	1419377	1418057	Leadered
MSMEG_1323	1419591	1419878	+	Mycobrowser	No	1419591	1419878	NA	NA
MSMEG_1324	1419914	1420030	-	Mycobrowser	No	1419914	1420030	NA	NA
MSMEG_1325	1420424	1422088	-	Mycobrowser	No	1420424	1422088	NA	NA
MSMEG_1326	1420278	1420427	+	Mycobrowser	No	1420278	1420427	NA	NA
MSMEG_1327	1422085	1425336	-	Mycobrowser	No	1422085	1425336	NA	NA
MSMEG_1328	1425333	1428596	-	Reannotated_by_Carla	Yes	1425333	1428590	NA	NA
MSMEG_1329	1428614	1429858	-	Mycobrowser	No	1428614	1429858	NA	NA
MSMEG_1330	1429855	1430313	-	Mycobrowser	No	1429855	1430313	NA	NA
MSMEG_1331	1430426	1431133	-	Mycobrowser	No	1430426	1431133	1431133	Leaderless
MSMEG_1332	1431151	1432008	-	Mycobrowser	No	1431151	1432008	1432008	Leaderless
MSMEG_1333	1432067	1433059	-	Mycobrowser	No	1432067	1433059	NA	NA
MSMEG_1334	1433302	1434039	-	Mycobrowser	No	1433302	1434039	1434039	Leaderless
MSMEG_1335	1434167	1434628	+	Mycobrowser	No	1434167	1434628	NA	NA
MSMEG_1336	1434628	1435863	+	Mycobrowser	No	1434628	1435863	NA	NA
MSMEG_1339	1436204	1436371	+	Mycobrowser	No	1436204	1436371	1436140	Leadered
MSMEG_1340	1436382	1436858	+	Mycobrowser	No	1436382	1436858	NA	NA
MSMEG_1341	1436845	1437273	+	Mycobrowser	No	1436845	1437273	NA	NA
MSMEG_1342	1437283	1437792	+	Mycobrowser	No	1437283	1437792	NA	NA
MSMEG_1344	1438122	1438556	+	Mycobrowser	No	1438122	1438556	1438060	Leadered
MSMEG_1345	1438583	1439425	+	Mycobrowser	No	1438583	1439425	NA	NA
MSMEG_1346	1439493	1439921	+	Mycobrowser	No	1439493	1439921	1439476	Leadered
MSMEG_1347	1439987	1440694	+	Mycobrowser	No	1439987	1440694	NA	NA
MSMEG_1348	1440768	1441997	-	Mycobrowser	No	1440768	1441997	NA	NA
MSMEG_1349	1442005	1442700	-	Mycobrowser	No	1442005	1442700	NA	NA
MSMEG_1350	1442825	1443685	-	Mycobrowser	No	1442825	1443685	1443722	Leadered
MSMEG_1351	1443878	1444750	-	Mycobrowser	No	1443878	1444750	1444823	Leadered
MSMEG_1352	1444930	1445847	-	Mycobrowser	No	1444930	1445847	NA	NA
MSMEG_1353	1445847	1447268	-	Mycobrowser	No	1445847	1447268	1447268	Leaderless
MSMEG_1355	1448423	1449022	+	Mycobrowser	No	1448423	1449022	NA	NA
MSMEG_1356	1449027	1449638	-	Mycobrowser	No	1449027	1449638	1449797	Leadered
MSMEG_1357	1449643	1450170	-	Mycobrowser	No	1449643	1450170	NA	NA
MSMEG_1358	1451188	1451748	-	Mycobrowser	No	1451188	1451748	NA	NA
MSMEG_1359	1450233	1451195	+	Mycobrowser	No	1450233	1451195	NA	NA
MSMEG_1360	1451809	1452558	+	Mycobrowser	No	1451809	1452558	NA	NA
MSMEG_1361	1452576	1456718	+	Mycobrowser	No	1452576	1456718	1452257	Leadered
MSMEG_1362	1456715	1457314	+	Mycobrowser	No	1456715	1457314	NA	NA
MSMEG_1363	1457319	1458224	+	Mycobrowser	No	1457319	1458224	1457319	Leaderless
MSMEG_1364	1458668	1459195	+	Mycobrowser	No	1458668	1459195	1458428	Leadered
MSMEG_1365	1459265	1459657	+	Mycobrowser	No	1459265	1459657	NA	NA
MSMEG_1366	1459848	1460930	+	Mycobrowser	No	1459848	1460930	1459736	Leadered
MSMEG_1367	1461630	1465139	+	Mycobrowser	No	1461630	1465139	1461448	Leadered
MSMEG_1368	1465203	1469156	+	Mycobrowser	No	1465203	1469156	NA	NA
MSMEG_1369	1469221	1470270	-	Mycobrowser	No	1469221	1470270	1470291	Leadered
MSMEG_1370	1470431	1471456	+	Mycobrowser	No	1470431	1471456	1470381	Leadered
MSMEG_1371	1471453	1472454	+	Mycobrowser	No	1471453	1472454	NA	NA
MSMEG_1372	1472465	1473223	+	Mycobrowser	No	1472465	1473223	NA	NA
MSMEG_1373	1473220	1474338	+	Mycobrowser	No	1473220	1474338	NA	NA
MSMEG_1374	1474328	1475374	+	Mycobrowser	No	1474328	1475374	NA	NA
MSMEG_1375	1475387	1476229	-	Mycobrowser	No	1475387	1476229	1476263	Leadered
MSMEG_1376	1476315	1477562	+	Mycobrowser	No	1476315	1477562	1476282	Leadered
MSMEG_1377	1477559	1478347	+	Mycobrowser	No	1477559	1478347	NA	NA
MSMEG_1378	1478344	1479261	+	Mycobrowser	No	1478344	1479261	NA	NA
MSMEG_1379	1479288	1480475	+	Mycobrowser	No	1479288	1480475	1479266	Leadered
MSMEG_1380	1480902	1481606	-	Mycobrowser	No	1480902	1481606	1481606	Leaderless
MSMEG_1381	1481785	1482201	+	Mycobrowser	No	1481785	1482201	1481679	Leadered
MSMEG_1382	1482198	1485101	+	Mycobrowser	No	1482198	1485101	NA	NA
MSMEG_1383	1485148	1485900	+	Mycobrowser	No	1485148	1485900	1485148	Leaderless
MSMEG_1384	1487074	1487475	-	Reannotated_by_Carla	Yes	1487074	1487409	NA	NA
MSMEG_1385	1485994	1487205	+	Mycobrowser	No	1485994	1487205	1485994	Leaderless
MSMEG_1386	1487534	1488700	+	Mycobrowser	No	1487534	1488700	NA	NA
MSMEG_1387	1488754	1490409	+	Mycobrowser	No	1488754	1490409	1488754	Leaderless
MSMEG_1388	1490456	1491394	+	Mycobrowser	No	1490456	1491394	NA	NA
MSMEG_1389	1491401	1492138	+	Mycobrowser	No	1491401	1492138	NA	NA
MSMEG_1390	1492135	1492899	+	Mycobrowser	No	1492135	1492899	NA	NA
MSMEG_1391	1492993	1493892	-	Mycobrowser	No	1492993	1493892	1493892	Leaderless
MSMEG_1392	1494011	1495168	+	Mycobrowser	No	1494011	1495168	1493979	Leadered
MSMEG_1393	1495173	1495583	-	Mycobrowser	No	1495173	1495583	NA	NA
MSMEG_1394	1495614	1495991	-	Mycobrowser	No	1495614	1495991	1496028	Leadered
MSMEG_1395	1496172	1496753	+	Mycobrowser	No	1496172	1496753	NA	NA
MSMEG_1396	1496756	1497277	+	Mycobrowser	No	1496756	1497277	NA	NA
MSMEG_1397	1497443	1498018	+	Mycobrowser	No	1497443	1498018	1497331	Leadered
MSMEG_1398	1498302	1498676	+	Mycobrowser	No	1498302	1498676	1498103	Leadered
MSMEG_1399	1498676	1499146	+	Mycobrowser	No	1498676	1499146	NA	NA
MSMEG_1401	1501413	1502603	+	Mycobrowser	No	1501413	1502603	1501334	Leadered
MSMEG_1402	1502841	1503758	+	Mycobrowser	No	1502841	1503758	1502811	Leadered
MSMEG_1403	1503848	1504765	+	Mycobrowser	No	1503848	1504765	1503805	Leadered
MSMEG_1404	1504930	1506252	+	Mycobrowser	No	1504930	1506252	1504769	Leadered
MSMEG_1405	1506260	1506961	-	Mycobrowser	No	1506260	1506961	1507068	Leadered
MSMEG_1406	1507065	1507916	+	Mycobrowser	No	1507065	1507916	NA	NA
MSMEG_1409	1510936	1512213	+	Mycobrowser	No	1510936	1512213	NA	NA
MSMEG_1410	1512243	1513094	+	Mycobrowser	No	1512243	1513094	1512223	Leadered
MSMEG_1411	1513135	1514016	-	Mycobrowser	No	1513135	1514016	NA	NA
MSMEG_1412	1514075	1515580	-	Mycobrowser	No	1514075	1515580	NA	NA
MSMEG_1413	1515608	1516876	-	Mycobrowser	No	1515608	1516876	NA	NA
MSMEG_1414	1516873	1517760	-	Mycobrowser	No	1516873	1517760	1517760	Leaderless
MSMEG_1415	1517874	1518320	+	Mycobrowser	No	1517874	1518320	1517836	Leadered
MSMEG_1416	1518390	1519577	+	Mycobrowser	No	1518390	1519577	1518390	Leaderless
MSMEG_1417	1519642	1520925	-	Mycobrowser	No	1519642	1520925	NA	NA
MSMEG_1418	1520922	1521446	-	Mycobrowser	No	1520922	1521446	1521446	Leaderless
MSMEG_1419	1521559	1522269	+	Mycobrowser	No	1521559	1522269	1521558	Leadered
MSMEG_1420	1522270	1522872	-	Mycobrowser	No	1522270	1522872	NA	NA
MSMEG_1421	1522905	1523063	+	Mycobrowser	No	1522905	1523063	NA	NA
MSMEG_1422	1523066	1523374	+	Mycobrowser	No	1523066	1523374	NA	NA
MSMEG_1423	1523371	1524549	+	Mycobrowser	No	1523371	1524549	1523070	Leadered
MSMEG_1424	1524546	1525745	+	Mycobrowser	No	1524546	1525745	NA	NA
MSMEG_1425	1525942	1526610	+	Mycobrowser	Yes	1525891	1526610	1525891	Leaderless
MSMEG_1426	1526607	1528019	+	Mycobrowser	No	1526607	1528019	1526544	Leadered
MSMEG_1427	1529431	1531005	-	Mycobrowser	No	1529431	1531005	NA	NA
MSMEG_1428	1528038	1529444	+	Mycobrowser	No	1528038	1529444	NA	NA
MSMEG_1429	1531695	1532945	-	Mycobrowser	No	1531695	1532945	1532981	Leadered
MSMEG_1430	1531094	1531729	+	Mycobrowser	No	1531094	1531729	1530984	Leadered
MSMEG_1431	1533049	1534344	-	Mycobrowser	No	1533049	1534344	NA	NA
MSMEG_1432	1534440	1536026	+	Mycobrowser	No	1534440	1536026	1534440	Leaderless
MSMEG_1433	1536329	1537144	-	Mycobrowser	No	1536329	1537144	1537521	Leadered
MSMEG_1434	1536028	1536393	+	Mycobrowser	No	1536028	1536393	1535848	Leadered
MSMEG_1435	1537276	1537581	+	Mycobrowser	No	1537276	1537581	1536999	Leadered
MSMEG_1436	1537596	1538249	+	Reannotated_by_Carla	Yes	1537671	1538249	NA	NA
MSMEG_1437	1538249	1538896	+	Mycobrowser	No	1538249	1538896	NA	NA
MSMEG_1438	1538896	1539198	+	Mycobrowser	No	1538896	1539198	NA	NA
MSMEG_1439	1539223	1540059	+	Reannotated_by_Carla	Yes	1539412	1540059	NA	NA
MSMEG_1440	1540081	1540362	+	Mycobrowser	No	1540081	1540362	1539780	Leadered
MSMEG_1441	1540359	1540820	+	Mycobrowser	No	1540359	1540820	NA	NA
MSMEG_1442	1540820	1541647	+	Mycobrowser	No	1540820	1541647	1540661	Leadered
MSMEG_1443	1541650	1542066	+	Mycobrowser	No	1541650	1542066	NA	NA
MSMEG_1444	1542066	1542299	+	Mycobrowser	No	1542066	1542299	NA	NA
MSMEG_1445	1542299	1542595	+	Mycobrowser	No	1542299	1542595	NA	NA
MSMEG_1446	1542699	1543220	+	Mycobrowser	No	1542699	1543220	1542395	Leadered
MSMEG_1447	1543239	1543640	-	Mycobrowser	No	1543239	1543640	NA	NA
MSMEG_1448	1543640	1545139	-	Mycobrowser	No	1543640	1545139	1545231	Leadered
MSMEG_1450	1546037	1546177	+	Mycobrowser	No	1546037	1546177	NA	NA
MSMEG_1451	1546230	1548581	+	Mycobrowser	No	1546230	1548581	1546187	Leadered
MSMEG_1452	1548624	1549514	+	Mycobrowser	No	1548624	1549514	NA	NA
MSMEG_1453	1549538	1551166	-	Mycobrowser	No	1549538	1551166	NA	NA
MSMEG_1454	1551217	1551333	+	Mycobrowser	No	1551217	1551333	NA	NA
MSMEG_1455	1551538	1552914	+	Mycobrowser	No	1551538	1552914	1551352	Leadered
MSMEG_1456	1552915	1554600	-	Mycobrowser	No	1552915	1554600	1554712	Leadered
MSMEG_1457	1554800	1555246	+	Mycobrowser	No	1554800	1555246	1554766	Leadered
MSMEG_1458	1555365	1556084	+	Mycobrowser	No	1555365	1556084	NA	NA
MSMEG_1459	1556130	1556480	+	Mycobrowser	No	1556130	1556480	NA	NA
MSMEG_1460	1556477	1557703	+	Mycobrowser	No	1556477	1557703	NA	NA
MSMEG_1461	1557700	1559142	+	Mycobrowser	No	1557700	1559142	NA	NA
MSMEG_1462	1559157	1559510	+	Mycobrowser	No	1559157	1559510	NA	NA
MSMEG_1463	1559507	1561111	+	Mycobrowser	No	1559507	1561111	NA	NA
MSMEG_1464	1561101	1561595	+	Mycobrowser	No	1561101	1561595	NA	NA
MSMEG_1465	1561939	1562307	+	Mycobrowser	No	1561939	1562307	1561804	Leadered
MSMEG_1466	1562308	1562625	+	Mycobrowser	No	1562308	1562625	1562251	Leadered
MSMEG_1467	1562625	1563188	+	Mycobrowser	No	1562625	1563188	NA	NA
MSMEG_1468	1563192	1563377	+	Mycobrowser	No	1563192	1563377	1563127	Leadered
MSMEG_1469	1563476	1563874	+	Mycobrowser	No	1563476	1563874	NA	NA
MSMEG_1470	1563889	1564428	+	Mycobrowser	No	1563889	1564428	1563538	Leadered
MSMEG_1471	1564456	1564839	+	Mycobrowser	No	1564456	1564839	1564359	Leadered
MSMEG_1472	1564865	1565509	+	Mycobrowser	No	1564865	1565509	1564850	Leadered
MSMEG_1473	1565512	1565697	+	Mycobrowser	No	1565512	1565697	1565454	Leadered
MSMEG_1474	1565694	1566137	+	Mycobrowser	No	1565694	1566137	NA	NA
MSMEG_1475	1566207	1567187	-	Reannotated_by_Carla	Yes	1566207	1567133	NA	NA
MSMEG_1476	1567306	1569090	+	Mycobrowser	No	1567306	1569090	1567306	Leaderless
MSMEG_1477	1569316	1570743	+	Mycobrowser	No	1569316	1570743	NA	NA
MSMEG_1478	1570776	1571426	+	Mycobrowser	No	1570776	1571426	NA	NA
MSMEG_1479	1571431	1572342	-	Mycobrowser	No	1571431	1572342	1572422	Leadered
MSMEG_1480	1572351	1573247	-	Mycobrowser	No	1572351	1573247	NA	NA
MSMEG_1481	1573257	1574171	-	Mycobrowser	No	1573257	1574171	NA	NA
MSMEG_1482	1574178	1575092	-	Mycobrowser	No	1574178	1575092	1575173	Leadered
MSMEG_1483	1575442	1576767	+	Mycobrowser	No	1575442	1576767	1575316	Leadered
MSMEG_1484	1576764	1577309	+	Mycobrowser	No	1576764	1577309	NA	NA
MSMEG_1485	1577329	1578126	+	Mycobrowser	No	1577329	1578126	NA	NA
MSMEG_1486	1578235	1578777	+	Mycobrowser	No	1578235	1578777	NA	NA
MSMEG_1487	1578774	1579505	+	Mycobrowser	No	1578774	1579505	1578481	Leadered
MSMEG_1488	1579678	1581408	+	Mycobrowser	No	1579678	1581408	NA	NA
MSMEG_1489	1581389	1582069	+	Mycobrowser	No	1581389	1582069	NA	NA
MSMEG_1490	1582078	1583100	+	Mycobrowser	No	1582078	1583100	NA	NA
MSMEG_1491	1583124	1584137	+	Mycobrowser	No	1583124	1584137	NA	NA
MSMEG_1492	1584173	1584694	+	Mycobrowser	No	1584173	1584694	1584173	Leaderless
MSMEG_1493	1584746	1585987	-	Mycobrowser	No	1584746	1585987	NA	NA
MSMEG_1494	1585984	1586646	-	Mycobrowser	No	1585984	1586646	1587107	Leadered
MSMEG_1495	1586745	1587569	+	Mycobrowser	No	1586745	1587569	NA	NA
MSMEG_1496	1587649	1588521	-	Mycobrowser	No	1587649	1588521	1588610	Leadered
MSMEG_1497	1588538	1589725	-	Mycobrowser	No	1588538	1589725	NA	NA
MSMEG_1498	1589732	1591252	-	Mycobrowser	No	1589732	1591252	1591307	Leadered
MSMEG_1499	1591424	1592929	+	Mycobrowser	No	1591424	1592929	NA	NA
MSMEG_1500	1592926	1593525	+	Mycobrowser	No	1592926	1593525	NA	NA
MSMEG_1501	1593619	1594473	+	Mycobrowser	No	1593619	1594473	1593551	Leadered
MSMEG_1502	1594527	1595402	+	Mycobrowser	No	1594527	1595402	1594366	Leadered
MSMEG_1503	1595399	1596112	+	Mycobrowser	No	1595399	1596112	NA	NA
MSMEG_1504	1596109	1596867	+	Mycobrowser	No	1596109	1596867	NA	NA
MSMEG_1505	1596886	1597764	-	Mycobrowser	No	1596886	1597764	NA	NA
MSMEG_1506	1597761	1598429	-	Reannotated_by_Carla	Yes	1597761	1598372	NA	NA
MSMEG_1507	1598476	1599585	+	Mycobrowser	No	1598476	1599585	NA	NA
MSMEG_1508	1599585	1601009	+	Mycobrowser	No	1599585	1601009	NA	NA
MSMEG_1509	1601016	1601612	-	Mycobrowser	No	1601016	1601612	NA	NA
MSMEG_1510	1602360	1602965	-	Mycobrowser	No	1602360	1602965	NA	NA
MSMEG_1511	1601665	1602363	+	Mycobrowser	No	1601665	1602363	NA	NA
MSMEG_1512	1602962	1603957	-	Mycobrowser	No	1602962	1603957	1603957	Leaderless
MSMEG_1513	1603984	1604835	-	Mycobrowser	No	1603984	1604835	1604990	Leadered
MSMEG_1514	1604864	1605760	-	Mycobrowser	No	1604864	1605760	1605865	Leadered
MSMEG_1515	1605862	1607334	-	Mycobrowser	No	1605862	1607334	NA	NA
MSMEG_1516	1607344	1609002	-	Mycobrowser	No	1607344	1609002	1609036	Leadered
MSMEG_1517	1609139	1610719	-	Mycobrowser	No	1609139	1610719	NA	NA
MSMEG_1518	1610744	1611241	-	Mycobrowser	No	1610744	1611241	1611336	Leadered
MSMEG_1519	1611597	1611818	+	Mycobrowser	No	1611597	1611818	NA	NA
MSMEG_1520	1611901	1612014	+	Mycobrowser	No	1611901	1612014	1611809	Leadered
MSMEG_1521	1612201	1612575	+	Mycobrowser	No	1612201	1612575	1612196	Leadered
MSMEG_1522	1612581	1612997	+	Mycobrowser	No	1612581	1612997	1612437	Leadered
MSMEG_1523	1613023	1613628	+	Mycobrowser	No	1613023	1613628	1612623	Leadered
MSMEG_1524	1613721	1614773	+	Mycobrowser	No	1613721	1614773	1613429	Leadered
MSMEG_1525	1614848	1615447	+	Mycobrowser	No	1614848	1615447	1614591	Leadered
MSMEG_1526	1616339	1617031	-	Mycobrowser	No	1616339	1617031	1617031	Leaderless
MSMEG_1527	1615467	1616342	+	Mycobrowser	No	1615467	1616342	NA	NA
MSMEG_1528	1617095	1617769	-	Reannotated_by_Carla	Yes	1617095	1617703	NA	NA
MSMEG_1529	1617806	1618441	-	Mycobrowser	Yes	1617806	1618468	1618468	Leaderless
MSMEG_1530	1618493	1619572	-	Mycobrowser	No	1618493	1619572	1619615	Leadered
MSMEG_1531	1619643	1620203	+	Mycobrowser	No	1619643	1620203	1619548	Leadered
MSMEG_1532	1620225	1620545	-	Mycobrowser	No	1620225	1620545	NA	NA
MSMEG_1533	1622024	1623352	-	Mycobrowser	No	1622024	1623352	NA	NA
MSMEG_1534	1620683	1622059	+	Mycobrowser	No	1620683	1622059	NA	NA
MSMEG_1535	1623349	1624662	-	Mycobrowser	No	1623349	1624662	NA	NA
MSMEG_1536	1624781	1628416	+	Mycobrowser	No	1624781	1628416	NA	NA
MSMEG_1537	1628401	1629507	+	Mycobrowser	No	1628401	1629507	NA	NA
MSMEG_1538	1629580	1629891	+	Mycobrowser	No	1629580	1629891	NA	NA
MSMEG_1539	1629917	1630213	+	Mycobrowser	No	1629917	1630213	NA	NA
MSMEG_1540	1630283	1631665	-	Mycobrowser	No	1630283	1631665	1631773	Leadered
MSMEG_1541	1631708	1631833	+	Mycobrowser	No	1631708	1631833	NA	NA
MSMEG_1542	1631951	1633222	+	Mycobrowser	No	1631951	1633222	1631872	Leadered
MSMEG_1543	1633314	1634858	+	Mycobrowser	No	1633314	1634858	1633299	Leadered
MSMEG_1544	1635013	1635411	+	Mycobrowser	No	1635013	1635411	1634731	Leadered
MSMEG_1545	1635427	1636125	-	Mycobrowser	No	1635427	1636125	NA	NA
MSMEG_1546	1636280	1636708	+	Mycobrowser	No	1636280	1636708	1636226	Leadered
MSMEG_1547	1636718	1638430	+	Mycobrowser	No	1636718	1638430	NA	NA
MSMEG_1548	1638427	1639029	+	Mycobrowser	No	1638427	1639029	NA	NA
MSMEG_1550	1640922	1641263	+	Mycobrowser	No	1640922	1641263	NA	NA
MSMEG_1551	1641323	1641517	-	Mycobrowser	No	1641323	1641517	NA	NA
MSMEG_1552	1641497	1642909	+	Mycobrowser	No	1641497	1642909	NA	NA
MSMEG_1553	1642906	1644321	+	Mycobrowser	No	1642906	1644321	1642841	Leadered
MSMEG_1554	1644318	1645094	+	Mycobrowser	No	1644318	1645094	NA	NA
MSMEG_1556	1646296	1646739	+	Mycobrowser	No	1646296	1646739	1646175	Leadered
MSMEG_1557	1646736	1647188	+	Mycobrowser	No	1646736	1647188	1646384	Leadered
MSMEG_1558	1647548	1648012	+	Mycobrowser	No	1647548	1648012	1647132	Leadered
MSMEG_1559	1648164	1649525	+	Mycobrowser	No	1648164	1649525	1647734	Leadered
MSMEG_1560	1649573	1649881	+	Mycobrowser	No	1649573	1649881	NA	NA
MSMEG_1561	1651286	1652176	-	Mycobrowser	No	1651286	1652176	1652176	Leaderless
MSMEG_1563	1652167	1652964	+	Mycobrowser	No	1652167	1652964	NA	NA
MSMEG_1564	1652977	1654452	-	Mycobrowser	No	1652977	1654452	NA	NA
MSMEG_1565	1654695	1655318	+	Mycobrowser	No	1654695	1655318	1654695	Leaderless
MSMEG_1566	1655346	1656389	-	Mycobrowser	No	1655346	1656389	NA	NA
MSMEG_1567	1656437	1657288	-	Mycobrowser	No	1656437	1657288	1657288	Leaderless
MSMEG_1568	1657467	1659353	+	Reannotated_by_Carla	Yes	1657515	1659353	NA	NA
MSMEG_1569	1660216	1660425	-	Mycobrowser	No	1660216	1660425	NA	NA
MSMEG_1570	1659357	1660295	+	Mycobrowser	No	1659357	1660295	NA	NA
MSMEG_1571	1660346	1661329	-	Mycobrowser	No	1660346	1661329	NA	NA
MSMEG_1572	1661357	1662760	+	Mycobrowser	No	1661357	1662760	NA	NA
MSMEG_1573	1662840	1664252	+	Mycobrowser	No	1662840	1664252	1662810	Leadered
MSMEG_1574	1664273	1665652	+	Mycobrowser	No	1664273	1665652	1664226	Leadered
MSMEG_1575	1665708	1666877	+	Mycobrowser	No	1665708	1666877	1665695	Leadered
MSMEG_1576	1666901	1667959	+	Mycobrowser	No	1666901	1667959	NA	NA
MSMEG_1577	1667952	1668419	+	Mycobrowser	No	1667952	1668419	1667777	Leadered
MSMEG_1578	1668416	1669060	+	Mycobrowser	No	1668416	1669060	NA	NA
MSMEG_1579	1669057	1669533	+	Mycobrowser	No	1669057	1669533	NA	NA
MSMEG_1580	1669530	1670552	+	Mycobrowser	No	1669530	1670552	1669195	Leadered
MSMEG_1581	1670549	1670998	+	Mycobrowser	No	1670549	1670998	NA	NA
MSMEG_1582	1671178	1671480	+	Mycobrowser	No	1671178	1671480	1671048	Leadered
MSMEG_1583	1671564	1673186	+	Mycobrowser	No	1671564	1673186	1671416	Leadered
MSMEG_1584	1673236	1673706	+	Mycobrowser	No	1673236	1673706	NA	NA
MSMEG_1585	1673703	1674266	+	Mycobrowser	No	1673703	1674266	1673502	Leadered
MSMEG_1586	1674284	1675408	-	Reannotated_by_Carla	Yes	1674284	1675390	NA	NA
MSMEG_1587	1675840	1676820	-	Mycobrowser	No	1675840	1676820	NA	NA
MSMEG_1588	1675529	1675864	+	Mycobrowser	No	1675529	1675864	NA	NA
MSMEG_1589	1676817	1677860	-	Mycobrowser	No	1676817	1677860	1678349	Leadered
MSMEG_1590	1677871	1678182	+	Mycobrowser	No	1677871	1678182	NA	NA
MSMEG_1591	1678351	1679754	+	Mycobrowser	No	1678351	1679754	NA	NA
MSMEG_1592	1680305	1681108	+	Mycobrowser	No	1680305	1681108	1680305	Leaderless
MSMEG_1593	1681937	1682101	-	Mycobrowser	No	1681937	1682101	NA	NA
MSMEG_1594	1681151	1681948	+	Mycobrowser	No	1681151	1681948	NA	NA
MSMEG_1595	1682146	1682877	-	Mycobrowser	No	1682146	1682877	NA	NA
MSMEG_1596	1682974	1683543	+	Mycobrowser	No	1682974	1683543	1682909	Leadered
MSMEG_1597	1683664	1683954	-	Mycobrowser	No	1683664	1683954	1684049	Leadered
MSMEG_1598	1684388	1685194	+	Mycobrowser	No	1684388	1685194	NA	NA
MSMEG_1599	1685284	1685862	+	Mycobrowser	No	1685284	1685862	1685168	Leadered
MSMEG_1600	1685855	1687054	+	Mycobrowser	No	1685855	1687054	NA	NA
MSMEG_1601	1687085	1687495	-	Mycobrowser	No	1687085	1687495	1687495	Leaderless
MSMEG_1602	1687637	1689178	+	Mycobrowser	No	1687637	1689178	1687597	Leadered
MSMEG_1603	1689207	1690334	+	Mycobrowser	No	1689207	1690334	1689085	Leadered
MSMEG_1604	1690403	1692139	+	Mycobrowser	No	1690403	1692139	1690301	Leadered
MSMEG_1605	1692222	1692881	+	Mycobrowser	No	1692222	1692881	NA	NA
MSMEG_1606	1693036	1694649	+	Mycobrowser	No	1693036	1694649	NA	NA
MSMEG_1607	1694678	1695097	+	Mycobrowser	No	1694678	1695097	NA	NA
MSMEG_1608	1695107	1697470	-	Mycobrowser	No	1695107	1697470	1697892	Leadered
MSMEG_1609	1697467	1698240	-	Mycobrowser	No	1697467	1698240	1698268	Leadered
MSMEG_1610	1698411	1699973	+	Mycobrowser	No	1698411	1699973	1698411	Leaderless
MSMEG_1611	1699984	1700661	+	Mycobrowser	No	1699984	1700661	NA	NA
MSMEG_1612	1700804	1701661	+	Mycobrowser	No	1700804	1701661	NA	NA
MSMEG_1613	1701672	1702463	+	Mycobrowser	No	1701672	1702463	NA	NA
MSMEG_1614	1702467	1703264	+	Mycobrowser	No	1702467	1703264	NA	NA
MSMEG_1615	1703278	1704852	+	Mycobrowser	No	1703278	1704852	NA	NA
MSMEG_1617	1706845	1708497	-	Mycobrowser	No	1706845	1708497	NA	NA
MSMEG_1618	1708535	1708825	-	Mycobrowser	No	1708535	1708825	1708957	Leadered
MSMEG_1619	1709112	1709237	+	Mycobrowser	No	1709112	1709237	NA	NA
MSMEG_1620	1709234	1709941	+	Mycobrowser	No	1709234	1709941	1709181	Leadered
MSMEG_1621	1711512	1712564	-	Mycobrowser	Yes	1711512	1712573	1712573	Leaderless
MSMEG_1622	1709944	1711521	+	Mycobrowser	No	1709944	1711521	NA	NA
MSMEG_1623	1712618	1714654	-	Mycobrowser	No	1712618	1714654	1714654	Leaderless
MSMEG_1624	1714853	1715740	+	Mycobrowser	No	1714853	1715740	NA	NA
MSMEG_1625	1715737	1717305	+	Mycobrowser	No	1715737	1717305	NA	NA
MSMEG_1626	1717307	1718188	-	Mycobrowser	No	1717307	1718188	NA	NA
MSMEG_1627	1719178	1719336	-	Mycobrowser	No	1719178	1719336	NA	NA
MSMEG_1628	1718346	1719197	+	Mycobrowser	No	1718346	1719197	NA	NA
MSMEG_1629	1719261	1720430	-	Mycobrowser	No	1719261	1720430	1720460	Leadered
MSMEG_1630	1720546	1721337	-	Mycobrowser	No	1720546	1721337	NA	NA
MSMEG_1631	1721434	1722288	+	Mycobrowser	No	1721434	1722288	1721434	Leaderless
MSMEG_1632	1725589	1726479	-	Mycobrowser	No	1725589	1726479	1726583	Leadered
MSMEG_1633	1722325	1725612	+	Mycobrowser	No	1722325	1725612	1721837	Leadered
MSMEG_1634	1726761	1727360	+	Mycobrowser	No	1726761	1727360	1726683	Leadered
MSMEG_1635	1727405	1728046	+	Mycobrowser	No	1727405	1728046	1727405	Leaderless
MSMEG_1636	1728064	1728528	-	Mycobrowser	No	1728064	1728528	1728529	Leadered
MSMEG_1637	1728945	1731728	+	Mycobrowser	No	1728945	1731728	1728721	Leadered
MSMEG_1638	1731725	1732132	+	Mycobrowser	No	1731725	1732132	1731591	Leadered
MSMEG_1639	1732149	1732514	+	Mycobrowser	No	1732149	1732514	NA	NA
MSMEG_1640	1732495	1733076	+	Mycobrowser	No	1732495	1733076	1732329	Leadered
MSMEG_1641	1733082	1733657	+	Mycobrowser	No	1733082	1733657	NA	NA
MSMEG_1642	1733760	1736459	-	Mycobrowser	No	1733760	1736459	1736460	Leadered
MSMEG_1643	1736549	1738318	+	Mycobrowser	No	1736549	1738318	1736549	Leaderless
MSMEG_1644	1738323	1739228	-	Mycobrowser	No	1738323	1739228	1739228	Leaderless
MSMEG_1645	1739234	1740454	-	Mycobrowser	No	1739234	1740454	1740454	Leaderless
MSMEG_1646	1741293	1742453	-	Mycobrowser	No	1741293	1742453	1742575	Leadered
MSMEG_1647	1740535	1741386	+	Mycobrowser	No	1740535	1741386	1740535	Leaderless
MSMEG_1648	1742683	1743300	+	Mycobrowser	No	1742683	1743300	1742683	Leaderless
MSMEG_1649	1743297	1744841	+	Mycobrowser	No	1743297	1744841	NA	NA
MSMEG_1650	1744845	1745582	-	Mycobrowser	No	1744845	1745582	NA	NA
MSMEG_1651	1745579	1746721	-	Mycobrowser	No	1745579	1746721	NA	NA
MSMEG_1652	1746742	1748073	-	Mycobrowser	No	1746742	1748073	1748393	Leadered
MSMEG_1653	1748300	1748419	-	Mycobrowser	No	1748300	1748419	NA	NA
MSMEG_1654	1748543	1750774	+	Mycobrowser	No	1748543	1750774	1748505	Leadered
MSMEG_1655	1750851	1751690	-	Mycobrowser	No	1750851	1751690	1751690	Leaderless
MSMEG_1656	1751775	1752596	+	Mycobrowser	No	1751775	1752596	1751775	Leaderless
MSMEG_1657	1752612	1753628	+	Mycobrowser	No	1752612	1753628	1752609	Leadered
MSMEG_1658	1753643	1754680	+	Mycobrowser	No	1753643	1754680	NA	NA
MSMEG_1659	1754723	1755040	-	Mycobrowser	No	1754723	1755040	1755113	Leadered
MSMEG_1660	1755150	1756019	+	Mycobrowser	No	1755150	1756019	1755150	Leaderless
MSMEG_1661	1756022	1757215	-	Mycobrowser	No	1756022	1757215	1757234	Leadered
MSMEG_1662	1757394	1758779	-	Mycobrowser	No	1757394	1758779	1759236	Leadered
MSMEG_1663	1758776	1759246	-	Mycobrowser	Yes	1758776	1759294	1759294	Leaderless
MSMEG_1664	1759209	1759499	-	Mycobrowser	No	1759209	1759499	NA	NA
MSMEG_1665	1759434	1760915	+	Mycobrowser	Yes	1759428	1760915	1759428	Leaderless
MSMEG_1666	1761019	1761933	+	Mycobrowser	No	1761019	1761933	1761019	Leaderless
MSMEG_1667	1762408	1762995	-	Mycobrowser	No	1762408	1762995	NA	NA
MSMEG_1668	1761933	1762454	+	Mycobrowser	No	1761933	1762454	NA	NA
MSMEG_1669	1763124	1763909	-	Mycobrowser	No	1763124	1763909	NA	NA
MSMEG_1670	1763912	1765666	-	Mycobrowser	No	1763912	1765666	NA	NA
MSMEG_1671	1765677	1766147	-	Mycobrowser	No	1765677	1766147	NA	NA
MSMEG_1672	1766144	1766560	-	Mycobrowser	No	1766144	1766560	1766623	Leadered
MSMEG_1673	1766790	1767176	+	Mycobrowser	No	1766790	1767176	1766674	Leadered
MSMEG_1674	1767247	1767342	-	Mycobrowser	No	1767247	1767342	NA	NA
MSMEG_1675	1767305	1768546	+	Mycobrowser	No	1767305	1768546	1767263	Leadered
MSMEG_1676	1768749	1769849	+	Reannotated_by_Carla	Yes	1768761	1769849	NA	NA
MSMEG_1677	1770884	1772305	-	Mycobrowser	No	1770884	1772305	NA	NA
MSMEG_1678	1769956	1770891	+	Mycobrowser	No	1769956	1770891	NA	NA
MSMEG_1679	1772302	1773459	-	Mycobrowser	No	1772302	1773459	NA	NA
MSMEG_1680	1773456	1774130	-	Mycobrowser	No	1773456	1774130	1774497	Leadered
MSMEG_1681	1774127	1774570	-	Mycobrowser	No	1774127	1774570	NA	NA
MSMEG_1682	1774567	1775832	-	Mycobrowser	No	1774567	1775832	1775862	Leadered
MSMEG_1683	1775984	1777435	-	Mycobrowser	No	1775984	1777435	1777488	Leadered
MSMEG_1684	1777578	1778873	-	Mycobrowser	No	1777578	1778873	1778873	Leaderless
MSMEG_1685	1778947	1779114	-	Mycobrowser	No	1778947	1779114	1779340	Leadered
MSMEG_1686	1779111	1780178	-	Mycobrowser	No	1779111	1780178	NA	NA
MSMEG_1687	1780185	1780475	-	Mycobrowser	No	1780185	1780475	NA	NA
MSMEG_1688	1780527	1780937	-	Mycobrowser	No	1780527	1780937	NA	NA
MSMEG_1689	1780950	1781672	-	Mycobrowser	No	1780950	1781672	1782159	Leadered
MSMEG_1690	1781688	1782320	-	Mycobrowser	No	1781688	1782320	NA	NA
MSMEG_1691	1782369	1785062	-	Mycobrowser	No	1782369	1785062	NA	NA
MSMEG_1692	1785177	1786091	+	Mycobrowser	No	1785177	1786091	1785177	Leaderless
MSMEG_1693	1786092	1787828	-	Mycobrowser	No	1786092	1787828	NA	NA
MSMEG_1694	1787883	1788506	+	Mycobrowser	No	1787883	1788506	NA	NA
MSMEG_1695	1788531	1790147	-	Mycobrowser	No	1788531	1790147	NA	NA
MSMEG_1696	1790144	1790620	-	Mycobrowser	No	1790144	1790620	NA	NA
MSMEG_1697	1791793	1792557	-	Mycobrowser	No	1791793	1792557	NA	NA
MSMEG_1698	1790726	1791835	+	Mycobrowser	No	1790726	1791835	1790644	Leadered
MSMEG_1699	1792582	1793730	-	Mycobrowser	No	1792582	1793730	NA	NA
MSMEG_1700	1793829	1794374	+	Mycobrowser	No	1793829	1794374	NA	NA
MSMEG_1701	1794381	1795175	-	Mycobrowser	No	1794381	1795175	1795175	Leaderless
MSMEG_1702	1795223	1796407	+	Mycobrowser	No	1795223	1796407	1795223	Leaderless
MSMEG_1703	1796404	1797576	+	Mycobrowser	No	1796404	1797576	NA	NA
MSMEG_1704	1797877	1798974	+	Mycobrowser	No	1797877	1798974	NA	NA
MSMEG_1705	1798971	1800500	+	Mycobrowser	No	1798971	1800500	NA	NA
MSMEG_1706	1800501	1801760	+	Mycobrowser	No	1800501	1801760	NA	NA
MSMEG_1707	1801804	1802463	-	Mycobrowser	No	1801804	1802463	NA	NA
MSMEG_1708	1802474	1803478	-	Mycobrowser	No	1802474	1803478	1803478	Leaderless
MSMEG_1709	1803499	1804524	-	Mycobrowser	No	1803499	1804524	NA	NA
MSMEG_1710	1804521	1805594	-	Mycobrowser	No	1804521	1805594	NA	NA
MSMEG_1711	1805591	1807099	-	Mycobrowser	No	1805591	1807099	NA	NA
MSMEG_1712	1807122	1808108	-	Mycobrowser	No	1807122	1808108	NA	NA
MSMEG_1713	1808508	1810199	+	Mycobrowser	No	1808508	1810199	NA	NA
MSMEG_1714	1810196	1810891	+	Mycobrowser	No	1810196	1810891	NA	NA
MSMEG_1715	1810894	1812399	+	Mycobrowser	No	1810894	1812399	NA	NA
MSMEG_1716	1812681	1812956	+	Mycobrowser	Yes	1812612	1812956	1812612	Leaderless
MSMEG_1717	1813566	1814966	-	Mycobrowser	No	1813566	1814966	1814971	Leadered
MSMEG_1718	1813034	1813573	+	Mycobrowser	No	1813034	1813573	NA	NA
MSMEG_1719	1814987	1815334	+	Mycobrowser	No	1814987	1815334	1814588	Leadered
MSMEG_1720	1815873	1816148	+	Mycobrowser	Yes	1815822	1816148	1815822	Leaderless
MSMEG_1721	1816151	1817104	+	Mycobrowser	No	1816151	1817104	NA	NA
MSMEG_1722	1817135	1817806	-	Mycobrowser	No	1817135	1817806	1817860	Leadered
MSMEG_1723	1818047	1818370	+	Mycobrowser	No	1818047	1818370	1817937	Leadered
MSMEG_1724	1818478	1818885	-	Mycobrowser	No	1818478	1818885	NA	NA
MSMEG_1725	1819287	1819676	+	Mycobrowser	No	1819287	1819676	1819287	Leaderless
MSMEG_1726	1819676	1820689	+	Mycobrowser	No	1819676	1820689	1819518	Leadered
MSMEG_1727	1820885	1821124	-	Mycobrowser	No	1820885	1821124	NA	NA
MSMEG_1728	1821176	1821511	+	Mycobrowser	No	1821176	1821511	1820796	Leadered
MSMEG_1729	1822434	1823294	-	Mycobrowser	No	1822434	1823294	1823302	Leadered
MSMEG_1730	1821508	1822437	+	Mycobrowser	No	1821508	1822437	NA	NA
MSMEG_1731	1824488	1825807	-	Mycobrowser	No	1824488	1825807	NA	NA
MSMEG_1732	1823395	1824546	+	Mycobrowser	No	1823395	1824546	1823327	Leadered
MSMEG_1733	1826089	1826988	+	Mycobrowser	No	1826089	1826988	1825808	Leadered
MSMEG_1734	1827076	1827543	-	Mycobrowser	No	1827076	1827543	1827543	Leaderless
MSMEG_1735	1827585	1829000	+	Mycobrowser	No	1827585	1829000	1827585	Leaderless
MSMEG_1736	1829060	1830805	+	Mycobrowser	No	1829060	1830805	1829060	Leaderless
MSMEG_1737	1830802	1831677	+	Mycobrowser	No	1830802	1831677	NA	NA
MSMEG_1738	1831699	1832286	-	Mycobrowser	No	1831699	1832286	1832467	Leadered
MSMEG_1739	1833174	1833962	-	Mycobrowser	No	1833174	1833962	1833962	Leaderless
MSMEG_1740	1832435	1833205	+	Mycobrowser	No	1832435	1833205	1832435	Leaderless
MSMEG_1741	1833986	1834660	-	Mycobrowser	No	1833986	1834660	1834661	Leadered
MSMEG_1742	1834732	1835823	+	Mycobrowser	No	1834732	1835823	1834732	Leaderless
MSMEG_1743	1835832	1836980	+	Mycobrowser	No	1835832	1836980	NA	NA
MSMEG_1744	1837050	1837967	-	Mycobrowser	No	1837050	1837967	1837976	Leadered
MSMEG_1745	1838043	1838657	-	Mycobrowser	No	1838043	1838657	1838657	Leaderless
MSMEG_1746	1838767	1840137	+	Mycobrowser	No	1838767	1840137	NA	NA
MSMEG_1747	1840251	1840865	+	Mycobrowser	No	1840251	1840865	NA	NA
MSMEG_1748	1840862	1841299	+	Mycobrowser	No	1840862	1841299	NA	NA
MSMEG_1749	1841333	1842214	-	Mycobrowser	No	1841333	1842214	NA	NA
MSMEG_1750	1841151	1841429	+	Mycobrowser	No	1841151	1841429	NA	NA
MSMEG_1751	1842253	1843281	-	Mycobrowser	No	1842253	1843281	1843282	Leadered
MSMEG_1752	1843338	1843448	-	Mycobrowser	No	1843338	1843448	NA	NA
MSMEG_1753	1843365	1844117	+	Mycobrowser	No	1843365	1844117	1843365	Leaderless
MSMEG_1754	1844249	1844629	+	Mycobrowser	No	1844249	1844629	NA	NA
MSMEG_1755	1844642	1845010	-	Mycobrowser	No	1844642	1845010	NA	NA
MSMEG_1756	1845058	1845816	-	Mycobrowser	No	1845058	1845816	NA	NA
MSMEG_1757	1845819	1850342	-	Mycobrowser	No	1845819	1850342	1850342	Leaderless
MSMEG_1758	1850404	1850577	-	Mycobrowser	No	1850404	1850577	NA	NA
MSMEG_1759	1850576	1850854	+	Mycobrowser	No	1850576	1850854	NA	NA
MSMEG_1760	1852110	1852925	-	Mycobrowser	No	1852110	1852925	NA	NA
MSMEG_1761	1850826	1852142	+	Mycobrowser	No	1850826	1852142	NA	NA
MSMEG_1762	1852964	1854547	-	Mycobrowser	No	1852964	1854547	NA	NA
MSMEG_1763	1854610	1855083	+	Reannotated_by_Carla	Yes	1854619	1855083	NA	NA
MSMEG_1764	1855136	1856500	+	Mycobrowser	No	1855136	1856500	NA	NA
MSMEG_1765	1856508	1857038	-	Mycobrowser	No	1856508	1857038	NA	NA
MSMEG_1766	1857176	1857421	+	Mycobrowser	No	1857176	1857421	NA	NA
MSMEG_1767	1857437	1857826	+	Mycobrowser	No	1857437	1857826	NA	NA
MSMEG_1768	1857823	1858440	+	Mycobrowser	No	1857823	1858440	NA	NA
MSMEG_1769	1858494	1858793	+	Mycobrowser	No	1858494	1858793	NA	NA
MSMEG_1770	1858875	1859117	-	Mycobrowser	No	1858875	1859117	1859173	Leadered
MSMEG_1771	1859306	1859974	+	Mycobrowser	No	1859306	1859974	NA	NA
MSMEG_1772	1859971	1860186	+	Mycobrowser	No	1859971	1860186	NA	NA
MSMEG_1773	1860268	1861290	-	Mycobrowser	No	1860268	1861290	1861469	Leadered
MSMEG_1774	1861547	1862041	-	Mycobrowser	No	1861547	1862041	NA	NA
MSMEG_1775	1862204	1863577	+	Mycobrowser	No	1862204	1863577	NA	NA
MSMEG_1776	1863597	1864526	-	Mycobrowser	No	1863597	1864526	NA	NA
MSMEG_1777	1864669	1864974	+	Mycobrowser	No	1864669	1864974	NA	NA
MSMEG_1778	1864985	1865326	-	Mycobrowser	No	1864985	1865326	1865594	Leadered
MSMEG_1779	1865313	1865714	-	Mycobrowser	No	1865313	1865714	NA	NA
MSMEG_1780	1865711	1866940	-	Mycobrowser	No	1865711	1866940	NA	NA
MSMEG_1781	1866940	1867401	-	Mycobrowser	No	1866940	1867401	NA	NA
MSMEG_1782	1867419	1868306	-	Mycobrowser	No	1867419	1868306	1868518	Leadered
MSMEG_1783	1868321	1868551	-	Mycobrowser	No	1868321	1868551	NA	NA
MSMEG_1784	1868641	1869657	-	Mycobrowser	No	1868641	1869657	NA	NA
MSMEG_1785	1868617	1869747	+	Mycobrowser	No	1868617	1869747	NA	NA
MSMEG_1786	1870342	1870770	-	Mycobrowser	No	1870342	1870770	1870904	Leadered
MSMEG_1787	1869761	1870345	+	Mycobrowser	No	1869761	1870345	NA	NA
MSMEG_1788	1871258	1871512	+	Mycobrowser	No	1871258	1871512	NA	NA
MSMEG_1789	1871520	1871675	+	Mycobrowser	No	1871520	1871675	NA	NA
MSMEG_1790	1871713	1871970	+	Mycobrowser	No	1871713	1871970	NA	NA
MSMEG_1791	1872145	1872453	+	Mycobrowser	No	1872145	1872453	1872103	Leadered
MSMEG_1792	1872508	1872858	-	Mycobrowser	No	1872508	1872858	NA	NA
MSMEG_1793	1873863	1874426	-	Mycobrowser	No	1873863	1874426	NA	NA
MSMEG_1794	1872888	1873895	+	Mycobrowser	No	1872888	1873895	NA	NA
MSMEG_1795	1874566	1875648	-	Mycobrowser	No	1874566	1875648	NA	NA
MSMEG_1796	1875645	1877078	-	Mycobrowser	No	1875645	1877078	NA	NA
MSMEG_1797	1877075	1877791	-	Mycobrowser	No	1877075	1877791	NA	NA
MSMEG_1798	1877776	1879104	-	Reannotated_by_Carla	Yes	1877776	1879062	NA	NA
MSMEG_1799	1879301	1880209	+	Mycobrowser	No	1879301	1880209	1879248	Leadered
MSMEG_1800	1880234	1880365	-	Mycobrowser	No	1880234	1880365	NA	NA
MSMEG_1801	1880491	1880622	+	Mycobrowser	No	1880491	1880622	1880020	Leadered
MSMEG_1802	1880724	1881143	+	Mycobrowser	No	1880724	1881143	1880670	Leadered
MSMEG_1803	1881247	1881663	+	Mycobrowser	No	1881247	1881663	1881229	Leadered
MSMEG_1804	1881660	1882412	+	Mycobrowser	No	1881660	1882412	1881526	Leadered
MSMEG_1805	1882976	1883332	-	Mycobrowser	No	1882976	1883332	1883601	Leadered
MSMEG_1806	1882438	1882986	+	Mycobrowser	No	1882438	1882986	NA	NA
MSMEG_1807	1883433	1885229	-	Mycobrowser	No	1883433	1885229	1885275	Leadered
MSMEG_1808	1885624	1886034	-	Mycobrowser	No	1885624	1886034	NA	NA
MSMEG_1809	1886037	1886924	-	Mycobrowser	No	1886037	1886924	1886924	Leaderless
MSMEG_1810	1887074	1887283	-	Mycobrowser	No	1887074	1887283	NA	NA
MSMEG_1811	1887457	1888092	-	Mycobrowser	No	1887457	1888092	NA	NA
MSMEG_1812	1888189	1888473	-	Mycobrowser	No	1888189	1888473	1888644	Leadered
MSMEG_1813	1888497	1890125	-	Mycobrowser	No	1888497	1890125	1890125	Leaderless
MSMEG_1814	1890327	1890539	+	Mycobrowser	No	1890327	1890539	NA	NA
MSMEG_1815	1890966	1891139	-	Mycobrowser	No	1890966	1891139	NA	NA
MSMEG_1817	1893207	1893878	-	Mycobrowser	No	1893207	1893878	1893878	Leaderless
MSMEG_1818	1892734	1893252	+	Mycobrowser	No	1892734	1893252	1892734	Leaderless
MSMEG_1819	1893955	1895181	+	Mycobrowser	No	1893955	1895181	1893955	Leaderless
MSMEG_1820	1895208	1895687	+	Mycobrowser	No	1895208	1895687	NA	NA
MSMEG_1821	1896033	1897202	+	Mycobrowser	No	1896033	1897202	1896014	Leadered
MSMEG_1822	1897225	1898037	+	Mycobrowser	No	1897225	1898037	1897100	Leadered
MSMEG_1823	1898113	1898817	-	Mycobrowser	No	1898113	1898817	NA	NA
MSMEG_1824	1898840	1900321	-	Mycobrowser	Yes	1898840	1900333	1900333	Leaderless
MSMEG_1825	1900308	1901291	+	Reannotated_by_Carla	Yes	1900401	1901291	NA	NA
MSMEG_1826	1901315	1902184	+	Mycobrowser	Yes	1901288	1902184	1901288	Leaderless
MSMEG_1827	1903244	1903792	-	Mycobrowser	No	1903244	1903792	NA	NA
MSMEG_1829	1903789	1905153	-	Mycobrowser	No	1903789	1905153	NA	NA
MSMEG_1830	1905150	1906133	-	Mycobrowser	No	1905150	1906133	1906133	Leaderless
MSMEG_1831	1906425	1906814	+	Mycobrowser	No	1906425	1906814	1906291	Leadered
MSMEG_1832	1906855	1907319	-	Mycobrowser	No	1906855	1907319	1907319	Leaderless
MSMEG_1833	1907407	1907826	+	Mycobrowser	No	1907407	1907826	1907407	Leaderless
MSMEG_1834	1907957	1909375	+	Mycobrowser	No	1907957	1909375	1907931	Leadered
MSMEG_1835	1909372	1910454	+	Mycobrowser	No	1909372	1910454	NA	NA
MSMEG_1836	1910546	1911685	+	Mycobrowser	No	1910546	1911685	1910409	Leadered
MSMEG_1837	1911718	1913127	-	Reannotated_by_Carla	Yes	1911718	1913103	NA	NA
MSMEG_1838	1913166	1914650	+	Mycobrowser	No	1913166	1914650	1913134	Leadered
MSMEG_1839	1914807	1916039	+	Mycobrowser	No	1914807	1916039	1914772	Leadered
MSMEG_1840	1916036	1916209	+	Mycobrowser	No	1916036	1916209	NA	NA
MSMEG_1841	1916206	1916388	+	Mycobrowser	No	1916206	1916388	NA	NA
MSMEG_1842	1916396	1917121	+	Reannotated_by_Carla	Yes	1916498	1917121	NA	NA
MSMEG_1844	1918791	1919315	-	Mycobrowser	No	1918791	1919315	NA	NA
MSMEG_1845	1919373	1919999	-	Mycobrowser	No	1919373	1919999	1919999	Leaderless
MSMEG_1846	1920009	1921031	-	Mycobrowser	No	1920009	1921031	NA	NA
MSMEG_1847	1921055	1921969	-	Mycobrowser	No	1921055	1921969	NA	NA
MSMEG_1849	1925424	1927136	-	Mycobrowser	No	1925424	1927136	NA	NA
MSMEG_1850	1927124	1928404	-	Mycobrowser	No	1927124	1928404	NA	NA
MSMEG_1852	1928562	1929554	+	Mycobrowser	No	1928562	1929554	1928562	Leaderless
MSMEG_1854	1931586	1932791	+	Mycobrowser	No	1931586	1932791	1931575	Leadered
MSMEG_1855	1932788	1933810	+	Mycobrowser	No	1932788	1933810	NA	NA
MSMEG_1856	1933836	1934534	-	Mycobrowser	No	1933836	1934534	NA	NA
MSMEG_1857	1934812	1936173	+	Mycobrowser	No	1934812	1936173	NA	NA
MSMEG_1858	1936170	1937024	+	Mycobrowser	No	1936170	1937024	NA	NA
MSMEG_1859	1937032	1937322	-	Mycobrowser	No	1937032	1937322	NA	NA
MSMEG_1860	1937342	1937530	-	Mycobrowser	No	1937342	1937530	NA	NA
MSMEG_1861	1937660	1938472	-	Mycobrowser	No	1937660	1938472	1938665	Leadered
MSMEG_1862	1938555	1939568	-	Mycobrowser	No	1938555	1939568	1939726	Leadered
MSMEG_1863	1939568	1939957	-	Mycobrowser	No	1939568	1939957	1940185	Leadered
MSMEG_1864	1940145	1940354	-	Mycobrowser	No	1940145	1940354	NA	NA
MSMEG_1865	1940497	1941963	+	Mycobrowser	Yes	1940452	1941963	1940452	Leaderless
MSMEG_1866	1942190	1943023	-	Mycobrowser	No	1942190	1943023	NA	NA
MSMEG_1867	1943053	1943334	-	Mycobrowser	No	1943053	1943334	1943334	Leaderless
MSMEG_1868	1943545	1943838	-	Mycobrowser	No	1943545	1943838	1943870	Leadered
MSMEG_1869	1943875	1944624	-	Mycobrowser	No	1943875	1944624	1944700	Leadered
MSMEG_1870	1944699	1948496	-	Mycobrowser	No	1944699	1948496	1948528	Leadered
MSMEG_1871	1948496	1948774	-	Mycobrowser	No	1948496	1948774	NA	NA
MSMEG_1872	1948794	1949663	-	Mycobrowser	No	1948794	1949663	1949696	Leadered
MSMEG_1873	1949753	1950385	+	Mycobrowser	No	1949753	1950385	1949753	Leaderless
MSMEG_1874	1950437	1951123	+	Mycobrowser	No	1950437	1951123	NA	NA
MSMEG_1875	1951266	1952852	+	Mycobrowser	No	1951266	1952852	1950965	Leadered
MSMEG_1876	1952849	1954606	+	Mycobrowser	No	1952849	1954606	NA	NA
MSMEG_1877	1954646	1955299	+	Mycobrowser	No	1954646	1955299	NA	NA
MSMEG_1878	1955596	1956288	+	Mycobrowser	No	1955596	1956288	NA	NA
MSMEG_1879	1956363	1956488	-	Mycobrowser	No	1956363	1956488	NA	NA
MSMEG_1880	1959383	1959925	-	Mycobrowser	No	1959383	1959925	1959980	Leadered
MSMEG_1881	1956525	1959386	+	Mycobrowser	No	1956525	1959386	1956465	Leadered
MSMEG_1882	1960095	1961504	+	Mycobrowser	No	1960095	1961504	1960061	Leadered
MSMEG_1883	1961567	1963423	+	Mycobrowser	No	1961567	1963423	1961564	Leadered
MSMEG_1884	1963433	1963930	+	Mycobrowser	No	1963433	1963930	1963433	Leaderless
MSMEG_1885	1963982	1965133	+	Mycobrowser	No	1963982	1965133	1963982	Leaderless
MSMEG_1886	1965203	1966459	+	Mycobrowser	No	1965203	1966459	1965187	Leadered
MSMEG_1887	1966654	1967082	+	Mycobrowser	No	1966654	1967082	1966628	Leadered
MSMEG_1888	1967099	1968031	-	Mycobrowser	No	1967099	1968031	NA	NA
MSMEG_1889	1968124	1969131	-	Mycobrowser	No	1968124	1969131	NA	NA
MSMEG_1890	1969128	1970459	-	Mycobrowser	No	1969128	1970459	1970459	Leaderless
MSMEG_1891	1970515	1971303	+	Mycobrowser	No	1970515	1971303	NA	NA
MSMEG_1892	1971300	1972799	+	Mycobrowser	No	1971300	1972799	NA	NA
MSMEG_1893	1972807	1973613	-	Mycobrowser	No	1972807	1973613	1973613	Leaderless
MSMEG_1894	1973653	1974519	-	Reannotated_by_Carla	Yes	1973653	1974510	NA	NA
MSMEG_1895	1974521	1975435	-	Mycobrowser	No	1974521	1975435	1975462	Leadered
MSMEG_1896	1975509	1976741	+	Mycobrowser	No	1975509	1976741	NA	NA
MSMEG_1897	1976738	1977514	+	Mycobrowser	No	1976738	1977514	NA	NA
MSMEG_1898	1977511	1978308	+	Mycobrowser	No	1977511	1978308	NA	NA
MSMEG_1899	1978305	1978955	+	Mycobrowser	No	1978305	1978955	NA	NA
MSMEG_1900	1978960	1979517	-	Mycobrowser	Yes	1978960	1979532	1979532	Leaderless
MSMEG_1901	1979558	1982224	-	Mycobrowser	No	1979558	1982224	1982224	Leaderless
MSMEG_1902	1982232	1983185	-	Mycobrowser	No	1982232	1983185	1983219	Leadered
MSMEG_1903	1983261	1985660	-	Mycobrowser	No	1983261	1985660	NA	NA
MSMEG_1904	1985666	1986859	-	Mycobrowser	No	1985666	1986859	NA	NA
MSMEG_1905	1986861	1987976	-	Mycobrowser	No	1986861	1987976	1987998	Leadered
MSMEG_1906	1988141	1990903	-	Mycobrowser	No	1988141	1990903	NA	NA
MSMEG_1907	1990913	1991428	-	Mycobrowser	No	1990913	1991428	NA	NA
MSMEG_1908	1991430	1992794	-	Mycobrowser	No	1991430	1992794	NA	NA
MSMEG_1909	1993004	1993930	+	Mycobrowser	No	1993004	1993930	NA	NA
MSMEG_1910	1993927	1995030	+	Reannotated_by_Carla	Yes	1994119	1995030	NA	NA
MSMEG_1911	1995064	1995957	+	Mycobrowser	No	1995064	1995957	NA	NA
MSMEG_1912	1995965	1996249	+	Mycobrowser	No	1995965	1996249	NA	NA
MSMEG_1913	1996254	1996745	-	Mycobrowser	No	1996254	1996745	1996745	Leaderless
MSMEG_1914	1997014	1997673	+	Mycobrowser	No	1997014	1997673	1996924	Leadered
MSMEG_1915	1997670	1997975	+	Mycobrowser	No	1997670	1997975	NA	NA
MSMEG_1916	1997988	1998062	-	Mycobrowser	No	1997988	1998062	1998091	Leadered
MSMEG_1917	1998180	1998401	+	Mycobrowser	No	1998180	1998401	1998154	Leadered
MSMEG_1918	1998476	1999975	+	Mycobrowser	No	1998476	1999975	1998194	Leadered
MSMEG_1919	2000143	2000397	-	Mycobrowser	No	2000143	2000397	2000486	Leadered
MSMEG_1920	2000646	2001608	-	Mycobrowser	No	2000646	2001608	2001608	Leaderless
MSMEG_1921	2001654	2002043	-	Mycobrowser	No	2001654	2002043	2002043	Leaderless
MSMEG_1922	2002144	2002581	+	Mycobrowser	No	2002144	2002581	2002144	Leaderless
MSMEG_1923	2002578	2002958	+	Mycobrowser	No	2002578	2002958	NA	NA
MSMEG_1924	2002965	2003444	-	Mycobrowser	No	2002965	2003444	NA	NA
MSMEG_1925	2003441	2004532	-	Mycobrowser	No	2003441	2004532	NA	NA
MSMEG_1926	2004529	2005140	-	Mycobrowser	No	2004529	2005140	2005140	Leaderless
MSMEG_1927	2005199	2005996	+	Mycobrowser	No	2005199	2005996	2005199	Leaderless
MSMEG_1928	2006011	2006712	+	Mycobrowser	No	2006011	2006712	NA	NA
MSMEG_1929	2006724	2007941	-	Mycobrowser	No	2006724	2007941	2008344	Leadered
MSMEG_1930	2007957	2009465	-	Mycobrowser	No	2007957	2009465	2009688	Leadered
MSMEG_1931	2009771	2010469	+	Mycobrowser	No	2009771	2010469	2009771	Leaderless
MSMEG_1932	2010476	2011300	-	Mycobrowser	No	2010476	2011300	2011331	Leadered
MSMEG_1933	2010381	2010563	+	Mycobrowser	No	2010381	2010563	2010114	Leadered
MSMEG_1934	2011602	2011841	+	Mycobrowser	No	2011602	2011841	2011557	Leadered
MSMEG_1935	2011850	2012509	-	Mycobrowser	No	2011850	2012509	2012567	Leadered
MSMEG_1936	2012755	2013789	+	Mycobrowser	No	2012755	2013789	2012755	Leaderless
MSMEG_1937	2013931	2015121	+	Mycobrowser	No	2013931	2015121	2013865	Leadered
MSMEG_1938	2015158	2016012	+	Mycobrowser	No	2015158	2016012	2015158	Leaderless
MSMEG_1939	2016090	2016386	-	Mycobrowser	No	2016090	2016386	NA	NA
MSMEG_1940	2016388	2017149	-	Mycobrowser	Yes	2016388	2017161	2017161	Leaderless
MSMEG_1941	2017285	2020422	+	Mycobrowser	No	2017285	2020422	NA	NA
MSMEG_1942	2023699	2024412	-	Mycobrowser	No	2023699	2024412	2024412	Leaderless
MSMEG_1943	2020443	2023706	+	Mycobrowser	No	2020443	2023706	2020443	Leaderless
MSMEG_1944	2024543	2024932	-	Mycobrowser	No	2024543	2024932	2024932	Leaderless
MSMEG_1945	2025002	2026096	+	Mycobrowser	No	2025002	2026096	2024947	Leadered
MSMEG_1946	2026093	2027028	+	Mycobrowser	No	2026093	2027028	NA	NA
MSMEG_1947	2027051	2027299	-	Mycobrowser	No	2027051	2027299	2027302	Leadered
MSMEG_1948	2027434	2027625	-	Mycobrowser	No	2027434	2027625	NA	NA
MSMEG_1949	2027614	2027757	+	Mycobrowser	No	2027614	2027757	2027282	Leadered
MSMEG_1950	2027837	2028406	+	Mycobrowser	No	2027837	2028406	NA	NA
MSMEG_1951	2028409	2029071	+	Mycobrowser	No	2028409	2029071	NA	NA
MSMEG_1952	2029125	2031275	+	Mycobrowser	No	2029125	2031275	NA	NA
MSMEG_1953	2031777	2032088	+	Mycobrowser	No	2031777	2032088	2031344	Leadered
MSMEG_1954	2032190	2033509	-	Mycobrowser	No	2032190	2033509	2033509	Leaderless
MSMEG_1955	2033567	2034406	-	Mycobrowser	No	2033567	2034406	2034521	Leadered
MSMEG_1956	2033351	2033593	+	Mycobrowser	No	2033351	2033593	NA	NA
MSMEG_1957	2034464	2035873	-	Mycobrowser	No	2034464	2035873	2035873	Leaderless
MSMEG_1958	2035981	2037018	+	Reannotated_by_Carla	Yes	2035990	2037018	NA	NA
MSMEG_1959	2037115	2040126	+	Mycobrowser	No	2037115	2040126	NA	NA
MSMEG_1960	2040307	2040828	+	Mycobrowser	No	2040307	2040828	2039993	Leadered
MSMEG_1961	2040821	2041996	+	Mycobrowser	No	2040821	2041996	NA	NA
MSMEG_1962	2041993	2042538	+	Mycobrowser	No	2041993	2042538	NA	NA
MSMEG_1963	2042589	2045987	+	Mycobrowser	No	2042589	2045987	NA	NA
MSMEG_1964	2046110	2047510	+	Mycobrowser	No	2046110	2047510	NA	NA
MSMEG_1966	2048141	2048551	-	Mycobrowser	No	2048141	2048551	2048593	Leadered
MSMEG_1967	2048646	2049275	+	Reannotated_by_Carla	Yes	2048661	2049275	NA	NA
MSMEG_1968	2049610	2050320	-	Mycobrowser	No	2049610	2050320	NA	NA
MSMEG_1969	2050405	2050770	+	Mycobrowser	No	2050405	2050770	2050345	Leadered
MSMEG_1970	2050786	2052537	-	Mycobrowser	No	2050786	2052537	NA	NA
MSMEG_1971	2052753	2054381	+	Mycobrowser	No	2052753	2054381	NA	NA
MSMEG_1972	2054473	2055519	+	Mycobrowser	No	2054473	2055519	NA	NA
MSMEG_1974	2056647	2056991	+	Mycobrowser	No	2056647	2056991	NA	NA
MSMEG_1975	2057028	2058071	+	Mycobrowser	No	2057028	2058071	NA	NA
MSMEG_1976	2058068	2058811	+	Mycobrowser	No	2058068	2058811	2057928	Leadered
MSMEG_1977	2058811	2059836	+	Mycobrowser	No	2058811	2059836	NA	NA
MSMEG_1978	2059864	2061513	+	Mycobrowser	No	2059864	2061513	NA	NA
MSMEG_1979	2061539	2061880	+	Mycobrowser	No	2061539	2061880	NA	NA
MSMEG_1980	2061887	2063062	-	Mycobrowser	No	2061887	2063062	NA	NA
MSMEG_1981	2063059	2063547	-	Mycobrowser	No	2063059	2063547	2063574	Leadered
MSMEG_1982	2063768	2065315	+	Mycobrowser	No	2063768	2065315	2063768	Leaderless
MSMEG_1983	2065325	2066677	-	Mycobrowser	No	2065325	2066677	NA	NA
MSMEG_1984	2066756	2067646	-	Mycobrowser	No	2066756	2067646	NA	NA
MSMEG_1985	2067763	2068695	+	Mycobrowser	No	2067763	2068695	2067701	Leadered
MSMEG_1986	2068955	2070055	+	Mycobrowser	No	2068955	2070055	2068914	Leadered
MSMEG_1987	2070195	2070575	+	Mycobrowser	No	2070195	2070575	NA	NA
MSMEG_1988	2070610	2071146	+	Mycobrowser	No	2070610	2071146	NA	NA
MSMEG_1989	2071147	2072145	+	Mycobrowser	No	2071147	2072145	2070844	Leadered
MSMEG_1990	2072174	2073247	+	Mycobrowser	No	2072174	2073247	NA	NA
MSMEG_1991	2073322	2074476	+	Mycobrowser	No	2073322	2074476	2073302	Leadered
MSMEG_1992	2074476	2075642	+	Mycobrowser	No	2074476	2075642	NA	NA
MSMEG_1993	2075672	2076505	+	Mycobrowser	No	2075672	2076505	NA	NA
MSMEG_1994	2076502	2076633	+	Mycobrowser	No	2076502	2076633	NA	NA
MSMEG_1995	2076671	2077354	-	Mycobrowser	No	2076671	2077354	2077354	Leaderless
MSMEG_1996	2077513	2078376	+	Mycobrowser	No	2077513	2078376	2077505	Leadered
MSMEG_1997	2078514	2080274	+	Mycobrowser	No	2078514	2080274	NA	NA
MSMEG_1998	2080271	2081164	+	Mycobrowser	No	2080271	2081164	NA	NA
MSMEG_1999	2081235	2081378	-	Mycobrowser	No	2081235	2081378	2081455	Leadered
MSMEG_2000	2081621	2082070	-	Mycobrowser	No	2081621	2082070	2082138	Leadered
MSMEG_2001	2082169	2082831	-	Mycobrowser	No	2082169	2082831	NA	NA
MSMEG_2002	2082987	2083688	+	Mycobrowser	No	2082987	2083688	2082880	Leadered
MSMEG_2003	2083696	2085018	-	Mycobrowser	No	2083696	2085018	NA	NA
MSMEG_2004	2085076	2085840	-	Mycobrowser	No	2085076	2085840	NA	NA
MSMEG_2005	2085866	2086792	-	Mycobrowser	No	2085866	2086792	NA	NA
MSMEG_2006	2086952	2087875	-	Mycobrowser	No	2086952	2087875	NA	NA
MSMEG_2007	2087878	2088741	-	Mycobrowser	No	2087878	2088741	2088808	Leadered
MSMEG_2008	2088661	2088927	+	Mycobrowser	No	2088661	2088927	NA	NA
MSMEG_2009	2088924	2089604	+	Mycobrowser	No	2088924	2089604	2088892	Leadered
MSMEG_2010	2089639	2089956	-	Mycobrowser	No	2089639	2089956	2090033	Leadered
MSMEG_2011	2090102	2091106	-	Mycobrowser	No	2090102	2091106	2091132	Leadered
MSMEG_2012	2091191	2092510	+	Mycobrowser	No	2091191	2092510	NA	NA
MSMEG_2013	2092507	2093262	+	Mycobrowser	No	2092507	2093262	NA	NA
MSMEG_2014	2093263	2094348	-	Mycobrowser	No	2093263	2094348	NA	NA
MSMEG_2015	2094345	2095157	-	Mycobrowser	No	2094345	2095157	NA	NA
MSMEG_2016	2095154	2095897	-	Mycobrowser	No	2095154	2095897	NA	NA
MSMEG_2017	2095894	2096298	-	Mycobrowser	No	2095894	2096298	2096348	Leadered
MSMEG_2019	2096408	2097154	+	Mycobrowser	No	2096408	2097154	2096325	Leadered
MSMEG_2021	2098884	2100914	+	Mycobrowser	No	2098884	2100914	2098841	Leadered
MSMEG_2022	2101118	2102572	+	Mycobrowser	No	2101118	2102572	NA	NA
MSMEG_2023	2102587	2103825	+	Mycobrowser	No	2102587	2103825	NA	NA
MSMEG_2024	2103822	2104766	+	Mycobrowser	No	2103822	2104766	NA	NA
MSMEG_2025	2104783	2105565	+	Mycobrowser	No	2104783	2105565	NA	NA
MSMEG_2026	2105584	2106414	+	Mycobrowser	No	2105584	2106414	2105584	Leaderless
MSMEG_2027	2106472	2106894	-	Mycobrowser	No	2106472	2106894	2106894	Leaderless
MSMEG_2028	2106948	2108135	-	Mycobrowser	No	2106948	2108135	NA	NA
MSMEG_2029	2108135	2108896	-	Mycobrowser	No	2108135	2108896	2108917	Leadered
MSMEG_2030	2108966	2109559	+	Mycobrowser	No	2108966	2109559	NA	NA
MSMEG_2031	2109561	2109743	-	Mycobrowser	No	2109561	2109743	NA	NA
MSMEG_2032	2109768	2110526	+	Mycobrowser	No	2109768	2110526	2109768	Leaderless
MSMEG_2033	2110538	2111509	-	Mycobrowser	No	2110538	2111509	2111531	Leadered
MSMEG_2034	2111627	2112715	+	Mycobrowser	No	2111627	2112715	NA	NA
MSMEG_2035	2113659	2115026	-	Mycobrowser	No	2113659	2115026	NA	NA
MSMEG_2036	2112758	2113684	+	Mycobrowser	No	2112758	2113684	NA	NA
MSMEG_2037	2115046	2116035	+	Mycobrowser	No	2115046	2116035	2115046	Leaderless
MSMEG_2038	2116080	2117639	+	Mycobrowser	Yes	2116053	2117639	2116053	Leaderless
MSMEG_2039	2117665	2118420	-	Mycobrowser	No	2117665	2118420	2118439	Leadered
MSMEG_2040	2118476	2118826	+	Mycobrowser	No	2118476	2118826	NA	NA
MSMEG_2042	2119958	2121094	-	Mycobrowser	No	2119958	2121094	2121131	Leadered
MSMEG_2043	2121141	2121749	+	Mycobrowser	No	2121141	2121749	2121138	Leadered
MSMEG_2044	2121822	2123135	+	Mycobrowser	No	2121822	2123135	2121690	Leadered
MSMEG_2045	2123135	2124499	+	Mycobrowser	No	2123135	2124499	2122966	Leadered
MSMEG_2046	2124514	2125188	+	Mycobrowser	No	2124514	2125188	2124514	Leaderless
MSMEG_2047	2126239	2127006	-	Mycobrowser	No	2126239	2127006	NA	NA
MSMEG_2048	2125208	2126242	+	Mycobrowser	No	2125208	2126242	2125208	Leaderless
MSMEG_2049	2127094	2127675	+	Mycobrowser	No	2127094	2127675	2127075	Leadered
MSMEG_2050	2127764	2129329	-	Mycobrowser	No	2127764	2129329	NA	NA
MSMEG_2051	2129331	2130920	-	Mycobrowser	No	2129331	2130920	NA	NA
[truncated: 5,122 more rows]
