# Supplementary material for: Mycobacterial RNase E cleaves with a distinct sequence preference and controls the degradation rates of most Mycolicibacterium smegmatis mRNAs
Source: J Biol Chem. 2023 Oct 5;299(11):105312. doi: 10.1016/j.jbc.2023.105312 (PMC10641625; doi:10.1016/j.jbc.2023.105312)
Supplement: Table S9 [file mmc9.xlsx]

## Sheet: Mtb suggested reannotations
Table S9. Suggested reannotations to Mtb gene start codons based on TSS locations. "Start" position in this table is given relative to the genome. Minus strand genes with reannotated start codons therefore have adjusted "end" coordinates.
CDS	Original_start	Original_end	Strand	Source	Start_adjusted_byTSS	After_Adjustment_start	After_Adjustment_end	TSS	Leader_status
Rv0001	1	1524	+	Mycobrowser	No	1	1524	NA	NA
Rv0002	2052	3260	+	Mycobrowser	No	2052	3260	NA	NA
Rv0003	3280	4437	+	Mycobrowser	No	3280	4437	NA	NA
Rv0004	4434	4997	+	Mycobrowser	No	4434	4997	NA	NA
Rv0005	5240	7267	+	Mycobrowser	No	5240	7267	NA	NA
Rv0006	7302	9818	+	Mycobrowser	No	7302	9818	NA	NA
Rv0007	9914	10828	+	Mycobrowser	No	9914	10828	NA	NA
Rv0008c	11874	12311	-	Mycobrowser	No	11874	12311	12367	Leadered
Rv0009	12468	13016	+	Mycobrowser	No	12468	13016	NA	NA
Rv0010c	13133	13558	-	Mycobrowser	No	13133	13558	NA	NA
Rv0011c	13714	13995	-	Mycobrowser	No	13714	13995	14085	Leadered
Rv0012	14089	14877	+	Mycobrowser	No	14089	14877	NA	NA
Rv0013	14914	15612	+	Mycobrowser	No	14914	15612	14914	Leaderless
Rv0014c	15590	17470	-	Mycobrowser	No	15590	17470	17534	Leadered
Rv0015c	17467	18762	-	Mycobrowser	No	17467	18762	NA	NA
Rv0016c	18759	20234	-	Mycobrowser	No	18759	20234	NA	NA
Rv0017c	20231	21640	-	Mycobrowser	No	20231	21640	21401	Leadered
Rv0018c	21637	23181	-	Mycobrowser	No	21637	23181	23371	Leadered
Rv0019c	23270	23737	-	Mycobrowser	No	23270	23737	NA	NA
Rv0020c	23861	25444	-	Mycobrowser	No	23861	25444	NA	NA
Rv0021c	25913	26881	-	Mycobrowser	No	25913	26881	NA	NA
Rv0022c	27023	27442	-	Mycobrowser	No	27023	27442	NA	NA
Rv0023	27595	28365	+	Mycobrowser	No	27595	28365	27579	Leadered
Rv0024	28362	29207	+	Mycobrowser	No	28362	29207	NA	NA
Rv0025	29245	29607	+	Mycobrowser	No	29245	29607	29121	Leadered
Rv0026	29722	31068	+	Mycobrowser	No	29722	31068	NA	NA
Rv0027	31189	31506	+	Mycobrowser	No	31189	31506	31078	Leadered
Rv0028	31514	31819	+	Mycobrowser	No	31514	31819	NA	NA
Rv0029	32057	33154	+	Mycobrowser	No	32057	33154	32057	Leaderless
Rv0030	33224	33553	+	Mycobrowser	Yes	33227	33553	33227	Leaderless
Rv0031	33582	33794	+	Mycobrowser	No	33582	33794	NA	NA
Rv0032	34295	36610	+	Mycobrowser	No	34295	36610	33940	Leadered
Rv0033	36607	36870	+	Mycobrowser	No	36607	36870	NA	NA
Rv0034	36867	37262	+	Mycobrowser	No	36867	37262	NA	NA
Rv0035	37259	38947	+	Mycobrowser	No	37259	38947	NA	NA
Rv0036c	39056	39829	-	Mycobrowser	No	39056	39829	39867	Leadered
Rv0037c	39877	41202	-	Mycobrowser	No	39877	41202	41231	Leadered
Rv0038	41304	41912	+	Mycobrowser	Yes	41307	41912	41307	Leaderless
Rv0039c	42004	42351	-	Mycobrowser	No	42004	42351	NA	NA
Rv0040c	42433	43365	-	Mycobrowser	No	42433	43365	43409	Leadered
Rv0041	43562	46471	+	Mycobrowser	No	43562	46471	43562	Leaderless
Rv0042c	46581	47207	-	Mycobrowser	Yes	46581	47084	47084	Leaderless
Rv0043c	47366	48100	-	Mycobrowser	No	47366	48100	48141	Leadered
Rv0044c	48233	49027	-	Mycobrowser	No	48233	49027	49027	Leaderless
Rv0045c	49043	49939	-	Mycobrowser	No	49043	49939	NA	NA
Rv0046c	50021	51124	-	Mycobrowser	No	50021	51124	NA	NA
Rv0047c	51185	51727	-	Mycobrowser	No	51185	51727	NA	NA
Rv0048c	51828	52697	-	Mycobrowser	No	51828	52697	52697	Leaderless
Rv0049	52831	53244	+	Mycobrowser	Yes	52810	53244	52810	Leaderless
Rv0050	53663	55699	+	Mycobrowser	No	53663	55699	NA	NA
Rv0051	55696	57378	+	Mycobrowser	No	55696	57378	NA	NA
Rv0052	57410	57973	+	Mycobrowser	No	57410	57973	NA	NA
Rv0053	58192	58482	+	Mycobrowser	No	58192	58482	58117	Leadered
Rv0054	58586	59080	+	Mycobrowser	No	58586	59080	58538	Leadered
Rv0055	59122	59376	+	Mycobrowser	No	59122	59376	NA	NA
Rv0056	59409	59867	+	Mycobrowser	No	59409	59867	NA	NA
Rv0057	59896	60417	+	Mycobrowser	No	59896	60417	NA	NA
Rv0058	60396	63020	+	Mycobrowser	No	60396	63020	NA	NA
Rv0059	63200	63892	+	Mycobrowser	No	63200	63892	NA	NA
Rv0060	63909	64967	+	Mycobrowser	No	63909	64967	NA	NA
Rv0061c	65012	65350	-	Mycobrowser	No	65012	65350	NA	NA
Rv0062	65552	66694	+	Mycobrowser	Yes	65678	66694	65678	Leaderless
Rv0063	66923	68362	+	Mycobrowser	No	66923	68362	NA	NA
Rv0064	68620	71559	+	Mycobrowser	No	68620	71559	68420	Leadered
Rv0064A	71589	71828	+	Mycobrowser	No	71589	71828	NA	NA
Rv0065	71821	72222	+	Mycobrowser	No	71821	72222	71606	Leadered
Rv0066c	72274	74511	-	Mycobrowser	No	72274	74511	74568	Leadered
Rv0067c	74629	75198	-	Mycobrowser	No	74629	75198	NA	NA
Rv0068	75301	76212	+	Mycobrowser	No	75301	76212	NA	NA
Rv0069c	76237	77622	-	Mycobrowser	No	76237	77622	NA	NA
Rv0070c	77619	78896	-	Mycobrowser	No	77619	78896	79313	Leadered
Rv0071	79486	80193	+	Mycobrowser	No	79486	80193	NA	NA
Rv0072	80624	81673	+	Mycobrowser	No	80624	81673	NA	NA
Rv0073	81676	82668	+	Mycobrowser	No	81676	82668	NA	NA
Rv0074	82748	83983	+	Mycobrowser	No	82748	83983	NA	NA
Rv0075	83996	85168	+	Mycobrowser	Yes	84020	85168	84005	Leadered
Rv0076c	85183	85572	-	Mycobrowser	Yes	85183	85563	85563	Leaderless
Rv0077c	85636	86466	-	Mycobrowser	No	85636	86466	NA	NA
Rv0078	86528	87133	+	Mycobrowser	No	86528	87133	NA	NA
Rv0078A	87208	87801	-	Mycobrowser	No	87208	87801	88004	Leadered
Rv0078B	87798	88004	-	Mycobrowser	No	87798	88004	NA	NA
Rv0079	88204	89025	+	Mycobrowser	No	88204	89025	NA	NA
Rv0080	89022	89480	+	Mycobrowser	No	89022	89480	NA	NA
Rv0081	89575	89919	+	Mycobrowser	No	89575	89919	89538	Leadered
Rv0082	89924	90403	+	Mycobrowser	No	89924	90403	NA	NA
Rv0083	90400	92322	+	Mycobrowser	No	90400	92322	NA	NA
Rv0084	92328	93278	+	Mycobrowser	No	92328	93278	92206	Leadered
Rv0085	93289	93951	+	Mycobrowser	No	93289	93951	NA	NA
Rv0086	93951	95417	+	Mycobrowser	No	93951	95417	NA	NA
Rv0087	95414	96892	+	Mycobrowser	No	95414	96892	NA	NA
Rv0088	96927	97601	+	Mycobrowser	No	96927	97601	NA	NA
Rv0089	97758	98351	+	Mycobrowser	No	97758	98351	NA	NA
Rv0090	98480	99250	+	Mycobrowser	No	98480	99250	NA	NA
Rv0091	99684	100451	+	Mycobrowser	No	99684	100451	NA	NA
Rv0092	100583	102868	+	Mycobrowser	No	100583	102868	NA	NA
Rv0093c	102815	103663	-	Mycobrowser	Yes	102815	103525	103525	Leaderless
Rv0094c	103710	104663	-	Mycobrowser	No	103710	104663	104959	Leadered
Rv0095c	104805	105215	-	Mycobrowser	No	104805	105215	NA	NA
Rv0096	105324	106715	+	Mycobrowser	No	105324	106715	105268	Leadered
Rv0097	106734	107603	+	Mycobrowser	No	106734	107603	NA	NA
Rv0098	107600	108151	+	Mycobrowser	No	107600	108151	107291	Leadered
Rv0099	108156	109778	+	Mycobrowser	Yes	108327	109778	108297	Leadered
Rv0100	109783	110019	+	Mycobrowser	No	109783	110019	NA	NA
Rv0101	110001	117539	+	Mycobrowser	No	110001	117539	110206	Leadered
Rv0102	117714	119699	+	Mycobrowser	No	117714	119699	117714	Leaderless
Rv0103c	119915	122173	-	Mycobrowser	No	119915	122173	NA	NA
Rv0104	122317	123831	+	Mycobrowser	No	122317	123831	NA	NA
Rv0105c	123980	124264	-	Mycobrowser	No	123980	124264	NA	NA
Rv0106	124374	125570	+	Mycobrowser	No	124374	125570	NA	NA
Rv0107c	125643	130541	-	Mycobrowser	No	125643	130541	130567	Leadered
Rv0108c	130895	131104	-	Mycobrowser	Yes	130895	131128	131128	Leaderless
Rv0109	131382	132872	+	Mycobrowser	No	131382	132872	131340	Leadered
Rv0110	133020	133769	+	Mycobrowser	No	133020	133769	NA	NA
Rv0111	133950	136007	+	Mycobrowser	No	133950	136007	133845	Leadered
Rv0112	136289	137245	+	Mycobrowser	No	136289	137245	136143	Leadered
Rv0113	137319	137909	+	Mycobrowser	No	137319	137909	NA	NA
Rv0114	137941	138513	+	Mycobrowser	No	137941	138513	NA	NA
Rv0115	138513	139673	+	Mycobrowser	No	138513	139673	NA	NA
Rv0116c	140267	141022	-	Mycobrowser	No	140267	141022	141054	Leadered
Rv0117	141200	142144	+	Mycobrowser	No	141200	142144	NA	NA
Rv0118c	142128	143876	-	Mycobrowser	No	142128	143876	143876	Leaderless
Rv0119	144049	145626	+	Mycobrowser	No	144049	145626	143894	Leadered
Rv0120c	145627	147771	-	Mycobrowser	No	145627	147771	147825	Leadered
Rv0121c	147908	148342	-	Mycobrowser	No	147908	148342	NA	NA
Rv0122	148491	148859	+	Mycobrowser	No	148491	148859	NA	NA
Rv0123	148856	149224	+	Mycobrowser	No	148856	149224	NA	NA
Rv0124	149533	150996	+	Mycobrowser	No	149533	150996	NA	NA
Rv0125	151148	152215	+	Mycobrowser	No	151148	152215	NA	NA
Rv0126	152324	154129	+	Mycobrowser	No	152324	154129	NA	NA
Rv0127	154232	155599	+	Mycobrowser	No	154232	155599	NA	NA
Rv0128	155667	156446	+	Mycobrowser	No	155667	156446	155667	Leaderless
Rv0129c	156578	157600	-	Mycobrowser	No	156578	157600	157653	Leadered
Rv0130	157847	158302	+	Mycobrowser	No	157847	158302	157830	Leadered
Rv0131c	158315	159658	-	Mycobrowser	No	158315	159658	159670	Leadered
Rv0132c	159700	160782	-	Mycobrowser	No	159700	160782	NA	NA
Rv0133	160869	161474	+	Mycobrowser	No	160869	161474	NA	NA
Rv0134	161771	162673	+	Mycobrowser	No	161771	162673	NA	NA
Rv0135c	162644	163249	-	Mycobrowser	No	162644	163249	NA	NA
Rv0136	163366	164691	+	Mycobrowser	No	163366	164691	NA	NA
Rv0137c	164712	165260	-	Mycobrowser	No	164712	165260	NA	NA
Rv0138	165323	165826	+	Mycobrowser	No	165323	165826	NA	NA
Rv0139	165827	166849	+	Mycobrowser	Yes	166079	166849	166064	Leadered
Rv0140	166910	167290	+	Mycobrowser	No	166910	167290	166910	Leaderless
Rv0141c	167271	167681	-	Mycobrowser	Yes	167271	167684	167684	Leaderless
Rv0142	167711	168637	+	Mycobrowser	No	167711	168637	167572	Leadered
Rv0143c	168704	170182	-	Mycobrowser	Yes	168704	170128	170128	Leaderless
Rv0144	170284	171126	+	Mycobrowser	Yes	170485	171126	170485	Leaderless
Rv0145	171215	172168	+	Mycobrowser	No	171215	172168	NA	NA
Rv0146	172211	173143	+	Mycobrowser	No	172211	173143	NA	NA
Rv0147	173238	174758	+	Mycobrowser	No	173238	174758	173231	Leadered
Rv0148	174833	175693	+	Mycobrowser	No	174833	175693	NA	NA
Rv0149	175700	176668	+	Mycobrowser	No	175700	176668	NA	NA
Rv0150c	176665	176952	-	Mycobrowser	No	176665	176952	NA	NA
Rv0151c	177543	179309	-	Mycobrowser	No	177543	179309	NA	NA
Rv0152c	179319	180896	-	Mycobrowser	No	179319	180896	181022	Leadered
Rv0153c	181155	181985	-	Mycobrowser	No	181155	181985	NA	NA
Rv0154c	181987	183198	-	Mycobrowser	Yes	181987	183210	183210	Leaderless
Rv0155	183622	184722	+	Mycobrowser	No	183622	184722	183581	Leadered
Rv0156	184723	185055	+	Mycobrowser	No	184723	185055	184231	Leadered
Rv0157	185052	186479	+	Mycobrowser	No	185052	186479	NA	NA
Rv0157A	186495	186623	-	Mycobrowser	No	186495	186623	NA	NA
Rv0158	186785	187429	+	Mycobrowser	No	186785	187429	NA	NA
Rv0159c	187433	188839	-	Mycobrowser	No	187433	188839	188864	Leadered
Rv0160c	188931	190439	-	Mycobrowser	No	188931	190439	NA	NA
Rv0161	190607	191956	+	Mycobrowser	No	190607	191956	NA	NA
Rv0162c	191984	193135	-	Mycobrowser	No	191984	193135	193358	Leadered
Rv0163	193117	193572	+	Mycobrowser	No	193117	193572	193117	Leaderless
Rv0164	193626	194111	+	Mycobrowser	Yes	193671	194111	193671	Leaderless
Rv0165c	194144	194815	-	Mycobrowser	No	194144	194815	NA	NA
Rv0166	194993	196657	+	Mycobrowser	No	194993	196657	194918	Leadered
Rv0167	196861	197658	+	Mycobrowser	No	196861	197658	NA	NA
Rv0168	197660	198529	+	Mycobrowser	No	197660	198529	NA	NA
Rv0169	198534	199898	+	Mycobrowser	No	198534	199898	NA	NA
Rv0170	199895	200935	+	Mycobrowser	No	199895	200935	NA	NA
Rv0171	200932	202479	+	Mycobrowser	No	200932	202479	NA	NA
Rv0172	202476	204068	+	Mycobrowser	No	202476	204068	NA	NA
Rv0173	204065	205237	+	Mycobrowser	No	204065	205237	NA	NA
Rv0174	205231	206778	+	Mycobrowser	No	205231	206778	NA	NA
Rv0175	206814	207455	+	Mycobrowser	No	206814	207455	NA	NA
Rv0176	207452	208420	+	Mycobrowser	No	207452	208420	207170	Leadered
Rv0177	208417	208971	+	Mycobrowser	No	208417	208971	208328	Leadered
Rv0178	208938	209672	+	Mycobrowser	No	208938	209672	NA	NA
Rv0179c	209703	210812	-	Mycobrowser	No	209703	210812	210817	Leadered
Rv0180c	210892	212250	-	Mycobrowser	No	210892	212250	212267	Leadered
Rv0181c	212277	213011	-	Mycobrowser	No	212277	213011	NA	NA
Rv0182c	213028	214140	-	Mycobrowser	No	213028	214140	NA	NA
Rv0183	214088	214927	+	Mycobrowser	No	214088	214927	214087	Leadered
Rv0184	214969	215718	+	Mycobrowser	No	214969	215718	214969	Leaderless
Rv0185	215715	216224	+	Mycobrowser	No	215715	216224	NA	NA
Rv0186	216269	218344	+	Mycobrowser	No	216269	218344	216103	Leadered
Rv0186A	218390	218551	-	Mycobrowser	No	218390	218551	NA	NA
Rv0187	218705	219367	+	Mycobrowser	Yes	218711	219367	218711	Leaderless
Rv0188	219486	219917	+	Mycobrowser	No	219486	219917	NA	NA
Rv0189c	219996	221723	-	Mycobrowser	No	219996	221723	NA	NA
Rv0190	221871	222161	+	Mycobrowser	No	221871	222161	NA	NA
Rv0191	222289	223530	+	Mycobrowser	No	222289	223530	222224	Leadered
Rv0192	223564	224664	+	Mycobrowser	No	223564	224664	NA	NA
Rv0192A	223607	223909	+	Mycobrowser	No	223607	223909	NA	NA
Rv0193c	224724	226571	-	Mycobrowser	No	224724	226571	226622	Leadered
Rv0194	226878	230462	+	Mycobrowser	No	226878	230462	NA	NA
Rv0195	230899	231534	+	Mycobrowser	No	230899	231534	NA	NA
Rv0196	231647	232231	+	Mycobrowser	No	231647	232231	231602	Leadered
Rv0197	232231	234519	+	Mycobrowser	No	232231	234519	NA	NA
Rv0198c	234516	236507	-	Mycobrowser	No	234516	236507	NA	NA
Rv0199	236550	237209	+	Mycobrowser	No	236550	237209	236550	Leaderless
Rv0200	237206	237895	+	Mycobrowser	No	237206	237895	NA	NA
Rv0201c	237892	238395	-	Mycobrowser	No	237892	238395	NA	NA
Rv0202c	238392	241292	-	Mycobrowser	No	238392	241292	241335	Leadered
Rv0203	241514	241924	+	Mycobrowser	No	241514	241924	241436	Leadered
Rv0204c	241976	243214	-	Mycobrowser	No	241976	243214	243214	Leaderless
Rv0205	243384	244487	+	Mycobrowser	No	243384	244487	243384	Leaderless
Rv0206c	244484	247318	-	Mycobrowser	No	244484	247318	NA	NA
Rv0207c	247384	248112	-	Mycobrowser	No	247384	248112	NA	NA
Rv0208c	248115	248906	-	Mycobrowser	No	248115	248906	NA	NA
Rv0209	249038	250123	+	Mycobrowser	No	249038	250123	249020	Leadered
Rv0210	250120	251598	+	Mycobrowser	No	250120	251598	NA	NA
Rv0211	251782	253602	+	Mycobrowser	No	251782	253602	251676	Leadered
Rv0212c	253669	254640	-	Mycobrowser	No	253669	254640	NA	NA
Rv0213c	254637	255950	-	Mycobrowser	Yes	254637	256070	256070	Leaderless
Rv0214	256064	257677	+	Mycobrowser	Yes	256160	257677	256160	Leaderless
Rv0215c	257783	258856	-	Mycobrowser	No	257783	258856	258884	Leadered
Rv0216	258913	259926	+	Mycobrowser	No	258913	259926	NA	NA
Rv0217c	259923	260831	-	Mycobrowser	No	259923	260831	260831	Leaderless
Rv0218	260924	262252	+	Mycobrowser	No	260924	262252	NA	NA
Rv0219	262254	262802	+	Mycobrowser	No	262254	262802	NA	NA
Rv0220	262812	264023	+	Mycobrowser	No	262812	264023	262812	Leaderless
Rv0221	264067	265476	+	Mycobrowser	No	264067	265476	NA	NA
Rv0222	265507	266295	+	Mycobrowser	No	265507	266295	NA	NA
Rv0223c	266301	267764	-	Mycobrowser	No	266301	267764	NA	NA
Rv0224c	267863	268627	-	Mycobrowser	No	267863	268627	268627	Leaderless
Rv0225	268663	269817	+	Mycobrowser	No	268663	269817	268662	Leadered
Rv0226c	269834	271564	-	Mycobrowser	No	269834	271564	271804	Leadered
Rv0227c	271574	272839	-	Mycobrowser	No	271574	272839	273030	Leadered
Rv0228	273055	274278	+	Mycobrowser	Yes	273121	274278	273121	Leaderless
Rv0229c	274306	274986	-	Mycobrowser	No	274306	274986	NA	NA
Rv0230c	274983	275963	-	Mycobrowser	No	274983	275963	275963	Leaderless
Rv0231	276058	277764	+	Mycobrowser	No	276058	277764	276025	Leadered
Rv0232	277899	278588	+	Mycobrowser	No	277899	278588	277876	Leadered
Rv0233	278585	279529	+	Mycobrowser	No	278585	279529	NA	NA
Rv0234c	279605	281140	-	Mycobrowser	Yes	279605	281008	281017	Leadered
Rv0235c	281166	282614	-	Mycobrowser	No	281166	282614	282641	Leadered
Rv0236A	286898	287071	-	Mycobrowser	No	286898	287071	287111	Leadered
Rv0236c	282649	286851	-	Mycobrowser	No	282649	286851	NA	NA
Rv0237	287186	288352	+	Mycobrowser	No	287186	288352	NA	NA
Rv0238	288428	289042	+	Mycobrowser	No	288428	289042	288396	Leadered
Rv0239	289104	289337	+	Mycobrowser	No	289104	289337	NA	NA
Rv0240	289345	289782	+	Mycobrowser	No	289345	289782	NA	NA
Rv0241c	289812	290654	-	Mycobrowser	No	289812	290654	NA	NA
Rv0242c	290665	292029	-	Mycobrowser	No	290665	292029	NA	NA
Rv0243	292171	293493	+	Mycobrowser	No	292171	293493	NA	NA
Rv0244c	293798	295633	-	Mycobrowser	No	293798	295633	295712	Leadered
Rv0245	296005	296493	+	Mycobrowser	No	296005	296493	295966	Leadered
Rv0246	296809	298119	+	Mycobrowser	No	296809	298119	296680	Leadered
Rv0247c	298116	298862	-	Mycobrowser	No	298116	298862	298924	Leadered
Rv0248c	298863	300803	-	Mycobrowser	No	298863	300803	NA	NA
Rv0249c	300834	301655	-	Mycobrowser	No	300834	301655	301683	Leadered
Rv0250c	301735	302028	-	Mycobrowser	No	301735	302028	NA	NA
Rv0251c	302173	302652	-	Mycobrowser	No	302173	302652	302710	Leadered
Rv0252	302866	305427	+	Mycobrowser	No	302866	305427	302853	Leadered
Rv0253	305453	305809	+	Mycobrowser	No	305453	305809	NA	NA
Rv0254c	305825	306349	-	Mycobrowser	No	305825	306349	NA	NA
Rv0255c	306374	307858	-	Mycobrowser	No	306374	307858	NA	NA
Rv0256c	307877	309547	-	Mycobrowser	No	307877	309547	309839	Leadered
Rv0257	309699	310073	+	Mycobrowser	No	309699	310073	NA	NA
Rv0258c	310294	310749	-	Mycobrowser	No	310294	310749	NA	NA
Rv0259c	310774	311517	-	Mycobrowser	No	310774	311517	NA	NA
Rv0260c	311514	312659	-	Mycobrowser	No	311514	312659	NA	NA
Rv0261c	312759	314168	-	Mycobrowser	No	312759	314168	NA	NA
Rv0262c	314309	314854	-	Mycobrowser	No	314309	314854	314854	Leaderless
Rv0263c	314864	315766	-	Mycobrowser	No	314864	315766	NA	NA
Rv0264c	315783	316415	-	Mycobrowser	Yes	315783	316436	316436	Leaderless
Rv0265c	316511	317503	-	Mycobrowser	No	316511	317503	NA	NA
Rv0266c	317525	321154	-	Mycobrowser	No	317525	321154	NA	NA
Rv0267	321331	322722	+	Mycobrowser	No	321331	322722	NA	NA
Rv0268c	322764	323273	-	Mycobrowser	No	322764	323273	NA	NA
Rv0269c	323338	324531	-	Mycobrowser	Yes	323338	324522	324522	Leaderless
Rv0270	324567	326249	+	Mycobrowser	No	324567	326249	324567	Leaderless
Rv0271c	326266	328461	-	Mycobrowser	No	326266	328461	NA	NA
Rv0272c	328575	329708	-	Mycobrowser	No	328575	329708	NA	NA
Rv0273c	329705	330325	-	Mycobrowser	No	329705	330325	330350	Leadered
Rv0274	330422	331003	+	Mycobrowser	No	330422	331003	330375	Leadered
Rv0275c	330933	331658	-	Mycobrowser	No	330933	331658	NA	NA
Rv0276	331748	332668	+	Mycobrowser	No	331748	332668	NA	NA
Rv0277A	333160	333417	-	Mycobrowser	No	333160	333417	NA	NA
Rv0277c	332708	333136	-	Mycobrowser	No	332708	333136	333417	Leadered
Rv0278c	333437	336310	-	Mycobrowser	No	333437	336310	NA	NA
Rv0279c	336560	339073	-	Mycobrowser	No	336560	339073	339143	Leadered
Rv0280	339364	340974	+	Mycobrowser	No	339364	340974	NA	NA
Rv0281	340998	341906	+	Mycobrowser	No	340998	341906	340998	Leaderless
Rv0282	342130	344025	+	Mycobrowser	No	342130	344025	NA	NA
Rv0283	344022	345638	+	Mycobrowser	No	344022	345638	NA	NA
Rv0284	345635	349627	+	Mycobrowser	No	345635	349627	NA	NA
Rv0285	349624	349932	+	Mycobrowser	No	349624	349932	NA	NA
Rv0286	349935	351476	+	Mycobrowser	No	349935	351476	NA	NA
Rv0287	351525	351818	+	Mycobrowser	No	351525	351818	NA	NA
Rv0288	351848	352138	+	Mycobrowser	No	351848	352138	NA	NA
Rv0289	352149	353036	+	Mycobrowser	No	352149	353036	NA	NA
Rv0290	353083	354501	+	Mycobrowser	No	353083	354501	NA	NA
Rv0291	354498	355883	+	Mycobrowser	No	354498	355883	NA	NA
Rv0292	355880	356875	+	Mycobrowser	No	355880	356875	NA	NA
Rv0293c	356862	358064	-	Mycobrowser	No	356862	358064	358074	Leadered
Rv0294	358171	358956	+	Mycobrowser	No	358171	358956	NA	NA
Rv0295c	358945	359748	-	Mycobrowser	No	358945	359748	359748	Leaderless
Rv0296c	359758	361155	-	Mycobrowser	No	359758	361155	361200	Leadered
Rv0297	361334	363109	+	Mycobrowser	No	361334	363109	NA	NA
Rv0298	363252	363479	+	Mycobrowser	No	363252	363479	NA	NA
Rv0299	363476	363778	+	Mycobrowser	No	363476	363778	NA	NA
Rv0300	363826	364047	+	Mycobrowser	No	363826	364047	NA	NA
Rv0301	364044	364469	+	Mycobrowser	No	364044	364469	NA	NA
Rv0302	364605	365237	+	Mycobrowser	No	364605	365237	364523	Leadered
Rv0303	365234	366142	+	Mycobrowser	No	365234	366142	NA	NA
Rv0304c	366150	372764	-	Mycobrowser	No	366150	372764	NA	NA
Rv0305c	372820	375711	-	Mycobrowser	No	372820	375711	375746	Leadered
Rv0306	375914	376585	+	Mycobrowser	No	375914	376585	NA	NA
Rv0307c	376573	377055	-	Mycobrowser	No	376573	377055	NA	NA
Rv0308	377113	377829	+	Mycobrowser	No	377113	377829	377113	Leaderless
Rv0309	377931	378587	+	Mycobrowser	No	377931	378587	NA	NA
Rv0310c	378657	379148	-	Mycobrowser	Yes	378657	379130	379130	Leaderless
Rv0311	379172	380401	+	Mycobrowser	No	379172	380401	379172	Leaderless
Rv0312	380556	382418	+	Mycobrowser	No	380556	382418	380522	Leadered
Rv0313	382490	382876	+	Mycobrowser	No	382490	382876	382471	Leadered
Rv0314c	382879	383541	-	Mycobrowser	No	382879	383541	NA	NA
Rv0315	383602	384486	+	Mycobrowser	Yes	383608	384486	383608	Leaderless
Rv0316	384535	385149	+	Mycobrowser	No	384535	385149	NA	NA
Rv0317c	385173	385943	-	Mycobrowser	Yes	385173	385967	385967	Leaderless
Rv0318c	386305	387099	-	Mycobrowser	No	386305	387099	387073	Leadered
Rv0319	387148	387816	+	Mycobrowser	No	387148	387816	387083	Leadered
Rv0320	387888	388550	+	Mycobrowser	No	387888	388550	NA	NA
Rv0321	388582	389154	+	Mycobrowser	No	388582	389154	388582	Leaderless
Rv0322	389260	390591	+	Mycobrowser	No	389260	390591	NA	NA
Rv0323c	390580	391251	-	Mycobrowser	No	390580	391251	NA	NA
Rv0324	391352	392032	+	Mycobrowser	No	391352	392032	391314	Leadered
Rv0325	392039	392263	+	Mycobrowser	No	392039	392263	NA	NA
Rv0326	392273	392728	+	Mycobrowser	No	392273	392728	NA	NA
Rv0327c	392696	394045	-	Mycobrowser	No	392696	394045	NA	NA
Rv0328	394111	394713	+	Mycobrowser	No	394111	394713	NA	NA
Rv0329c	394694	395320	-	Mycobrowser	No	394694	395320	NA	NA
Rv0330c	395347	396087	-	Mycobrowser	No	395347	396087	NA	NA
Rv0331	396201	397367	+	Mycobrowser	No	396201	397367	NA	NA
Rv0332	397442	398227	+	Mycobrowser	Yes	397472	398227	397472	Leaderless
Rv0333	398254	398628	+	Mycobrowser	No	398254	398628	398254	Leaderless
Rv0334	398658	399524	+	Mycobrowser	No	398658	399524	NA	NA
Rv0335c	399535	400050	-	Mycobrowser	No	399535	400050	NA	NA
Rv0336	400192	401703	+	Mycobrowser	No	400192	401703	NA	NA
Rv0337c	401873	403162	-	Mycobrowser	No	401873	403162	NA	NA
Rv0338c	403193	405841	-	Mycobrowser	No	403193	405841	NA	NA
Rv0339c	405950	408448	-	Mycobrowser	No	405950	408448	408465	Leadered
Rv0340	408634	409173	+	Mycobrowser	No	408634	409173	NA	NA
Rv0341	409362	410801	+	Mycobrowser	No	409362	410801	NA	NA
Rv0342	410838	412760	+	Mycobrowser	Yes	410907	412760	410874	Leadered
Rv0343	412757	414238	+	Mycobrowser	No	412757	414238	NA	NA
Rv0344c	414381	414941	-	Mycobrowser	No	414381	414941	414969	Leadered
Rv0345	415050	415460	+	Mycobrowser	Yes	415044	415460	415044	Leaderless
Rv0346c	415502	416965	-	Mycobrowser	No	415502	416965	417026	Leadered
Rv0347	417304	418290	+	Mycobrowser	No	417304	418290	NA	NA
Rv0348	418293	418946	+	Mycobrowser	No	418293	418946	418254	Leadered
Rv0349	418949	419608	+	Mycobrowser	No	418949	419608	418842	Leadered
Rv0350	419835	421712	+	Mycobrowser	No	419835	421712	NA	NA
Rv0351	421709	422416	+	Mycobrowser	No	421709	422416	NA	NA
Rv0352	422452	423639	+	Mycobrowser	No	422452	423639	422404	Leadered
Rv0353	423639	424019	+	Mycobrowser	No	423639	424019	NA	NA
Rv0354c	424269	424694	-	Mycobrowser	No	424269	424694	NA	NA
Rv0355c	424777	434679	-	Mycobrowser	No	424777	434679	434762	Leadered
Rv0356c	434830	435474	-	Mycobrowser	No	434830	435474	NA	NA
Rv0357c	435471	436769	-	Mycobrowser	No	435471	436769	NA	NA
Rv0358	436860	437507	+	Mycobrowser	No	436860	437507	436819	Leadered
Rv0359	437518	438297	+	Mycobrowser	No	437518	438297	437518	Leaderless
Rv0360c	438302	438739	-	Mycobrowser	Yes	438302	438715	438715	Leaderless
Rv0361	438822	439649	+	Mycobrowser	No	438822	439649	438790	Leadered
Rv0362	439871	441253	+	Mycobrowser	No	439871	441253	NA	NA
Rv0363c	441265	442299	-	Mycobrowser	No	441265	442299	442325	Leadered
Rv0364	442395	443078	+	Mycobrowser	No	442395	443078	442395	Leaderless
Rv0365c	443067	444197	-	Mycobrowser	No	443067	444197	NA	NA
Rv0366c	444222	444815	-	Mycobrowser	No	444222	444815	NA	NA
Rv0367c	444844	445233	-	Mycobrowser	No	444844	445233	445259	Leadered
Rv0368c	445314	446525	-	Mycobrowser	No	445314	446525	NA	NA
Rv0369c	446531	447046	-	Mycobrowser	Yes	446531	446950	446986	Leadered
Rv0370c	447147	448043	-	Mycobrowser	No	447147	448043	NA	NA
Rv0371c	448040	448633	-	Mycobrowser	No	448040	448633	NA	NA
Rv0372c	448630	449385	-	Mycobrowser	No	448630	449385	NA	NA
Rv0373c	449404	451803	-	Mycobrowser	No	449404	451803	NA	NA
Rv0374c	451800	452279	-	Mycobrowser	No	451800	452279	NA	NA
Rv0375c	452294	453154	-	Mycobrowser	No	452294	453154	NA	NA
Rv0376c	453230	454372	-	Mycobrowser	No	453230	454372	NA	NA
Rv0377	454421	455386	+	Mycobrowser	No	454421	455386	454421	Leaderless
Rv0378	455637	455858	+	Mycobrowser	No	455637	455858	NA	NA
Rv0379	455977	456192	+	Mycobrowser	No	455977	456192	455977	Leaderless
Rv0380c	456268	456819	-	Mycobrowser	No	456268	456819	NA	NA
Rv0381c	456915	457823	-	Mycobrowser	No	456915	457823	NA	NA
Rv0382c	457841	458380	-	Mycobrowser	No	457841	458380	NA	NA
Rv0383c	458461	459315	-	Mycobrowser	No	458461	459315	459316	Leadered
Rv0384c	459456	462002	-	Mycobrowser	No	459456	462002	NA	NA
Rv0385	462135	463307	+	Mycobrowser	No	462135	463307	NA	NA
Rv0386	463411	466668	+	Mycobrowser	No	463411	466668	NA	NA
Rv0387c	466672	467406	-	Mycobrowser	No	466672	467406	NA	NA
Rv0388c	467459	468001	-	Mycobrowser	No	467459	468001	468245	Leadered
Rv0389	468335	469594	+	Mycobrowser	No	468335	469594	NA	NA
Rv0390	469591	470013	+	Mycobrowser	No	469591	470013	469591	Leaderless
Rv0391	470010	471230	+	Mycobrowser	No	470010	471230	NA	NA
Rv0392c	471227	472639	-	Mycobrowser	No	471227	472639	472669	Leadered
Rv0393	472781	474106	+	Mycobrowser	No	472781	474106	NA	NA
Rv0394c	474122	474841	-	Mycobrowser	No	474122	474841	474841	Leaderless
Rv0395	474940	475344	+	Mycobrowser	No	474940	475344	NA	NA
Rv0396	475350	475742	+	Mycobrowser	No	475350	475742	NA	NA
Rv0397	475816	476184	+	Mycobrowser	No	475816	476184	NA	NA
Rv0397A	476394	476642	+	Mycobrowser	No	476394	476642	NA	NA
Rv0398c	476679	477320	-	Mycobrowser	No	476679	477320	477382	Leadered
Rv0399c	477327	478556	-	Mycobrowser	No	477327	478556	NA	NA
Rv0400c	478566	479753	-	Mycobrowser	No	478566	479753	479753	Leaderless
Rv0401	479789	480160	+	Mycobrowser	No	479789	480160	479789	Leaderless
Rv0402c	480355	483231	-	Mycobrowser	No	480355	483231	NA	NA
Rv0403c	483228	483656	-	Mycobrowser	No	483228	483656	483782	Leadered
Rv0404	483977	485734	+	Mycobrowser	No	483977	485734	483754	Leadered
Rv0405	485731	489939	+	Mycobrowser	No	485731	489939	NA	NA
Rv0406c	489887	490705	-	Mycobrowser	Yes	489887	490645	490645	Leaderless
Rv0407	490783	491793	+	Mycobrowser	No	490783	491793	490783	Leaderless
Rv0408	491786	493858	+	Mycobrowser	No	491786	493858	NA	NA
Rv0409	493851	495008	+	Mycobrowser	No	493851	495008	NA	NA
Rv0410c	495062	497314	-	Mycobrowser	No	495062	497314	NA	NA
Rv0411c	497314	498300	-	Mycobrowser	No	497314	498300	NA	NA
Rv0412c	498300	499619	-	Mycobrowser	No	498300	499619	499663	Leadered
Rv0413	499713	500366	+	Mycobrowser	Yes	499746	500366	499746	Leaderless
Rv0414c	500350	501018	-	Mycobrowser	No	500350	501018	NA	NA
Rv0415	501148	502170	+	Mycobrowser	No	501148	502170	NA	NA
Rv0416	502167	502373	+	Mycobrowser	No	502167	502373	NA	NA
Rv0417	502366	503124	+	Mycobrowser	No	502366	503124	NA	NA
Rv0418	503496	504998	+	Mycobrowser	No	503496	504998	NA	NA
Rv0419	505086	506582	+	Mycobrowser	No	505086	506582	505051	Leadered
Rv0420c	506561	506971	-	Mycobrowser	No	506561	506971	507040	Leadered
Rv0421c	507132	507761	-	Mycobrowser	No	507132	507761	NA	NA
Rv0422c	507758	508555	-	Mycobrowser	No	507758	508555	NA	NA
Rv0423c	508582	510225	-	Mycobrowser	No	508582	510225	510322	Leadered
Rv0424c	510377	510652	-	Mycobrowser	No	510377	510652	NA	NA
Rv0425c	510702	515321	-	Mycobrowser	No	510702	515321	515363	Leadered
Rv0426c	515373	515816	-	Mycobrowser	No	515373	515816	NA	NA
Rv0427c	516017	516892	-	Mycobrowser	No	516017	516892	516892	Leaderless
Rv0428c	516895	517803	-	Mycobrowser	No	516895	517803	518189	Leadered
Rv0429c	517803	518396	-	Mycobrowser	No	517803	518396	518396	Leaderless
Rv0430	518733	519041	+	Mycobrowser	No	518733	519041	518660	Leadered
Rv0431	519073	519567	+	Mycobrowser	No	519073	519567	519093	Leadered
Rv0432	519600	520322	+	Mycobrowser	No	519600	520322	519600	Leaderless
Rv0433	520324	521454	+	Mycobrowser	No	520324	521454	NA	NA
Rv0434	521514	522167	+	Mycobrowser	No	521514	522167	NA	NA
Rv0435c	522347	524533	-	Mycobrowser	No	522347	524533	NA	NA
Rv0436c	524530	525390	-	Mycobrowser	No	524530	525390	NA	NA
Rv0437c	525387	526082	-	Mycobrowser	No	525387	526082	526082	Leaderless
Rv0438c	526143	527360	-	Mycobrowser	No	526143	527360	527360	Leaderless
Rv0439c	527379	528314	-	Mycobrowser	No	527379	528314	528314	Leaderless
Rv0440	528608	530230	+	Mycobrowser	No	528608	530230	528426	Leadered
Rv0441c	530296	530724	-	Mycobrowser	No	530296	530724	NA	NA
Rv0442c	530751	532214	-	Mycobrowser	No	530751	532214	NA	NA
Rv0443	532396	532911	+	Mycobrowser	No	532396	532911	532396	Leaderless
Rv0444c	533091	533789	-	Mycobrowser	No	533091	533789	NA	NA
Rv0445c	533833	534396	-	Mycobrowser	No	533833	534396	534397	Leadered
Rv0446c	534445	535215	-	Mycobrowser	No	534445	535215	NA	NA
Rv0447c	535224	536507	-	Mycobrowser	No	535224	536507	NA	NA
Rv0448c	536504	537169	-	Mycobrowser	No	536504	537169	NA	NA
Rv0449c	537229	538548	-	Mycobrowser	No	537229	538548	538945	Leadered
Rv0450c	538588	541491	-	Mycobrowser	No	538588	541491	NA	NA
Rv0451c	541488	541910	-	Mycobrowser	No	541488	541910	NA	NA
Rv0452	542142	542852	+	Mycobrowser	Yes	542160	542852	542160	Leaderless
Rv0453	543174	544730	+	Mycobrowser	No	543174	544730	NA	NA
Rv0454	544835	545185	+	Mycobrowser	No	544835	545185	544745	Leadered
Rv0455c	545375	545821	-	Mycobrowser	No	545375	545821	545821	Leaderless
Rv0456A	547076	547357	-	Mycobrowser	No	547076	547357	NA	NA
Rv0456B	547344	547517	-	Mycobrowser	No	547344	547517	NA	NA
Rv0456c	545889	546803	-	Mycobrowser	No	545889	546803	NA	NA
Rv0457c	547586	549607	-	Mycobrowser	No	547586	549607	549607	Leaderless
Rv0458	549675	551198	+	Mycobrowser	No	549675	551198	549644	Leadered
Rv0459	551198	551689	+	Mycobrowser	No	551198	551689	NA	NA
Rv0460	551749	551988	+	Mycobrowser	Yes	551710	551988	551710	Leaderless
Rv0461	552026	552550	+	Mycobrowser	No	552026	552550	NA	NA
Rv0462	552614	554008	+	Mycobrowser	No	552614	554008	552614	Leaderless
Rv0463	554016	554309	+	Mycobrowser	No	554016	554309	NA	NA
Rv0464c	554313	554885	-	Mycobrowser	No	554313	554885	555117	Leadered
Rv0465c	554882	556306	-	Mycobrowser	No	554882	556306	556306	Leaderless
Rv0466	556458	557252	+	Mycobrowser	No	556458	557252	556405	Leadered
Rv0467	557527	558813	+	Mycobrowser	No	557527	558813	557436	Leadered
Rv0468	558895	559755	+	Mycobrowser	No	558895	559755	558824	Leadered
Rv0469	559888	560748	+	Mycobrowser	No	559888	560748	NA	NA
Rv0470A	561854	562294	-	Mycobrowser	No	561854	562294	NA	NA
Rv0470c	560848	561711	-	Mycobrowser	No	560848	561711	561787	Leadered
Rv0471c	562225	562713	-	Mycobrowser	No	562225	562713	562713	Leaderless
Rv0472c	562723	563427	-	Mycobrowser	No	562723	563427	NA	NA
Rv0473	563564	564934	+	Mycobrowser	No	563564	564934	NA	NA
Rv0474	565021	565443	+	Mycobrowser	No	565021	565443	NA	NA
Rv0475	565797	566396	+	Mycobrowser	No	565797	566396	NA	NA
Rv0476	566508	566771	+	Mycobrowser	No	566508	566771	NA	NA
Rv0477	566776	567222	+	Mycobrowser	No	566776	567222	NA	NA
Rv0478	567222	567896	+	Mycobrowser	No	567222	567896	NA	NA
Rv0479c	567921	568967	-	Mycobrowser	No	567921	568967	NA	NA
Rv0480c	568964	569806	-	Mycobrowser	No	568964	569806	569806	Leaderless
Rv0481c	569988	570512	-	Mycobrowser	No	569988	570512	NA	NA
Rv0482	570539	571648	+	Mycobrowser	No	570539	571648	NA	NA
Rv0483	571710	573065	+	Mycobrowser	Yes	571752	573065	571752	Leaderless
Rv0484c	573046	573801	-	Mycobrowser	No	573046	573801	NA	NA
Rv0485	573984	575300	+	Mycobrowser	No	573984	575300	573837	Leadered
Rv0486	575348	576790	+	Mycobrowser	Yes	575357	576790	575357	Leaderless
Rv0487	576787	577338	+	Mycobrowser	No	576787	577338	NA	NA
Rv0488	577664	578269	+	Mycobrowser	No	577664	578269	577169	Leadered
Rv0489	578426	579175	+	Mycobrowser	No	578426	579175	578426	Leaderless
Rv0490	579349	580581	+	Mycobrowser	No	579349	580581	NA	NA
Rv0491	580809	581492	+	Mycobrowser	No	580809	581492	NA	NA
Rv0492A	583375	583704	-	Mycobrowser	No	583375	583704	NA	NA
Rv0492c	581489	583378	-	Mycobrowser	No	581489	583378	NA	NA
Rv0493c	583701	584690	-	Mycobrowser	No	583701	584690	NA	NA
Rv0494	584695	585423	+	Mycobrowser	No	584695	585423	NA	NA
Rv0495c	585424	586314	-	Mycobrowser	Yes	585424	586218	586218	Leaderless
Rv0496	586394	587380	+	Mycobrowser	Yes	586346	587380	586346	Leaderless
Rv0497	587377	588309	+	Mycobrowser	No	587377	588309	587101	Leadered
Rv0498	588325	589167	+	Mycobrowser	No	588325	589167	NA	NA
Rv0499	589183	590058	+	Mycobrowser	No	589183	590058	NA	NA
Rv0500	590083	590970	+	Mycobrowser	Yes	590095	590970	590095	Leaderless
Rv0500A	591111	591347	+	Mycobrowser	No	591111	591347	591041	Leadered
Rv0500B	591475	591576	+	Mycobrowser	No	591475	591576	591447	Leadered
Rv0501	591654	592784	+	Mycobrowser	No	591654	592784	NA	NA
Rv0502	592791	593867	+	Mycobrowser	No	592791	593867	592714	Leadered
Rv0503c	593871	594779	-	Mycobrowser	No	593871	594779	594779	Leaderless
Rv0504c	594802	595302	-	Mycobrowser	No	594802	595302	595449	Leadered
Rv0505c	595464	596585	-	Mycobrowser	No	595464	596585	NA	NA
Rv0506	596759	597202	+	Mycobrowser	No	596759	597202	NA	NA
Rv0507	597199	600105	+	Mycobrowser	No	597199	600105	NA	NA
Rv0508	600098	600391	+	Mycobrowser	No	600098	600391	NA	NA
Rv0509	600441	601847	+	Mycobrowser	No	600441	601847	600397	Leadered
Rv0510	601857	602786	+	Mycobrowser	No	601857	602786	NA	NA
Rv0511	602819	604516	+	Mycobrowser	No	602819	604516	NA	NA
Rv0512	604602	605591	+	Mycobrowser	No	604602	605591	NA	NA
Rv0513	605604	606152	+	Mycobrowser	No	605604	606152	NA	NA
Rv0514	606149	606448	+	Mycobrowser	No	606149	606448	NA	NA
Rv0515	606551	608062	+	Mycobrowser	No	606551	608062	NA	NA
Rv0516c	608059	608535	-	Mycobrowser	No	608059	608535	608588	Leadered
Rv0517	608746	610056	+	Mycobrowser	No	608746	610056	608716	Leadered
Rv0518	610188	610883	+	Mycobrowser	No	610188	610883	NA	NA
Rv0519c	611172	612074	-	Mycobrowser	No	611172	612074	NA	NA
Rv0520	612255	612605	+	Mycobrowser	No	612255	612605	612204	Leadered
Rv0521	612598	612903	+	Mycobrowser	No	612598	612903	NA	NA
Rv0522	613038	614342	+	Mycobrowser	No	613038	614342	612908	Leadered
Rv0523c	614326	614721	-	Mycobrowser	No	614326	614721	614814	Leadered
Rv0524	614835	616223	+	Mycobrowser	No	614835	616223	614835	Leaderless
Rv0525	616223	616831	+	Mycobrowser	No	616223	616831	NA	NA
Rv0526	616846	617496	+	Mycobrowser	No	616846	617496	NA	NA
Rv0527	617493	618272	+	Mycobrowser	No	617493	618272	NA	NA
Rv0528	618305	619894	+	Mycobrowser	No	618305	619894	NA	NA
Rv0529	619891	620865	+	Mycobrowser	No	619891	620865	619751	Leadered
Rv0530	620907	622124	+	Mycobrowser	No	620907	622124	620833	Leadered
Rv0530A	622121	622282	-	Mycobrowser	No	622121	622282	NA	NA
Rv0531	622329	622646	+	Mycobrowser	No	622329	622646	NA	NA
Rv0532	622793	624577	+	Mycobrowser	No	622793	624577	NA	NA
Rv0533c	624473	625480	-	Mycobrowser	No	624473	625480	625551	Leadered
Rv0534c	625562	626440	-	Mycobrowser	No	625562	626440	NA	NA
Rv0535	626457	627251	+	Mycobrowser	No	626457	627251	NA	NA
Rv0536	627248	628288	+	Mycobrowser	No	627248	628288	NA	NA
Rv0537c	628298	629731	-	Mycobrowser	No	628298	629731	NA	NA
Rv0538	630040	631686	+	Mycobrowser	No	630040	631686	NA	NA
Rv0539	631743	632375	+	Mycobrowser	Yes	631719	632375	631719	Leaderless
Rv0540	632372	633034	+	Mycobrowser	No	632372	633034	NA	NA
Rv0541c	633055	634404	-	Mycobrowser	No	633055	634404	NA	NA
Rv0542c	634416	635504	-	Mycobrowser	No	634416	635504	NA	NA
Rv0543c	635573	635875	-	Mycobrowser	No	635573	635875	635924	Leadered
Rv0544c	635935	636213	-	Mycobrowser	No	635935	636213	NA	NA
Rv0545c	636210	637463	-	Mycobrowser	No	636210	637463	637538	Leadered
Rv0546c	637583	637969	-	Mycobrowser	No	637583	637969	NA	NA
Rv0547c	638032	638916	-	Mycobrowser	No	638032	638916	638916	Leaderless
Rv0548c	639012	639956	-	Mycobrowser	No	639012	639956	NA	NA
Rv0549c	640228	640641	-	Mycobrowser	No	640228	640641	NA	NA
Rv0550c	640638	640904	-	Mycobrowser	Yes	640638	640856	640856	Leaderless
Rv0551c	641096	642811	-	Mycobrowser	No	641096	642811	642811	Leaderless
Rv0552	642889	644493	+	Mycobrowser	No	642889	644493	NA	NA
Rv0553	644490	645470	+	Mycobrowser	No	644490	645470	644400	Leadered
Rv0554	645467	646255	+	Mycobrowser	No	645467	646255	645467	Leaderless
Rv0555	646298	647962	+	Mycobrowser	No	646298	647962	NA	NA
Rv0556	647959	648474	+	Mycobrowser	No	647959	648474	NA	NA
Rv0557	648536	649672	+	Mycobrowser	No	648536	649672	648157	Leadered
Rv0558	649689	650393	+	Mycobrowser	No	649689	650393	NA	NA
Rv0559c	650407	650745	-	Mycobrowser	No	650407	650745	650745	Leaderless
Rv0560c	650779	651504	-	Mycobrowser	No	650779	651504	NA	NA
Rv0561c	651529	652755	-	Mycobrowser	Yes	651529	652749	652749	Leaderless
Rv0562	652771	653778	+	Mycobrowser	No	652771	653778	652771	Leaderless
Rv0563	653879	654739	+	Mycobrowser	No	653879	654739	653837	Leadered
Rv0564c	654924	655949	-	Mycobrowser	No	654924	655949	NA	NA
Rv0565c	656010	657470	-	Mycobrowser	No	656010	657470	657497	Leadered
Rv0566c	657548	658039	-	Mycobrowser	No	657548	658039	NA	NA
Rv0567	658321	659340	+	Mycobrowser	Yes	658432	659340	658387	Leadered
Rv0568	659450	660868	+	Mycobrowser	No	659450	660868	NA	NA
Rv0569	661003	661269	+	Mycobrowser	No	661003	661269	660984	Leadered
Rv0570	661295	663373	+	Mycobrowser	No	661295	663373	NA	NA
Rv0571c	663487	664818	-	Mycobrowser	No	663487	664818	664912	Leadered
Rv0572c	665042	665383	-	Mycobrowser	No	665042	665383	665412	Leadered
Rv0573c	665851	667242	-	Mycobrowser	No	665851	667242	NA	NA
Rv0574c	667252	668394	-	Mycobrowser	No	667252	668394	NA	NA
Rv0575c	668579	669745	-	Mycobrowser	No	668579	669745	NA	NA
Rv0576	669848	671152	+	Mycobrowser	No	669848	671152	669837	Leadered
Rv0577	671166	671951	+	Mycobrowser	No	671166	671951	NA	NA
Rv0578c	671996	675916	-	Mycobrowser	No	671996	675916	676031	Leadered
Rv0579	676238	676996	+	Mycobrowser	No	676238	676996	NA	NA
Rv0580c	677125	677616	-	Mycobrowser	No	677125	677616	677616	Leaderless
Rv0581	677710	677925	+	Mycobrowser	No	677710	677925	677710	Leaderless
Rv0582	677922	678329	+	Mycobrowser	No	677922	678329	NA	NA
Rv0583c	678389	679075	-	Mycobrowser	No	678389	679075	NA	NA
Rv0584	679229	681862	+	Mycobrowser	No	679229	681862	678896	Leadered
Rv0585c	681885	684272	-	Mycobrowser	No	681885	684272	684328	Leadered
Rv0586	684410	685132	+	Mycobrowser	No	684410	685132	684410	Leaderless
Rv0587	685129	685926	+	Mycobrowser	No	685129	685926	NA	NA
Rv0588	685928	686815	+	Mycobrowser	No	685928	686815	685936	Leadered
Rv0589	686821	688035	+	Mycobrowser	No	686821	688035	NA	NA
Rv0590	688032	688859	+	Mycobrowser	No	688032	688859	NA	NA
Rv0590A	688808	689062	+	Mycobrowser	No	688808	689062	NA	NA
Rv0591	689059	690504	+	Mycobrowser	No	689059	690504	NA	NA
Rv0592	690501	692027	+	Mycobrowser	No	690501	692027	NA	NA
Rv0593	692024	693232	+	Mycobrowser	No	692024	693232	NA	NA
Rv0594	693237	694787	+	Mycobrowser	No	693237	694787	NA	NA
Rv0595c	694839	695231	-	Mycobrowser	No	694839	695231	NA	NA
Rv0596c	695228	695485	-	Mycobrowser	No	695228	695485	NA	NA
Rv0597c	695668	696903	-	Mycobrowser	No	695668	696903	NA	NA
Rv0598c	697154	697567	-	Mycobrowser	No	697154	697567	NA	NA
Rv0599c	697564	697800	-	Mycobrowser	No	697564	697800	697800	Leaderless
Rv0600c	697904	698410	-	Mycobrowser	No	697904	698410	NA	NA
Rv0601c	698524	698994	-	Mycobrowser	No	698524	698994	NA	NA
Rv0602c	699038	699799	-	Mycobrowser	No	699038	699799	NA	NA
Rv0603	699856	700167	+	Mycobrowser	No	699856	700167	699816	Leadered
Rv0604	700239	701189	+	Mycobrowser	Yes	700476	701189	700434	Leadered
Rv0605	701406	702014	+	Mycobrowser	Yes	701430	702014	701430	Leaderless
Rv0606	702016	702759	+	Mycobrowser	No	702016	702759	NA	NA
Rv0607	702813	703199	+	Mycobrowser	No	702813	703199	NA	NA
Rv0608	703244	703489	+	Mycobrowser	No	703244	703489	NA	NA
Rv0609	703486	703887	+	Mycobrowser	No	703486	703887	NA	NA
Rv0609A	703830	704057	+	Mycobrowser	No	703830	704057	NA	NA
Rv0610c	704752	705909	-	Mycobrowser	No	704752	705909	706243	Leadered
Rv0611c	705961	706344	-	Mycobrowser	No	705961	706344	NA	NA
Rv0612	706324	706929	+	Mycobrowser	No	706324	706929	706075	Leadered
Rv0613c	706948	709515	-	Mycobrowser	No	706948	709515	709515	Leaderless
Rv0614	709356	710348	+	Mycobrowser	No	709356	710348	NA	NA
Rv0615	710345	710587	+	Mycobrowser	No	710345	710587	710336	Leadered
Rv0616A	710782	711009	+	Mycobrowser	No	710782	711009	NA	NA
Rv0616c	710584	710850	-	Mycobrowser	No	710584	710850	NA	NA
Rv0617	711006	711407	+	Mycobrowser	No	711006	711407	710782	Leadered
Rv0618	711536	712231	+	Mycobrowser	Yes	711638	712231	711638	Leaderless
Rv0619	712174	712719	+	Mycobrowser	No	712174	712719	NA	NA
Rv0620	712716	713807	+	Mycobrowser	No	712716	713807	NA	NA
Rv0621	714202	715266	+	Mycobrowser	No	714202	715266	714190	Leadered
Rv0622	715370	716317	+	Mycobrowser	No	715370	716317	NA	NA
Rv0623	716410	716664	+	Mycobrowser	No	716410	716664	NA	NA
Rv0624	716664	717059	+	Mycobrowser	No	716664	717059	NA	NA
Rv0625c	717153	717893	-	Mycobrowser	No	717153	717893	NA	NA
Rv0626	718025	718285	+	Mycobrowser	No	718025	718285	NA	NA
Rv0627	718282	718689	+	Mycobrowser	No	718282	718689	NA	NA
Rv0628c	718761	719912	-	Mycobrowser	No	718761	719912	720014	Leadered
Rv0629c	720005	721732	-	Mycobrowser	No	720005	721732	NA	NA
Rv0630c	721729	725013	-	Mycobrowser	No	721729	725013	NA	NA
Rv0631c	725013	728306	-	Mycobrowser	No	725013	728306	NA	NA
Rv0632c	728583	729278	-	Mycobrowser	No	728583	729278	NA	NA
Rv0633c	729327	730166	-	Mycobrowser	Yes	729327	730163	730163	Leaderless
Rv0634A	731113	731364	+	Mycobrowser	Yes	731152	731364	731152	Leaderless
Rv0634B	731712	731879	+	Mycobrowser	No	731712	731879	NA	NA
Rv0634c	730320	731033	-	Mycobrowser	No	730320	731033	NA	NA
Rv0635	731930	732406	+	Mycobrowser	No	731930	732406	731930	Leaderless
Rv0636	732393	732821	+	Mycobrowser	No	732393	732821	NA	NA
Rv0637	732825	733325	+	Mycobrowser	No	732825	733325	NA	NA
Rv0638	733737	734222	+	Mycobrowser	No	733737	734222	733676	Leadered
Rv0639	734254	734970	+	Mycobrowser	No	734254	734970	734104	Leadered
Rv0640	735022	735450	+	Mycobrowser	No	735022	735450	NA	NA
Rv0641	735517	736224	+	Mycobrowser	No	735517	736224	NA	NA
Rv0642c	736298	737203	-	Mycobrowser	No	736298	737203	737256	Leadered
Rv0643c	737268	738149	-	Mycobrowser	No	737268	738149	738191	Leadered
Rv0644c	738297	739160	-	Mycobrowser	No	738297	739160	739243	Leadered
Rv0645c	739327	740187	-	Mycobrowser	No	739327	740187	740202	Leadered
Rv0646c	740234	741139	-	Mycobrowser	No	740234	741139	NA	NA
Rv0647c	741151	742617	-	Mycobrowser	Yes	741151	742497	742497	Leaderless
Rv0648	742719	746366	+	Mycobrowser	No	742719	746366	NA	NA
Rv0649	746363	747037	+	Mycobrowser	No	746363	747037	NA	NA
Rv0650	747037	747945	+	Mycobrowser	No	747037	747945	NA	NA
Rv0651	748276	748812	+	Mycobrowser	No	748276	748812	748060	Leadered
Rv0652	748849	749241	+	Mycobrowser	No	748849	749241	NA	NA
Rv0653c	749234	749929	-	Mycobrowser	No	749234	749929	NA	NA
Rv0654	750000	751505	+	Mycobrowser	No	750000	751505	NA	NA
Rv0655	751517	752596	+	Mycobrowser	No	751517	752596	NA	NA
Rv0656c	752984	753367	-	Mycobrowser	No	752984	753367	NA	NA
Rv0657c	753462	753617	-	Mycobrowser	No	753462	753617	NA	NA
Rv0658c	753693	754409	-	Mycobrowser	No	753693	754409	NA	NA
Rv0659c	754685	754993	-	Mycobrowser	No	754685	754993	NA	NA
Rv0660c	754980	755225	-	Mycobrowser	Yes	754980	755231	755231	Leaderless
Rv0661c	755335	755772	-	Mycobrowser	No	755335	755772	756017	Leadered
Rv0662c	755769	756023	-	Mycobrowser	No	755769	756023	NA	NA
Rv0663	756137	758500	+	Mycobrowser	No	756137	758500	NA	NA
Rv0664	758532	758804	+	Mycobrowser	No	758532	758804	NA	NA
Rv0665	758801	759139	+	Mycobrowser	No	758801	759139	NA	NA
Rv0666	759136	759309	+	Mycobrowser	No	759136	759309	NA	NA
Rv0667	759807	763325	+	Mycobrowser	No	759807	763325	NA	NA
Rv0668	763370	767320	+	Mycobrowser	No	763370	767320	NA	NA
Rv0669c	767684	769597	-	Mycobrowser	No	767684	769597	NA	NA
Rv0670	769792	770550	+	Mycobrowser	No	769792	770550	769792	Leaderless
Rv0671	770582	771424	+	Mycobrowser	No	770582	771424	NA	NA
Rv0672	771484	773112	+	Mycobrowser	No	771484	773112	771484	Leaderless
Rv0673	773123	774061	+	Mycobrowser	No	773123	774061	NA	NA
Rv0674	774064	774786	+	Mycobrowser	No	774064	774786	NA	NA
Rv0675	774783	775574	+	Mycobrowser	No	774783	775574	774501	Leadered
Rv0676c	775586	778480	-	Mycobrowser	No	775586	778480	NA	NA
Rv0677c	778477	778905	-	Mycobrowser	Yes	778477	778965	778965	Leaderless
Rv0678	778990	779487	+	Mycobrowser	No	778990	779487	778990	Leaderless
Rv0679c	779543	780040	-	Mycobrowser	No	779543	780040	NA	NA
Rv0680c	780042	780416	-	Mycobrowser	No	780042	780416	780471	Leadered
Rv0681	780721	781311	+	Mycobrowser	No	780721	781311	780587	Leadered
Rv0682	781560	781934	+	Mycobrowser	No	781560	781934	NA	NA
Rv0683	781934	782404	+	Mycobrowser	No	781934	782404	NA	NA
Rv0684	782485	784590	+	Mycobrowser	No	782485	784590	782882	Leadered
Rv0685	784821	786011	+	Mycobrowser	No	784821	786011	784748	Leadered
Rv0686	786149	786946	+	Mycobrowser	No	786149	786946	786120	Leadered
Rv0687	787099	787926	+	Mycobrowser	No	787099	787926	787083	Leadered
Rv0688	787940	789160	+	Mycobrowser	Yes	787952	789160	787952	Leaderless
Rv0689c	789157	789411	-	Mycobrowser	No	789157	789411	NA	NA
Rv0690c	790024	791073	-	Mycobrowser	No	790024	791073	791272	Leadered
Rv0691A	791658	791846	+	Mycobrowser	No	791658	791846	NA	NA
Rv0691c	791070	791666	-	Mycobrowser	No	791070	791666	791696	Leadered
Rv0692	791831	792160	+	Mycobrowser	No	791831	792160	NA	NA
Rv0693	792157	793332	+	Mycobrowser	No	792157	793332	NA	NA
Rv0694	793335	794525	+	Mycobrowser	No	793335	794525	NA	NA
Rv0695	794715	795470	+	Mycobrowser	Yes	794739	795470	794739	Leaderless
Rv0696	795519	796931	+	Mycobrowser	No	795519	796931	NA	NA
Rv0697	796933	798372	+	Mycobrowser	No	796933	798372	NA	NA
Rv0698	798833	799444	+	Mycobrowser	No	798833	799444	798673	Leadered
Rv0699	799629	799850	+	Mycobrowser	No	799629	799850	NA	NA
Rv0700	800487	800792	+	Mycobrowser	No	800487	800792	800203	Leadered
Rv0701	800809	801462	+	Mycobrowser	No	800809	801462	NA	NA
Rv0702	801462	802133	+	Mycobrowser	No	801462	802133	801370	Leadered
Rv0703	802133	802435	+	Mycobrowser	No	802133	802435	NA	NA
Rv0704	802528	803370	+	Mycobrowser	No	802528	803370	NA	NA
Rv0705	803411	803692	+	Mycobrowser	No	803411	803692	NA	NA
Rv0706	803689	804282	+	Mycobrowser	No	803689	804282	NA	NA
Rv0707	804282	805106	+	Mycobrowser	No	804282	805106	NA	NA
Rv0708	805110	805526	+	Mycobrowser	No	805110	805526	NA	NA
Rv0709	805526	805759	+	Mycobrowser	No	805526	805759	NA	NA
Rv0710	805756	806166	+	Mycobrowser	No	805756	806166	NA	NA
Rv0711	806335	808698	+	Mycobrowser	No	806335	808698	NA	NA
Rv0712	808746	809645	+	Mycobrowser	No	808746	809645	808746	Leaderless
Rv0713	809946	810887	+	Mycobrowser	No	809946	810887	809895	Leadered
Rv0714	811373	811741	+	Mycobrowser	No	811373	811741	811228	Leadered
Rv0715	811742	812059	+	Mycobrowser	No	811742	812059	NA	NA
Rv0716	812059	812622	+	Mycobrowser	No	812059	812622	NA	NA
Rv0717	812627	812812	+	Mycobrowser	No	812627	812812	NA	NA
Rv0718	812976	813374	+	Mycobrowser	No	812976	813374	NA	NA
Rv0719	813398	813937	+	Mycobrowser	No	813398	813937	NA	NA
Rv0720	813940	814308	+	Mycobrowser	No	813940	814308	813620	Leadered
Rv0721	814328	814990	+	Mycobrowser	No	814328	814990	NA	NA
Rv0722	814993	815190	+	Mycobrowser	No	814993	815190	NA	NA
Rv0723	815190	815630	+	Mycobrowser	No	815190	815630	NA	NA
Rv0724	815663	817534	+	Mycobrowser	No	815663	817534	NA	NA
Rv0724A	817531	817866	-	Mycobrowser	No	817531	817866	NA	NA
Rv0725c	817539	818444	-	Mycobrowser	No	817539	818444	818510	Leadered
Rv0726c	818537	819640	-	Mycobrowser	No	818537	819640	819674	Leadered
Rv0727c	819843	820499	-	Mycobrowser	No	819843	820499	NA	NA
Rv0728c	820496	821476	-	Mycobrowser	No	820496	821476	NA	NA
Rv0729	821507	822853	+	Mycobrowser	No	821507	822853	821507	Leaderless
Rv0730	822866	823594	+	Mycobrowser	Yes	822908	823594	822908	Leaderless
Rv0731c	823683	824639	-	Mycobrowser	No	823683	824639	824695	Leadered
Rv0732	824800	826125	+	Mycobrowser	No	824800	826125	824715	Leadered
Rv0733	826122	826667	+	Mycobrowser	No	826122	826667	NA	NA
Rv0734	826670	827470	+	Mycobrowser	No	826670	827470	NA	NA
Rv0735	827543	828076	+	Mycobrowser	No	827543	828076	NA	NA
Rv0736	828140	828892	+	Mycobrowser	No	828140	828892	NA	NA
Rv0737	829207	829704	+	Mycobrowser	No	829207	829704	828710	Leadered
Rv0738	830062	830610	+	Mycobrowser	No	830062	830610	NA	NA
Rv0739	830855	831661	+	Mycobrowser	No	830855	831661	NA	NA
Rv0740	831776	832303	+	Mycobrowser	No	831776	832303	NA	NA
Rv0741	832534	832848	+	Mycobrowser	No	832534	832848	832425	Leadered
Rv0742	832981	833508	+	Mycobrowser	No	832981	833508	NA	NA
Rv0743c	833886	834443	-	Mycobrowser	No	833886	834443	834703	Leadered
Rv0744c	834440	834946	-	Mycobrowser	No	834440	834946	834946	Leaderless
Rv0745	835154	835681	+	Mycobrowser	No	835154	835681	NA	NA
Rv0746	835701	838052	+	Mycobrowser	No	835701	838052	835655	Leadered
Rv0747	838451	840856	+	Mycobrowser	No	838451	840856	NA	NA
Rv0748	840947	841204	+	Mycobrowser	No	840947	841204	840947	Leaderless
Rv0749	841228	841656	+	Mycobrowser	No	841228	841656	NA	NA
Rv0749A	841737	841874	-	Mycobrowser	No	841737	841874	NA	NA
Rv0750	842033	842278	+	Mycobrowser	No	842033	842278	842029	Leadered
Rv0751c	842347	843231	-	Mycobrowser	No	842347	843231	843348	Leadered
Rv0752c	843242	844414	-	Mycobrowser	No	843242	844414	NA	NA
Rv0753c	844421	845953	-	Mycobrowser	No	844421	845953	845993	Leadered
Rv0754	846159	847913	+	Mycobrowser	No	846159	847913	NA	NA
Rv0755A	850342	850527	-	Mycobrowser	No	850342	850527	850505	Leadered
Rv0755c	848103	850040	-	Mycobrowser	No	848103	850040	850073	Leadered
Rv0756c	850741	851466	-	Mycobrowser	No	850741	851466	NA	NA
Rv0757	851608	852351	+	Mycobrowser	No	851608	852351	NA	NA
Rv0758	852396	853853	+	Mycobrowser	No	852396	853853	NA	NA
Rv0759c	853825	854157	-	Mycobrowser	No	853825	854157	NA	NA
Rv0760c	854267	854686	-	Mycobrowser	No	854267	854686	NA	NA
Rv0761c	854699	855826	-	Mycobrowser	No	854699	855826	855892	Leadered
Rv0762c	855925	856470	-	Mycobrowser	Yes	855925	856437	856449	Leadered
Rv0763c	856473	856679	-	Mycobrowser	No	856473	856679	NA	NA
Rv0764c	856682	858037	-	Mycobrowser	No	856682	858037	NA	NA
Rv0765c	858037	858864	-	Mycobrowser	No	858037	858864	NA	NA
Rv0766c	858864	860072	-	Mycobrowser	No	858864	860072	859981	Leadered
Rv0767c	860069	860710	-	Mycobrowser	No	860069	860710	NA	NA
Rv0768	860912	862381	+	Mycobrowser	No	860912	862381	NA	NA
Rv0769	862412	863158	+	Mycobrowser	No	862412	863158	NA	NA
Rv0770	863256	864143	+	Mycobrowser	No	863256	864143	NA	NA
Rv0771	864140	864574	+	Mycobrowser	No	864140	864574	NA	NA
Rv0772	864586	865854	+	Mycobrowser	No	864586	865854	NA	NA
Rv0773c	865851	867389	-	Mycobrowser	No	865851	867389	NA	NA
Rv0774c	867440	868351	-	Mycobrowser	Yes	867440	868339	868339	Leaderless
Rv0775	868407	869030	+	Mycobrowser	No	868407	869030	868281	Leadered
Rv0776c	868984	869763	-	Mycobrowser	No	868984	869763	NA	NA
Rv0777	870008	871426	+	Mycobrowser	No	870008	871426	869997	Leadered
Rv0778	871431	872675	+	Mycobrowser	No	871431	872675	NA	NA
Rv0779c	872672	873292	-	Mycobrowser	No	872672	873292	NA	NA
Rv0780	873343	874236	+	Mycobrowser	No	873343	874236	NA	NA
Rv0781	874233	874943	+	Mycobrowser	No	874233	874943	874184	Leadered
Rv0782	874732	876390	+	Mycobrowser	No	874732	876390	NA	NA
Rv0783c	876818	878440	-	Mycobrowser	Yes	876818	878425	878428	Leadered
Rv0784	878638	879324	+	Mycobrowser	Yes	878620	879324	878620	Leaderless
Rv0785	879340	881040	+	Mycobrowser	No	879340	881040	879359	Leadered
Rv0786c	881075	881464	-	Mycobrowser	Yes	881075	881713	881713	Leaderless
Rv0787	881459	882418	+	Mycobrowser	No	881459	882418	NA	NA
Rv0787A	882524	882763	+	Mycobrowser	No	882524	882763	882454	Leadered
Rv0788	882760	883434	+	Mycobrowser	No	882760	883434	NA	NA
Rv0789c	883451	884050	-	Mycobrowser	No	883451	884050	NA	NA
Rv0790c	884072	884800	-	Mycobrowser	No	884072	884800	NA	NA
Rv0791c	884797	885840	-	Mycobrowser	No	884797	885840	NA	NA
Rv0792c	885837	886646	-	Mycobrowser	No	885837	886646	NA	NA
Rv0793	886719	887024	+	Mycobrowser	No	886719	887024	NA	NA
Rv0794c	887137	888636	-	Mycobrowser	No	887137	888636	888662	Leadered
Rv0795	889072	889398	+	Mycobrowser	No	889072	889398	NA	NA
Rv0796	889347	890333	+	Mycobrowser	No	889347	890333	NA	NA
Rv0797	890388	891482	+	Mycobrowser	No	890388	891482	NA	NA
Rv0798c	891472	892269	-	Mycobrowser	No	891472	892269	NA	NA
Rv0799c	892266	893273	-	Mycobrowser	Yes	892266	893267	893267	Leaderless
Rv0800	893318	894619	+	Mycobrowser	No	893318	894619	NA	NA
Rv0801	894631	894978	+	Mycobrowser	No	894631	894978	894631	Leaderless
Rv0802c	894972	895628	-	Mycobrowser	No	894972	895628	NA	NA
Rv0803	895820	898084	+	Mycobrowser	Yes	895781	898084	895781	Leaderless
Rv0804	898081	898710	+	Mycobrowser	No	898081	898710	NA	NA
Rv0805	898831	899787	+	Mycobrowser	No	898831	899787	898792	Leadered
Rv0806c	899732	901330	-	Mycobrowser	No	899732	901330	NA	NA
Rv0807	901635	902024	+	Mycobrowser	Yes	901680	902024	901641	Leadered
Rv0808	902111	903694	+	Mycobrowser	No	902111	903694	902130	Leadered
Rv0809	903725	904819	+	Mycobrowser	No	903725	904819	903724	Leadered
Rv0810c	904905	905087	-	Mycobrowser	No	904905	905087	905163	Leadered
Rv0811c	905234	906340	-	Mycobrowser	No	905234	906340	906340	Leaderless
Rv0812	906423	907292	+	Mycobrowser	No	906423	907292	906403	Leadered
Rv0813c	907338	908018	-	Mycobrowser	No	907338	908018	NA	NA
Rv0814c	908181	908483	-	Mycobrowser	No	908181	908483	NA	NA
Rv0815c	908485	909318	-	Mycobrowser	No	908485	909318	909581	Leadered
Rv0816c	909611	910033	-	Mycobrowser	No	909611	910033	NA	NA
Rv0817c	910030	910842	-	Mycobrowser	Yes	910030	910836	910836	Leaderless
Rv0818	910972	911739	+	Mycobrowser	No	910972	911739	910907	Leadered
Rv0819	911736	912683	+	Mycobrowser	No	911736	912683	NA	NA
Rv0820	912726	913502	+	Mycobrowser	No	912726	913502	NA	NA
Rv0821c	913558	914199	-	Mycobrowser	No	913558	914199	914199	Leaderless
Rv0822c	914257	916311	-	Mycobrowser	No	914257	916311	916423	Leadered
Rv0823c	916477	917646	-	Mycobrowser	No	916477	917646	917925	Leadered
Rv0824c	917734	918750	-	Mycobrowser	No	917734	918750	918780	Leadered
Rv0825c	918912	919553	-	Mycobrowser	No	918912	919553	919632	Leadered
Rv0826	919634	920689	+	Mycobrowser	No	919634	920689	919575	Leadered
Rv0827c	920741	921133	-	Mycobrowser	No	920741	921133	921133	Leaderless
Rv0828c	921191	921613	-	Mycobrowser	No	921191	921613	NA	NA
Rv0829	921575	921865	+	Mycobrowser	No	921575	921865	NA	NA
Rv0830	921970	922875	+	Mycobrowser	No	921970	922875	921726	Leadered
Rv0831c	922894	923709	-	Mycobrowser	No	922894	923709	923709	Leaderless
Rv0832	924951	925364	+	Mycobrowser	No	924951	925364	NA	NA
Rv0833	925361	927610	+	Mycobrowser	No	925361	927610	NA	NA
Rv0834c	927837	930485	-	Mycobrowser	No	927837	930485	930526	Leadered
Rv0835	930953	931597	+	Mycobrowser	No	930953	931597	930792	Leadered
Rv0836c	932279	932932	-	Mycobrowser	No	932279	932932	NA	NA
Rv0837c	933003	934031	-	Mycobrowser	No	933003	934031	934075	Leadered
Rv0838	934720	935490	+	Mycobrowser	No	934720	935490	934720	Leaderless
Rv0839	935577	936389	+	Mycobrowser	No	935577	936389	935551	Leadered
Rv0840c	936457	937317	-	Mycobrowser	No	936457	937317	937343	Leadered
Rv0841	937593	937835	+	Mycobrowser	No	937593	937835	NA	NA
Rv0842	938112	939404	+	Mycobrowser	No	938112	939404	937959	Leadered
Rv0843	939388	940392	+	Mycobrowser	No	939388	940392	NA	NA
Rv0844c	940456	941106	-	Mycobrowser	No	940456	941106	941120	Leadered
Rv0845	941190	942467	+	Mycobrowser	No	941190	942467	NA	NA
Rv0846c	942680	944194	-	Mycobrowser	No	942680	944194	NA	NA
Rv0847	944343	944735	+	Mycobrowser	Yes	944328	944735	944328	Leaderless
Rv0848	944938	946056	+	Mycobrowser	No	944938	946056	NA	NA
Rv0849	946056	947315	+	Mycobrowser	No	946056	947315	946082	Leadered
Rv0850	947312	947644	+	Mycobrowser	No	947312	947644	NA	NA
Rv0851c	947641	948468	-	Mycobrowser	No	947641	948468	948468	Leaderless
Rv0852	948559	949395	+	Mycobrowser	Yes	948661	949395	948643	Leadered
Rv0853c	949436	951118	-	Mycobrowser	No	949436	951118	951118	Leaderless
Rv0854	951183	951626	+	Mycobrowser	No	951183	951626	NA	NA
Rv0855	951632	952711	+	Mycobrowser	No	951632	952711	NA	NA
Rv0856	952825	953229	+	Mycobrowser	No	952825	953229	952769	Leadered
Rv0857	953257	953730	+	Mycobrowser	No	953257	953730	953277	Leadered
Rv0858c	953727	954920	-	Mycobrowser	No	953727	954920	954920	Leaderless
Rv0859	955077	956288	+	Mycobrowser	No	955077	956288	NA	NA
Rv0860	956293	958455	+	Mycobrowser	No	956293	958455	NA	NA
Rv0861c	958523	960151	-	Mycobrowser	No	958523	960151	960333	Leadered
Rv0862c	960342	962612	-	Mycobrowser	No	960342	962612	NA	NA
Rv0863	962599	962880	+	Mycobrowser	No	962599	962880	NA	NA
Rv0864	962890	963393	+	Mycobrowser	No	962890	963393	962680	Leadered
Rv0865	963390	963872	+	Mycobrowser	No	963390	963872	NA	NA
Rv0866	963869	964294	+	Mycobrowser	No	963869	964294	NA	NA
Rv0867c	964312	965535	-	Mycobrowser	No	964312	965535	965806	Leadered
Rv0868c	965983	966261	-	Mycobrowser	No	965983	966261	NA	NA
Rv0869c	966265	967347	-	Mycobrowser	No	966265	967347	NA	NA
Rv0870c	967344	967733	-	Mycobrowser	No	967344	967733	967748	Leadered
Rv0871	967898	968305	+	Mycobrowser	No	967898	968305	NA	NA
Rv0872c	968424	970244	-	Mycobrowser	No	968424	970244	NA	NA
Rv0873	970505	972457	+	Mycobrowser	No	970505	972457	NA	NA
Rv0874c	972546	973706	-	Mycobrowser	No	972546	973706	NA	NA
Rv0875c	973806	974294	-	Mycobrowser	No	973806	974294	NA	NA
Rv0876c	974291	975937	-	Mycobrowser	Yes	974291	975970	975970	Leaderless
Rv0877	976075	976863	+	Mycobrowser	No	976075	976863	976054	Leadered
Rv0878c	976872	978203	-	Mycobrowser	No	976872	978203	NA	NA
Rv0879c	978481	978756	-	Mycobrowser	No	978481	978756	978759	Leadered
Rv0880	978934	979365	+	Mycobrowser	No	978934	979365	978934	Leaderless
Rv0881	979362	980228	+	Mycobrowser	No	979362	980228	NA	NA
Rv0882	980225	980509	+	Mycobrowser	No	980225	980509	NA	NA
Rv0883c	980506	981267	-	Mycobrowser	No	980506	981267	981311	Leadered
Rv0884c	981424	982554	-	Mycobrowser	No	981424	982554	982554	Leaderless
Rv0885	982762	983784	+	Mycobrowser	No	982762	983784	982725	Leadered
Rv0886	983803	985530	+	Mycobrowser	No	983803	985530	NA	NA
Rv0887c	985513	985971	-	Mycobrowser	No	985513	985971	986023	Leadered
Rv0888	987233	988705	+	Mycobrowser	No	987233	988705	987054	Leadered
Rv0889c	988740	989861	-	Mycobrowser	No	988740	989861	NA	NA
Rv0890c	989948	992596	-	Mycobrowser	No	989948	992596	993018	Leadered
Rv0891c	992598	993455	-	Mycobrowser	No	992598	993455	NA	NA
Rv0892	993853	995340	+	Mycobrowser	No	993853	995340	993801	Leadered
Rv0893c	995318	996295	-	Mycobrowser	No	995318	996295	996295	Leaderless
Rv0894	996524	997705	+	Mycobrowser	No	996524	997705	NA	NA
Rv0895	997782	999299	+	Mycobrowser	No	997782	999299	NA	NA
Rv0896	999472	1000767	+	Mycobrowser	No	999472	1000767	NA	NA
Rv0897c	1000808	1002415	-	Mycobrowser	No	1000808	1002415	NA	NA
Rv0898c	1002441	1002704	-	Mycobrowser	No	1002441	1002704	NA	NA
Rv0899	1002812	1003792	+	Mycobrowser	No	1002812	1003792	1002764	Leadered
Rv0900	1003805	1003957	+	Mycobrowser	No	1003805	1003957	NA	NA
Rv0901	1003957	1004484	+	Mycobrowser	No	1003957	1004484	NA	NA
Rv0902c	1004501	1005841	-	Mycobrowser	No	1004501	1005841	NA	NA
Rv0903c	1005852	1006562	-	Mycobrowser	Yes	1005852	1006553	1006553	Leaderless
Rv0904c	1006693	1008180	-	Mycobrowser	No	1006693	1008180	1008180	Leaderless
Rv0905	1008207	1008938	+	Mycobrowser	No	1008207	1008938	1008207	Leaderless
Rv0906	1008944	1010062	+	Mycobrowser	No	1008944	1010062	NA	NA
Rv0907	1010136	1011734	+	Mycobrowser	No	1010136	1011734	1010155	Leadered
Rv0908	1011731	1014124	+	Mycobrowser	No	1011731	1014124	1011708	Leadered
Rv0909	1014681	1014860	+	Mycobrowser	No	1014681	1014860	NA	NA
Rv0910	1014866	1015300	+	Mycobrowser	No	1014866	1015300	NA	NA
Rv0911	1015398	1016171	+	Mycobrowser	No	1015398	1016171	NA	NA
Rv0912	1016236	1016685	+	Mycobrowser	No	1016236	1016685	NA	NA
Rv0913c	1017217	1018725	-	Mycobrowser	No	1017217	1018725	NA	NA
Rv0914c	1018727	1019965	-	Mycobrowser	No	1018727	1019965	1019965	Leaderless
Rv0915c	1020058	1021329	-	Mycobrowser	No	1020058	1021329	NA	NA
Rv0916c	1021344	1021643	-	Mycobrowser	No	1021344	1021643	NA	NA
Rv0917	1022087	1023868	+	Mycobrowser	No	1022087	1023868	1022028	Leadered
Rv0918	1024211	1024687	+	Mycobrowser	No	1024211	1024687	NA	NA
Rv0919	1024684	1025184	+	Mycobrowser	No	1024684	1025184	1024400	Leadered
Rv0920c	1025497	1026816	-	Mycobrowser	No	1025497	1026816	1026961	Leadered
Rv0921	1027104	1027685	+	Mycobrowser	No	1027104	1027685	1027104	Leaderless
Rv0922	1027685	1029337	+	Mycobrowser	No	1027685	1029337	NA	NA
Rv0923c	1029513	1030577	-	Mycobrowser	No	1029513	1030577	1030610	Leadered
Rv0924c	1030578	1031864	-	Mycobrowser	No	1030578	1031864	1031833	Leadered
Rv0925c	1031896	1032633	-	Mycobrowser	No	1031896	1032633	1032711	Leadered
Rv0926c	1032710	1033786	-	Mycobrowser	No	1032710	1033786	NA	NA
Rv0927c	1033840	1034631	-	Mycobrowser	No	1033840	1034631	NA	NA
Rv0928	1034903	1036015	+	Mycobrowser	No	1034903	1036015	NA	NA
Rv0929	1036028	1037002	+	Mycobrowser	No	1036028	1037002	NA	NA
Rv0930	1036999	1037925	+	Mycobrowser	No	1036999	1037925	NA	NA
Rv0931c	1037920	1039914	-	Mycobrowser	No	1037920	1039914	NA	NA
Rv0932c	1039936	1041048	-	Mycobrowser	No	1039936	1041048	1041165	Leadered
Rv0933	1041264	1042094	+	Mycobrowser	No	1041264	1042094	1041264	Leaderless
Rv0934	1042115	1043239	+	Mycobrowser	No	1042115	1043239	1041803	Leadered
Rv0935	1043299	1044315	+	Mycobrowser	No	1043299	1044315	NA	NA
Rv0936	1044317	1045222	+	Mycobrowser	No	1044317	1045222	NA	NA
Rv0937c	1045199	1046020	-	Mycobrowser	No	1045199	1046020	1046020	Leaderless
Rv0938	1046136	1048415	+	Mycobrowser	No	1046136	1048415	1046136	Leaderless
Rv0939	1048412	1050346	+	Mycobrowser	Yes	1048928	1050346	1048904	Leadered
Rv0940c	1050593	1051459	-	Mycobrowser	No	1050593	1051459	NA	NA
Rv0941c	1051544	1052317	-	Mycobrowser	No	1051544	1052317	1052607	Leadered
Rv0942	1052360	1052638	+	Mycobrowser	No	1052360	1052638	NA	NA
Rv0943c	1052696	1053736	-	Mycobrowser	No	1052696	1053736	NA	NA
Rv0944	1053765	1054241	+	Mycobrowser	No	1053765	1054241	NA	NA
Rv0945	1054247	1055008	+	Mycobrowser	No	1054247	1055008	NA	NA
Rv0946c	1055024	1056685	-	Mycobrowser	No	1055024	1056685	1056685	Leaderless
Rv0947c	1057300	1057530	-	Mycobrowser	No	1057300	1057530	NA	NA
Rv0948c	1057646	1057963	-	Mycobrowser	No	1057646	1057963	1058093	Leadered
Rv0949	1058260	1060575	+	Mycobrowser	No	1058260	1060575	1058257	Leadered
Rv0950c	1060656	1061654	-	Mycobrowser	No	1060656	1061654	NA	NA
Rv0951	1061964	1063127	+	Mycobrowser	No	1061964	1063127	NA	NA
Rv0952	1063140	1064051	+	Mycobrowser	No	1063140	1064051	NA	NA
Rv0953c	1064114	1064962	-	Mycobrowser	No	1064114	1064962	NA	NA
Rv0954	1065127	1066038	+	Mycobrowser	No	1065127	1066038	1065078	Leadered
Rv0955	1066078	1067445	+	Mycobrowser	No	1066078	1067445	NA	NA
Rv0956	1067561	1068208	+	Mycobrowser	No	1067561	1068208	1067561	Leaderless
Rv0957	1068205	1069776	+	Mycobrowser	No	1068205	1069776	NA	NA
Rv0958	1069883	1071262	+	Mycobrowser	No	1069883	1071262	NA	NA
Rv0959	1071255	1073273	+	Mycobrowser	No	1071255	1073273	1071341	Leadered
Rv0959A	1073327	1073548	+	Mycobrowser	No	1073327	1073548	NA	NA
Rv0960	1073545	1073928	+	Mycobrowser	No	1073545	1073928	1073327	Leadered
Rv0961	1074074	1074421	+	Mycobrowser	Yes	1074080	1074421	1074080	Leaderless
Rv0962c	1074440	1075114	-	Mycobrowser	No	1074440	1075114	NA	NA
Rv0963c	1075297	1076097	-	Mycobrowser	No	1075297	1076097	NA	NA
Rv0964c	1076196	1076678	-	Mycobrowser	No	1076196	1076678	NA	NA
Rv0965c	1076778	1077197	-	Mycobrowser	No	1076778	1077197	1077151	Leadered
Rv0966c	1077233	1077835	-	Mycobrowser	No	1077233	1077835	1077836	Leadered
Rv0967	1077975	1078334	+	Mycobrowser	No	1077975	1078334	1077954	Leadered
Rv0968	1078391	1078687	+	Mycobrowser	No	1078391	1078687	NA	NA
Rv0969	1078743	1081055	+	Mycobrowser	No	1078743	1081055	1078545	Leadered
Rv0970	1081052	1081684	+	Mycobrowser	No	1081052	1081684	NA	NA
Rv0971c	1081775	1082584	-	Mycobrowser	Yes	1081775	1082431	1082554	Leadered
Rv0972c	1082584	1083750	-	Mycobrowser	No	1082584	1083750	NA	NA
Rv0973c	1083747	1085750	-	Mycobrowser	No	1083747	1085750	NA	NA
Rv0974c	1085756	1087345	-	Mycobrowser	No	1085756	1087345	NA	NA
Rv0975c	1087348	1088496	-	Mycobrowser	No	1087348	1088496	NA	NA
Rv0976c	1088493	1090175	-	Mycobrowser	No	1088493	1090175	NA	NA
Rv0977	1090373	1093144	+	Mycobrowser	No	1090373	1093144	1090328	Leadered
Rv0978c	1093361	1094356	-	Mycobrowser	No	1093361	1094356	NA	NA
Rv0979A	1094886	1095059	+	Mycobrowser	No	1094886	1095059	1094818	Leadered
Rv0979c	1094670	1094864	-	Mycobrowser	No	1094670	1094864	NA	NA
Rv0980c	1095078	1096451	-	Mycobrowser	No	1095078	1096451	NA	NA
Rv0981	1096822	1097508	+	Mycobrowser	No	1096822	1097508	1096822	Leaderless
Rv0982	1097508	1099022	+	Mycobrowser	No	1097508	1099022	1097361	Leadered
Rv0983	1099066	1100460	+	Mycobrowser	No	1099066	1100460	NA	NA
Rv0984	1100460	1101005	+	Mycobrowser	Yes	1100508	1101005	1100508	Leaderless
Rv0985c	1101025	1101480	-	Mycobrowser	No	1101025	1101480	1101526	Leadered
Rv0986	1101803	1102549	+	Mycobrowser	No	1101803	1102549	1101780	Leadered
Rv0987	1102542	1105109	+	Mycobrowser	No	1102542	1105109	NA	NA
Rv0988	1105116	1106276	+	Mycobrowser	No	1105116	1106276	NA	NA
Rv0989c	1106405	1107382	-	Mycobrowser	No	1106405	1107382	1107417	Leadered
Rv0990c	1107443	1108099	-	Mycobrowser	No	1107443	1108099	NA	NA
Rv0991c	1108172	1108504	-	Mycobrowser	No	1108172	1108504	NA	NA
Rv0992c	1108578	1109171	-	Mycobrowser	No	1108578	1109171	1109171	Leaderless
Rv0993	1109272	1110192	+	Mycobrowser	No	1109272	1110192	1109271	Leadered
Rv0994	1110269	1111549	+	Mycobrowser	No	1110269	1111549	1110123	Leadered
Rv0995	1111612	1112223	+	Mycobrowser	No	1111612	1112223	NA	NA
Rv0996	1112384	1113460	+	Mycobrowser	No	1112384	1113460	1112311	Leadered
Rv0997	1114293	1114724	+	Mycobrowser	No	1114293	1114724	1113861	Leadered
Rv0998	1114748	1115749	+	Mycobrowser	No	1114748	1115749	NA	NA
Rv0999	1115767	1116525	+	Mycobrowser	No	1115767	1116525	1115865	Leadered
Rv1000c	1116531	1117148	-	Mycobrowser	Yes	1116531	1117127	1117127	Leaderless
Rv1001	1117185	1118393	+	Mycobrowser	No	1117185	1118393	1117185	Leaderless
Rv1002c	1118428	1119939	-	Mycobrowser	No	1118428	1119939	1119997	Leadered
Rv1003	1120022	1120879	+	Mycobrowser	No	1120022	1120879	NA	NA
Rv1004c	1120889	1122148	-	Mycobrowser	No	1120889	1122148	NA	NA
Rv1005c	1122222	1123598	-	Mycobrowser	Yes	1122222	1123508	1123508	Leaderless
Rv1006	1123714	1125417	+	Mycobrowser	No	1123714	1125417	NA	NA
Rv1007c	1125444	1127003	-	Mycobrowser	No	1125444	1127003	1127006	Leadered
Rv1008	1127089	1127883	+	Mycobrowser	No	1127089	1127883	NA	NA
Rv1009	1128091	1129179	+	Mycobrowser	No	1128091	1129179	NA	NA
Rv1010	1129152	1130105	+	Mycobrowser	No	1129152	1130105	NA	NA
Rv1011	1130191	1131111	+	Mycobrowser	Yes	1130155	1131111	1130155	Leaderless
Rv1012	1131128	1131421	+	Mycobrowser	No	1131128	1131421	NA	NA
Rv1013	1131625	1133259	+	Mycobrowser	No	1131625	1133259	1131483	Leadered
Rv1014c	1133333	1133908	-	Mycobrowser	No	1133333	1133908	NA	NA
Rv1015c	1133921	1134568	-	Mycobrowser	No	1133921	1134568	1134697	Leadered
Rv1016c	1134785	1135465	-	Mycobrowser	No	1134785	1135465	NA	NA
Rv1017c	1135501	1136481	-	Mycobrowser	No	1135501	1136481	1136513	Leadered
Rv1018c	1136573	1138060	-	Mycobrowser	No	1136573	1138060	1138124	Leadered
Rv1019	1138315	1138908	+	Mycobrowser	Yes	1138249	1138908	1138249	Leaderless
Rv1020	1138967	1142671	+	Mycobrowser	No	1138967	1142671	1138964	Leadered
Rv1021	1142671	1143648	+	Mycobrowser	No	1142671	1143648	1142612	Leadered
Rv1022	1143736	1144467	+	Mycobrowser	No	1143736	1144467	NA	NA
Rv1023	1144564	1145853	+	Mycobrowser	No	1144564	1145853	NA	NA
Rv1024	1145858	1146544	+	Mycobrowser	No	1145858	1146544	NA	NA
Rv1025	1146561	1147028	+	Mycobrowser	No	1146561	1147028	NA	NA
Rv1026	1147019	1147978	+	Mycobrowser	No	1147019	1147978	NA	NA
Rv1027c	1148427	1149107	-	Mycobrowser	No	1148427	1149107	NA	NA
Rv1028A	1151920	1152012	+	Mycobrowser	No	1151920	1152012	NA	NA
Rv1028c	1149104	1151686	-	Mycobrowser	No	1149104	1151686	NA	NA
Rv1029	1152012	1153727	+	Mycobrowser	No	1152012	1153727	NA	NA
Rv1030	1153724	1155853	+	Mycobrowser	No	1153724	1155853	NA	NA
Rv1031	1155853	1156422	+	Mycobrowser	No	1155853	1156422	NA	NA
Rv1032c	1156426	1157955	-	Mycobrowser	Yes	1156426	1157847	1157847	Leaderless
Rv1033c	1157963	1158736	-	Mycobrowser	No	1157963	1158736	NA	NA
Rv1034c	1158918	1159307	-	Mycobrowser	No	1158918	1159307	NA	NA
Rv1035c	1159375	1160061	-	Mycobrowser	No	1159375	1160061	NA	NA
Rv1036c	1160095	1160433	-	Mycobrowser	No	1160095	1160433	NA	NA
Rv1037c	1160544	1160828	-	Mycobrowser	No	1160544	1160828	NA	NA
Rv1038c	1160855	1161151	-	Mycobrowser	No	1160855	1161151	NA	NA
Rv1039c	1161297	1162472	-	Mycobrowser	No	1161297	1162472	NA	NA
Rv1040c	1162549	1163376	-	Mycobrowser	No	1162549	1163376	NA	NA
Rv1041c	1164572	1165435	-	Mycobrowser	No	1164572	1165435	NA	NA
Rv1042c	1165092	1165499	-	Mycobrowser	No	1165092	1165499	1165681	Leadered
Rv1043c	1165781	1166806	-	Mycobrowser	No	1165781	1166806	1166911	Leadered
Rv1044	1167053	1167676	+	Mycobrowser	No	1167053	1167676	NA	NA
Rv1045	1167673	1168554	+	Mycobrowser	No	1167673	1168554	NA	NA
Rv1046c	1168704	1169228	-	Mycobrowser	No	1168704	1169228	NA	NA
Rv1047	1169423	1170670	+	Mycobrowser	No	1169423	1170670	NA	NA
Rv1048c	1171038	1172153	-	Mycobrowser	No	1171038	1172153	NA	NA
Rv1049	1172386	1172832	+	Mycobrowser	No	1172386	1172832	1172386	Leaderless
Rv1050	1172881	1173786	+	Mycobrowser	No	1172881	1173786	NA	NA
Rv1051c	1173945	1174700	-	Mycobrowser	No	1173945	1174700	NA	NA
Rv1052	1175723	1176112	+	Mycobrowser	No	1175723	1176112	1175663	Leadered
Rv1053c	1176011	1176286	-	Mycobrowser	No	1176011	1176286	NA	NA
Rv1054	1176928	1177242	+	Mycobrowser	No	1176928	1177242	1176565	Leadered
Rv1055	1177239	1177373	+	Mycobrowser	Yes	1177206	1177373	1177206	Leaderless
Rv1056	1177628	1178392	+	Mycobrowser	No	1177628	1178392	1177443	Leadered
Rv1057	1179396	1180577	+	Mycobrowser	No	1179396	1180577	1179215	Leadered
Rv1058	1180684	1182315	+	Mycobrowser	No	1180684	1182315	1180640	Leadered
Rv1059	1182391	1183455	+	Mycobrowser	Yes	1182397	1183455	1182397	Leaderless
Rv1060	1183508	1183981	+	Mycobrowser	No	1183508	1183981	1183466	Leadered
Rv1061	1184015	1184878	+	Mycobrowser	No	1184015	1184878	NA	NA
Rv1062	1184883	1185740	+	Mycobrowser	No	1184883	1185740	NA	NA
Rv1063c	1185741	1186823	-	Mycobrowser	No	1185741	1186823	1186823	Leaderless
Rv1064c	1186904	1187323	-	Mycobrowser	No	1186904	1187323	NA	NA
Rv1065	1187435	1188001	+	Mycobrowser	No	1187435	1188001	1187351	Leadered
Rv1066	1187998	1188393	+	Mycobrowser	No	1187998	1188393	NA	NA
Rv1067c	1188421	1190424	-	Mycobrowser	No	1188421	1190424	NA	NA
Rv1068c	1190757	1192148	-	Mycobrowser	No	1190757	1192148	NA	NA
Rv1069c	1192510	1194273	-	Mycobrowser	No	1192510	1194273	NA	NA
Rv1070c	1194270	1195043	-	Mycobrowser	No	1194270	1195043	NA	NA
Rv1071c	1195055	1196092	-	Mycobrowser	No	1195055	1196092	NA	NA
Rv1072	1196279	1197115	+	Mycobrowser	No	1196279	1197115	NA	NA
Rv1073	1197231	1198082	+	Mycobrowser	No	1197231	1198082	NA	NA
Rv1074c	1198156	1199373	-	Mycobrowser	No	1198156	1199373	NA	NA
Rv1075c	1199426	1200370	-	Mycobrowser	Yes	1199426	1200382	1200382	Leaderless
Rv1076	1200767	1201660	+	Mycobrowser	No	1200767	1201660	1200515	Leadered
Rv1077	1201717	1203111	+	Mycobrowser	No	1201717	1203111	1201717	Leaderless
Rv1078	1203313	1204035	+	Mycobrowser	No	1203313	1204035	NA	NA
Rv1079	1204067	1205233	+	Mycobrowser	No	1204067	1205233	NA	NA
Rv1080c	1205304	1205798	-	Mycobrowser	No	1205304	1205798	NA	NA
Rv1081c	1205984	1206418	-	Mycobrowser	No	1205984	1206418	1206454	Leadered
Rv1082	1206520	1207386	+	Mycobrowser	No	1206520	1207386	NA	NA
Rv1083	1207383	1207649	+	Mycobrowser	No	1207383	1207649	NA	NA
Rv1084	1207636	1209657	+	Mycobrowser	No	1207636	1209657	NA	NA
Rv1085c	1209756	1210484	-	Mycobrowser	No	1209756	1210484	NA	NA
Rv1086	1210595	1211383	+	Mycobrowser	No	1210595	1211383	1210595	Leaderless
Rv1087	1211560	1213863	+	Mycobrowser	No	1211560	1213863	1211517	Leadered
Rv1087A	1214040	1214360	+	Mycobrowser	No	1214040	1214360	NA	NA
Rv1088	1214513	1214947	+	Mycobrowser	No	1214513	1214947	NA	NA
Rv1089	1214769	1215131	+	Mycobrowser	No	1214769	1215131	NA	NA
Rv1089A	1215517	1215621	+	Mycobrowser	No	1215517	1215621	1215199	Leadered
Rv1090	1215599	1216054	+	Mycobrowser	No	1215599	1216054	NA	NA
Rv1091	1216469	1219030	+	Mycobrowser	No	1216469	1219030	1216459	Leadered
Rv1092c	1219248	1220186	-	Mycobrowser	No	1219248	1220186	NA	NA
Rv1093	1220574	1221854	+	Mycobrowser	Yes	1220538	1221854	1220538	Leaderless
Rv1094	1221959	1222786	+	Mycobrowser	No	1221959	1222786	1221959	Leaderless
Rv1095	1222997	1224298	+	Mycobrowser	No	1222997	1224298	1222844	Leadered
Rv1096	1224385	1225260	+	Mycobrowser	No	1224385	1225260	1224385	Leaderless
Rv1097c	1225263	1226144	-	Mycobrowser	No	1225263	1226144	NA	NA
Rv1098c	1226141	1227565	-	Mycobrowser	No	1226141	1227565	NA	NA
Rv1099c	1227596	1228684	-	Mycobrowser	No	1227596	1228684	1228684	Leaderless
Rv1100	1228683	1229384	+	Mycobrowser	Yes	1228740	1229384	1228740	Leaderless
Rv1101c	1229391	1230548	-	Mycobrowser	No	1229391	1230548	NA	NA
Rv1102c	1230660	1230971	-	Mycobrowser	No	1230660	1230971	1231207	Leadered
Rv1103c	1230971	1231291	-	Mycobrowser	No	1230971	1231291	NA	NA
Rv1104	1231301	1231990	+	Mycobrowser	No	1231301	1231990	NA	NA
Rv1105	1232311	1232826	+	Mycobrowser	No	1232311	1232826	NA	NA
Rv1106c	1232844	1233956	-	Mycobrowser	No	1232844	1233956	NA	NA
Rv1107c	1233966	1234223	-	Mycobrowser	No	1233966	1234223	1234356	Leadered
Rv1108c	1234213	1235460	-	Mycobrowser	No	1234213	1235460	NA	NA
Rv1109c	1235457	1236095	-	Mycobrowser	No	1235457	1236095	1236095	Leaderless
Rv1110	1236185	1237192	+	Mycobrowser	No	1236185	1237192	1236185	Leaderless
Rv1111c	1237209	1238192	-	Mycobrowser	No	1237209	1238192	NA	NA
Rv1112	1238255	1239328	+	Mycobrowser	No	1238255	1239328	1238255	Leaderless
Rv1113	1239416	1239613	+	Mycobrowser	No	1239416	1239613	NA	NA
Rv1114	1239610	1239984	+	Mycobrowser	No	1239610	1239984	NA	NA
Rv1115	1240187	1240885	+	Mycobrowser	No	1240187	1240885	NA	NA
Rv1116	1241003	1241188	+	Mycobrowser	No	1241003	1241188	NA	NA
Rv1116A	1241115	1241390	-	Mycobrowser	No	1241115	1241390	1241401	Leadered
Rv1117	1241633	1241956	+	Mycobrowser	No	1241633	1241956	1241632	Leadered
Rv1118c	1241971	1242831	-	Mycobrowser	Yes	1241971	1242669	1242669	Leaderless
Rv1119c	1242864	1243013	-	Mycobrowser	No	1242864	1243013	1243237	Leadered
Rv1120c	1243010	1243504	-	Mycobrowser	No	1243010	1243504	NA	NA
Rv1121	1243707	1245107	+	Mycobrowser	No	1243707	1245107	1243672	Leadered
Rv1122	1245129	1246151	+	Mycobrowser	No	1245129	1246151	1245022	Leadered
Rv1123c	1246144	1247052	-	Mycobrowser	No	1246144	1247052	NA	NA
Rv1124	1247127	1248077	+	Mycobrowser	No	1247127	1248077	1247129	Leadered
Rv1125	1248082	1249326	+	Mycobrowser	No	1248082	1249326	NA	NA
Rv1126c	1249330	1249935	-	Mycobrowser	No	1249330	1249935	NA	NA
Rv1127c	1249932	1251404	-	Mycobrowser	Yes	1249932	1251410	1251410	Leaderless
Rv1128c	1251617	1252972	-	Mycobrowser	No	1251617	1252972	1253023	Leadered
Rv1129c	1253074	1254534	-	Mycobrowser	No	1253074	1254534	NA	NA
Rv1130	1254555	1256135	+	Mycobrowser	Yes	1254630	1256135	1254630	Leaderless
Rv1131	1256132	1257313	+	Mycobrowser	No	1256132	1257313	NA	NA
Rv1132	1257325	1259055	+	Mycobrowser	No	1257325	1259055	1257325	Leaderless
Rv1133c	1259067	1261346	-	Mycobrowser	No	1259067	1261346	1261711	Leadered
Rv1134	1261922	1262158	+	Mycobrowser	No	1261922	1262158	NA	NA
Rv1135A	1264314	1264556	+	Mycobrowser	No	1264314	1264556	NA	NA
Rv1135c	1262272	1264128	-	Mycobrowser	No	1262272	1264128	1264325	Leadered
Rv1136	1264606	1264947	+	Mycobrowser	No	1264606	1264947	1264626	Leadered
Rv1137c	1265087	1265455	-	Mycobrowser	No	1265087	1265455	NA	NA
Rv1138c	1265472	1266488	-	Mycobrowser	No	1265472	1266488	NA	NA
Rv1139c	1266485	1266985	-	Mycobrowser	No	1266485	1266985	NA	NA
Rv1140	1267347	1268195	+	Mycobrowser	No	1267347	1268195	NA	NA
Rv1141c	1268203	1269009	-	Mycobrowser	No	1268203	1269009	1269009	Leaderless
Rv1142c	1269152	1269958	-	Mycobrowser	No	1269152	1269958	NA	NA
Rv1143	1270062	1271144	+	Mycobrowser	No	1270062	1271144	NA	NA
Rv1144	1271156	1271908	+	Mycobrowser	No	1271156	1271908	NA	NA
Rv1145	1272423	1273334	+	Mycobrowser	No	1272423	1273334	1272359	Leadered
Rv1146	1273355	1274767	+	Mycobrowser	No	1273355	1274767	NA	NA
Rv1147	1274900	1275550	+	Mycobrowser	No	1274900	1275550	NA	NA
Rv1148c	1276300	1277748	-	Mycobrowser	No	1276300	1277748	NA	NA
Rv1149	1277893	1278300	+	Mycobrowser	No	1277893	1278300	NA	NA
Rv1150	1278269	1278820	+	Mycobrowser	No	1278269	1278820	NA	NA
Rv1151c	1278904	1279617	-	Mycobrowser	No	1278904	1279617	1279617	Leaderless
Rv1152	1279655	1280020	+	Mycobrowser	No	1279655	1280020	1279655	Leaderless
Rv1153c	1279998	1280846	-	Mycobrowser	No	1279998	1280846	NA	NA
Rv1154c	1280843	1281484	-	Mycobrowser	No	1280843	1281484	NA	NA
Rv1155	1281429	1281872	+	Mycobrowser	No	1281429	1281872	1281429	Leaderless
Rv1156	1282306	1282893	+	Mycobrowser	No	1282306	1282893	NA	NA
Rv1157c	1283056	1284171	-	Mycobrowser	No	1283056	1284171	NA	NA
Rv1158c	1284179	1284862	-	Mycobrowser	No	1284179	1284862	1284890	Leadered
Rv1159	1284992	1286287	+	Mycobrowser	Yes	1285088	1286287	1285049	Leadered
Rv1159A	1286284	1286568	-	Mycobrowser	No	1286284	1286568	1286568	Leaderless
Rv1160	1286595	1287020	+	Mycobrowser	No	1286595	1287020	1286595	Leaderless
Rv1161	1287328	1291026	+	Mycobrowser	No	1287328	1291026	1287124	Leadered
Rv1162	1291065	1292741	+	Mycobrowser	No	1291065	1292741	NA	NA
Rv1163	1292798	1293403	+	Mycobrowser	No	1292798	1293403	NA	NA
Rv1164	1293406	1294146	+	Mycobrowser	No	1293406	1294146	NA	NA
Rv1165	1294168	1296054	+	Mycobrowser	No	1294168	1296054	NA	NA
Rv1166	1296152	1298059	+	Mycobrowser	Yes	1296320	1298059	1296230	Leadered
Rv1167c	1298087	1298692	-	Mycobrowser	No	1298087	1298692	NA	NA
Rv1168c	1298764	1299804	-	Mycobrowser	No	1298764	1299804	1299704	Leadered
Rv1169c	1299822	1300124	-	Mycobrowser	No	1299822	1300124	1300219	Leadered
Rv1170	1300304	1301215	+	Mycobrowser	No	1300304	1301215	NA	NA
Rv1171	1301307	1301747	+	Mycobrowser	No	1301307	1301747	1301226	Leadered
Rv1172c	1301755	1302681	-	Mycobrowser	No	1301755	1302681	NA	NA
Rv1173	1302931	1305501	+	Mycobrowser	No	1302931	1305501	1302855	Leadered
Rv1174c	1305669	1306001	-	Mycobrowser	No	1305669	1306001	NA	NA
Rv1175c	1306202	1308226	-	Mycobrowser	No	1306202	1308226	NA	NA
Rv1176c	1308223	1308792	-	Mycobrowser	No	1308223	1308792	1308792	Leaderless
Rv1177	1309005	1309331	+	Mycobrowser	No	1309005	1309331	NA	NA
Rv1178	1309364	1310452	+	Mycobrowser	No	1309364	1310452	1309178	Leadered
Rv1179c	1310480	1313299	-	Mycobrowser	No	1310480	1313299	NA	NA
Rv1180	1313725	1315191	+	Mycobrowser	No	1313725	1315191	NA	NA
Rv1181	1315234	1319982	+	Mycobrowser	No	1315234	1319982	1316318	Leadered
Rv1182	1320035	1321453	+	Mycobrowser	No	1320035	1321453	NA	NA
Rv1183	1321520	1324528	+	Mycobrowser	No	1321520	1324528	1321297	Leadered
Rv1184c	1324532	1325611	-	Mycobrowser	No	1324532	1325611	1325686	Leadered
Rv1185c	1325776	1327512	-	Mycobrowser	No	1325776	1327512	1327512	Leaderless
Rv1186c	1327689	1329305	-	Mycobrowser	No	1327689	1329305	1329305	Leaderless
Rv1187	1329390	1331021	+	Mycobrowser	No	1329390	1331021	NA	NA
Rv1188	1331021	1332010	+	Mycobrowser	No	1331021	1332010	NA	NA
Rv1189	1332092	1332964	+	Mycobrowser	No	1332092	1332964	NA	NA
Rv1190	1332980	1333858	+	Mycobrowser	No	1332980	1333858	NA	NA
Rv1191	1333931	1334845	+	Mycobrowser	No	1333931	1334845	1333931	Leaderless
Rv1192	1334927	1335754	+	Mycobrowser	Yes	1334939	1335754	1334939	Leaderless
Rv1193	1335794	1337215	+	Mycobrowser	No	1335794	1337215	NA	NA
Rv1194c	1337248	1338513	-	Mycobrowser	No	1337248	1338513	NA	NA
Rv1195	1339003	1339302	+	Mycobrowser	No	1339003	1339302	NA	NA
Rv1196	1339349	1340524	+	Mycobrowser	No	1339349	1340524	NA	NA
Rv1197	1340659	1340955	+	Mycobrowser	No	1340659	1340955	NA	NA
Rv1198	1341006	1341290	+	Mycobrowser	No	1341006	1341290	1340983	Leadered
Rv1199c	1341358	1342605	-	Mycobrowser	No	1341358	1342605	1342979	Leadered
Rv1200	1342942	1344219	+	Mycobrowser	No	1342942	1344219	1342599	Leadered
Rv1201c	1344216	1345169	-	Mycobrowser	Yes	1344216	1345160	1345160	Leaderless
Rv1202	1345260	1346324	+	Mycobrowser	No	1345260	1346324	1345260	Leaderless
Rv1203c	1346321	1346905	-	Mycobrowser	No	1346321	1346905	1347105	Leadered
Rv1204c	1346936	1348624	-	Mycobrowser	No	1346936	1348624	1348726	Leadered
Rv1205	1348719	1349282	+	Mycobrowser	No	1348719	1349282	NA	NA
Rv1206	1349332	1351125	+	Mycobrowser	Yes	1349665	1351125	1349647	Leadered
Rv1207	1351191	1352147	+	Mycobrowser	No	1351191	1352147	1351191	Leaderless
Rv1208	1352144	1353118	+	Mycobrowser	No	1352144	1353118	NA	NA
Rv1209	1353157	1353525	+	Mycobrowser	No	1353157	1353525	1353157	Leaderless
Rv1210	1353522	1354136	+	Mycobrowser	No	1353522	1354136	1353424	Leadered
Rv1211	1354243	1354470	+	Mycobrowser	No	1354243	1354470	1354193	Leadered
Rv1212c	1354498	1355661	-	Mycobrowser	No	1354498	1355661	NA	NA
Rv1213	1355836	1357050	+	Mycobrowser	No	1355836	1357050	1355836	Leaderless
Rv1214c	1357293	1357625	-	Mycobrowser	No	1357293	1357625	1357651	Leadered
Rv1215c	1357759	1359444	-	Mycobrowser	No	1357759	1359444	1359444	Leaderless
Rv1216c	1359472	1360146	-	Mycobrowser	No	1359472	1360146	NA	NA
Rv1217c	1360155	1361801	-	Mycobrowser	No	1360155	1361801	1362143	Leadered
Rv1218c	1361798	1362733	-	Mycobrowser	No	1361798	1362733	NA	NA
Rv1219c	1362723	1363361	-	Mycobrowser	No	1362723	1363361	1363361	Leaderless
Rv1220c	1363503	1364150	-	Mycobrowser	Yes	1363503	1364177	1364177	Leaderless
Rv1221	1364413	1365186	+	Mycobrowser	No	1364413	1365186	NA	NA
Rv1222	1365344	1365808	+	Mycobrowser	No	1365344	1365808	1365309	Leadered
Rv1223	1365875	1367461	+	Mycobrowser	Yes	1365905	1367461	1365896	Leadered
Rv1224	1367463	1367858	+	Mycobrowser	No	1367463	1367858	NA	NA
Rv1225c	1367891	1368721	-	Mycobrowser	No	1367891	1368721	NA	NA
Rv1226c	1368832	1370295	-	Mycobrowser	No	1368832	1370295	NA	NA
Rv1227c	1370292	1370825	-	Mycobrowser	No	1370292	1370825	1371225	Leadered
Rv1228	1370920	1371477	+	Mycobrowser	No	1370920	1371477	NA	NA
Rv1229c	1371777	1372949	-	Mycobrowser	No	1371777	1372949	1372923	Leadered
Rv1230c	1372962	1374197	-	Mycobrowser	No	1372962	1374197	1374266	Leadered
Rv1231c	1374322	1374864	-	Mycobrowser	No	1374322	1374864	NA	NA
Rv1232c	1374861	1376168	-	Mycobrowser	No	1374861	1376168	NA	NA
Rv1233c	1376230	1376826	-	Mycobrowser	No	1376230	1376826	NA	NA
Rv1234	1376976	1377503	+	Mycobrowser	No	1376976	1377503	NA	NA
Rv1235	1377524	1378930	+	Mycobrowser	No	1377524	1378930	NA	NA
Rv1236	1378927	1379850	+	Mycobrowser	No	1378927	1379850	NA	NA
Rv1237	1379855	1380679	+	Mycobrowser	No	1379855	1380679	NA	NA
Rv1238	1380684	1381865	+	Mycobrowser	No	1380684	1381865	NA	NA
Rv1239c	1381942	1383042	-	Mycobrowser	No	1381942	1383042	1383076	Leadered
Rv1240	1383213	1384202	+	Mycobrowser	No	1383213	1384202	1383183	Leadered
Rv1241	1384278	1384538	+	Mycobrowser	No	1384278	1384538	1384278	Leaderless
Rv1242	1384535	1384966	+	Mycobrowser	No	1384535	1384966	NA	NA
Rv1243c	1384989	1386677	-	Mycobrowser	No	1384989	1386677	NA	NA
Rv1244	1386857	1387717	+	Mycobrowser	No	1386857	1387717	1386810	Leadered
Rv1245c	1387798	1388628	-	Mycobrowser	No	1387798	1388628	1388652	Leadered
Rv1246c	1388685	1388978	-	Mycobrowser	No	1388685	1388978	NA	NA
Rv1247c	1388975	1389244	-	Mycobrowser	No	1388975	1389244	1389244	Leaderless
Rv1248c	1389357	1393052	-	Mycobrowser	No	1389357	1393052	NA	NA
Rv1249c	1393194	1393982	-	Mycobrowser	No	1393194	1393982	NA	NA
Rv1250	1394179	1395918	+	Mycobrowser	No	1394179	1395918	1394090	Leadered
Rv1251c	1395821	1399240	-	Mycobrowser	No	1395821	1399240	1399010	Leadered
Rv1252c	1399296	1399904	-	Mycobrowser	No	1399296	1399904	NA	NA
Rv1253	1399970	1401661	+	Mycobrowser	No	1399970	1401661	1399967	Leadered
Rv1254	1401658	1402809	+	Mycobrowser	No	1401658	1402809	NA	NA
Rv1255c	1402778	1403386	-	Mycobrowser	No	1402778	1403386	NA	NA
Rv1256c	1403386	1404603	-	Mycobrowser	No	1403386	1404603	NA	NA
Rv1257c	1404717	1406084	-	Mycobrowser	No	1404717	1406084	NA	NA
Rv1258c	1406081	1407340	-	Mycobrowser	No	1406081	1407340	1407347	Leadered
Rv1259	1407339	1408238	+	Mycobrowser	Yes	1407426	1408238	1407426	Leaderless
Rv1260	1408240	1409358	+	Mycobrowser	No	1408240	1409358	1408185	Leadered
Rv1261c	1409484	1409933	-	Mycobrowser	No	1409484	1409933	1409933	Leaderless
Rv1262c	1409938	1410372	-	Mycobrowser	No	1409938	1410372	1410372	Leaderless
Rv1263	1410431	1411819	+	Mycobrowser	No	1410431	1411819	1410431	Leaderless
Rv1264	1411894	1413087	+	Mycobrowser	No	1411894	1413087	1411992	Leadered
Rv1265	1413260	1413940	+	Mycobrowser	Yes	1413371	1413940	1413371	Leaderless
Rv1266c	1413960	1415840	-	Mycobrowser	No	1413960	1415840	1415865	Leadered
Rv1267c	1416181	1417347	-	Mycobrowser	No	1416181	1417347	NA	NA
Rv1268c	1417658	1418356	-	Mycobrowser	No	1417658	1418356	NA	NA
Rv1269c	1418579	1418953	-	Mycobrowser	No	1418579	1418953	1419274	Leadered
Rv1270c	1419014	1419748	-	Mycobrowser	No	1419014	1419748	1419776	Leadered
Rv1271c	1419961	1420302	-	Mycobrowser	No	1419961	1420302	NA	NA
Rv1272c	1420410	1422305	-	Mycobrowser	No	1420410	1422305	1422397	Leadered
Rv1273c	1422302	1424050	-	Mycobrowser	No	1422302	1424050	NA	NA
Rv1274	1424197	1424754	+	Mycobrowser	No	1424197	1424754	NA	NA
Rv1275	1424751	1425293	+	Mycobrowser	No	1424751	1425293	NA	NA
Rv1276c	1425438	1425914	-	Mycobrowser	Yes	1425438	1425944	1425944	Leaderless
Rv1277	1426164	1427417	+	Mycobrowser	No	1426164	1427417	1426234	Leadered
Rv1278	1427414	1430041	+	Mycobrowser	No	1427414	1430041	NA	NA
Rv1279	1430062	1431648	+	Mycobrowser	No	1430062	1431648	NA	NA
Rv1280c	1431665	1433440	-	Mycobrowser	No	1431665	1433440	1433530	Leadered
Rv1281c	1433433	1435271	-	Mycobrowser	No	1433433	1435271	NA	NA
Rv1282c	1435268	1436143	-	Mycobrowser	No	1435268	1436143	NA	NA
Rv1283c	1436140	1437117	-	Mycobrowser	No	1436140	1437117	1437137	Leadered
Rv1284	1437324	1437815	+	Mycobrowser	No	1437324	1437815	1437273	Leadered
Rv1285	1437909	1438907	+	Mycobrowser	No	1437909	1438907	1437914	Leadered
Rv1286	1438907	1440751	+	Mycobrowser	No	1438907	1440751	NA	NA
Rv1287	1440805	1441290	+	Mycobrowser	No	1440805	1441290	1440521	Leadered
Rv1288	1441348	1442718	+	Mycobrowser	No	1441348	1442718	NA	NA
Rv1289	1442767	1443399	+	Mycobrowser	Yes	1442773	1443399	1442773	Leaderless
Rv1290A	1445058	1445372	+	Mycobrowser	No	1445058	1445372	NA	NA
Rv1290c	1443482	1445047	-	Mycobrowser	No	1443482	1445047	NA	NA
Rv1291c	1445499	1445834	-	Mycobrowser	No	1445499	1445834	NA	NA
Rv1292	1446379	1448031	+	Mycobrowser	No	1446379	1448031	NA	NA
Rv1293	1448028	1449371	+	Mycobrowser	No	1448028	1449371	NA	NA
Rv1294	1449375	1450700	+	Mycobrowser	No	1449375	1450700	NA	NA
Rv1295	1450697	1451779	+	Mycobrowser	No	1450697	1451779	NA	NA
Rv1296	1451997	1452947	+	Mycobrowser	No	1451997	1452947	NA	NA
Rv1297	1453204	1455012	+	Mycobrowser	No	1453204	1455012	NA	NA
Rv1298	1455163	1455405	+	Mycobrowser	No	1455163	1455405	1455096	Leadered
Rv1299	1455495	1456568	+	Mycobrowser	No	1455495	1456568	1455270	Leadered
Rv1300	1456565	1457542	+	Mycobrowser	No	1456565	1457542	1456756	Leadered
Rv1301	1457558	1458211	+	Mycobrowser	No	1457558	1458211	1457124	Leadered
Rv1302	1458295	1459509	+	Mycobrowser	Yes	1458313	1459509	1458313	Leaderless
Rv1303	1459766	1460251	+	Mycobrowser	No	1459766	1460251	1459707	Leadered
Rv1304	1460244	1460996	+	Mycobrowser	No	1460244	1460996	NA	NA
Rv1305	1461045	1461290	+	Mycobrowser	No	1461045	1461290	NA	NA
Rv1306	1461321	1461836	+	Mycobrowser	No	1461321	1461836	NA	NA
Rv1307	1461843	1463183	+	Mycobrowser	No	1461843	1463183	NA	NA
Rv1308	1463228	1464877	+	Mycobrowser	No	1463228	1464877	1463149	Leadered
Rv1309	1464884	1465801	+	Mycobrowser	No	1464884	1465801	NA	NA
Rv1310	1465841	1467301	+	Mycobrowser	No	1465841	1467301	NA	NA
Rv1311	1467315	1467680	+	Mycobrowser	No	1467315	1467680	NA	NA
Rv1312	1467688	1468131	+	Mycobrowser	No	1467688	1468131	NA	NA
Rv1313c	1468171	1469505	-	Mycobrowser	No	1468171	1469505	1469899	Leadered
Rv1314c	1469671	1470252	-	Mycobrowser	No	1469671	1470252	1470252	Leaderless
Rv1315	1470321	1471577	+	Mycobrowser	No	1470321	1471577	1470321	Leaderless
Rv1316c	1477134	1477631	-	Mycobrowser	No	1477134	1477631	NA	NA
Rv1317c	1477628	1479118	-	Mycobrowser	No	1477628	1479118	NA	NA
Rv1318c	1479199	1480824	-	Mycobrowser	No	1479199	1480824	1480827	Leadered
Rv1319c	1480894	1482501	-	Mycobrowser	No	1480894	1482501	NA	NA
Rv1320c	1482514	1484217	-	Mycobrowser	No	1482514	1484217	NA	NA
Rv1321	1484279	1484959	+	Mycobrowser	No	1484279	1484959	NA	NA
Rv1322	1484982	1485278	+	Mycobrowser	No	1484982	1485278	1484982	Leaderless
Rv1322A	1485313	1485771	-	Mycobrowser	Yes	1485313	1485768	1485768	Leaderless
Rv1323	1485862	1487031	+	Mycobrowser	No	1485862	1487031	NA	NA
Rv1324	1487161	1488075	+	Mycobrowser	No	1487161	1488075	1487161	Leaderless
Rv1325c	1488154	1489965	-	Mycobrowser	No	1488154	1489965	1490410	Leadered
Rv1326c	1490117	1492312	-	Mycobrowser	No	1490117	1492312	1492506	Leadered
Rv1327c	1492320	1494425	-	Mycobrowser	No	1492320	1494425	NA	NA
Rv1328	1494564	1497155	+	Mycobrowser	No	1494564	1497155	1494564	Leaderless
Rv1329c	1497195	1499189	-	Mycobrowser	Yes	1497195	1498754	1498889	Leadered
Rv1330c	1499213	1500559	-	Mycobrowser	Yes	1499213	1500610	1500610	Leaderless
Rv1331	1500661	1500966	+	Mycobrowser	No	1500661	1500966	1500661	Leaderless
Rv1332	1500926	1501582	+	Mycobrowser	No	1500926	1501582	NA	NA
Rv1333	1501599	1502633	+	Mycobrowser	No	1501599	1502633	NA	NA
Rv1334	1502641	1503081	+	Mycobrowser	No	1502641	1503081	NA	NA
Rv1335	1503103	1503384	+	Mycobrowser	No	1503103	1503384	NA	NA
Rv1336	1503394	1504365	+	Mycobrowser	No	1503394	1504365	1503411	Leadered
Rv1337	1504356	1505078	+	Mycobrowser	No	1504356	1505078	NA	NA
Rv1338	1505075	1505890	+	Mycobrowser	No	1505075	1505890	1504880	Leadered
Rv1339	1505917	1506738	+	Mycobrowser	Yes	1505968	1506738	1505968	Leaderless
Rv1340	1506755	1507534	+	Mycobrowser	No	1506755	1507534	NA	NA
Rv1341	1507573	1508187	+	Mycobrowser	No	1507573	1508187	1507421	Leadered
Rv1342c	1508184	1508546	-	Mycobrowser	No	1508184	1508546	NA	NA
Rv1343c	1508543	1508923	-	Mycobrowser	No	1508543	1508923	1508923	Leaderless
Rv1344	1508968	1509288	+	Mycobrowser	Yes	1509034	1509288	1509034	Leaderless
Rv1345	1509281	1510846	+	Mycobrowser	No	1509281	1510846	NA	NA
Rv1346	1510846	1512006	+	Mycobrowser	No	1510846	1512006	NA	NA
Rv1347c	1511973	1512605	-	Mycobrowser	No	1511973	1512605	NA	NA
Rv1348	1513047	1515626	+	Mycobrowser	No	1513047	1515626	1513534	Leadered
Rv1349	1515623	1517362	+	Mycobrowser	No	1515623	1517362	1515269	Leadered
Rv1350	1517491	1518234	+	Mycobrowser	No	1517491	1518234	NA	NA
Rv1351	1518231	1518560	+	Mycobrowser	No	1518231	1518560	1518192	Leadered
Rv1352	1518763	1519134	+	Mycobrowser	No	1518763	1519134	1518728	Leadered
Rv1353c	1519200	1519985	-	Mycobrowser	No	1519200	1519985	NA	NA
Rv1354c	1520005	1521876	-	Mycobrowser	No	1520005	1521876	1521874	Leadered
Rv1355c	1521885	1524032	-	Mycobrowser	No	1521885	1524032	1523934	Leadered
Rv1356c	1524029	1524820	-	Mycobrowser	No	1524029	1524820	NA	NA
Rv1357c	1525293	1526216	-	Mycobrowser	No	1525293	1526216	NA	NA
Rv1358	1526612	1530091	+	Mycobrowser	No	1526612	1530091	NA	NA
Rv1359	1530173	1530925	+	Mycobrowser	No	1530173	1530925	NA	NA
Rv1360	1531348	1532370	+	Mycobrowser	No	1531348	1532370	NA	NA
Rv1361c	1532443	1533633	-	Mycobrowser	No	1532443	1533633	NA	NA
Rv1362c	1533948	1534610	-	Mycobrowser	No	1533948	1534610	NA	NA
Rv1363c	1534607	1535392	-	Mycobrowser	No	1534607	1535392	NA	NA
Rv1364c	1535683	1537644	-	Mycobrowser	No	1535683	1537644	NA	NA
Rv1365c	1537783	1538169	-	Mycobrowser	No	1537783	1538169	1538240	Leadered
Rv1366	1538390	1539211	+	Mycobrowser	No	1538390	1539211	NA	NA
Rv1366A	1539180	1539440	+	Mycobrowser	No	1539180	1539440	NA	NA
Rv1367c	1539512	1540645	-	Mycobrowser	No	1539512	1540645	NA	NA
Rv1368	1541020	1541805	+	Mycobrowser	No	1541020	1541805	1540812	Leadered
Rv1369c	1541994	1542980	-	Mycobrowser	No	1541994	1542980	NA	NA
Rv1370c	1542929	1543255	-	Mycobrowser	No	1542929	1543255	NA	NA
Rv1371	1543359	1544828	+	Mycobrowser	No	1543359	1544828	NA	NA
Rv1372	1544825	1546006	+	Mycobrowser	No	1544825	1546006	NA	NA
Rv1373	1546012	1546992	+	Mycobrowser	No	1546012	1546992	NA	NA
Rv1374c	1547072	1547530	-	Mycobrowser	No	1547072	1547530	NA	NA
Rv1375	1547832	1549151	+	Mycobrowser	No	1547832	1549151	1547599	Leadered
Rv1376	1549148	1550641	+	Mycobrowser	Yes	1549214	1550641	1549175	Leadered
Rv1377c	1550579	1551217	-	Mycobrowser	No	1550579	1551217	1551217	Leaderless
Rv1378c	1551228	1552655	-	Mycobrowser	No	1551228	1552655	NA	NA
Rv1379	1552654	1553235	+	Mycobrowser	No	1552654	1553235	1552597	Leadered
Rv1380	1553232	1554191	+	Mycobrowser	No	1553232	1554191	NA	NA
Rv1381	1554188	1555480	+	Mycobrowser	No	1554188	1555480	NA	NA
Rv1382	1555477	1555974	+	Mycobrowser	No	1555477	1555974	NA	NA
Rv1383	1555971	1557101	+	Mycobrowser	No	1555971	1557101	NA	NA
Rv1384	1557101	1560448	+	Mycobrowser	No	1557101	1560448	NA	NA
Rv1385	1560445	1561269	+	Mycobrowser	No	1560445	1561269	NA	NA
Rv1386	1561464	1561772	+	Mycobrowser	No	1561464	1561772	NA	NA
Rv1387	1561769	1563388	+	Mycobrowser	No	1561769	1563388	NA	NA
Rv1388	1563694	1564266	+	Mycobrowser	No	1563694	1564266	NA	NA
Rv1389	1564401	1565027	+	Mycobrowser	No	1564401	1565027	NA	NA
Rv1390	1565093	1565425	+	Mycobrowser	No	1565093	1565425	NA	NA
Rv1391	1565441	1566697	+	Mycobrowser	No	1565441	1566697	NA	NA
Rv1392	1566825	1568036	+	Mycobrowser	No	1566825	1568036	NA	NA
Rv1393c	1568109	1569587	-	Mycobrowser	No	1568109	1569587	NA	NA
Rv1394c	1569584	1570969	-	Mycobrowser	No	1569584	1570969	NA	NA
Rv1395	1571047	1572081	+	Mycobrowser	No	1571047	1572081	NA	NA
Rv1396c	1572127	1573857	-	Mycobrowser	No	1572127	1573857	NA	NA
Rv1397c	1574112	1574513	-	Mycobrowser	No	1574112	1574513	NA	NA
Rv1398c	1574510	1574767	-	Mycobrowser	No	1574510	1574767	1574767	Leaderless
Rv1399c	1574850	1575809	-	Mycobrowser	No	1574850	1575809	1575809	Leaderless
Rv1400c	1575834	1576796	-	Mycobrowser	No	1575834	1576796	1576796	Leaderless
Rv1401	1576930	1577532	+	Mycobrowser	Yes	1576747	1577532	1576747	Leaderless
Rv1402	1577613	1579580	+	Mycobrowser	No	1577613	1579580	NA	NA
Rv1403c	1579598	1580422	-	Mycobrowser	No	1579598	1580422	NA	NA
Rv1404	1580591	1581073	+	Mycobrowser	No	1580591	1581073	1580533	Leadered
Rv1405c	1581145	1581969	-	Mycobrowser	No	1581145	1581969	NA	NA
Rv1406	1582166	1583104	+	Mycobrowser	No	1582166	1583104	1582166	Leaderless
Rv1407	1583101	1584474	+	Mycobrowser	No	1583101	1584474	NA	NA
Rv1408	1584499	1585197	+	Mycobrowser	Yes	1584508	1585197	1584508	Leaderless
Rv1409	1585194	1586213	+	Mycobrowser	No	1585194	1586213	NA	NA
Rv1410c	1586210	1587766	-	Mycobrowser	No	1586210	1587766	NA	NA
Rv1411c	1587772	1588482	-	Mycobrowser	No	1587772	1588482	1588482	Leaderless
Rv1412	1588567	1589172	+	Mycobrowser	No	1588567	1589172	1588495	Leadered
Rv1413	1589386	1589901	+	Mycobrowser	No	1589386	1589901	NA	NA
Rv1414	1589891	1590292	+	Mycobrowser	No	1589891	1590292	NA	NA
Rv1415	1590397	1591674	+	Mycobrowser	No	1590397	1591674	1590349	Leadered
Rv1416	1591671	1592153	+	Mycobrowser	No	1591671	1592153	1591466	Leadered
Rv1417	1592150	1592614	+	Mycobrowser	No	1592150	1592614	NA	NA
Rv1418	1592639	1593325	+	Mycobrowser	No	1592639	1593325	1592639	Leaderless
Rv1419	1593505	1593978	+	Mycobrowser	No	1593505	1593978	NA	NA
Rv1420	1594042	1595982	+	Mycobrowser	No	1594042	1595982	1594042	Leaderless
Rv1421	1595979	1596884	+	Mycobrowser	No	1595979	1596884	1596092	Leadered
Rv1422	1596881	1597909	+	Mycobrowser	No	1596881	1597909	NA	NA
Rv1423	1597906	1598883	+	Mycobrowser	No	1597906	1598883	1597775	Leadered
Rv1424c	1598893	1599654	-	Mycobrowser	Yes	1598893	1599585	1599585	Leaderless
Rv1425	1599658	1601037	+	Mycobrowser	No	1599658	1601037	1599658	Leaderless
Rv1426c	1601059	1602321	-	Mycobrowser	No	1601059	1602321	NA	NA
Rv1427c	1602321	1603928	-	Mycobrowser	No	1602321	1603928	NA	NA
Rv1428c	1603932	1604759	-	Mycobrowser	No	1603932	1604759	1604803	Leadered
Rv1429	1604878	1606146	+	Mycobrowser	No	1604878	1606146	NA	NA
Rv1430	1606386	1607972	+	Mycobrowser	No	1606386	1607972	1606363	Leadered
Rv1431	1608083	1609852	+	Mycobrowser	No	1608083	1609852	1608050	Leadered
Rv1432	1609849	1611270	+	Mycobrowser	No	1609849	1611270	NA	NA
Rv1433	1611434	1612249	+	Mycobrowser	No	1611434	1612249	1611403	Leadered
Rv1434	1612256	1612393	+	Mycobrowser	No	1612256	1612393	NA	NA
Rv1435c	1612342	1612950	-	Mycobrowser	No	1612342	1612950	NA	NA
Rv1436	1613307	1614326	+	Mycobrowser	No	1613307	1614326	1613256	Leadered
Rv1437	1614329	1615567	+	Mycobrowser	No	1614329	1615567	NA	NA
Rv1438	1615564	1616349	+	Mycobrowser	No	1615564	1616349	NA	NA
Rv1439c	1616961	1617386	-	Mycobrowser	No	1616961	1617386	NA	NA
Rv1440	1617837	1618070	+	Mycobrowser	No	1617837	1618070	1617837	Leaderless
Rv1441c	1618209	1619684	-	Mycobrowser	No	1618209	1619684	1619684	Leaderless
Rv1442	1619791	1622091	+	Mycobrowser	No	1619791	1622091	1619791	Leaderless
Rv1443c	1622207	1622692	-	Mycobrowser	Yes	1622207	1622671	1622671	Leaderless
Rv1444c	1623287	1623697	-	Mycobrowser	Yes	1623287	1623688	1623688	Leaderless
Rv1445c	1623714	1624457	-	Mycobrowser	No	1623714	1624457	NA	NA
Rv1446c	1624454	1625365	-	Mycobrowser	No	1624454	1625365	NA	NA
Rv1447c	1625418	1626962	-	Mycobrowser	No	1625418	1626962	NA	NA
Rv1448c	1626959	1628080	-	Mycobrowser	No	1626959	1628080	NA	NA
Rv1449c	1628097	1630199	-	Mycobrowser	No	1628097	1630199	NA	NA
Rv1450c	1630638	1634627	-	Mycobrowser	No	1630638	1634627	1634961	Leadered
Rv1451	1635029	1635955	+	Mycobrowser	No	1635029	1635955	NA	NA
Rv1452c	1636004	1638229	-	Mycobrowser	No	1636004	1638229	NA	NA
Rv1453	1638381	1639646	+	Mycobrowser	No	1638381	1639646	NA	NA
Rv1454c	1639674	1640660	-	Mycobrowser	No	1639674	1640660	1640660	Leaderless
Rv1455	1640680	1641543	+	Mycobrowser	No	1640680	1641543	NA	NA
Rv1456c	1641493	1642425	-	Mycobrowser	Yes	1641493	1642407	1642407	Leaderless
Rv1457c	1642537	1643322	-	Mycobrowser	No	1642537	1643322	NA	NA
Rv1458c	1643319	1644260	-	Mycobrowser	No	1643319	1644260	NA	NA
Rv1459c	1644363	1646138	-	Mycobrowser	No	1644363	1646138	NA	NA
Rv1460	1646186	1646992	+	Mycobrowser	Yes	1646258	1646992	1646258	Leaderless
Rv1461	1646989	1649529	+	Mycobrowser	No	1646989	1649529	NA	NA
Rv1462	1649526	1650719	+	Mycobrowser	No	1649526	1650719	NA	NA
Rv1463	1650716	1651516	+	Mycobrowser	No	1650716	1651516	1650626	Leadered
Rv1464	1651518	1652771	+	Mycobrowser	No	1651518	1652771	NA	NA
Rv1465	1652768	1653256	+	Mycobrowser	No	1652768	1653256	NA	NA
Rv1466	1653231	1653578	+	Mycobrowser	No	1653231	1653578	NA	NA
Rv1467c	1653673	1655502	-	Mycobrowser	No	1653673	1655502	1655537	Leadered
Rv1468c	1655609	1656721	-	Mycobrowser	No	1655609	1656721	1656751	Leadered
Rv1469	1656963	1658936	+	Mycobrowser	No	1656963	1658936	1656924	Leadered
Rv1470	1658980	1659354	+	Mycobrowser	No	1658980	1659354	1658947	Leadered
Rv1471	1659370	1659741	+	Mycobrowser	No	1659370	1659741	NA	NA
Rv1472	1659763	1660620	+	Mycobrowser	Yes	1659811	1660620	1659811	Leaderless
Rv1473	1660656	1662284	+	Mycobrowser	No	1660656	1662284	NA	NA
Rv1473A	1662381	1662572	+	Mycobrowser	No	1662381	1662572	1662361	Leadered
Rv1474c	1662641	1663204	-	Mycobrowser	No	1662641	1663204	NA	NA
Rv1475c	1663215	1666046	-	Mycobrowser	No	1663215	1666046	1666097	Leadered
Rv1476	1666204	1666764	+	Mycobrowser	No	1666204	1666764	NA	NA
Rv1477	1666990	1668408	+	Mycobrowser	No	1666990	1668408	1666920	Leadered
Rv1478	1668419	1669144	+	Mycobrowser	No	1668419	1669144	NA	NA
Rv1479	1669283	1670416	+	Mycobrowser	No	1669283	1670416	NA	NA
Rv1480	1670413	1671366	+	Mycobrowser	No	1670413	1671366	NA	NA
Rv1481	1671377	1672384	+	Mycobrowser	No	1671377	1672384	NA	NA
Rv1482c	1672457	1673299	-	Mycobrowser	No	1672457	1673299	NA	NA
Rv1483	1673440	1674183	+	Mycobrowser	No	1673440	1674183	NA	NA
Rv1484	1674202	1675011	+	Mycobrowser	No	1674202	1675011	NA	NA
Rv1485	1675017	1676051	+	Mycobrowser	No	1675017	1676051	NA	NA
Rv1486c	1676017	1676883	-	Mycobrowser	No	1676017	1676883	1676883	Leaderless
Rv1487	1676941	1677375	+	Mycobrowser	No	1676941	1677375	NA	NA
Rv1488	1677397	1678542	+	Mycobrowser	Yes	1677547	1678542	1677535	Leadered
Rv1489	1678552	1678908	+	Mycobrowser	No	1678552	1678908	NA	NA
Rv1489A	1678942	1679172	+	Mycobrowser	No	1678942	1679172	NA	NA
Rv1490	1679322	1680629	+	Mycobrowser	No	1679322	1680629	1679293	Leadered
Rv1491c	1681208	1681966	-	Mycobrowser	No	1681208	1681966	NA	NA
Rv1492	1682157	1684004	+	Mycobrowser	No	1682157	1684004	NA	NA
Rv1493	1684005	1686257	+	Mycobrowser	No	1684005	1686257	NA	NA
Rv1494	1686271	1686573	+	Mycobrowser	Yes	1686310	1686573	1686310	Leaderless
Rv1495	1686570	1686887	+	Mycobrowser	No	1686570	1686887	NA	NA
Rv1496	1686884	1687888	+	Mycobrowser	No	1686884	1687888	NA	NA
Rv1497	1687941	1689230	+	Mycobrowser	No	1687941	1689230	NA	NA
Rv1498A	1690134	1690346	-	Mycobrowser	No	1690134	1690346	NA	NA
Rv1498c	1689303	1689920	-	Mycobrowser	No	1689303	1689920	NA	NA
Rv1499	1690407	1690805	+	Mycobrowser	No	1690407	1690805	NA	NA
Rv1500	1690850	1691878	+	Mycobrowser	No	1690850	1691878	NA	NA
Rv1501	1691890	1692711	+	Mycobrowser	No	1691890	1692711	1692032	Leadered
Rv1502	1692924	1693823	+	Mycobrowser	No	1692924	1693823	1692646	Leadered
Rv1503c	1693996	1694544	-	Mycobrowser	No	1693996	1694544	NA	NA
Rv1504c	1694545	1695144	-	Mycobrowser	No	1694545	1695144	NA	NA
Rv1505c	1695281	1695946	-	Mycobrowser	No	1695281	1695946	NA	NA
Rv1506c	1695943	1696443	-	Mycobrowser	No	1695943	1696443	NA	NA
Rv1507A	1697356	1697859	+	Mycobrowser	No	1697356	1697859	1696858	Leadered
Rv1507c	1696727	1697422	-	Mycobrowser	No	1696727	1697422	1697806	Leadered
Rv1508A	1699866	1700228	+	Mycobrowser	No	1699866	1700228	NA	NA
Rv1508c	1698095	1699894	-	Mycobrowser	No	1698095	1699894	NA	NA
Rv1509	1700212	1701093	+	Mycobrowser	No	1700212	1701093	NA	NA
Rv1510	1701295	1702593	+	Mycobrowser	No	1701295	1702593	NA	NA
Rv1511	1703074	1704096	+	Mycobrowser	No	1703074	1704096	1703020	Leadered
Rv1512	1704093	1705061	+	Mycobrowser	No	1704093	1705061	NA	NA
Rv1513	1705058	1705789	+	Mycobrowser	No	1705058	1705789	NA	NA
Rv1514c	1705807	1706595	-	Mycobrowser	No	1705807	1706595	NA	NA
Rv1515c	1706630	1707526	-	Mycobrowser	No	1706630	1707526	1708023	Leadered
Rv1516c	1707529	1708539	-	Mycobrowser	No	1707529	1708539	1708652	Leadered
Rv1517	1708871	1709635	+	Mycobrowser	No	1708871	1709635	NA	NA
Rv1518	1709644	1710603	+	Mycobrowser	No	1709644	1710603	1709539	Leadered
Rv1519	1710733	1711002	+	Mycobrowser	No	1710733	1711002	1710706	Leadered
Rv1520	1711028	1712068	+	Mycobrowser	Yes	1711121	1712068	1711046	Leadered
Rv1521	1712302	1714053	+	Mycobrowser	Yes	1712308	1714053	1712308	Leaderless
Rv1522c	1714172	1717612	-	Mycobrowser	No	1714172	1717612	1717612	Leaderless
Rv1523	1717653	1718696	+	Mycobrowser	Yes	1717911	1718696	1717911	Leaderless
Rv1524	1718726	1719970	+	Mycobrowser	No	1718726	1719970	NA	NA
Rv1525	1720017	1720802	+	Mycobrowser	Yes	1720032	1720802	1720032	Leaderless
Rv1526c	1720780	1722060	-	Mycobrowser	No	1720780	1722060	NA	NA
Rv1527c	1722083	1728409	-	Mycobrowser	No	1722083	1728409	NA	NA
Rv1528c	1728953	1729450	-	Mycobrowser	No	1728953	1729450	NA	NA
Rv1529	1729502	1731256	+	Mycobrowser	No	1729502	1731256	1729502	Leaderless
Rv1530	1731373	1732476	+	Mycobrowser	No	1731373	1732476	1731373	Leaderless
Rv1531	1732473	1733039	+	Mycobrowser	No	1732473	1733039	1732432	Leadered
Rv1532c	1733116	1733550	-	Mycobrowser	No	1733116	1733550	NA	NA
Rv1533	1733610	1734737	+	Mycobrowser	No	1733610	1734737	1733610	Leaderless
Rv1534	1734734	1735411	+	Mycobrowser	No	1734734	1735411	NA	NA
Rv1535	1735976	1736212	+	Mycobrowser	No	1735976	1736212	1735508	Leadered
Rv1536	1736519	1739644	+	Mycobrowser	No	1736519	1739644	NA	NA
Rv1537	1739856	1741247	+	Mycobrowser	No	1739856	1741247	NA	NA
Rv1538c	1741212	1742192	-	Mycobrowser	Yes	1741212	1742159	1742159	Leaderless
Rv1539	1742244	1742852	+	Mycobrowser	No	1742244	1742852	1742244	Leaderless
Rv1540	1742845	1743771	+	Mycobrowser	No	1742845	1743771	NA	NA
Rv1541c	1743778	1744371	-	Mycobrowser	No	1743778	1744371	1744369	Leadered
Rv1542c	1744426	1744836	-	Mycobrowser	No	1744426	1744836	NA	NA
Rv1543	1745064	1746089	+	Mycobrowser	No	1745064	1746089	1745018	Leadered
Rv1544	1746094	1746897	+	Mycobrowser	No	1746094	1746897	NA	NA
Rv1545	1746919	1747146	+	Mycobrowser	No	1746919	1747146	NA	NA
Rv1546	1747195	1747626	+	Mycobrowser	No	1747195	1747626	1747195	Leaderless
Rv1547	1747694	1751248	+	Mycobrowser	No	1747694	1751248	1747692	Leadered
Rv1548c	1751297	1753333	-	Mycobrowser	No	1751297	1753333	NA	NA
Rv1549	1753510	1754037	+	Mycobrowser	No	1753510	1754037	1753565	Leadered
Rv1550	1753716	1755431	+	Mycobrowser	No	1753716	1755431	NA	NA
Rv1551	1755445	1757310	+	Mycobrowser	No	1755445	1757310	NA	NA
Rv1552	1757681	1759432	+	Mycobrowser	No	1757681	1759432	NA	NA
Rv1553	1759435	1760178	+	Mycobrowser	No	1759435	1760178	NA	NA
Rv1554	1760175	1760555	+	Mycobrowser	No	1760175	1760555	NA	NA
Rv1555	1760552	1760929	+	Mycobrowser	No	1760552	1760929	NA	NA
Rv1556	1760997	1761605	+	Mycobrowser	Yes	1761009	1761605	1761009	Leaderless
Rv1557	1761744	1762937	+	Mycobrowser	No	1761744	1762937	NA	NA
Rv1558	1762947	1763393	+	Mycobrowser	No	1762947	1763393	NA	NA
Rv1559	1763428	1764717	+	Mycobrowser	No	1763428	1764717	NA	NA
Rv1560	1764755	1764973	+	Mycobrowser	Yes	1764770	1764973	1764770	Leaderless
Rv1561	1764979	1765383	+	Mycobrowser	No	1764979	1765383	NA	NA
Rv1562c	1765400	1767142	-	Mycobrowser	No	1765400	1767142	NA	NA
Rv1563c	1767135	1769432	-	Mycobrowser	No	1767135	1769432	NA	NA
Rv1564c	1769436	1771601	-	Mycobrowser	No	1769436	1771601	1771601	Leaderless
Rv1565c	1771640	1773829	-	Mycobrowser	No	1771640	1773829	NA	NA
Rv1566c	1773928	1774620	-	Mycobrowser	No	1773928	1774620	NA	NA
Rv1567c	1774860	1775144	-	Mycobrowser	Yes	1774860	1775309	1775309	Leaderless
Rv1568	1775392	1776705	+	Mycobrowser	No	1775392	1776705	NA	NA
Rv1569	1776702	1777862	+	Mycobrowser	No	1776702	1777862	1776702	Leaderless
Rv1570	1777859	1778539	+	Mycobrowser	No	1777859	1778539	NA	NA
Rv1571	1778539	1779048	+	Mycobrowser	No	1778539	1779048	NA	NA
Rv1572c	1779194	1779298	-	Mycobrowser	No	1779194	1779298	NA	NA
Rv1573	1779314	1779724	+	Mycobrowser	No	1779314	1779724	NA	NA
Rv1574	1779930	1780241	+	Mycobrowser	No	1779930	1780241	NA	NA
Rv1575	1780199	1780699	+	Mycobrowser	No	1780199	1780699	NA	NA
Rv1576c	1780643	1782064	-	Mycobrowser	No	1780643	1782064	NA	NA
Rv1577c	1782072	1782584	-	Mycobrowser	No	1782072	1782584	1782727	Leadered
Rv1578c	1782758	1783228	-	Mycobrowser	No	1782758	1783228	NA	NA
Rv1579c	1783309	1783623	-	Mycobrowser	No	1783309	1783623	NA	NA
Rv1580c	1783620	1783892	-	Mycobrowser	No	1783620	1783892	1783948	Leadered
Rv1581c	1783906	1784301	-	Mycobrowser	No	1783906	1784301	NA	NA
Rv1582c	1784497	1785912	-	Mycobrowser	No	1784497	1785912	NA	NA
Rv1583c	1785912	1786310	-	Mycobrowser	No	1785912	1786310	NA	NA
Rv1584c	1786307	1786528	-	Mycobrowser	No	1786307	1786528	1786573	Leadered
Rv1585c	1786584	1787099	-	Mycobrowser	No	1786584	1787099	NA	NA
Rv1586c	1787096	1788505	-	Mycobrowser	No	1787096	1788505	NA	NA
Rv1587c	1788162	1789163	-	Mycobrowser	No	1788162	1789163	NA	NA
Rv1588c	1789168	1789836	-	Mycobrowser	No	1789168	1789836	NA	NA
Rv1589	1790284	1791333	+	Mycobrowser	No	1790284	1791333	NA	NA
Rv1590	1791334	1791573	+	Mycobrowser	No	1791334	1791573	NA	NA
Rv1591	1791570	1792235	+	Mycobrowser	No	1791570	1792235	NA	NA
Rv1592c	1792400	1793740	-	Mycobrowser	No	1792400	1793740	1793892	Leadered
Rv1593c	1793997	1794707	-	Mycobrowser	No	1793997	1794707	NA	NA
Rv1594	1794756	1795805	+	Mycobrowser	No	1794756	1795805	1794708	Leadered
Rv1595	1795805	1797388	+	Mycobrowser	No	1795805	1797388	NA	NA
Rv1596	1797388	1798245	+	Mycobrowser	No	1797388	1798245	NA	NA
Rv1597	1798294	1799052	+	Mycobrowser	No	1798294	1799052	NA	NA
Rv1598c	1799073	1799483	-	Mycobrowser	No	1799073	1799483	1799509	Leadered
Rv1599	1799583	1800899	+	Mycobrowser	No	1799583	1800899	NA	NA
Rv1600	1800896	1802038	+	Mycobrowser	No	1800896	1802038	NA	NA
Rv1601	1802035	1802667	+	Mycobrowser	No	1802035	1802667	NA	NA
Rv1602	1802664	1803284	+	Mycobrowser	No	1802664	1803284	NA	NA
Rv1603	1803294	1804031	+	Mycobrowser	No	1803294	1804031	NA	NA
Rv1604	1804039	1804851	+	Mycobrowser	No	1804039	1804851	NA	NA
Rv1605	1804853	1805656	+	Mycobrowser	No	1804853	1805656	NA	NA
Rv1606	1805653	1806000	+	Mycobrowser	No	1805653	1806000	NA	NA
Rv1607	1806181	1807263	+	Mycobrowser	No	1806181	1807263	NA	NA
Rv1608c	1807298	1807762	-	Mycobrowser	No	1807298	1807762	1807762	Leaderless
Rv1609	1807903	1809453	+	Mycobrowser	No	1807903	1809453	NA	NA
Rv1610	1809443	1810150	+	Mycobrowser	No	1809443	1810150	1809247	Leadered
Rv1611	1810240	1811058	+	Mycobrowser	No	1810240	1811058	NA	NA
Rv1612	1811127	1812359	+	Mycobrowser	No	1811127	1812359	NA	NA
Rv1613	1812359	1813171	+	Mycobrowser	No	1812359	1813171	NA	NA
Rv1614	1813171	1814577	+	Mycobrowser	No	1813171	1814577	NA	NA
Rv1615	1815253	1815693	+	Mycobrowser	No	1815253	1815693	NA	NA
Rv1616	1815683	1816081	+	Mycobrowser	No	1815683	1816081	NA	NA
Rv1617	1816189	1817607	+	Mycobrowser	No	1816189	1817607	1816189	Leaderless
Rv1618	1817615	1818517	+	Mycobrowser	No	1817615	1818517	NA	NA
Rv1619	1818575	1820029	+	Mycobrowser	No	1818575	1820029	NA	NA
Rv1620c	1819963	1821693	-	Mycobrowser	No	1819963	1821693	NA	NA
Rv1621c	1821690	1823273	-	Mycobrowser	No	1821690	1823273	NA	NA
Rv1622c	1823360	1824400	-	Mycobrowser	No	1823360	1824400	NA	NA
Rv1623c	1824430	1825887	-	Mycobrowser	No	1824430	1825887	NA	NA
Rv1624c	1825998	1826585	-	Mycobrowser	Yes	1825998	1826567	1826567	Leaderless
Rv1625c	1826614	1827945	-	Mycobrowser	No	1826614	1827945	1827945	Leaderless
Rv1626	1828180	1828797	+	Mycobrowser	No	1828180	1828797	NA	NA
Rv1627c	1828865	1830073	-	Mycobrowser	No	1828865	1830073	NA	NA
Rv1628c	1830070	1830561	-	Mycobrowser	No	1830070	1830561	NA	NA
Rv1629	1830665	1833379	+	Mycobrowser	No	1830665	1833379	1830665	Leaderless
Rv1630	1833542	1834987	+	Mycobrowser	No	1833542	1834987	1833493	Leadered
Rv1631	1835013	1836236	+	Mycobrowser	No	1835013	1836236	NA	NA
Rv1632c	1836387	1836830	-	Mycobrowser	No	1836387	1836830	1836896	Leadered
Rv1633	1837075	1839171	+	Mycobrowser	Yes	1837012	1839171	1837012	Leaderless
Rv1634	1839168	1840583	+	Mycobrowser	No	1839168	1840583	NA	NA
Rv1635c	1840572	1842242	-	Mycobrowser	No	1840572	1842242	NA	NA
Rv1636	1842451	1842891	+	Mycobrowser	No	1842451	1842891	NA	NA
Rv1637c	1842898	1843692	-	Mycobrowser	No	1842898	1843692	NA	NA
Rv1638	1843741	1846659	+	Mycobrowser	No	1843741	1846659	NA	NA
Rv1638A	1846716	1846973	-	Mycobrowser	No	1846716	1846973	1847028	Leadered
Rv1639c	1846989	1848458	-	Mycobrowser	Yes	1846989	1848440	1848440	Leaderless
Rv1640c	1848517	1852035	-	Mycobrowser	No	1848517	1852035	NA	NA
Rv1641	1852273	1852878	+	Mycobrowser	No	1852273	1852878	1851991	Leadered
Rv1642	1852928	1853122	+	Mycobrowser	No	1852928	1853122	NA	NA
Rv1643	1853184	1853573	+	Mycobrowser	No	1853184	1853573	NA	NA
Rv1644	1853606	1854388	+	Mycobrowser	No	1853606	1854388	NA	NA
Rv1645c	1854399	1855454	-	Mycobrowser	No	1854399	1855454	1855462	Leadered
Rv1646	1855764	1856696	+	Mycobrowser	No	1855764	1856696	NA	NA
Rv1647	1856774	1857724	+	Mycobrowser	No	1856774	1857724	NA	NA
Rv1648	1857731	1858537	+	Mycobrowser	No	1857731	1858537	NA	NA
Rv1649	1858733	1859758	+	Mycobrowser	No	1858733	1859758	1858593	Leadered
Rv1650	1859758	1862253	+	Mycobrowser	No	1859758	1862253	NA	NA
Rv1651c	1862347	1865382	-	Mycobrowser	No	1862347	1865382	NA	NA
Rv1652	1865576	1866634	+	Mycobrowser	Yes	1865591	1866634	1865591	Leaderless
Rv1653	1866631	1867845	+	Mycobrowser	No	1866631	1867845	NA	NA
Rv1654	1867842	1868726	+	Mycobrowser	No	1867842	1868726	NA	NA
Rv1655	1868723	1869925	+	Mycobrowser	No	1868723	1869925	NA	NA
Rv1656	1869922	1870845	+	Mycobrowser	No	1869922	1870845	NA	NA
Rv1657	1870842	1871354	+	Mycobrowser	No	1870842	1871354	NA	NA
Rv1658	1871363	1872559	+	Mycobrowser	No	1871363	1872559	1871294	Leadered
Rv1659	1872639	1874051	+	Mycobrowser	No	1872639	1874051	NA	NA
Rv1660	1874160	1875221	+	Mycobrowser	No	1874160	1875221	1874103	Leadered
Rv1661	1875304	1881684	+	Mycobrowser	No	1875304	1881684	NA	NA
Rv1662	1881704	1886512	+	Mycobrowser	No	1881704	1886512	NA	NA
Rv1663	1886512	1888020	+	Mycobrowser	No	1886512	1888020	NA	NA
Rv1664	1888026	1891079	+	Mycobrowser	No	1888026	1891079	1887556	Leadered
Rv1665	1891226	1892287	+	Mycobrowser	No	1891226	1892287	NA	NA
Rv1666c	1892270	1893562	-	Mycobrowser	No	1892270	1893562	NA	NA
Rv1667c	1893577	1894230	-	Mycobrowser	No	1893577	1894230	NA	NA
Rv1668c	1894224	1895342	-	Mycobrowser	No	1894224	1895342	1895342	Leaderless
Rv1669	1895725	1896087	+	Mycobrowser	No	1895725	1896087	NA	NA
Rv1670	1896120	1896467	+	Mycobrowser	No	1896120	1896467	1896086	Leadered
Rv1671	1896475	1896867	+	Mycobrowser	No	1896475	1896867	NA	NA
Rv1672c	1896876	1898207	-	Mycobrowser	No	1896876	1898207	NA	NA
Rv1673c	1898300	1899232	-	Mycobrowser	No	1898300	1899232	NA	NA
Rv1674c	1899260	1899916	-	Mycobrowser	No	1899260	1899916	NA	NA
Rv1675c	1900241	1900975	-	Mycobrowser	No	1900241	1900975	NA	NA
Rv1676	1901047	1901751	+	Mycobrowser	Yes	1901176	1901751	1901176	Leaderless
Rv1677	1901748	1902296	+	Mycobrowser	No	1901748	1902296	NA	NA
Rv1678	1902397	1903299	+	Mycobrowser	No	1902397	1903299	NA	NA
Rv1679	1903299	1904420	+	Mycobrowser	No	1903299	1904420	NA	NA
Rv1680	1904429	1905253	+	Mycobrowser	No	1904429	1905253	NA	NA
Rv1681	1905250	1906242	+	Mycobrowser	No	1905250	1906242	NA	NA
Rv1682	1906403	1907320	+	Mycobrowser	No	1906403	1907320	1906319	Leadered
Rv1683	1907594	1910593	+	Mycobrowser	No	1907594	1910593	NA	NA
Rv1684	1910586	1910810	+	Mycobrowser	No	1910586	1910810	1910148	Leadered
Rv1685c	1910776	1911399	-	Mycobrowser	No	1910776	1911399	NA	NA
Rv1686c	1911401	1912081	-	Mycobrowser	No	1911401	1912081	NA	NA
Rv1687c	1912153	1912920	-	Mycobrowser	No	1912153	1912920	NA	NA
Rv1688	1912979	1913590	+	Mycobrowser	No	1912979	1913590	NA	NA
Rv1689	1913602	1914876	+	Mycobrowser	No	1913602	1914876	NA	NA
Rv1690	1915527	1915910	+	Mycobrowser	No	1915527	1915910	1915484	Leadered
Rv1691	1915949	1916701	+	Mycobrowser	No	1915949	1916701	1915949	Leaderless
Rv1692	1916698	1917759	+	Mycobrowser	No	1916698	1917759	NA	NA
Rv1693	1917756	1917932	+	Mycobrowser	No	1917756	1917932	1917755	Leadered
Rv1694	1917940	1918746	+	Mycobrowser	No	1917940	1918746	NA	NA
Rv1695	1918746	1919669	+	Mycobrowser	No	1918746	1919669	NA	NA
Rv1696	1919683	1921446	+	Mycobrowser	No	1919683	1921446	NA	NA
Rv1697	1921542	1922723	+	Mycobrowser	No	1921542	1922723	1921542	Leaderless
Rv1698	1922745	1923689	+	Mycobrowser	No	1922745	1923689	NA	NA
Rv1699	1923829	1925589	+	Mycobrowser	No	1923829	1925589	NA	NA
Rv1700	1925582	1926205	+	Mycobrowser	No	1925582	1926205	1925355	Leadered
Rv1701	1926202	1927137	+	Mycobrowser	No	1926202	1927137	NA	NA
Rv1702c	1927211	1928575	-	Mycobrowser	No	1927211	1928575	NA	NA
Rv1703c	1929131	1929721	-	Mycobrowser	No	1929131	1929721	1929881	Leadered
Rv1704c	1929786	1931456	-	Mycobrowser	No	1929786	1931456	1931519	Leadered
Rv1705c	1931497	1932654	-	Mycobrowser	No	1931497	1932654	NA	NA
Rv1706A	1934482	1934649	-	Mycobrowser	No	1934482	1934649	1935139	Leadered
Rv1706c	1932694	1933878	-	Mycobrowser	No	1932694	1933878	1934163	Leadered
Rv1707	1934882	1936342	+	Mycobrowser	No	1934882	1936342	1934799	Leadered
Rv1708	1936360	1937316	+	Mycobrowser	Yes	1936453	1937316	1936411	Leadered
Rv1709	1937313	1938149	+	Mycobrowser	No	1937313	1938149	NA	NA
Rv1710	1938146	1938841	+	Mycobrowser	No	1938146	1938841	1938068	Leadered
Rv1711	1938838	1939602	+	Mycobrowser	No	1938838	1939602	NA	NA
Rv1712	1939599	1940291	+	Mycobrowser	No	1939599	1940291	NA	NA
Rv1713	1940288	1941679	+	Mycobrowser	No	1940288	1941679	1939827	Leadered
Rv1714	1941853	1942665	+	Mycobrowser	No	1941853	1942665	1941819	Leadered
Rv1715	1942659	1943573	+	Mycobrowser	No	1942659	1943573	NA	NA
Rv1716	1943576	1944406	+	Mycobrowser	No	1943576	1944406	NA	NA
Rv1717	1944406	1944756	+	Mycobrowser	No	1944406	1944756	NA	NA
Rv1718	1944809	1945627	+	Mycobrowser	No	1944809	1945627	NA	NA
Rv1719	1945641	1946420	+	Mycobrowser	No	1945641	1946420	1945363	Leadered
Rv1720c	1947030	1947419	-	Mycobrowser	No	1947030	1947419	NA	NA
Rv1721c	1947416	1947643	-	Mycobrowser	No	1947416	1947643	1947643	Leaderless
Rv1722	1947861	1949345	+	Mycobrowser	No	1947861	1949345	1947760	Leadered
Rv1723	1949342	1950589	+	Mycobrowser	No	1949342	1950589	NA	NA
Rv1724c	1950632	1951051	-	Mycobrowser	No	1950632	1951051	NA	NA
Rv1725c	1951041	1951751	-	Mycobrowser	No	1951041	1951751	1951751	Leaderless
Rv1726	1951852	1953237	+	Mycobrowser	No	1951852	1953237	NA	NA
Rv1727	1953270	1953839	+	Mycobrowser	No	1953270	1953839	NA	NA
Rv1728c	1953864	1954634	-	Mycobrowser	Yes	1953864	1954532	1954532	Leaderless
Rv1729c	1954631	1955569	-	Mycobrowser	No	1954631	1955569	NA	NA
Rv1730c	1955692	1957245	-	Mycobrowser	No	1955692	1957245	NA	NA
Rv1731	1957677	1959233	+	Mycobrowser	No	1957677	1959233	NA	NA
Rv1732c	1959243	1959791	-	Mycobrowser	No	1959243	1959791	1959791	Leaderless
Rv1733c	1959855	1960487	-	Mycobrowser	No	1959855	1960487	NA	NA
Rv1734c	1960774	1961016	-	Mycobrowser	No	1960774	1961016	NA	NA
Rv1735c	1961291	1961788	-	Mycobrowser	No	1961291	1961788	NA	NA
Rv1736c	1962228	1964186	-	Mycobrowser	No	1962228	1964186	NA	NA
Rv1737c	1964183	1965370	-	Mycobrowser	No	1964183	1965370	1965571	Leadered
Rv1738	1965657	1965941	+	Mycobrowser	No	1965657	1965941	NA	NA
Rv1739c	1965955	1967637	-	Mycobrowser	No	1965955	1967637	NA	NA
Rv1740	1967705	1967917	+	Mycobrowser	No	1967705	1967917	NA	NA
Rv1741	1967917	1968165	+	Mycobrowser	No	1967917	1968165	NA	NA
Rv1742	1968173	1968910	+	Mycobrowser	No	1968173	1968910	NA	NA
Rv1743	1969004	1970704	+	Mycobrowser	No	1969004	1970704	1968966	Leadered
Rv1744c	1970989	1971390	-	Mycobrowser	No	1970989	1971390	NA	NA
Rv1745c	1971380	1971991	-	Mycobrowser	No	1971380	1971991	1972419	Leadered
Rv1746	1972138	1973568	+	Mycobrowser	No	1972138	1973568	1972138	Leaderless
Rv1747	1973630	1976227	+	Mycobrowser	No	1973630	1976227	1973635	Leadered
Rv1748	1976600	1977331	+	Mycobrowser	Yes	1976660	1977331	1976660	Leaderless
Rv1749c	1977328	1977885	-	Mycobrowser	No	1977328	1977885	1977874	Leadered
Rv1750c	1977969	1979567	-	Mycobrowser	No	1977969	1979567	NA	NA
Rv1751	1979621	1981003	+	Mycobrowser	No	1979621	1981003	NA	NA
Rv1752	1981130	1981579	+	Mycobrowser	No	1981130	1981579	NA	NA
Rv1753c	1981614	1984775	-	Mycobrowser	No	1981614	1984775	1985024	Leadered
Rv1754c	1984979	1986670	-	Mycobrowser	Yes	1984979	1986490	1986538	Leadered
Rv1755c	1986854	1987696	-	Mycobrowser	No	1986854	1987696	NA	NA
Rv1756c	1987745	1988731	-	Mycobrowser	No	1987745	1988731	NA	NA
Rv1757c	1988680	1989006	-	Mycobrowser	No	1988680	1989006	NA	NA
Rv1758	1989042	1989566	+	Mycobrowser	No	1989042	1989566	NA	NA
Rv1759c	1989833	1992577	-	Mycobrowser	No	1989833	1992577	NA	NA
Rv1760	1993153	1994661	+	Mycobrowser	No	1993153	1994661	NA	NA
Rv1761c	1994671	1995054	-	Mycobrowser	No	1994671	1995054	NA	NA
Rv1762c	1995054	1995842	-	Mycobrowser	No	1995054	1995842	1995864	Leadered
Rv1763	1996152	1996478	+	Mycobrowser	No	1996152	1996478	NA	NA
Rv1764	1996427	1997413	+	Mycobrowser	No	1996427	1997413	NA	NA
Rv1765A	1999142	1999357	-	Mycobrowser	No	1999142	1999357	NA	NA
Rv1765c	1997418	1998515	-	Mycobrowser	No	1997418	1998515	1998811	Leadered
Rv1766	1999737	2000006	+	Mycobrowser	No	1999737	2000006	1999710	Leadered
Rv1767	2000074	2000433	+	Mycobrowser	No	2000074	2000433	2000074	Leaderless
Rv1768	2000614	2002470	+	Mycobrowser	No	2000614	2002470	NA	NA
Rv1769	2002626	2003870	+	Mycobrowser	No	2002626	2003870	NA	NA
Rv1770	2003878	2005164	+	Mycobrowser	No	2003878	2005164	2003886	Leadered
Rv1771	2005161	2006447	+	Mycobrowser	No	2005161	2006447	NA	NA
Rv1772	2006636	2006947	+	Mycobrowser	No	2006636	2006947	2006560	Leadered
Rv1773c	2007020	2007766	-	Mycobrowser	No	2007020	2007766	NA	NA
Rv1774	2007832	2009172	+	Mycobrowser	No	2007832	2009172	2007787	Leadered
Rv1775	2009172	2009990	+	Mycobrowser	No	2009172	2009990	2008930	Leadered
Rv1776c	2009995	2010555	-	Mycobrowser	No	2009995	2010555	NA	NA
Rv1777	2010656	2011960	+	Mycobrowser	No	2010656	2011960	NA	NA
Rv1778c	2012081	2012530	-	Mycobrowser	No	2012081	2012530	2012643	Leadered
Rv1779c	2012686	2014479	-	Mycobrowser	No	2012686	2014479	NA	NA
Rv1780	2014699	2015262	+	Mycobrowser	No	2014699	2015262	NA	NA
Rv1781c	2015302	2017476	-	Mycobrowser	No	2015302	2017476	NA	NA
Rv1782	2017740	2019260	+	Mycobrowser	No	2017740	2019260	NA	NA
Rv1783	2019257	2023432	+	Mycobrowser	No	2019257	2023432	NA	NA
Rv1785c	2023447	2024628	-	Mycobrowser	No	2023447	2024628	NA	NA
Rv1786	2024828	2025031	+	Mycobrowser	No	2024828	2025031	2024774	Leadered
Rv1787	2025301	2026398	+	Mycobrowser	No	2025301	2026398	2025143	Leadered
Rv1788	2026477	2026776	+	Mycobrowser	No	2026477	2026776	NA	NA
Rv1789	2026790	2027971	+	Mycobrowser	No	2026790	2027971	2026747	Leadered
Rv1790	2028425	2029477	+	Mycobrowser	No	2028425	2029477	NA	NA
Rv1791	2029904	2030203	+	Mycobrowser	No	2029904	2030203	NA	NA
Rv1792	2030347	2030643	+	Mycobrowser	No	2030347	2030643	NA	NA
Rv1793	2030694	2030978	+	Mycobrowser	No	2030694	2030978	2030677	Leadered
Rv1794	2031066	2031968	+	Mycobrowser	No	2031066	2031968	NA	NA
Rv1795	2032240	2033751	+	Mycobrowser	No	2032240	2033751	NA	NA
Rv1796	2033729	2035486	+	Mycobrowser	No	2033729	2035486	NA	NA
Rv1797	2035483	2036703	+	Mycobrowser	No	2035483	2036703	2035274	Leadered
Rv1798	2036700	2038532	+	Mycobrowser	No	2036700	2038532	NA	NA
Rv1799	2039159	2039350	+	Mycobrowser	No	2039159	2039350	2039114	Leadered
Rv1800	2039453	2041420	+	Mycobrowser	No	2039453	2041420	2039833	Leadered
Rv1801	2042001	2043272	+	Mycobrowser	No	2042001	2043272	2042024	Leadered
Rv1802	2043384	2044775	+	Mycobrowser	No	2043384	2044775	NA	NA
Rv1803c	2044923	2046842	-	Mycobrowser	No	2044923	2046842	2046901	Leadered
Rv1804c	2047023	2047349	-	Mycobrowser	No	2047023	2047349	2047405	Leadered
Rv1805c	2047687	2048034	-	Mycobrowser	No	2047687	2048034	NA	NA
Rv1806	2048072	2048371	+	Mycobrowser	No	2048072	2048371	NA	NA
Rv1807	2048398	2049597	+	Mycobrowser	No	2048398	2049597	NA	NA
Rv1808	2049921	2051150	+	Mycobrowser	No	2049921	2051150	2049895	Leadered
Rv1809	2051282	2052688	+	Mycobrowser	No	2051282	2052688	NA	NA
Rv1810	2052933	2053289	+	Mycobrowser	No	2052933	2053289	NA	NA
Rv1811	2053443	2054147	+	Mycobrowser	No	2053443	2054147	NA	NA
Rv1812c	2054157	2055359	-	Mycobrowser	No	2054157	2055359	2055473	Leadered
Rv1813c	2055681	2056112	-	Mycobrowser	No	2055681	2056112	2056342	Leadered
Rv1814	2056521	2057423	+	Mycobrowser	No	2056521	2057423	NA	NA
Rv1815	2057528	2058193	+	Mycobrowser	No	2057528	2058193	2057455	Leadered
Rv1816	2058256	2058960	+	Mycobrowser	No	2058256	2058960	NA	NA
Rv1817	2059595	2061058	+	Mycobrowser	No	2059595	2061058	NA	NA
Rv1818c	2061178	2062674	-	Mycobrowser	No	2061178	2062674	2062749	Leadered
Rv1819c	2062809	2064728	-	Mycobrowser	No	2062809	2064728	2064758	Leadered
Rv1820	2064799	2066442	+	Mycobrowser	No	2064799	2066442	2064799	Leaderless
Rv1821	2066457	2068883	+	Mycobrowser	No	2066457	2068883	NA	NA
Rv1822	2069080	2069709	+	Mycobrowser	No	2069080	2069709	2069080	Leaderless
Rv1823	2069702	2070625	+	Mycobrowser	No	2069702	2070625	NA	NA
Rv1824	2070654	2071019	+	Mycobrowser	No	2070654	2071019	NA	NA
Rv1825	2071036	2071914	+	Mycobrowser	No	2071036	2071914	NA	NA
Rv1826	2071952	2072356	+	Mycobrowser	No	2071952	2072356	2071906	Leadered
Rv1827	2072596	2073084	+	Mycobrowser	No	2072596	2073084	NA	NA
Rv1828	2073081	2073824	+	Mycobrowser	No	2073081	2073824	NA	NA
Rv1829	2073943	2074437	+	Mycobrowser	No	2073943	2074437	2073841	Leadered
Rv1830	2074841	2075518	+	Mycobrowser	No	2074841	2075518	NA	NA
Rv1831	2075571	2075828	+	Mycobrowser	No	2075571	2075828	2075609	Leadered
Rv1832	2075877	2078702	+	Mycobrowser	No	2075877	2078702	NA	NA
Rv1833c	2078929	2079789	-	Mycobrowser	No	2078929	2079789	2079806	Leadered
Rv1834	2079830	2080696	+	Mycobrowser	No	2079830	2080696	2079830	Leaderless
Rv1835c	2080701	2082587	-	Mycobrowser	No	2080701	2082587	NA	NA
Rv1836c	2082603	2084636	-	Mycobrowser	No	2082603	2084636	NA	NA
Rv1837c	2084756	2086981	-	Mycobrowser	No	2084756	2086981	NA	NA
Rv1838c	2087257	2087652	-	Mycobrowser	No	2087257	2087652	2087584	Leadered
Rv1839c	2087649	2087912	-	Mycobrowser	No	2087649	2087912	2087912	Leaderless
Rv1840c	2087971	2089518	-	Mycobrowser	No	2087971	2089518	NA	NA
Rv1841c	2089681	2090718	-	Mycobrowser	No	2089681	2090718	2090506	Leadered
Rv1842c	2090718	2092085	-	Mycobrowser	No	2090718	2092085	NA	NA
Rv1843c	2092259	2093698	-	Mycobrowser	No	2092259	2093698	NA	NA
Rv1844c	2093731	2095188	-	Mycobrowser	No	2093731	2095188	2095245	Leadered
Rv1845c	2095218	2096168	-	Mycobrowser	No	2095218	2096168	NA	NA
Rv1846c	2096183	2096599	-	Mycobrowser	No	2096183	2096599	NA	NA
Rv1847	2096877	2097299	+	Mycobrowser	No	2096877	2097299	2096877	Leaderless
Rv1848	2097348	2097650	+	Mycobrowser	No	2097348	2097650	2097348	Leaderless
Rv1849	2097647	2097961	+	Mycobrowser	No	2097647	2097961	NA	NA
Rv1850	2097961	2099694	+	Mycobrowser	No	2097961	2099694	NA	NA
Rv1851	2099694	2100329	+	Mycobrowser	No	2099694	2100329	NA	NA
Rv1852	2100340	2101014	+	Mycobrowser	No	2100340	2101014	NA	NA
Rv1853	2101022	2101648	+	Mycobrowser	No	2101022	2101648	NA	NA
Rv1854c	2101651	2103042	-	Mycobrowser	No	2101651	2103042	NA	NA
Rv1855c	2103184	2104107	-	Mycobrowser	No	2103184	2104107	NA	NA
Rv1856c	2104146	2104823	-	Mycobrowser	No	2104146	2104823	2104895	Leadered
Rv1857	2104985	2105770	+	Mycobrowser	No	2104985	2105770	2104903	Leadered
Rv1858	2105773	2106567	+	Mycobrowser	No	2105773	2106567	NA	NA
Rv1859	2106574	2107683	+	Mycobrowser	No	2106574	2107683	2106749	Leadered
Rv1860	2107736	2108713	+	Mycobrowser	No	2107736	2108713	2107736	Leaderless
Rv1861	2109165	2109470	+	Mycobrowser	No	2109165	2109470	NA	NA
Rv1862	2109544	2110584	+	Mycobrowser	No	2109544	2110584	2109544	Leaderless
Rv1863c	2110591	2111361	-	Mycobrowser	No	2110591	2111361	2111362	Leadered
Rv1864c	2111354	2112109	-	Mycobrowser	Yes	2111354	2112049	2112049	Leaderless
Rv1865c	2112106	2112966	-	Mycobrowser	No	2112106	2112966	NA	NA
Rv1866	2113140	2115476	+	Mycobrowser	Yes	2113068	2115476	2113068	Leaderless
Rv1867	2115764	2117248	+	Mycobrowser	No	2115764	2117248	2115764	Leaderless
Rv1868	2117347	2119446	+	Mycobrowser	No	2117347	2119446	NA	NA
Rv1869c	2119460	2120695	-	Mycobrowser	No	2119460	2120695	NA	NA
Rv1870c	2120795	2121430	-	Mycobrowser	No	2120795	2121430	NA	NA
Rv1871c	2121495	2121884	-	Mycobrowser	No	2121495	2121884	NA	NA
Rv1872c	2121907	2123151	-	Mycobrowser	No	2121907	2123151	2123151	Leaderless
Rv1873	2123174	2123611	+	Mycobrowser	No	2123174	2123611	NA	NA
Rv1874	2123684	2124370	+	Mycobrowser	Yes	2123666	2124370	2123666	Leaderless
Rv1875	2124381	2124824	+	Mycobrowser	No	2124381	2124824	2124205	Leadered
Rv1876	2125340	2125819	+	Mycobrowser	No	2125340	2125819	2125229	Leadered
Rv1877	2125904	2127967	+	Mycobrowser	No	2125904	2127967	2126203	Leadered
Rv1878	2128022	2129374	+	Mycobrowser	No	2128022	2129374	NA	NA
Rv1879	2129377	2130513	+	Mycobrowser	No	2129377	2130513	NA	NA
Rv1880c	2130541	2131857	-	Mycobrowser	No	2130541	2131857	2131884	Leadered
Rv1881c	2131907	2132329	-	Mycobrowser	No	2131907	2132329	NA	NA
Rv1882c	2132370	2133203	-	Mycobrowser	No	2132370	2133203	NA	NA
Rv1883c	2133231	2133692	-	Mycobrowser	No	2133231	2133692	NA	NA
Rv1884c	2133731	2134261	-	Mycobrowser	Yes	2133731	2134153	2134153	Leaderless
Rv1885c	2134273	2134872	-	Mycobrowser	No	2134273	2134872	NA	NA
Rv1886c	2134890	2135867	-	Mycobrowser	No	2134890	2135867	NA	NA
Rv1887	2136258	2137400	+	Mycobrowser	No	2136258	2137400	NA	NA
Rv1888A	2138444	2138617	-	Mycobrowser	No	2138444	2138617	NA	NA
Rv1888c	2137519	2138079	-	Mycobrowser	No	2137519	2138079	2138123	Leadered
Rv1889c	2138661	2139017	-	Mycobrowser	No	2138661	2139017	NA	NA
Rv1890c	2139076	2139687	-	Mycobrowser	Yes	2139076	2139627	2139627	Leaderless
Rv1891	2139741	2140148	+	Mycobrowser	No	2139741	2140148	2139711	Leadered
Rv1892	2140165	2140476	+	Mycobrowser	No	2140165	2140476	NA	NA
Rv1893	2140486	2140704	+	Mycobrowser	No	2140486	2140704	NA	NA
Rv1894c	2140739	2141869	-	Mycobrowser	No	2140739	2141869	NA	NA
Rv1895	2142521	2143675	+	Mycobrowser	No	2142521	2143675	2142383	Leadered
Rv1896c	2143535	2144446	-	Mycobrowser	No	2143535	2144446	NA	NA
Rv1897c	2144451	2144882	-	Mycobrowser	No	2144451	2144882	2144882	Leaderless
Rv1898	2144940	2145248	+	Mycobrowser	No	2144940	2145248	2144940	Leaderless
Rv1899c	2145214	2146245	-	Mycobrowser	No	2145214	2146245	NA	NA
Rv1900c	2146245	2147633	-	Mycobrowser	No	2146245	2147633	2147633	Leaderless
Rv1901	2147662	2148954	+	Mycobrowser	Yes	2147668	2148954	2147668	Leaderless
Rv1902c	2149006	2150274	-	Mycobrowser	No	2149006	2150274	2150548	Leadered
Rv1903	2150364	2150768	+	Mycobrowser	No	2150364	2150768	2150364	Leaderless
Rv1904	2150954	2151385	+	Mycobrowser	No	2150954	2151385	NA	NA
Rv1905c	2151433	2152395	-	Mycobrowser	No	2151433	2152395	NA	NA
Rv1906c	2152425	2152895	-	Mycobrowser	No	2152425	2152895	2152896	Leadered
Rv1907c	2153235	2153882	-	Mycobrowser	No	2153235	2153882	NA	NA
Rv1908c	2153889	2156111	-	Mycobrowser	No	2153889	2156111	NA	NA
Rv1909c	2156149	2156592	-	Mycobrowser	No	2156149	2156592	NA	NA
Rv1910c	2156706	2157299	-	Mycobrowser	Yes	2156706	2157311	2157311	Leaderless
Rv1911c	2157382	2157987	-	Mycobrowser	No	2157382	2157987	2158082	Leadered
Rv1912c	2158087	2159091	-	Mycobrowser	No	2158087	2159091	2159134	Leadered
Rv1913	2159191	2159943	+	Mycobrowser	No	2159191	2159943	NA	NA
Rv1914c	2159921	2160328	-	Mycobrowser	Yes	2159921	2160289	2160289	Leaderless
Rv1915	2160463	2161566	+	Mycobrowser	No	2160463	2161566	NA	NA
Rv1916	2161566	2162762	+	Mycobrowser	No	2161566	2162762	NA	NA
Rv1917c	2162932	2167311	-	Mycobrowser	No	2162932	2167311	NA	NA
Rv1918c	2167649	2170612	-	Mycobrowser	No	2167649	2170612	NA	NA
Rv1919c	2171061	2171525	-	Mycobrowser	No	2171061	2171525	NA	NA
Rv1920	2171623	2172486	+	Mycobrowser	Yes	2171662	2172486	2171662	Leaderless
Rv1921c	2172524	2173795	-	Mycobrowser	No	2172524	2173795	NA	NA
Rv1922	2174067	2175182	+	Mycobrowser	No	2174067	2175182	NA	NA
Rv1923	2175173	2176513	+	Mycobrowser	No	2175173	2176513	2175454	Leadered
Rv1924c	2176550	2176930	-	Mycobrowser	No	2176550	2176930	2176988	Leadered
Rv1925	2177087	2178949	+	Mycobrowser	No	2177087	2178949	2177087	Leaderless
Rv1926c	2178957	2179436	-	Mycobrowser	No	2178957	2179436	2179491	Leadered
Rv1927	2179673	2180446	+	Mycobrowser	No	2179673	2180446	2179673	Leaderless
Rv1928c	2180450	2181217	-	Mycobrowser	No	2180450	2181217	NA	NA
Rv1929c	2181262	2181906	-	Mycobrowser	No	2181262	2181906	NA	NA
Rv1930c	2181918	2182442	-	Mycobrowser	No	2181918	2182442	NA	NA
Rv1931c	2182460	2183239	-	Mycobrowser	No	2182460	2183239	2183514	Leadered
Rv1932	2183372	2183869	+	Mycobrowser	No	2183372	2183869	2183372	Leaderless
Rv1933c	2183866	2184957	-	Mycobrowser	No	2183866	2184957	NA	NA
Rv1934c	2184959	2186188	-	Mycobrowser	No	2184959	2186188	NA	NA
Rv1935c	2186203	2187159	-	Mycobrowser	No	2186203	2187159	NA	NA
Rv1936	2187384	2188493	+	Mycobrowser	No	2187384	2188493	2187320	Leadered
Rv1937	2188496	2191015	+	Mycobrowser	No	2188496	2191015	NA	NA
Rv1938	2191027	2192097	+	Mycobrowser	No	2191027	2192097	NA	NA
Rv1939	2192094	2192609	+	Mycobrowser	No	2192094	2192609	NA	NA
Rv1940	2192606	2193667	+	Mycobrowser	No	2192606	2193667	NA	NA
Rv1941	2193664	2194434	+	Mycobrowser	No	2193664	2194434	2193617	Leadered
Rv1942c	2194644	2194973	-	Mycobrowser	No	2194644	2194973	2195206	Leadered
Rv1943c	2194970	2195347	-	Mycobrowser	No	2194970	2195347	NA	NA
Rv1944c	2195344	2195934	-	Mycobrowser	Yes	2195344	2195829	2195829	Leaderless
Rv1945	2195989	2197353	+	Mycobrowser	No	2195989	2197353	NA	NA
Rv1946c	2197508	2197960	-	Mycobrowser	No	2197508	2197960	NA	NA
Rv1947	2198024	2198425	+	Mycobrowser	No	2198024	2198425	2197688	Leadered
Rv1948c	2198714	2199064	-	Mycobrowser	No	2198714	2199064	2199101	Leadered
Rv1949c	2199075	2200034	-	Mycobrowser	No	2199075	2200034	NA	NA
Rv1950c	2199998	2200189	-	Mycobrowser	No	2199998	2200189	NA	NA
Rv1951c	2200190	2200486	-	Mycobrowser	No	2200190	2200486	2200487	Leadered
Rv1952	2200726	2200941	+	Mycobrowser	No	2200726	2200941	NA	NA
Rv1953	2200938	2201249	+	Mycobrowser	No	2200938	2201249	NA	NA
[truncated: 2,033 more rows]
